# Supplementary material for: Comparative liver transcriptome analysis in ducklings infected with duck hepatitis A virus 3 (DHAV-3) at 12 and 48 hours post-infection through RNA-seq
Source: Vet Res. 2018 Jun 20;49:52. doi: 10.1186/s13567-018-0545-7 (PMC6011267; doi:10.1186/s13567-018-0545-7)
Supplement: Supplementary file 3 — Additional file 3. Differentially expressed genes in the uninfected and 12 hpi duckling livers. The list of all differentially expressed genes in the livers of ducklings in the control group and 12 hpi group. [file 13567_2018_545_MOESM3_ESM.xls]

Gene_id	readcount_P_12h	readcount_C_12h	log2FoldChange	pval	padj	Associated Gene Name	Description
ENSAPLG00000000077	72.934156899476	26.4846035423657	1.4614	2.768e-06	8.7216e-05	-//-
ENSAPLG00000000178	26.9147159997726	5.9802197787471	2.1701	0.00016043	0.0030319	-//-
ENSAPLG00000000284	1.31427432717997	9.74507619427609	-2.8904	0.0038858	0.041782	-//-
ENSAPLG00000000449	5.32682490478234	19.9382129020084	-1.9042	0.0012219	0.016607	-//-
ENSAPLG00000000492	965.455604634127	540.118067476143	0.83794	1.1466e-05	0.00031091	-//-
ENSAPLG00000000546	3.97239848109376	103.645900505177	-4.7055	1.8811e-32	8.7422e-30	-//-
ENSAPLG00000000581	2976.55577707593	4218.44876914873	-0.50307	0.0002815	0.0049317	RRBP1	ribosome binding protein 1 [Source:HGNC Symbol;Acc:HGNC:10448]
ENSAPLG00000000600	387.65183240054	600.356709888303	-0.63106	6.8494e-06	0.00019423	THNSL2	threonine synthase like 2 [Source:HGNC Symbol;Acc:HGNC:25602]
ENSAPLG00000000609	411.495315764973	1007.550266977	-1.2919	7.5496e-22	1.9433e-19	PDP2	pyruvate dehyrogenase phosphatase catalytic subunit 2 [Source:HGNC Symbol;Acc:HGNC:30263]
ENSAPLG00000000612	284.257089522633	384.570608078816	-0.43605	0.0038038	0.041044	-//-
ENSAPLG00000000622	16155.1605905248	23563.0754437761	-0.54453	5.5551e-07	2.0839e-05	PTGDS	prostaglandin D2 synthase [Source:HGNC Symbol;Acc:HGNC:9592]
ENSAPLG00000000647	236.947200540136	336.535791302712	-0.50619	0.0010536	0.014888	-//-
ENSAPLG00000000678	50.0261532161341	114.260770382367	-1.1916	9.8391e-07	3.525e-05	-//-
ENSAPLG00000000707	175.563031954192	322.395855312211	-0.87684	1.4779e-07	6.3079e-06	CYP8B1	cytochrome P450 family 8 subfamily B member 1 [Source:HGNC Symbol;Acc:HGNC:2653]
ENSAPLG00000000709	34.8106167731679	210.250628576541	-2.5945	3.0562e-17	4.9167e-15	HSD3B7	hydroxy-delta-5-steroid dehydrogenase, 3 beta- and steroid delta-isomerase 7 [Source:HGNC Symbol;Acc:HGNC:18324]
ENSAPLG00000000717	4207.48238854062	6346.38005555788	-0.59298	1.1039e-07	4.8444e-06	-//-
ENSAPLG00000000725	1642.62301188287	2318.31703489255	-0.49708	3.5783e-05	0.00084086	OAF	out at first homolog [Source:HGNC Symbol;Acc:HGNC:28752]
ENSAPLG00000000732	222.449127891786	138.085029014579	0.68792	0.00020658	0.0037325	MRPL50	mitochondrial ribosomal protein L50 [Source:HGNC Symbol;Acc:HGNC:16654]
ENSAPLG00000000762	6.82096590017897	0	Inf	0.0012738	0.0172	MAB21L1	mab-21 like 1 [Source:HGNC Symbol;Acc:HGNC:6757]
ENSAPLG00000000764	168.849039915472	31.5921959913724	2.4181	1.0799e-22	3.0112e-20	PHOSPHO2	phosphatase, orphan 2 [Source:HGNC Symbol;Acc:HGNC:28316]
ENSAPLG00000000806	859.364062528651	1305.42067995554	-0.60317	1.8071e-06	6.0591e-05	GFPT1	glutamine--fructose-6-phosphate transaminase 1 [Source:HGNC Symbol;Acc:HGNC:4241]
ENSAPLG00000000807	140.120772053958	91.340178850045	0.61735	0.0041553	0.043908	-//-
ENSAPLG00000000817	0	28.0132382730317	-Inf	5.3835e-12	4.6428e-10	-//-
ENSAPLG00000000820	0	10.7837458154569	-Inf	1.3267e-05	0.00035515	-//-
ENSAPLG00000000824	0	12.127426397877	-Inf	3.0571e-06	9.525e-05	-//-
ENSAPLG00000000830	73.0088822109047	36.0353636363628	1.0187	0.00055936	0.0087791	SOCS1	suppressor of cytokine signaling 1 [Source:HGNC Symbol;Acc:HGNC:19383]
ENSAPLG00000000841	147.123696506607	249.941401003064	-0.76456	1.9491e-05	0.00049939	-//-
ENSAPLG00000000936	2209.46451174469	3234.55521895333	-0.54987	3.1545e-05	0.00075057	-//-
ENSAPLG00000000967	442.302447839461	608.909014130563	-0.46119	0.00085838	0.012645	RAPGEF2	Rap guanine nucleotide exchange factor 2 [Source:HGNC Symbol;Acc:HGNC:16854]
ENSAPLG00000000995	176.357375351548	259.65193072155	-0.55808	0.00095088	0.013679	-//-
ENSAPLG00000000998	301.06581067703	112.155042597257	1.4246	1.6169e-11	1.3069e-09	IGFBP1	insulin like growth factor binding protein 1 [Source:HGNC Symbol;Acc:HGNC:5469]
ENSAPLG00000001024	22.089493294442	71.2565263399864	-1.6897	5.0298e-07	1.8954e-05	BHLHA15	basic helix-loop-helix family member a15 [Source:HGNC Symbol;Acc:HGNC:22265]
ENSAPLG00000001046	785.787835205284	1178.61730926673	-0.58488	0.0016115	0.020724	GPR146	G protein-coupled receptor 146 [Source:HGNC Symbol;Acc:HGNC:21718]
ENSAPLG00000001066	27.1453113614526	155.303771380184	-2.5163	5.7525e-20	1.2031e-17	-//-
ENSAPLG00000001076	33.8895490719526	14.0571916146098	1.2695	0.0042276	0.044461	-//-
ENSAPLG00000001082	190986.399653951	425155.191294988	-1.1545	6.7459e-09	3.7497e-07	-//-
ENSAPLG00000001109	3093.08010599677	4064.56441361915	-0.39406	0.00043266	0.0070949	CLIC4	chloride intracellular channel 4 [Source:HGNC Symbol;Acc:HGNC:13518]
ENSAPLG00000001110	107.532014881118	67.780660042673	0.66582	0.0036967	0.040188	TMEM37	transmembrane protein 37 [Source:HGNC Symbol;Acc:HGNC:18216]
ENSAPLG00000001137	172.169134235808	258.374139071719	-0.58564	0.0018054	0.022711	TRIM13	tripartite motif containing 13 [Source:HGNC Symbol;Acc:HGNC:9976]
ENSAPLG00000001146	564.437551911605	425.073692340193	0.4091	0.0026933	0.03138	FAM118B	family with sequence similarity 118 member B [Source:HGNC Symbol;Acc:HGNC:26110]
ENSAPLG00000001148	748.65344720568	1095.00426951106	-0.54857	1.5544e-05	0.00040636	EMC3	ER membrane protein complex subunit 3 [Source:HGNC Symbol;Acc:HGNC:23999]
ENSAPLG00000001187	685.964132578536	2055.66205995702	-1.5834	2.587e-35	1.3116e-32	-//-
ENSAPLG00000001192	55.0836523747557	150.336723693652	-1.4485	9.3887e-05	0.0019321	PPM1K	protein phosphatase, Mg2+/Mn2+ dependent 1K [Source:HGNC Symbol;Acc:HGNC:25415]
ENSAPLG00000001196	49.6508455673799	107.238744648963	-1.1109	5.8293e-06	0.00016758	-//-
ENSAPLG00000001210	64.4695993810431	20.5776985019618	1.6475	9.3808e-07	3.3899e-05	BFSP2	beaded filament structural protein 2 [Source:HGNC Symbol;Acc:HGNC:1041]
ENSAPLG00000001220	196.694881454249	127.879451388293	0.62117	0.0013053	0.017513	RMI1	RecQ mediated genome instability 1 [Source:HGNC Symbol;Acc:HGNC:25764]
ENSAPLG00000001225	885.779847266519	1886.2622884399	-1.0905	8.9985e-05	0.001861	SLC2A9	solute carrier family 2 member 9 [Source:HGNC Symbol;Acc:HGNC:13446]
ENSAPLG00000001250	208.639819892413	296.644221519099	-0.50772	0.0020911	0.025537	-//-
ENSAPLG00000001262	141.235599644099	343.590557951412	-1.2826	2.2509e-14	2.7094e-12	C8orf4	chromosome 8 open reading frame 4 [Source:HGNC Symbol;Acc:HGNC:1357]
ENSAPLG00000001286	163.513703699042	357.330657739831	-1.1278	7.5427e-10	4.7802e-08	-//-
ENSAPLG00000001361	50.2590108356476	17.7134875867572	1.5045	4.7401e-05	0.0010732	FAM46B	family with sequence similarity 46 member B [Source:HGNC Symbol;Acc:HGNC:28273]
ENSAPLG00000001383	924.371838089387	1808.75987708837	-0.96846	8.6087e-05	0.0017959	-//-
ENSAPLG00000001401	84.3415872172443	138.121720226508	-0.71162	0.0010853	0.015195	TMEM140	transmembrane protein 140 [Source:HGNC Symbol;Acc:HGNC:21870]
ENSAPLG00000001416	191.89324457424	63.1580646387457	1.6033	3.1429e-14	3.7031e-12	-//-
ENSAPLG00000001445	84.5211945058778	40.8947380615013	1.0474	0.00013611	0.0026387	-//-
ENSAPLG00000001452	18.1232548611592	2.57572175493755	2.8148	0.00011888	0.0023318	-//-
ENSAPLG00000001467	695.948830588581	417.188777134561	0.73828	9.7085e-08	4.3315e-06	DNAJA4	DnaJ heat shock protein family (Hsp40) member A4 [Source:HGNC Symbol;Acc:HGNC:14885]
ENSAPLG00000001469	538.418780470746	712.730063240959	-0.40463	0.0029336	0.03348	XPO5	exportin 5 [Source:HGNC Symbol;Acc:HGNC:17675]
ENSAPLG00000001508	145.388124172993	78.8617560124816	0.88251	5.2174e-05	0.0011593	-//-
ENSAPLG00000001514	12.4601120716864	0.678311229461381	4.1992	0.00015013	0.002873	CHRM4	cholinergic receptor muscarinic 4 [Source:HGNC Symbol;Acc:HGNC:1953]
ENSAPLG00000001549	103.205783731819	63.4335545555555	0.70221	0.0047566	0.048704	CEP120	centrosomal protein 120 [Source:HGNC Symbol;Acc:HGNC:26690]
ENSAPLG00000001610	66.3156325734511	30.4229177365288	1.1242	0.00034912	0.0059057	-//-
ENSAPLG00000001623	705.62985109609	469.491623268997	0.58781	3.0934e-05	0.00073937	-//-
ENSAPLG00000001675	2449.1546938593	3588.99125779237	-0.55129	1.7637e-06	5.9519e-05	-//-
ENSAPLG00000001713	19.1132096126314	48.970707981467	-1.3573	0.00011603	0.002287	AGTR1	angiotensin II receptor type 1 [Source:HGNC Symbol;Acc:HGNC:336]
ENSAPLG00000001728	1878.90955600209	2578.79900975568	-0.4568	9.9841e-05	0.0020297	TST	thiosulfate sulfurtransferase [Source:HGNC Symbol;Acc:HGNC:12388]
ENSAPLG00000001758	42.1990770859397	17.2194415948539	1.2932	0.0011443	0.01577	-//-
ENSAPLG00000001767	154.574883821825	56.0004048403189	1.4648	1.8577e-10	1.3397e-08	KCTD21	potassium channel tetramerization domain containing 21 [Source:HGNC Symbol;Acc:HGNC:27452]
ENSAPLG00000001779	7645.52862135177	22764.5370730598	-1.5741	2.0365e-06	6.6548e-05	-//-
ENSAPLG00000001790	433.908583277009	166.604623612284	1.381	1.706e-17	2.826e-15	TSKU	tsukushi, small leucine rich proteoglycan [Source:HGNC Symbol;Acc:HGNC:28850]
ENSAPLG00000001792	1256.82111599021	2419.40539004774	-0.94487	2.8323e-09	1.6914e-07	DPYS	dihydropyrimidinase [Source:HGNC Symbol;Acc:HGNC:3013]
ENSAPLG00000001867	1226.74953602165	2366.70765388321	-0.94804	5.115e-08	2.4382e-06	GGACT	gamma-glutamylamine cyclotransferase [Source:HGNC Symbol;Acc:HGNC:25100]
ENSAPLG00000001905	246.993874012826	421.938609837542	-0.77256	0.001491	0.01955	BDH2	3-hydroxybutyrate dehydrogenase, type 2 [Source:HGNC Symbol;Acc:HGNC:32389]
ENSAPLG00000001908	1570.4137904584	3196.78339396605	-1.0255	8.4928e-18	1.4801e-15	PPP1R3C	protein phosphatase 1 regulatory subunit 3C [Source:HGNC Symbol;Acc:HGNC:9293]
ENSAPLG00000001911	257.959282883412	147.441916599291	0.807	5.8967e-06	0.00016897	-//-
ENSAPLG00000001925	51.515877662387	226.679034078743	-2.1376	1.1471e-10	8.5678e-09	TIRAP	TIR domain containing adaptor protein [Source:HGNC Symbol;Acc:HGNC:17192]
ENSAPLG00000001935	551.084194388232	318.469548764169	0.79112	1.0426e-07	4.6146e-06	-//-
ENSAPLG00000001940	283.734790481382	84.3454146910222	1.7502	3.3007e-09	1.9242e-07	KCNJ16	potassium voltage-gated channel subfamily J member 16 [Source:HGNC Symbol;Acc:HGNC:6262]
ENSAPLG00000001942	51.2088134906111	284.332399297879	-2.4731	4.8671e-32	2.2009e-29	-//-
ENSAPLG00000001965	838.746176657276	375.461312507554	1.1596	3.3701e-05	0.00079752	DUS1L	dihydrouridine synthase 1 like [Source:HGNC Symbol;Acc:HGNC:30086]
ENSAPLG00000001994	102.301390268313	55.4658320737622	0.88315	0.0005049	0.0080529	-//-
ENSAPLG00000001995	8545.77608778659	11189.4141471651	-0.38885	0.0019345	0.023958	GPAM	glycerol-3-phosphate acyltransferase, mitochondrial [Source:HGNC Symbol;Acc:HGNC:24865]
ENSAPLG00000002062	0	10.821125938074	-Inf	1.3069e-05	0.0003504	-//-
ENSAPLG00000002091	0	29.2208411994347	-Inf	5.2276e-14	5.9906e-12	-//-
ENSAPLG00000002133	212.754346616108	121.777729289661	0.80494	2.0491e-05	0.00051631	-//-
ENSAPLG00000002137	49.3739380613803	93.5351848495667	-0.92176	0.00044092	0.0072183	FICD	FIC domain containing [Source:HGNC Symbol;Acc:HGNC:18416]
ENSAPLG00000002146	10.1333080870969	37.5400610788629	-1.8893	2.007e-05	0.00050879	-//-
ENSAPLG00000002160	60.520097592526	0	Inf	5.1591e-22	1.3701e-19	-//-
ENSAPLG00000002201	555.252249782909	828.287005216332	-0.57699	0.00041883	0.0069107	-//-
ENSAPLG00000002204	239.186959117675	154.577225520788	0.62981	0.0024578	0.029143	NFIL3	nuclear factor, interleukin 3 regulated [Source:HGNC Symbol;Acc:HGNC:7787]
ENSAPLG00000002237	94.827628047158	149.975290167206	-0.66135	0.0019231	0.023834	-//-
ENSAPLG00000002239	254.276460389527	9.3214539269343	4.7697	3.7067e-65	6.2017e-62	LRRC3B	leucine rich repeat containing 3B [Source:HGNC Symbol;Acc:HGNC:28105]
ENSAPLG00000002244	219.230572325952	110.235886568148	0.99186	2.7725e-07	1.113e-05	-//-
ENSAPLG00000002251	307.897639152694	621.939454699408	-1.0143	0.00022382	0.0040094	-//-
ENSAPLG00000002283	156.360514676677	53.8579126244501	1.5376	1.4935e-11	1.2189e-09	STRIP2	striatin interacting protein 2 [Source:HGNC Symbol;Acc:HGNC:22209]
ENSAPLG00000002303	1631.96538237355	663.918504406878	1.2975	2.1764e-10	1.5495e-08	STC2	stanniocalcin 2 [Source:HGNC Symbol;Acc:HGNC:11374]
ENSAPLG00000002316	180.834541242788	120.378513324022	0.58709	0.0027088	0.03146	-//-
ENSAPLG00000002334	928.927343216432	1358.88910439396	-0.54879	1.439e-05	0.00038094	NPDC1	neural proliferation, differentiation and control 1 [Source:HGNC Symbol;Acc:HGNC:7899]
ENSAPLG00000002340	4.04154491093384	21.4783440022862	-2.4099	0.0015592	0.02027	APOLD1	apolipoprotein L domain containing 1 [Source:HGNC Symbol;Acc:HGNC:25268]
ENSAPLG00000002362	3592.67346238442	2529.95594040111	0.50595	0.0019637	0.024247	PBLD	phenazine biosynthesis like protein domain containing [Source:HGNC Symbol;Acc:HGNC:23301]
ENSAPLG00000002368	4453.17105410519	6230.98890678347	-0.48463	0.00032101	0.0055028	NNT	nicotinamide nucleotide transhydrogenase [Source:HGNC Symbol;Acc:HGNC:7863]
ENSAPLG00000002371	423.167136520592	632.77361158469	-0.58046	1.9536e-05	0.00049977	RAB9A	RAB9A, member RAS oncogene family [Source:HGNC Symbol;Acc:HGNC:9792]
ENSAPLG00000002387	660.59463465321	426.32033501928	0.63183	1.6466e-05	0.00042911	-//-
ENSAPLG00000002397	196.465386017957	111.113852334458	0.82224	1.7396e-05	0.00044984	RGS2	regulator of G-protein signaling 2 [Source:HGNC Symbol;Acc:HGNC:9998]
ENSAPLG00000002402	65.2061244853148	33.6824771102367	0.95301	0.0016452	0.021045	ABCB9	ATP binding cassette subfamily B member 9 [Source:HGNC Symbol;Acc:HGNC:50]
ENSAPLG00000002404	297.347879361469	207.559421530416	0.51863	0.0014825	0.019469	-//-
ENSAPLG00000002407	153.843848593138	225.954424365626	-0.55457	0.0025603	0.030082	DCPS	decapping enzyme, scavenger [Source:HGNC Symbol;Acc:HGNC:29812]
ENSAPLG00000002424	2579.36541184706	3274.55811110446	-0.34428	0.0020026	0.024564	HECTD1	HECT domain E3 ubiquitin protein ligase 1 [Source:HGNC Symbol;Acc:HGNC:20157]
ENSAPLG00000002459	193.458105124565	102.149808418507	0.92133	4.1141e-06	0.0001238	NIN	ninein [Source:HGNC Symbol;Acc:HGNC:14906]
ENSAPLG00000002479	0.324319575707785	36.5267742527389	-6.8154	5.402e-16	7.5317e-14	-//-
ENSAPLG00000002501	348.882066793709	202.49159925986	0.78488	1.8531e-06	6.1637e-05	ANKRD28	ankyrin repeat domain 28 [Source:HGNC Symbol;Acc:HGNC:29024]
ENSAPLG00000002506	0	19.6183135994271	-Inf	9.7036e-06	0.00026659	-//-
ENSAPLG00000002508	570.240642053421	369.697895077046	0.62522	8.0045e-06	0.0002247	-//-
ENSAPLG00000002516	324.960971247255	440.953910140524	-0.44036	0.0040732	0.043351	TTYH3	tweety family member 3 [Source:HGNC Symbol;Acc:HGNC:22222]
ENSAPLG00000002532	694.794369661097	938.532822379977	-0.43382	0.001094	0.015266	SRP68	signal recognition particle 68 [Source:HGNC Symbol;Acc:HGNC:11302]
ENSAPLG00000002535	47.7365064909373	23.4584312181387	1.025	0.0035105	0.038667	STYX	serine/threonine/tyrosine interacting protein [Source:HGNC Symbol;Acc:HGNC:11447]
ENSAPLG00000002549	387.58901639209	266.023094752612	0.54298	0.00046192	0.0074878	PHACTR4	phosphatase and actin regulator 4 [Source:HGNC Symbol;Acc:HGNC:25793]
ENSAPLG00000002596	450.683384541122	749.19069845617	-0.73322	0.00095164	0.013679	TSPAN12	tetraspanin 12 [Source:HGNC Symbol;Acc:HGNC:21641]
ENSAPLG00000002600	12538.9016940125	4554.44893722446	1.4611	2.7688e-37	1.6544e-34	-//-
ENSAPLG00000002615	1468.24769268715	1128.41914219394	0.37979	0.0015137	0.019724	ACTN1	actinin alpha 1 [Source:HGNC Symbol;Acc:HGNC:163]
ENSAPLG00000002617	15.6399996600959	3.14836355479908	2.3126	0.0016822	0.021452	-//-
ENSAPLG00000002630	455.685736344207	180.190960245514	1.3385	3.0782e-07	1.2175e-05	-//-
ENSAPLG00000002646	271.757003366446	136.591139031003	0.99245	0.00016068	0.0030319	PCOLCE2	procollagen C-endopeptidase enhancer 2 [Source:HGNC Symbol;Acc:HGNC:8739]
ENSAPLG00000002653	601.927141093546	844.443803172006	-0.48841	0.00014783	0.0028494	PHLDB2	pleckstrin homology like domain family B member 2 [Source:HGNC Symbol;Acc:HGNC:29573]
ENSAPLG00000002654	230.393254681747	355.421182201279	-0.62543	0.00044267	0.0072328	SUFU	SUFU negative regulator of hedgehog signaling [Source:HGNC Symbol;Acc:HGNC:16466]
ENSAPLG00000002680	15421.5685089507	10860.0775204556	0.50592	0.0045424	0.046942	-//-
ENSAPLG00000002687	922.884394861486	1185.83404235053	-0.36168	0.0041231	0.04366	HSPA4	heat shock protein family A (Hsp70) member 4 [Source:HGNC Symbol;Acc:HGNC:5237]
ENSAPLG00000002688	159.805938187792	48.199726565863	1.7292	9.8089e-05	0.0019965	-//-
ENSAPLG00000002689	567.158206095438	747.417581875093	-0.39816	0.0034819	0.038402	-//-
ENSAPLG00000002696	2016.78291556025	2798.02683421067	-0.47235	3.6055e-05	0.00084487	ROCK1	Rho associated coiled-coil containing protein kinase 1 [Source:HGNC Symbol;Acc:HGNC:10251]
ENSAPLG00000002714	1220.06437162634	1722.84355392823	-0.49783	0.00015025	0.002873	-//-
ENSAPLG00000002716	51.4693061384843	24.7043588161011	1.0589	0.0026444	0.030853	C16orf52	chromosome 16 open reading frame 52 [Source:HGNC Symbol;Acc:HGNC:27087]
ENSAPLG00000002729	2630.96398234515	1727.16670603447	0.60718	4.3703e-07	1.6694e-05	-//-
ENSAPLG00000002757	4333.76912865235	6237.96920777367	-0.52545	2.8721e-06	8.9651e-05	FMO3	flavin containing monooxygenase 3 [Source:HGNC Symbol;Acc:HGNC:3771]
ENSAPLG00000002761	79.2986080050218	40.7332202434728	0.96109	0.001717	0.021813	SOX11	SRY-box 11 [Source:HGNC Symbol;Acc:HGNC:11191]
ENSAPLG00000002775	5.50111269141043	26.5528928493485	-2.2711	8.1151e-05	0.0017143	KIRREL3	kin of IRRE like 3 (Drosophila) [Source:HGNC Symbol;Acc:HGNC:23204]
ENSAPLG00000002838	2652.88800621659	3459.71487706783	-0.38309	0.0010667	0.015023	COPG1	coatomer protein complex subunit gamma 1 [Source:HGNC Symbol;Acc:HGNC:2236]
ENSAPLG00000002842	181.660633391527	265.144366856784	-0.54553	0.0018901	0.023508	SH3TC2	SH3 domain and tetratricopeptide repeats 2 [Source:HGNC Symbol;Acc:HGNC:29427]
ENSAPLG00000002855	325.521402659175	225.78504746941	0.5278	0.0010005	0.014247	LARGE2	LARGE xylosyl- and glucuronyltransferase 2 [Source:HGNC Symbol;Acc:HGNC:16522]
ENSAPLG00000002856	355.359303422938	258.534910612105	0.45892	0.0038049	0.041044	NKIRAS2	NFKB inhibitor interacting Ras like 2 [Source:HGNC Symbol;Acc:HGNC:17898]
ENSAPLG00000002858	321.215332744919	220.209167729035	0.54467	0.00065203	0.0099992	FBRSL1	fibrosin like 1 [Source:HGNC Symbol;Acc:HGNC:29308]
ENSAPLG00000002859	281.825617380955	31.8732696644458	3.1444	2.8455e-16	4.1041e-14	CYP26A1	cytochrome P450 family 26 subfamily A member 1 [Source:HGNC Symbol;Acc:HGNC:2603]
ENSAPLG00000002860	1138.98510231216	672.364053018182	0.76043	3.9209e-09	2.2389e-07	HPGD	hydroxyprostaglandin dehydrogenase 15-(NAD) [Source:HGNC Symbol;Acc:HGNC:5154]
ENSAPLG00000002869	434.222674641349	608.166374209313	-0.48603	0.00039283	0.00652	OARD1	O-acyl-ADP-ribose deacylase 1 [Source:HGNC Symbol;Acc:HGNC:21257]
ENSAPLG00000002884	2338.18470477436	3096.7595252476	-0.40537	0.00047202	0.0076131	COPB2	coatomer protein complex subunit beta 2 [Source:HGNC Symbol;Acc:HGNC:2232]
ENSAPLG00000002897	61.0105420288007	17.9456847676017	1.7654	5.9927e-07	2.243e-05	TSPO2	translocator protein 2 [Source:HGNC Symbol;Acc:HGNC:21256]
ENSAPLG00000002916	186.22990481224	68.8486053885894	1.4356	9.8188e-06	0.00026931	TMOD1	tropomodulin 1 [Source:HGNC Symbol;Acc:HGNC:11871]
ENSAPLG00000002920	397.923755133956	256.097155611069	0.6358	6.1166e-05	0.0013377	PUM3	pumilio RNA binding family member 3 [Source:HGNC Symbol;Acc:HGNC:29676]
ENSAPLG00000002923	1.19297749184863	42.7890122535018	-5.1646	1.2344e-15	1.6522e-13	-//-
ENSAPLG00000002925	401.867507667305	276.343082535359	0.54026	0.00060568	0.0093917	GRAMD4	GRAM domain containing 4 [Source:HGNC Symbol;Acc:HGNC:29113]
ENSAPLG00000002936	2078.63827793872	2871.63040140088	-0.46623	3.9138e-05	0.00090946	BBOX1	gamma-butyrobetaine hydroxylase 1 [Source:HGNC Symbol;Acc:HGNC:964]
ENSAPLG00000002940	221.513969997334	325.512620771956	-0.55532	0.00044457	0.0072497	WARS	tryptophanyl-tRNA synthetase [Source:HGNC Symbol;Acc:HGNC:12729]
ENSAPLG00000002963	56.0744476720334	29.6329670971648	0.92014	0.0034198	0.037892	ZBTB16	zinc finger and BTB domain containing 16 [Source:HGNC Symbol;Acc:HGNC:12930]
ENSAPLG00000002991	1117.43049728553	1588.47491624252	-0.50746	0.0039985	0.042818	-//-
ENSAPLG00000002992	2735.11032879576	1806.50634605065	0.5984	0.00038152	0.0063705	IQGAP2	IQ motif containing GTPase activating protein 2 [Source:HGNC Symbol;Acc:HGNC:6111]
ENSAPLG00000002995	2923.64764187457	2322.20837703701	0.33227	0.0043872	0.045819	C1QB	complement C1q B chain [Source:HGNC Symbol;Acc:HGNC:1242]
ENSAPLG00000002999	22.5761023477952	5.11500793620043	2.142	0.0003401	0.005771	-//-
ENSAPLG00000003019	97.1703281307078	56.1290670091422	0.79177	0.0026264	0.03069	CSNK1G3	casein kinase 1 gamma 3 [Source:HGNC Symbol;Acc:HGNC:2456]
ENSAPLG00000003022	0	103.363882283162	-Inf	1.0548e-44	8.0215e-42	-//-
ENSAPLG00000003024	78.0133904182295	135.289107406357	-0.79425	0.00033879	0.0057634	TIGAR	TP53 induced glycolysis regulatory phosphatase [Source:HGNC Symbol;Acc:HGNC:1185]
ENSAPLG00000003026	0	79.983290276778	-Inf	1.4183e-35	7.9098e-33	-//-
ENSAPLG00000003037	82.6968956736017	38.6908710678949	1.0958	0.000116	0.002287	CENPM	centromere protein M [Source:HGNC Symbol;Acc:HGNC:18352]
ENSAPLG00000003048	134.95223087032	51.1889623584668	1.3985	6.6986e-09	3.7358e-07	EAF2	ELL associated factor 2 [Source:HGNC Symbol;Acc:HGNC:23115]
ENSAPLG00000003080	0	15.5813018718639	-Inf	9.6245e-08	4.3056e-06	-//-
ENSAPLG00000003089	548.560054511377	768.101904674158	-0.48565	0.00029992	0.0052108	YIPF3	Yip1 domain family member 3 [Source:HGNC Symbol;Acc:HGNC:21023]
ENSAPLG00000003094	2510.11834599013	1451.47245495838	0.79024	0.00050085	0.0080112	HEATR5A	HEAT repeat containing 5A [Source:HGNC Symbol;Acc:HGNC:20276]
ENSAPLG00000003106	0	6.63409276209408	-Inf	0.0011672	0.016007	-//-
ENSAPLG00000003137	1522.76845284889	961.074055100301	0.66398	1.1917e-07	5.1789e-06	PDCD4	programmed cell death 4 (neoplastic transformation inhibitor) [Source:HGNC Symbol;Acc:HGNC:8763]
ENSAPLG00000003151	61.0043819809897	30.6103193075626	0.99489	0.0017967	0.022618	SLC15A2	solute carrier family 15 member 2 [Source:HGNC Symbol;Acc:HGNC:10921]
ENSAPLG00000003159	1.94533628802432	11.4426442301643	-2.5563	0.0034939	0.038509	-//-
ENSAPLG00000003172	1712.43588683493	1150.03443518236	0.57437	1.9843e-06	6.5225e-05	-//-
ENSAPLG00000003183	802.340410215466	1109.58238800123	-0.46773	0.00016861	0.003145	LGR4	leucine rich repeat containing G protein-coupled receptor 4 [Source:HGNC Symbol;Acc:HGNC:13299]
ENSAPLG00000003187	1684.97339658235	1166.5534909462	0.53047	1.997e-05	0.00050826	GTF2H5	general transcription factor IIH subunit 5 [Source:HGNC Symbol;Acc:HGNC:21157]
ENSAPLG00000003190	396.505350369373	601.631542838837	-0.60154	1.7268e-05	0.00044792	CAMKK2	calcium/calmodulin dependent protein kinase kinase 2 [Source:HGNC Symbol;Acc:HGNC:1470]
ENSAPLG00000003193	632.283096835926	397.198854093496	0.67071	1.3639e-06	4.754e-05	-//-
ENSAPLG00000003208	5124.1332743352	21515.7574454144	-2.07	1.6666e-33	7.9668e-31	HSPA5	heat shock protein family A (Hsp70) member 5 [Source:HGNC Symbol;Acc:HGNC:5238]
ENSAPLG00000003222	941.83921278645	1474.34874226835	-0.64653	1.1061e-07	4.8444e-06	IBTK	inhibitor of Bruton tyrosine kinase [Source:HGNC Symbol;Acc:HGNC:17853]
ENSAPLG00000003224	701.350450850277	931.408482458871	-0.40928	0.0010108	0.014381	SRP14	signal recognition particle 14 [Source:HGNC Symbol;Acc:HGNC:11299]
ENSAPLG00000003245	157.716773605036	316.401070515891	-1.0044	2.4007e-08	1.2172e-06	DDC	dopa decarboxylase [Source:HGNC Symbol;Acc:HGNC:2719]
ENSAPLG00000003250	1088.36041191238	1520.98781858793	-0.48285	0.0017868	0.022528	SEL1L	SEL1L ERAD E3 ligase adaptor subunit [Source:HGNC Symbol;Acc:HGNC:10717]
ENSAPLG00000003252	669.772320784691	895.648201878157	-0.41926	0.0014982	0.019563	STK10	serine/threonine kinase 10 [Source:HGNC Symbol;Acc:HGNC:11388]
ENSAPLG00000003266	239.715723145787	166.644393790734	0.52455	0.0030934	0.034947	-//-
ENSAPLG00000003289	131.596741749778	63.4670991154484	1.052	4.0405e-06	0.00012243	SRGAP3	SLIT-ROBO Rho GTPase activating protein 3 [Source:HGNC Symbol;Acc:HGNC:19744]
ENSAPLG00000003305	393.42476587658	560.636390246915	-0.51098	0.00036251	0.0061017	PCYT1A	phosphate cytidylyltransferase 1, choline, alpha [Source:HGNC Symbol;Acc:HGNC:8754]
ENSAPLG00000003319	294.256718271721	162.798551511413	0.85399	3.8851e-07	1.5012e-05	-//-
ENSAPLG00000003320	186.50278971415	129.715043545037	0.52385	0.0042279	0.044461	-//-
ENSAPLG00000003327	1044.15716168752	1752.19543679292	-0.74682	7.5292e-10	4.7802e-08	TMEM97	transmembrane protein 97 [Source:HGNC Symbol;Acc:HGNC:28106]
ENSAPLG00000003342	43.0091651691952	106.846219518726	-1.3128	2.0625e-07	8.5202e-06	SLC25A47	solute carrier family 25 member 47 [Source:HGNC Symbol;Acc:HGNC:20115]
ENSAPLG00000003351	339.94871019313	45.6026455313321	2.8981	3.1788e-46	2.6592e-43	ATL1	atlastin GTPase 1 [Source:HGNC Symbol;Acc:HGNC:11231]
ENSAPLG00000003352	1426.22951214933	863.659431070649	0.72367	0.0001025	0.0020587	ANXA6	annexin A6 [Source:HGNC Symbol;Acc:HGNC:544]
ENSAPLG00000003358	1108.4491756187	1568.43909727538	-0.50079	0.00088247	0.012917	TNFRSF21	TNF receptor superfamily member 21 [Source:HGNC Symbol;Acc:HGNC:13469]
ENSAPLG00000003394	832.197222988754	1188.85955770866	-0.51458	0.001939	0.023995	PDLIM1	PDZ and LIM domain 1 [Source:HGNC Symbol;Acc:HGNC:2067]
ENSAPLG00000003403	304.274370812131	217.459800242724	0.48462	0.0031665	0.035654	TM2D1	TM2 domain containing 1 [Source:HGNC Symbol;Acc:HGNC:24142]
ENSAPLG00000003418	385.606522844673	764.811013910281	-0.98797	8.2353e-05	0.0017331	SLC25A29	solute carrier family 25 member 29 [Source:HGNC Symbol;Acc:HGNC:20116]
ENSAPLG00000003440	99.4366673706847	55.6486518044294	0.83743	0.00092101	0.013353	SESN3	sestrin 3 [Source:HGNC Symbol;Acc:HGNC:23060]
ENSAPLG00000003441	230.115595635946	148.552711090179	0.63138	0.00058359	0.0091168	-//-
ENSAPLG00000003442	55.8058545051552	28.612264783847	0.96378	0.0032827	0.036737	COL21A1	collagen type XXI alpha 1 chain [Source:HGNC Symbol;Acc:HGNC:17025]
ENSAPLG00000003491	781.010403237858	530.183074602529	0.55885	2.2024e-05	0.00054998	MCM4	minichromosome maintenance complex component 4 [Source:HGNC Symbol;Acc:HGNC:6947]
ENSAPLG00000003501	749.785948630826	1517.11633284922	-1.0168	0.0046075	0.047497	-//-
ENSAPLG00000003510	782.690525389815	1150.86167259562	-0.5562	0.00081202	0.012064	SYDE2	synapse defective Rho GTPase homolog 2 [Source:HGNC Symbol;Acc:HGNC:25841]
ENSAPLG00000003512	319.601557045283	226.157987684029	0.49894	0.0028784	0.033024	PHIP	pleckstrin homology domain interacting protein [Source:HGNC Symbol;Acc:HGNC:15673]
ENSAPLG00000003527	49.8069749972144	85.2890917557425	-0.77601	0.0034517	0.038171	-//-
ENSAPLG00000003558	25.1884955236119	65.8938013378662	-1.3874	0.0014272	0.018891	CYR61	cysteine rich angiogenic inducer 61 [Source:HGNC Symbol;Acc:HGNC:2654]
ENSAPLG00000003561	179.81134598242	108.364860753626	0.73059	0.00036566	0.0061425	ABCC10	ATP binding cassette subfamily C member 10 [Source:HGNC Symbol;Acc:HGNC:52]
ENSAPLG00000003570	629.487028207919	459.598263501283	0.4538	0.00093663	0.013486	-//-
ENSAPLG00000003581	498.317377166281	303.860573671342	0.71366	2.4747e-06	7.9471e-05	FOCAD	focadhesin [Source:HGNC Symbol;Acc:HGNC:23377]
ENSAPLG00000003583	137.811804639522	91.7159265410549	0.58746	0.0045513	0.047004	-//-
ENSAPLG00000003630	102.58697945954	52.5426938036078	0.96529	0.00012833	0.0025024	-//-
ENSAPLG00000003644	238.806072587332	163.2221164118	0.549	0.0022859	0.027436	-//-
ENSAPLG00000003647	627.069235466835	58.3176020704127	3.4266	2.9914e-82	7.1498e-79	-//-
ENSAPLG00000003655	63.5666276295653	107.764644374174	-0.76154	0.0020198	0.024739	UNC13B	unc-13 homolog B [Source:HGNC Symbol;Acc:HGNC:12566]
ENSAPLG00000003667	392.606282086627	520.260590332986	-0.40615	0.0043283	0.045317	CCDC25	coiled-coil domain containing 25 [Source:HGNC Symbol;Acc:HGNC:25591]
ENSAPLG00000003686	121.701029617977	55.1069191889336	1.143	1.7645e-06	5.9519e-05	-//-
ENSAPLG00000003687	105.851847169694	39.1242988782637	1.4359	5.3231e-08	2.5158e-06	-//-
ENSAPLG00000003690	169.585824399327	98.9856693403783	0.77672	0.00010062	0.002038	-//-
ENSAPLG00000003712	12.6168226677433	2.48946514009167	2.3414	0.0040125	0.042897	BAG2	BCL2 associated athanogene 2 [Source:HGNC Symbol;Acc:HGNC:938]
ENSAPLG00000003726	6.56579275431126	41.057644019466	-2.6446	1.6572e-08	8.6645e-07	-//-
ENSAPLG00000003735	75.8017232211603	122.640806714629	-0.69414	0.0028546	0.03278	-//-
ENSAPLG00000003738	178.638618731619	272.815313361004	-0.61088	0.0040866	0.043382	SH3PXD2B	SH3 and PX domains 2B [Source:HGNC Symbol;Acc:HGNC:29242]
ENSAPLG00000003747	383.134603418794	631.633671954851	-0.72124	4.1219e-05	0.00094599	TMEM254	transmembrane protein 254 [Source:HGNC Symbol;Acc:HGNC:25804]
ENSAPLG00000003754	1149.73705562004	1476.32872530969	-0.36071	0.003898	0.041887	ANKRD11	ankyrin repeat domain 11 [Source:HGNC Symbol;Acc:HGNC:21316]
ENSAPLG00000003759	808.666712102753	1078.21421157399	-0.41503	0.0010755	0.015096	BMS1	BMS1, ribosome biogenesis factor [Source:HGNC Symbol;Acc:HGNC:23505]
ENSAPLG00000003767	275.794731854978	188.426303247368	0.54959	0.00087172	0.012827	SDC4	syndecan 4 [Source:HGNC Symbol;Acc:HGNC:10661]
ENSAPLG00000003769	624.193998379307	893.863991003384	-0.51806	8.2269e-05	0.0017331	-//-
ENSAPLG00000003775	2522.29352219522	4544.53986536648	-0.8494	9.26e-07	3.3534e-05	HAL	histidine ammonia-lyase [Source:HGNC Symbol;Acc:HGNC:4806]
ENSAPLG00000003790	112.546321546648	29.3603108271821	1.9386	4.0484e-12	3.5463e-10	-//-
ENSAPLG00000003818	647.898867097421	351.317655530709	0.88299	5.472e-10	3.5742e-08	DSP	desmoplakin [Source:HGNC Symbol;Acc:HGNC:3052]
ENSAPLG00000003837	201.853686586737	98.7360058096191	1.0317	4.0241e-07	1.5513e-05	NOL6	nucleolar protein 6 [Source:HGNC Symbol;Acc:HGNC:19910]
ENSAPLG00000003840	659.402435300111	905.30313884647	-0.45724	0.00044251	0.0072328	ZNF512	zinc finger protein 512 [Source:HGNC Symbol;Acc:HGNC:29380]
ENSAPLG00000003843	4118.56289800276	5471.82052229131	-0.40988	0.00032036	0.0055028	RPS17	ribosomal protein S17 [Source:HGNC Symbol;Acc:HGNC:10397]
ENSAPLG00000003846	351.437330809188	146.844392962321	1.259	1.4418e-13	1.5664e-11	-//-
ENSAPLG00000003861	918.329785048873	1233.92661246482	-0.42617	0.00046834	0.0075635	ATP6V1H	ATPase H+ transporting V1 subunit H [Source:HGNC Symbol;Acc:HGNC:18303]
ENSAPLG00000003862	0	48.6815299105121	-Inf	1.5353e-22	4.211e-20	-//-
ENSAPLG00000003873	3873.19047543871	3005.14889198983	0.36609	0.0022161	0.02679	AMDHD1	amidohydrolase domain containing 1 [Source:HGNC Symbol;Acc:HGNC:28577]
ENSAPLG00000003882	1468.96795223342	1990.0923540453	-0.43803	0.00017449	0.0032365	DIAPH2	diaphanous related formin 2 [Source:HGNC Symbol;Acc:HGNC:2877]
ENSAPLG00000003909	685.449680202205	1113.03379995971	-0.69937	0.0019798	0.02439	SLCO1A2	solute carrier organic anion transporter family member 1A2 [Source:HGNC Symbol;Acc:HGNC:10956]
ENSAPLG00000003915	44.7484838797272	15.7856688348638	1.5032	9.6314e-05	0.00197	-//-
ENSAPLG00000003936	684.118510178771	965.396575903644	-0.49688	0.00011121	0.0022046	CAND2	cullin associated and neddylation dissociated 2 (putative) [Source:HGNC Symbol;Acc:HGNC:30689]
ENSAPLG00000003941	371.738412231779	526.563412475357	-0.50232	0.00050563	0.0080569	NLE1	notchless homolog 1 [Source:HGNC Symbol;Acc:HGNC:19889]
ENSAPLG00000003947	513.153278417353	362.34610713108	0.50202	0.0019013	0.023616	MAP4K5	mitogen-activated protein kinase kinase kinase kinase 5 [Source:HGNC Symbol;Acc:HGNC:6867]
ENSAPLG00000003948	1.65617109345897	56.9259895447061	-5.1032	8.5125e-21	1.9781e-18	-//-
ENSAPLG00000003964	272.959538897436	112.565780355051	1.2779	4.5259e-12	3.9235e-10	MLLT1	MLLT1, super elongation complex subunit [Source:HGNC Symbol;Acc:HGNC:7134]
ENSAPLG00000003983	229.569897990541	465.475402177564	-1.0198	1.227e-11	1.0063e-09	BCAR3	breast cancer anti-estrogen resistance 3 [Source:HGNC Symbol;Acc:HGNC:973]
ENSAPLG00000003994	63.9068433042333	33.5638658041342	0.92906	0.0029831	0.033953	CAMKK1	calcium/calmodulin dependent protein kinase kinase 1 [Source:HGNC Symbol;Acc:HGNC:1469]
ENSAPLG00000004000	15451.083922157	10612.3354548617	0.54197	1.1039e-06	3.9147e-05	TPI1	triosephosphate isomerase 1 [Source:HGNC Symbol;Acc:HGNC:12009]
ENSAPLG00000004014	0.358892790627826	155.641147351241	-8.7605	1.3876e-36	8.0055e-34	-//-
ENSAPLG00000004028	31.7010379470433	57.8963698589042	-0.86894	0.0046451	0.047826	TTC26	tetratricopeptide repeat domain 26 [Source:HGNC Symbol;Acc:HGNC:21882]
ENSAPLG00000004048	732.517145887619	542.977947403989	0.43197	0.0019669	0.024251	PCMTD1	protein-L-isoaspartate (D-aspartate) O-methyltransferase domain containing 1 [Source:HGNC Symbol;Acc:HGNC:30483]
ENSAPLG00000004056	144.221235183364	65.7375645894527	1.1335	2.4465e-06	7.8868e-05	SLF1	SMC5-SMC6 complex localization factor 1 [Source:HGNC Symbol;Acc:HGNC:25408]
ENSAPLG00000004057	677.542962412791	390.947308817748	0.79334	2.923e-08	1.4426e-06	ERMP1	endoplasmic reticulum metallopeptidase 1 [Source:HGNC Symbol;Acc:HGNC:23703]
ENSAPLG00000004094	529.289901522054	712.391565086782	-0.42861	0.0014269	0.018891	UBA5	ubiquitin like modifier activating enzyme 5 [Source:HGNC Symbol;Acc:HGNC:23230]
ENSAPLG00000004095	56.4606537043817	13.95152218501	2.0168	8.875e-08	4.0024e-06	-//-
ENSAPLG00000004098	1936.11421017479	2448.52976246898	-0.33875	0.0036741	0.04002	AGPAT2	1-acylglycerol-3-phosphate O-acyltransferase 2 [Source:HGNC Symbol;Acc:HGNC:325]
ENSAPLG00000004141	30648.671921967	44466.350648201	-0.53689	6.1867e-07	2.3105e-05	PRPS2	phosphoribosyl pyrophosphate synthetase 2 [Source:HGNC Symbol;Acc:HGNC:9465]
ENSAPLG00000004145	87.5850423539053	197.280028207838	-1.1715	9.2678e-09	5.0093e-07	KLF10	Kruppel like factor 10 [Source:HGNC Symbol;Acc:HGNC:11810]
ENSAPLG00000004177	922.761971501818	1255.20463365669	-0.44389	0.00028311	0.0049496	CRY2	cryptochrome circadian clock 2 [Source:HGNC Symbol;Acc:HGNC:2385]
ENSAPLG00000004181	5068.70728568964	6454.82384899491	-0.34876	0.0016865	0.021491	CLUH	clustered mitochondria homolog [Source:HGNC Symbol;Acc:HGNC:29094]
ENSAPLG00000004185	262.520355569956	149.566498874251	0.81164	4.7555e-06	0.00014057	-//-
ENSAPLG00000004187	2460.09531665108	3181.54460823051	-0.37101	0.0015651	0.020299	TXNDC12	thioredoxin domain containing 12 [Source:HGNC Symbol;Acc:HGNC:24626]
ENSAPLG00000004194	4817.53855715801	6887.43299168637	-0.51567	4.0564e-06	0.00012243	RPL32	ribosomal protein L32 [Source:HGNC Symbol;Acc:HGNC:10336]
ENSAPLG00000004196	312.303307350257	420.731998508475	-0.42995	0.0034079	0.03781	RIOK1	RIO kinase 1 [Source:HGNC Symbol;Acc:HGNC:18656]
ENSAPLG00000004200	87.7009117207081	36.6712693118467	1.2579	0.00131	0.017563	IL1R2	interleukin 1 receptor type 2 [Source:HGNC Symbol;Acc:HGNC:5994]
ENSAPLG00000004210	242.66342328691	335.530165283476	-0.46749	0.0022828	0.027418	SPATA5L1	spermatogenesis associated 5 like 1 [Source:HGNC Symbol;Acc:HGNC:28762]
ENSAPLG00000004240	339.185863806003	198.953423954427	0.76965	6.2832e-05	0.0013706	C9orf72	chromosome 9 open reading frame 72 [Source:HGNC Symbol;Acc:HGNC:28337]
ENSAPLG00000004242	68.9087674670855	19.5366388249477	1.8185	5.4246e-08	2.5566e-06	MFAP3L	microfibrillar associated protein 3 like [Source:HGNC Symbol;Acc:HGNC:29083]
ENSAPLG00000004250	522.215854360261	684.520640406885	-0.39045	0.0033834	0.037564	DRG1	developmentally regulated GTP binding protein 1 [Source:HGNC Symbol;Acc:HGNC:3029]
ENSAPLG00000004264	1424.25275442206	2291.03275870518	-0.68579	8.21e-09	4.4889e-07	ACAD11	acyl-CoA dehydrogenase family member 11 [Source:HGNC Symbol;Acc:HGNC:30211]
ENSAPLG00000004267	352.878372886765	512.321339931331	-0.53788	0.00017579	0.0032571	GRB10	growth factor receptor bound protein 10 [Source:HGNC Symbol;Acc:HGNC:4564]
ENSAPLG00000004271	80.2757239017059	131.832152965849	-0.71567	0.0013541	0.018067	BUB1B	BUB1 mitotic checkpoint serine/threonine kinase B [Source:HGNC Symbol;Acc:HGNC:1149]
ENSAPLG00000004283	299.51398595402	201.514805374365	0.57174	0.00034693	0.0058749	-//-
ENSAPLG00000004284	212.415122900306	498.290543346236	-1.2301	5.168e-09	2.8918e-07	PXYLP1	2-phosphoxylose phosphatase 1 [Source:HGNC Symbol;Acc:HGNC:26303]
ENSAPLG00000004288	124.519502778342	187.649425070292	-0.59167	0.0015899	0.020516	CDR2	cerebellar degeneration related protein 2 [Source:HGNC Symbol;Acc:HGNC:1799]
ENSAPLG00000004295	257.961115388083	160.593552016125	0.68374	0.00078739	0.011794	C21orf2	chromosome 21 open reading frame 2 [Source:HGNC Symbol;Acc:HGNC:1260]
ENSAPLG00000004296	468.08122650172	247.95810976822	0.91666	3.9504e-09	2.2481e-07	-//-
ENSAPLG00000004303	106.227217225504	196.656819089163	-0.88853	3.6851e-06	0.00011316	-//-
ENSAPLG00000004327	1137.80964881298	1672.45033455525	-0.5557	5.5066e-06	0.0001594	DDRGK1	DDRGK domain containing 1 [Source:HGNC Symbol;Acc:HGNC:16110]
ENSAPLG00000004349	2612.16905209122	1886.76517855955	0.46933	0.0016484	0.021069	PFKL	phosphofructokinase, liver type [Source:HGNC Symbol;Acc:HGNC:8876]
ENSAPLG00000004350	290.598125176436	169.055706713861	0.78153	4.7885e-06	0.0001408	MXI1	MAX interactor 1, dimerization protein [Source:HGNC Symbol;Acc:HGNC:7534]
ENSAPLG00000004354	46.9745630566725	10.1751693998692	2.2068	1.1789e-06	4.1526e-05	-//-
ENSAPLG00000004360	137.767968573152	199.06291862819	-0.53098	0.003663	0.039926	ANAPC7	anaphase promoting complex subunit 7 [Source:HGNC Symbol;Acc:HGNC:17380]
ENSAPLG00000004364	1233.7824938967	1648.53015466951	-0.41809	0.00057665	0.0090168	LRRC59	leucine rich repeat containing 59 [Source:HGNC Symbol;Acc:HGNC:28817]
ENSAPLG00000004373	56.7040879208499	95.4733101024356	-0.75164	0.0030722	0.034731	-//-
ENSAPLG00000004382	233.685373226565	103.224913613363	1.1788	4.4663e-10	2.989e-08	CUX2	cut like homeobox 2 [Source:HGNC Symbol;Acc:HGNC:19347]
ENSAPLG00000004406	455.881590230317	730.422874925496	-0.68007	9.7001e-07	3.4902e-05	SEC23B	Sec23 homolog B, coat complex II component [Source:HGNC Symbol;Acc:HGNC:10702]
ENSAPLG00000004411	5689.38975295384	7521.10735468287	-0.40267	0.00030121	0.0052223	RPN1	ribophorin I [Source:HGNC Symbol;Acc:HGNC:10381]
ENSAPLG00000004463	409.311775756482	231.75534697122	0.8206	1.6629e-07	7.0433e-06	-//-
ENSAPLG00000004474	967.365018153618	599.086422048302	0.6913	2.1881e-07	8.9074e-06	TTC37	tetratricopeptide repeat domain 37 [Source:HGNC Symbol;Acc:HGNC:23639]
ENSAPLG00000004481	224.336324100087	157.308051522458	0.51207	0.0035521	0.038955	-//-
ENSAPLG00000004494	383.102095489181	233.183405389162	0.71626	8.383e-06	0.00023376	ANXA7	annexin A7 [Source:HGNC Symbol;Acc:HGNC:545]
ENSAPLG00000004498	536.421793575878	238.627680113292	1.1686	2.8408e-09	1.6914e-07	UPP2	uridine phosphorylase 2 [Source:HGNC Symbol;Acc:HGNC:23061]
ENSAPLG00000004505	90.2924734892545	45.9091019994623	0.97583	0.00027754	0.0048725	CSMD2	CUB and Sushi multiple domains 2 [Source:HGNC Symbol;Acc:HGNC:19290]
ENSAPLG00000004522	567.146726545622	422.799861064895	0.42375	0.0032452	0.03644	UTRN	utrophin [Source:HGNC Symbol;Acc:HGNC:12635]
ENSAPLG00000004525	404.324763372153	554.348722402701	-0.45528	0.00089225	0.013026	AIMP2	aminoacyl tRNA synthetase complex interacting multifunctional protein 2 [Source:HGNC Symbol;Acc:HGNC:20609]
ENSAPLG00000004557	42.1835027736187	14.3866408219635	1.5519	8.7856e-05	0.0018305	-//-
ENSAPLG00000004572	541.717532263074	360.828024221083	0.58623	5.8399e-05	0.0012839	ICK	intestinal cell kinase [Source:HGNC Symbol;Acc:HGNC:21219]
ENSAPLG00000004574	4504.80723794367	3439.68081083865	0.38919	0.0044602	0.04635	-//-
ENSAPLG00000004588	128.30029566182	188.607176513196	-0.55586	0.0028992	0.033201	-//-
ENSAPLG00000004592	15.025352557378	39.6844997595711	-1.4012	0.0010584	0.014931	DNAJC12	DnaJ heat shock protein family (Hsp40) member C12 [Source:HGNC Symbol;Acc:HGNC:28908]
ENSAPLG00000004597	295.775499458361	417.301736998884	-0.49659	0.0025529	0.030039	MAP3K13	mitogen-activated protein kinase kinase kinase 13 [Source:HGNC Symbol;Acc:HGNC:6852]
ENSAPLG00000004628	395.805079571632	0	Inf	3.9753e-129	1.6627e-125	-//-
ENSAPLG00000004650	246.744236302009	130.618580059143	0.91766	2.7946e-07	1.1177e-05	STK36	serine/threonine kinase 36 [Source:HGNC Symbol;Acc:HGNC:17209]
ENSAPLG00000004652	46.3980841327319	157.42327085683	-1.7625	4.7547e-07	1.7998e-05	-//-
ENSAPLG00000004667	40.9157999703414	82.3800278637725	-1.0096	0.00038768	0.0064413	INHBA	inhibin beta A subunit [Source:HGNC Symbol;Acc:HGNC:6066]
ENSAPLG00000004672	13848.50778661	17493.0866427289	-0.33705	0.0024411	0.028987	TPT1	tumor protein, translationally-controlled 1 [Source:HGNC Symbol;Acc:HGNC:12022]
ENSAPLG00000004688	197.947939497014	100.312582802132	0.98062	8.7925e-07	3.219e-05	TPGS2	tubulin polyglutamylase complex subunit 2 [Source:HGNC Symbol;Acc:HGNC:24561]
ENSAPLG00000004691	6611.22034533367	5274.52541827107	0.32588	0.0033834	0.037564	PCSK9	proprotein convertase subtilisin/kexin type 9 [Source:HGNC Symbol;Acc:HGNC:20001]
ENSAPLG00000004701	0	61.8591222991817	-Inf	3.8925e-28	1.3856e-25	-//-
ENSAPLG00000004716	44.7133294985847	83.7923107583846	-0.90611	0.0045422	0.046942	-//-
ENSAPLG00000004718	266.176570802455	504.930381646896	-0.9237	3.6733e-05	0.00085956	MAP3K7CL	MAP3K7 C-terminal like [Source:HGNC Symbol;Acc:HGNC:16457]
ENSAPLG00000004744	1502.82323514243	2645.93104716978	-0.8161	6.9577e-06	0.00019697	NT5DC4	5'-nucleotidase domain containing 4 [Source:HGNC Symbol;Acc:HGNC:27678]
ENSAPLG00000004778	191.755300100147	338.398383862268	-0.81946	0.0032662	0.036641	CYP46A1	cytochrome P450 family 46 subfamily A member 1 [Source:HGNC Symbol;Acc:HGNC:2641]
ENSAPLG00000004796	9821.90613433667	6476.35242196999	0.60082	0.001079	0.015132	ALDH1A1	aldehyde dehydrogenase 1 family member A1 [Source:HGNC Symbol;Acc:HGNC:402]
ENSAPLG00000004813	962.438311462412	403.73312713907	1.2533	3.3289e-20	7.1405e-18	-//-
ENSAPLG00000004815	93.5613469559086	145.965738285323	-0.64165	0.0032675	0.036641	SEMA5B	semaphorin 5B [Source:HGNC Symbol;Acc:HGNC:10737]
ENSAPLG00000004833	0.27216917021653	7.62891132240651	-4.8089	0.0018354	0.023013	-//-
ENSAPLG00000004854	1014.30624405696	703.884160869681	0.52708	0.00073734	0.011174	IGFALS	insulin like growth factor binding protein acid labile subunit [Source:HGNC Symbol;Acc:HGNC:5468]
ENSAPLG00000004857	684.823742883769	883.020268868687	-0.36671	0.0041604	0.043916	TCEB1	transcription elongation factor B subunit 1 [Source:HGNC Symbol;Acc:HGNC:11617]
ENSAPLG00000004889	14374.0379953005	9409.93336934311	0.61121	1.7031e-06	5.7798e-05	RPS6	ribosomal protein S6 [Source:HGNC Symbol;Acc:HGNC:10429]
ENSAPLG00000004892	501.246097365323	712.81989424696	-0.50802	0.00017811	0.0032855	DAO	D-amino acid oxidase [Source:HGNC Symbol;Acc:HGNC:2671]
ENSAPLG00000004900	4219.0925424563	5334.46778593	-0.33841	0.0024857	0.029432	RPN2	ribophorin II [Source:HGNC Symbol;Acc:HGNC:10382]
ENSAPLG00000004906	747.124384609777	966.820407749577	-0.3719	0.003787	0.040904	SCN4A	sodium voltage-gated channel alpha subunit 4 [Source:HGNC Symbol;Acc:HGNC:10591]
ENSAPLG00000004914	4.34828729607041	187.538098665598	-5.4306	4.7294e-59	6.0868e-56	SORCS1	sortilin related VPS10 domain containing receptor 1 [Source:HGNC Symbol;Acc:HGNC:16697]
ENSAPLG00000004923	178.829213409851	457.971922834553	-1.3567	1.1843e-07	5.1602e-06	-//-
ENSAPLG00000004937	265.070405937022	185.36445194567	0.51601	0.0030505	0.034532	-//-
ENSAPLG00000004943	399.529089567429	566.576432745214	-0.50397	0.00092628	0.013381	MTIF2	mitochondrial translational initiation factor 2 [Source:HGNC Symbol;Acc:HGNC:7441]
ENSAPLG00000004947	733.135128574611	1511.43495527288	-1.0438	6.0203e-17	9.241e-15	TRIM25	tripartite motif containing 25 [Source:HGNC Symbol;Acc:HGNC:12932]
ENSAPLG00000004953	947.794559054141	462.281366149527	1.0358	2.6727e-07	1.0775e-05	-//-
ENSAPLG00000004966	1467.8045844785	2029.94014045356	-0.46778	5.5052e-05	0.0012151	DCAF6	DDB1 and CUL4 associated factor 6 [Source:HGNC Symbol;Acc:HGNC:30002]
ENSAPLG00000004971	597.339425337508	774.238569791179	-0.37423	0.0041464	0.04388	-//-
ENSAPLG00000004974	410.484681019291	293.690930660782	0.48303	0.0019825	0.02439	-//-
ENSAPLG00000004979	153.686297451276	75.1184468292852	1.0327	2.6098e-06	8.3014e-05	SUSD1	sushi domain containing 1 [Source:HGNC Symbol;Acc:HGNC:25413]
ENSAPLG00000004983	376.052707479151	753.600477790255	-1.0029	6.3145e-13	6.037e-11	-//-
ENSAPLG00000004987	543.828652664507	303.504938024335	0.84143	0.0017068	0.0217	-//-
ENSAPLG00000004998	267.806679992643	189.895321712397	0.49599	0.003612	0.039446	SAAL1	serum amyloid A like 1 [Source:HGNC Symbol;Acc:HGNC:25158]
ENSAPLG00000004999	41.9790583212144	173.016768327554	-2.0432	8.2091e-19	1.5432e-16	ZFYVE28	zinc finger FYVE-type containing 28 [Source:HGNC Symbol;Acc:HGNC:29334]
ENSAPLG00000005001	285.563719682918	198.118364700043	0.52745	0.0020329	0.024863	-//-
ENSAPLG00000005009	496.301626262378	365.21162264883	0.44248	0.0014902	0.01955	-//-
ENSAPLG00000005010	377.764890959971	270.384853579939	0.48247	0.0021881	0.026471	-//-
ENSAPLG00000005015	2097.77933851275	2663.46952178874	-0.34444	0.0021644	0.026241	PDIA5	protein disulfide isomerase family A member 5 [Source:HGNC Symbol;Acc:HGNC:24811]
ENSAPLG00000005021	710.289056907377	423.010495161531	0.74771	6.5971e-08	3.0449e-06	ISOC1	isochorismatase domain containing 1 [Source:HGNC Symbol;Acc:HGNC:24254]
ENSAPLG00000005028	299.655336057872	426.741671646137	-0.51006	0.00073234	0.011119	RNF25	ring finger protein 25 [Source:HGNC Symbol;Acc:HGNC:14662]
ENSAPLG00000005029	571.757293434769	407.793517829896	0.48756	0.0010874	0.015212	ARSK	arylsulfatase family member K [Source:HGNC Symbol;Acc:HGNC:25239]
ENSAPLG00000005033	1478.83389953157	720.448017776645	1.0375	3.6606e-09	2.1119e-07	POLK	DNA polymerase kappa [Source:HGNC Symbol;Acc:HGNC:9183]
ENSAPLG00000005037	548.573330757756	756.706002518644	-0.46405	0.00055252	0.0086964	TMEM41A	transmembrane protein 41A [Source:HGNC Symbol;Acc:HGNC:30544]
ENSAPLG00000005043	57.4921822643904	30.0536983507248	0.93582	0.0034339	0.038023	-//-
ENSAPLG00000005074	435.247783773963	305.458056033894	0.51086	0.0007897	0.011818	SPSB3	splA/ryanodine receptor domain and SOCS box containing 3 [Source:HGNC Symbol;Acc:HGNC:30629]
ENSAPLG00000005084	217.197779838234	102.950869203444	1.0771	2.9981e-07	1.1887e-05	NCF1	neutrophil cytosolic factor 1 [Source:HGNC Symbol;Acc:HGNC:7660]
ENSAPLG00000005090	9.5362381749502	36.000373569579	-1.9165	0.00050278	0.0080267	LIPH	lipase H [Source:HGNC Symbol;Acc:HGNC:18483]
ENSAPLG00000005114	0	12.1209554596257	-Inf	3.0652e-06	9.5322e-05	-//-
ENSAPLG00000005130	9.66953331926418	29.0459379139097	-1.5868	0.0011084	0.015403	TC2N	tandem C2 domains, nuclear [Source:HGNC Symbol;Acc:HGNC:19859]
ENSAPLG00000005132	85.2969687537964	195.36773965958	-1.1956	1.5046e-08	7.9162e-07	MAP9	microtubule associated protein 9 [Source:HGNC Symbol;Acc:HGNC:26118]
ENSAPLG00000005143	108.701317541641	218.481379419469	-1.0071	2.0937e-05	0.00052677	-//-
ENSAPLG00000005145	198.019669971327	367.64487934689	-0.89267	1.2669e-07	5.4632e-06	-//-
ENSAPLG00000005161	141.092246661997	92.0772294817168	0.61572	0.0033067	0.036912	GNAQ	G protein subunit alpha q [Source:HGNC Symbol;Acc:HGNC:4390]
ENSAPLG00000005172	1785.69063589371	2325.33214131146	-0.38095	0.0015884	0.020516	FADS6	fatty acid desaturase 6 [Source:HGNC Symbol;Acc:HGNC:30459]
ENSAPLG00000005190	212.078545636032	122.79987710987	0.78829	3.8054e-05	0.0008855	-//-
ENSAPLG00000005191	0	88.6348503773416	-Inf	5.811e-39	4.051e-36	-//-
ENSAPLG00000005195	757.139971864881	557.380593217101	0.4419	0.0027067	0.03146	PAN2	PAN2 poly(A) specific ribonuclease subunit [Source:HGNC Symbol;Acc:HGNC:20074]
ENSAPLG00000005205	665.022618377128	455.617429019233	0.54558	0.00011035	0.0021928	ADAM23	ADAM metallopeptidase domain 23 [Source:HGNC Symbol;Acc:HGNC:202]
ENSAPLG00000005213	124.672377991478	57.7988621941404	1.109	2.4978e-06	8.0057e-05	MYBL2	MYB proto-oncogene like 2 [Source:HGNC Symbol;Acc:HGNC:7548]
ENSAPLG00000005219	0.54433834043306	8.51856141106759	-3.968	0.0026268	0.03069	-//-
ENSAPLG00000005228	4421.52252442947	5797.32067720402	-0.39084	0.0020329	0.024863	-//-
ENSAPLG00000005230	40.7869213751713	76.7656928660538	-0.91236	0.0015123	0.019721	KIAA0513	KIAA0513 [Source:HGNC Symbol;Acc:HGNC:29058]
ENSAPLG00000005245	21.9456215531733	48.9920672610603	-1.1586	0.0013949	0.018522	USH1G	USH1 protein network component sans [Source:HGNC Symbol;Acc:HGNC:16356]
ENSAPLG00000005251	22.6224144921148	59.6188770988553	-1.398	2.5676e-05	0.00062804	OTOP2	otopetrin 2 [Source:HGNC Symbol;Acc:HGNC:19657]
ENSAPLG00000005254	676.583791052785	1012.97221170216	-0.58225	6.5753e-06	0.0001871	SDF2L1	stromal cell derived factor 2 like 1 [Source:HGNC Symbol;Acc:HGNC:10676]
ENSAPLG00000005271	11.8996182527101	41.1748098186776	-1.7908	2.7106e-05	0.00065727	-//-
ENSAPLG00000005283	1083.25069230278	1430.32337798486	-0.40097	0.0011457	0.015777	-//-
ENSAPLG00000005284	98.4885458073322	168.481875045363	-0.77457	0.00021621	0.0038896	-//-
ENSAPLG00000005301	690.928647740841	1122.98713604667	-0.70073	0.00060061	0.0093391	UFL1	UFM1 specific ligase 1 [Source:HGNC Symbol;Acc:HGNC:23039]
ENSAPLG00000005304	19596.5769424823	24380.4056540013	-0.31512	0.0045328	0.046901	-//-
ENSAPLG00000005308	124.336319486371	182.376604293002	-0.55267	0.0044223	0.046129	-//-
ENSAPLG00000005312	60.1424652788822	24.175568077108	1.3148	0.00010113	0.0020437	SLC17A9	solute carrier family 17 member 9 [Source:HGNC Symbol;Acc:HGNC:16192]
ENSAPLG00000005315	44.2668725417401	77.7698733783993	-0.81298	0.002845	0.032737	-//-
ENSAPLG00000005317	72.9520558766865	148.439182582391	-1.0249	1.9636e-06	6.48e-05	NME3	NME/NM23 nucleoside diphosphate kinase 3 [Source:HGNC Symbol;Acc:HGNC:7851]
ENSAPLG00000005318	11850.8507136066	17207.1262975296	-0.53802	8.9788e-07	3.2658e-05	DHRS7	dehydrogenase/reductase 7 [Source:HGNC Symbol;Acc:HGNC:21524]
ENSAPLG00000005330	219.007907109698	333.70205629944	-0.60758	0.0035974	0.039364	CRCP	CGRP receptor component [Source:HGNC Symbol;Acc:HGNC:17888]
ENSAPLG00000005344	225.40499095897	349.990632120292	-0.6348	0.00076326	0.011505	SEC22A	SEC22 homolog A, vesicle trafficking protein [Source:HGNC Symbol;Acc:HGNC:20260]
ENSAPLG00000005356	538.64159710006	785.260989259047	-0.54385	3.4915e-05	0.00082276	GCH1	GTP cyclohydrolase 1 [Source:HGNC Symbol;Acc:HGNC:4193]
ENSAPLG00000005381	721.068571514477	945.956192722623	-0.39164	0.0016647	0.021245	RINT1	RAD50 interactor 1 [Source:HGNC Symbol;Acc:HGNC:21876]
ENSAPLG00000005382	214.683097672427	461.940305838652	-1.1055	2.932e-07	1.1652e-05	-//-
ENSAPLG00000005388	8602.23855871879	22913.8785085193	-1.4134	5.1032e-11	3.9166e-09	PSAT1	phosphoserine aminotransferase 1 [Source:HGNC Symbol;Acc:HGNC:19129]
ENSAPLG00000005415	6440.81642215139	4085.70883526708	0.65666	1.0249e-08	5.4959e-07	-//-
ENSAPLG00000005422	740.823849438069	512.095916375386	0.53272	0.00010555	0.0021048	SLC30A5	solute carrier family 30 member 5 [Source:HGNC Symbol;Acc:HGNC:19089]
ENSAPLG00000005425	383.04005761948	563.960486902272	-0.5581	9.5713e-05	0.0019604	-//-
ENSAPLG00000005429	563.565327201286	373.802371829874	0.59231	0.0016383	0.020987	KIF13B	kinesin family member 13B [Source:HGNC Symbol;Acc:HGNC:14405]
ENSAPLG00000005433	192.794302453472	41.2740083100262	2.2238	6.1584e-22	1.6099e-19	-//-
ENSAPLG00000005440	73.1717528547725	41.5241727987338	0.81734	0.0037256	0.040424	-//-
ENSAPLG00000005444	5501.4599068014	7324.94947544228	-0.413	0.00015429	0.0029394	MPC2	mitochondrial pyruvate carrier 2 [Source:HGNC Symbol;Acc:HGNC:24515]
ENSAPLG00000005446	311.367184095887	484.881432368849	-0.63902	1.396e-05	0.00037133	SRSF10	serine and arginine rich splicing factor 10 [Source:HGNC Symbol;Acc:HGNC:16713]
ENSAPLG00000005450	3260.61399127639	6685.7210586726	-1.0359	2.7967e-13	2.8884e-11	RPL12	ribosomal protein L12 [Source:HGNC Symbol;Acc:HGNC:10302]
ENSAPLG00000005474	366.408422116301	211.751292185017	0.79108	7.5875e-07	2.7962e-05	ELL2	elongation factor for RNA polymerase II 2 [Source:HGNC Symbol;Acc:HGNC:17064]
ENSAPLG00000005476	1900.86076196235	3507.74703157546	-0.88389	2.0555e-06	6.7002e-05	MBL2	mannose binding lectin 2 [Source:HGNC Symbol;Acc:HGNC:6922]
ENSAPLG00000005479	715.178440191469	1275.3048600422	-0.83447	0.0033022	0.036906	TXNIP	thioredoxin interacting protein [Source:HGNC Symbol;Acc:HGNC:16952]
ENSAPLG00000005480	739.628290014678	1081.99864811989	-0.54883	0.00079385	0.011869	ST14	suppression of tumorigenicity 14 [Source:HGNC Symbol;Acc:HGNC:11344]
ENSAPLG00000005484	1035.06480406337	1340.02165514005	-0.37254	0.0027855	0.032119	TRIP11	thyroid hormone receptor interactor 11 [Source:HGNC Symbol;Acc:HGNC:12305]
ENSAPLG00000005503	5698.62950750874	9624.97683149775	-0.75617	1.2549e-09	7.8344e-08	-//-
ENSAPLG00000005506	230.516035636163	95.5854504702868	1.27	3.2442e-09	1.9045e-07	-//-
ENSAPLG00000005510	190.427927538596	112.709586503471	0.75663	0.00012752	0.0024924	TMEM14A	transmembrane protein 14A [Source:HGNC Symbol;Acc:HGNC:21076]
ENSAPLG00000005534	0.81650751064959	31.4585083911886	-5.2678	2.1633e-07	8.8713e-06	KIF6	kinesin family member 6 [Source:HGNC Symbol;Acc:HGNC:21202]
ENSAPLG00000005540	2732.41237644491	1846.40504951276	0.56546	2.7365e-06	8.6549e-05	-//-
ENSAPLG00000005553	1.97990950294436	11.6051065971352	-2.5513	0.0033767	0.037563	-//-
ENSAPLG00000005555	67.0928909404538	127.009156747431	-0.9207	0.00033889	0.0057634	-//-
ENSAPLG00000005558	3073.9605980872	1933.4980882818	0.66889	0.00022222	0.0039849	HSDL2	hydroxysteroid dehydrogenase like 2 [Source:HGNC Symbol;Acc:HGNC:18572]
ENSAPLG00000005578	13.5362092773475	43.2286553638672	-1.6752	0.00047278	0.0076131	-//-
ENSAPLG00000005583	432.70679928582	321.671741023727	0.4278	0.0040602	0.043268	CA8	carbonic anhydrase 8 [Source:HGNC Symbol;Acc:HGNC:1382]
ENSAPLG00000005598	324.76008383767	574.814306707248	-0.82372	0.00098782	0.014104	PTH1R	parathyroid hormone 1 receptor [Source:HGNC Symbol;Acc:HGNC:9608]
ENSAPLG00000005602	459.079117416354	342.850485720173	0.42116	0.0041119	0.043597	GNE	glucosamine (UDP-N-acetyl)-2-epimerase/N-acetylmannosamine kinase [Source:HGNC Symbol;Acc:HGNC:23657]
ENSAPLG00000005611	1.89318588253307	34.3322692111656	-4.1807	1.7471e-09	1.0746e-07	-//-
ENSAPLG00000005627	168.051271927839	84.1013452350874	0.9987	2.4711e-06	7.9471e-05	-//-
ENSAPLG00000005648	5692.24765299877	2142.27597203118	1.4099	2.1965e-10	1.5572e-08	-//-
ENSAPLG00000005661	44.2141409700265	80.8204839487407	-0.87021	0.0012762	0.017218	GPR143	G protein-coupled receptor 143 [Source:HGNC Symbol;Acc:HGNC:20145]
ENSAPLG00000005667	648.845602756854	903.43612622885	-0.47755	0.00019219	0.0035143	SPCS3	signal peptidase complex subunit 3 [Source:HGNC Symbol;Acc:HGNC:26212]
ENSAPLG00000005682	110.202459130654	177.380395615644	-0.68669	0.00062163	0.009568	ORMDL3	ORMDL sphingolipid biosynthesis regulator 3 [Source:HGNC Symbol;Acc:HGNC:16038]
ENSAPLG00000005683	1814.83630949719	3670.84369486351	-1.0163	7.8143e-18	1.3762e-15	ADIPOR2	adiponectin receptor 2 [Source:HGNC Symbol;Acc:HGNC:24041]
ENSAPLG00000005690	67.4268841602546	30.3786230846666	1.1503	0.00017171	0.0031992	GIPC2	GIPC PDZ domain containing family member 2 [Source:HGNC Symbol;Acc:HGNC:18177]
ENSAPLG00000005691	186.163109646238	265.278764004777	-0.51094	0.0021563	0.026161	RPP40	ribonuclease P/MRP subunit p40 [Source:HGNC Symbol;Acc:HGNC:20992]
ENSAPLG00000005703	2398.2274751255	3715.20337323315	-0.63147	4.9172e-08	2.3506e-06	SEC61A1	Sec61 translocon alpha 1 subunit [Source:HGNC Symbol;Acc:HGNC:18276]
ENSAPLG00000005704	1783.88008439459	2226.30161396823	-0.31963	0.0047433	0.048658	SURF4	surfeit 4 [Source:HGNC Symbol;Acc:HGNC:11476]
ENSAPLG00000005712	153.777697000414	96.3794819920689	0.67405	0.001392	0.018511	PTP4A3	protein tyrosine phosphatase type IVA, member 3 [Source:HGNC Symbol;Acc:HGNC:9636]
ENSAPLG00000005724	280.221901632037	198.66831644733	0.49621	0.0027096	0.03146	CDK10	cyclin dependent kinase 10 [Source:HGNC Symbol;Acc:HGNC:1770]
ENSAPLG00000005729	361.696914486463	235.194845380375	0.62092	0.00011829	0.002323	CCNH	cyclin H [Source:HGNC Symbol;Acc:HGNC:1594]
ENSAPLG00000005737	46.1480601152905	0	Inf	2.727e-20	6.0007e-18	PCSK1	proprotein convertase subtilisin/kexin type 1 [Source:HGNC Symbol;Acc:HGNC:8743]
ENSAPLG00000005739	526.792342307637	770.986697635631	-0.54947	0.0046404	0.047807	YARS	tyrosyl-tRNA synthetase [Source:HGNC Symbol;Acc:HGNC:12840]
ENSAPLG00000005746	349.61428331536	249.222317679255	0.48833	0.0017776	0.022429	-//-
ENSAPLG00000005759	213.713304155998	121.305674121084	0.81703	2.3466e-05	0.00057908	SH3BP2	SH3 domain binding protein 2 [Source:HGNC Symbol;Acc:HGNC:10825]
ENSAPLG00000005767	382.386053406592	570.031054496844	-0.57601	3.2021e-05	0.00075992	IMPA1	inositol monophosphatase 1 [Source:HGNC Symbol;Acc:HGNC:6050]
ENSAPLG00000005784	155.350076903521	103.408234301978	0.58717	0.0040873	0.043382	-//-
ENSAPLG00000005785	142.2034982488	207.460536044277	-0.54488	0.0042156	0.044415	MLST8	MTOR associated protein, LST8 homolog [Source:HGNC Symbol;Acc:HGNC:24825]
ENSAPLG00000005791	1246.77274457832	1679.04502727022	-0.42944	0.0002768	0.0048646	FBXL5	F-box and leucine rich repeat protein 5 [Source:HGNC Symbol;Acc:HGNC:13602]
ENSAPLG00000005794	21.9980313382476	57.181868375462	-1.3782	0.0029698	0.033847	WNT5B	Wnt family member 5B [Source:HGNC Symbol;Acc:HGNC:16265]
ENSAPLG00000005798	502.922492100882	305.605317054314	0.71867	1.6736e-06	5.6913e-05	SERINC5	serine incorporator 5 [Source:HGNC Symbol;Acc:HGNC:18825]
ENSAPLG00000005800	120.255614437794	203.753114428413	-0.76072	0.00014129	0.0027265	-//-
ENSAPLG00000005802	60.0609987534202	97.0148867096043	-0.69178	0.0043497	0.045512	TIAM2	T-cell lymphoma invasion and metastasis 2 [Source:HGNC Symbol;Acc:HGNC:11806]
ENSAPLG00000005806	7.09929511820646	77.7933670755713	-3.4539	1.9603e-19	3.8586e-17	-//-
ENSAPLG00000005808	763.404690121648	574.807120687873	0.40937	0.002753	0.031795	ADAM9	ADAM metallopeptidase domain 9 [Source:HGNC Symbol;Acc:HGNC:216]
ENSAPLG00000005814	7.7995035088909	105.807361944806	-3.7619	2.2114e-25	6.6069e-23	MYL3	myosin light chain 3 [Source:HGNC Symbol;Acc:HGNC:7584]
ENSAPLG00000005858	743.172514709833	540.341268291872	0.45983	0.0025713	0.030169	-//-
ENSAPLG00000005873	751.121709260645	538.87196299207	0.4791	0.00046469	0.007519	CHD7	chromodomain helicase DNA binding protein 7 [Source:HGNC Symbol;Acc:HGNC:20626]
ENSAPLG00000005896	218.656014912687	143.685477586853	0.60575	0.0010206	0.014484	CDC42SE2	CDC42 small effector 2 [Source:HGNC Symbol;Acc:HGNC:18547]
ENSAPLG00000005926	298.250010567141	205.103511268778	0.54017	0.0012712	0.017179	INIP	INTS3 and NABP interacting protein [Source:HGNC Symbol;Acc:HGNC:24994]
ENSAPLG00000005939	819.703770080077	1210.51899388519	-0.56245	8.5998e-06	0.00023901	SELENOS	selenoprotein S [Source:HGNC Symbol;Acc:HGNC:30396]
ENSAPLG00000005953	1043.42262050098	612.498763455952	0.76854	4.6632e-09	2.6269e-07	-//-
ENSAPLG00000005970	2274.41490851686	1120.08401596457	1.0219	6.4895e-12	5.5115e-10	FAM213A	family with sequence similarity 213 member A [Source:HGNC Symbol;Acc:HGNC:28651]
ENSAPLG00000005976	279.556417869333	174.575367693643	0.67929	0.0001052	0.0021024	SPTLC1	serine palmitoyltransferase long chain base subunit 1 [Source:HGNC Symbol;Acc:HGNC:11277]
ENSAPLG00000005988	155.879162718273	103.284597564515	0.5938	0.0037199	0.040415	CEP192	centrosomal protein 192 [Source:HGNC Symbol;Acc:HGNC:25515]
ENSAPLG00000005989	14.3532979542195	36.5193587655452	-1.3473	0.00092265	0.013365	FLT3	fms related tyrosine kinase 3 [Source:HGNC Symbol;Acc:HGNC:3765]
ENSAPLG00000005990	0	33.5588403727738	-Inf	6.8101e-16	9.3393e-14	-//-
ENSAPLG00000005999	469.231746192689	303.883999682999	0.62678	2.5397e-05	0.00062214	GLCE	glucuronic acid epimerase [Source:HGNC Symbol;Acc:HGNC:17855]
ENSAPLG00000006001	859.268952410704	627.779151100871	0.45285	0.00059715	0.0092939	-//-
ENSAPLG00000006009	1993.8413214117	3079.07392425673	-0.62695	3.1365e-06	9.7178e-05	-//-
ENSAPLG00000006018	231.740099345597	157.366477919459	0.55838	0.0019068	0.023667	INTS4	integrator complex subunit 4 [Source:HGNC Symbol;Acc:HGNC:25048]
ENSAPLG00000006043	1920.0577496014	3704.31293064983	-0.94806	2.9574e-13	3.0128e-11	HYOU1	hypoxia up-regulated 1 [Source:HGNC Symbol;Acc:HGNC:16931]
ENSAPLG00000006056	8.54154508769495	66.2361350547679	-2.955	8.3117e-06	0.00023255	TRPA1	transient receptor potential cation channel subfamily A member 1 [Source:HGNC Symbol;Acc:HGNC:497]
ENSAPLG00000006057	337.92242613881	153.185226771042	1.1414	1.5599e-11	1.2669e-09	-//-
ENSAPLG00000006066	346.675048926419	74.3080814592702	2.222	5.4618e-32	2.3431e-29	-//-
ENSAPLG00000006105	356.667158322724	234.63200912354	0.60418	0.0002046	0.0037015	ERCC6L2	ERCC excision repair 6 like 2 [Source:HGNC Symbol;Acc:HGNC:26922]
ENSAPLG00000006113	83.4591874934536	186.046343099601	-1.1565	1.4548e-08	7.7027e-07	OTUD3	OTU deubiquitinase 3 [Source:HGNC Symbol;Acc:HGNC:29038]
ENSAPLG00000006130	124.223274583104	883.544054813441	-2.8304	1.5771e-27	5.1739e-25	BST1	bone marrow stromal cell antigen 1 [Source:HGNC Symbol;Acc:HGNC:1118]
ENSAPLG00000006146	1481.09317577088	2564.04773189551	-0.79176	1.1443e-11	9.431e-10	NAMPT	nicotinamide phosphoribosyltransferase [Source:HGNC Symbol;Acc:HGNC:30092]
ENSAPLG00000006166	39.8496981954127	16.4450682075197	1.2769	0.00088203	0.012917	FSTL3	follistatin like 3 [Source:HGNC Symbol;Acc:HGNC:3973]
ENSAPLG00000006169	66.7350980752146	31.1611582368369	1.0987	0.00083047	0.012285	-//-
ENSAPLG00000006170	379.629904094459	224.146605059771	0.76015	0.0044877	0.046526	-//-
ENSAPLG00000006195	373.394002159015	250.005353789374	0.57874	0.0002202	0.003953	AK6	adenylate kinase 6 [Source:HGNC Symbol;Acc:HGNC:49151]
ENSAPLG00000006200	329.357921951482	528.126854853382	-0.68123	3.5701e-06	0.0001102	MAST2	microtubule associated serine/threonine kinase 2 [Source:HGNC Symbol;Acc:HGNC:19035]
ENSAPLG00000006209	5079.80659324385	3290.14966638835	0.62662	8.9199e-08	4.0118e-06	HMGCR	3-hydroxy-3-methylglutaryl-CoA reductase [Source:HGNC Symbol;Acc:HGNC:5006]
ENSAPLG00000006211	447.525553099483	644.123773581451	-0.52537	0.00013221	0.0025721	ZFAND3	zinc finger AN1-type containing 3 [Source:HGNC Symbol;Acc:HGNC:18019]
ENSAPLG00000006220	329.579254461712	201.1670861725	0.71223	1.7337e-05	0.00044901	-//-
ENSAPLG00000006229	149.687166894684	99.6563197629521	0.58692	0.0043242	0.045303	TCTN3	tectonic family member 3 [Source:HGNC Symbol;Acc:HGNC:24519]
ENSAPLG00000006232	1057.50989248521	1560.04885861666	-0.56092	5.0448e-06	0.00014705	SPCS2	signal peptidase complex subunit 2 [Source:HGNC Symbol;Acc:HGNC:28962]
ENSAPLG00000006233	0	8.65608457397557	-Inf	0.00012652	0.0024757	-//-
ENSAPLG00000006236	441.660898287666	593.432629877342	-0.42615	0.0021861	0.026465	-//-
ENSAPLG00000006242	1548.58396822654	2110.79222249735	-0.44683	0.0001234	0.0024177	TMEM135	transmembrane protein 135 [Source:HGNC Symbol;Acc:HGNC:26167]
ENSAPLG00000006255	231.168018010281	132.651379329949	0.8013	1.6934e-05	0.00043995	CD38	CD38 molecule [Source:HGNC Symbol;Acc:HGNC:1667]
ENSAPLG00000006259	3025.02722763653	3834.37719931885	-0.34204	0.0021424	0.026031	TCP1	t-complex 1 [Source:HGNC Symbol;Acc:HGNC:11655]
ENSAPLG00000006291	517.753744022175	858.266276964153	-0.72916	2.658e-08	1.3275e-06	SGK2	SGK2, serine/threonine kinase 2 [Source:HGNC Symbol;Acc:HGNC:13900]
ENSAPLG00000006311	780.889390268128	1315.71945414828	-0.75266	4.6002e-06	0.00013642	POSTN	periostin [Source:HGNC Symbol;Acc:HGNC:16953]
ENSAPLG00000006316	2670.05502556037	3427.35345793212	-0.36023	0.0013169	0.017641	CYB5R2	cytochrome b5 reductase 2 [Source:HGNC Symbol;Acc:HGNC:24376]
ENSAPLG00000006322	168.47463521958	236.74602925927	-0.49081	0.0044819	0.046517	WDR66	WD repeat domain 66 [Source:HGNC Symbol;Acc:HGNC:28506]
ENSAPLG00000006331	149.467558922602	356.354954840939	-1.2535	5.5265e-06	0.0001597	GNG4	G protein subunit gamma 4 [Source:HGNC Symbol;Acc:HGNC:4407]
ENSAPLG00000006363	629.378524667909	906.112700571888	-0.52576	4.0542e-05	0.0009356	-//-
ENSAPLG00000006390	351.888785481398	241.94088023902	0.54046	0.00061509	0.0094935	TOP2A	topoisomerase (DNA) II alpha [Source:HGNC Symbol;Acc:HGNC:11989]
ENSAPLG00000006409	1965.62720862589	2688.78389146069	-0.45196	8.367e-05	0.0017564	SLC25A20	solute carrier family 25 member 20 [Source:HGNC Symbol;Acc:HGNC:1421]
ENSAPLG00000006414	215.57534141389	509.481238405156	-1.2408	8.0823e-16	1.0994e-13	-//-
ENSAPLG00000006417	55.1706977818063	25.2012958217862	1.1304	0.00090379	0.013172	SLC46A2	solute carrier family 46 member 2 [Source:HGNC Symbol;Acc:HGNC:16055]
ENSAPLG00000006441	61.3187061259651	26.8614837350573	1.1908	0.00024877	0.0044278	ASXL3	additional sex combs like 3, transcriptional regulator [Source:HGNC Symbol;Acc:HGNC:29357]
ENSAPLG00000006453	622.219864730479	432.377678928658	0.52513	0.00013923	0.002693	KIAA0368	KIAA0368 [Source:HGNC Symbol;Acc:HGNC:29020]
ENSAPLG00000006470	76.1304593460119	22.551314779563	1.7553	2.1101e-08	1.0796e-06	MMP28	matrix metallopeptidase 28 [Source:HGNC Symbol;Acc:HGNC:14366]
ENSAPLG00000006475	22.5825217751893	78.4985066069804	-1.7975	2.025e-08	1.0425e-06	PRKCE	protein kinase C epsilon [Source:HGNC Symbol;Acc:HGNC:9401]
ENSAPLG00000006482	108.262442344635	46.4496447463218	1.2208	2.6526e-06	8.4214e-05	ROR2	receptor tyrosine kinase like orphan receptor 2 [Source:HGNC Symbol;Acc:HGNC:10257]
ENSAPLG00000006501	1151.37526321631	1581.49395571962	-0.45793	0.00050185	0.0080196	ZZEF1	zinc finger ZZ-type and EF-hand domain containing 1 [Source:HGNC Symbol;Acc:HGNC:29027]
ENSAPLG00000006507	94.8758806626717	34.3672592779494	1.465	5.946e-05	0.0013038	DHRS11	dehydrogenase/reductase 11 [Source:HGNC Symbol;Acc:HGNC:28639]
ENSAPLG00000006509	2123.3197451939	1340.90859110104	0.66311	5.2864e-08	2.5056e-06	ERAP1	endoplasmic reticulum aminopeptidase 1 [Source:HGNC Symbol;Acc:HGNC:18173]
ENSAPLG00000006512	168.226140880689	90.730214294521	0.89075	1.1538e-05	0.00031236	-//-
ENSAPLG00000006559	136.757530799997	79.6728102931844	0.77946	0.00043296	0.0070949	UEVLD	UEV and lactate/malate dehyrogenase domains [Source:HGNC Symbol;Acc:HGNC:30866]
ENSAPLG00000006566	122.532852061365	210.710117774094	-0.78209	2.247e-05	0.00055891	-//-
ENSAPLG00000006571	797.77070904159	1167.83184645425	-0.54979	9.3249e-06	0.00025703	PPFIBP2	PPFIA binding protein 2 [Source:HGNC Symbol;Acc:HGNC:9250]
ENSAPLG00000006602	12.9598817664671	105.07520615871	-3.0193	1.8365e-06	6.1331e-05	KLHL14	kelch like family member 14 [Source:HGNC Symbol;Acc:HGNC:29266]
ENSAPLG00000006615	163.56852715501	247.73314012183	-0.59889	0.00050686	0.0080688	HSPA13	heat shock protein family A (Hsp70) member 13 [Source:HGNC Symbol;Acc:HGNC:11375]
ENSAPLG00000006623	2046.71698449155	2816.79289393677	-0.46074	0.0005115	0.0081218	SEC24C	SEC24 homolog C, COPII coat complex component [Source:HGNC Symbol;Acc:HGNC:10705]
ENSAPLG00000006648	657.483929302749	228.493898499628	1.5248	5.4184e-17	8.4725e-15	-//-
ENSAPLG00000006654	204.39760350494	132.677951993642	0.62345	0.00080822	0.01202	-//-
ENSAPLG00000006657	229.209369667769	152.068206661597	0.59195	0.00076398	0.011505	TMEM161A	transmembrane protein 161A [Source:HGNC Symbol;Acc:HGNC:26020]
ENSAPLG00000006680	118.455571603066	66.6518408769675	0.82963	0.00091957	0.013344	SH3GLB2	SH3 domain containing GRB2 like endophilin B2 [Source:HGNC Symbol;Acc:HGNC:10834]
ENSAPLG00000006681	222.049242458844	432.9760220621	-0.96341	3.79e-10	2.5673e-08	KLF13	Kruppel like factor 13 [Source:HGNC Symbol;Acc:HGNC:13672]
ENSAPLG00000006683	3108.50272202158	6471.46828241946	-1.0579	1.3698e-20	3.0971e-18	-//-
ENSAPLG00000006695	575.262814344391	960.613756724837	-0.73974	8.9707e-05	0.0018598	-//-
ENSAPLG00000006697	406.746472863734	643.834585191935	-0.66256	2.2332e-06	7.2389e-05	ZHX3	zinc fingers and homeoboxes 3 [Source:HGNC Symbol;Acc:HGNC:15935]
ENSAPLG00000006719	1240.50491587949	1993.56139512491	-0.68442	1.0989e-08	5.874e-07	SLC33A1	solute carrier family 33 member 1 [Source:HGNC Symbol;Acc:HGNC:95]
ENSAPLG00000006747	29.721387823682	5.18976818143455	2.5178	3.7434e-06	0.0001145	SYT7	synaptotagmin 7 [Source:HGNC Symbol;Acc:HGNC:11514]
ENSAPLG00000006756	268.052438874	186.844956461749	0.52067	0.0018912	0.023508	CACFD1	calcium channel flower domain containing 1 [Source:HGNC Symbol;Acc:HGNC:1365]
ENSAPLG00000006757	612.731377259465	373.502396618556	0.71414	9.2112e-07	3.343e-05	DNAJC21	DnaJ heat shock protein family (Hsp40) member C21 [Source:HGNC Symbol;Acc:HGNC:27030]
ENSAPLG00000006764	80.6291002178013	35.577440212925	1.1803	0.00072526	0.011021	-//-
ENSAPLG00000006766	799.791656746315	1065.7602373011	-0.41419	0.001236	0.016731	LIMA1	LIM domain and actin binding 1 [Source:HGNC Symbol;Acc:HGNC:24636]
ENSAPLG00000006767	1065.65797156735	1546.02856201859	-0.53682	1.158e-05	0.00031299	RANGAP1	Ran GTPase activating protein 1 [Source:HGNC Symbol;Acc:HGNC:9854]
ENSAPLG00000006773	773.163987457906	1107.20291295953	-0.51807	5.5038e-05	0.0012151	EHBP1	EH domain binding protein 1 [Source:HGNC Symbol;Acc:HGNC:29144]
ENSAPLG00000006779	944.810661488045	706.756173496118	0.41881	0.0010437	0.014774	AP2B1	adaptor related protein complex 2 beta 1 subunit [Source:HGNC Symbol;Acc:HGNC:563]
ENSAPLG00000006792	97.2843025857834	45.897104671902	1.0838	0.00054677	0.0086229	STXBP6	syntaxin binding protein 6 [Source:HGNC Symbol;Acc:HGNC:19666]
ENSAPLG00000006793	427.643810251614	630.562396789405	-0.56023	7.8108e-05	0.0016647	NMI	N-myc and STAT interactor [Source:HGNC Symbol;Acc:HGNC:7854]
ENSAPLG00000006799	3376.00310622984	4983.28153741063	-0.56178	1.1044e-06	3.9147e-05	-//-
ENSAPLG00000006807	854.364667099446	548.786097544038	0.63861	5.6719e-06	0.00016361	AGXT2	alanine--glyoxylate aminotransferase 2 [Source:HGNC Symbol;Acc:HGNC:14412]
ENSAPLG00000006810	608.163349538772	370.221582380603	0.71607	1.4591e-05	0.00038505	-//-
ENSAPLG00000006838	107.665953598711	62.543961833849	0.78362	0.00098865	0.014104	RGP1	RGP1 homolog, RAB6A GEF complex partner 1 [Source:HGNC Symbol;Acc:HGNC:21965]
ENSAPLG00000006860	715.867549000173	1205.60194965926	-0.75199	2.0975e-09	1.2761e-07	-//-
ENSAPLG00000006872	203.983046712538	283.68977736445	-0.47586	0.0047249	0.048499	-//-
ENSAPLG00000006897	1132.27545466417	1644.4107271823	-0.53835	0.00022833	0.0040815	ENPP2	ectonucleotide pyrophosphatase/phosphodiesterase 2 [Source:HGNC Symbol;Acc:HGNC:3357]
ENSAPLG00000006904	557.226820823329	304.977385190927	0.86956	2.7284e-09	1.648e-07	-//-
ENSAPLG00000006916	392.515634077291	552.076498416597	-0.49212	0.00059369	0.0092487	ILDR2	immunoglobulin like domain containing receptor 2 [Source:HGNC Symbol;Acc:HGNC:18131]
ENSAPLG00000006936	199.259389360658	94.9086421146709	1.07	1.0626e-07	4.6784e-06	CDT1	chromatin licensing and DNA replication factor 1 [Source:HGNC Symbol;Acc:HGNC:24576]
ENSAPLG00000006938	5101.39290991412	6946.55258267555	-0.44541	0.0017431	0.02206	HGD	homogentisate 1,2-dioxygenase [Source:HGNC Symbol;Acc:HGNC:4892]
ENSAPLG00000006943	735.569165800243	1144.55716441191	-0.63786	3.563e-07	1.3928e-05	KDSR	3-ketodihydrosphingosine reductase [Source:HGNC Symbol;Acc:HGNC:4021]
ENSAPLG00000006948	2647.94049260413	1424.68769402611	0.89423	8.8976e-14	9.8586e-12	-//-
ENSAPLG00000006959	470.739377254581	270.596505444347	0.79879	3.7025e-05	0.00086517	-//-
ENSAPLG00000006979	485.109582227146	643.860176576853	-0.40844	0.0022651	0.027265	PARP12	poly(ADP-ribose) polymerase family member 12 [Source:HGNC Symbol;Acc:HGNC:21919]
ENSAPLG00000006986	2593.50425464129	1991.2440197534	0.38123	0.0010929	0.015263	IMPDH2	inosine monophosphate dehydrogenase 2 [Source:HGNC Symbol;Acc:HGNC:6053]
ENSAPLG00000006997	31.6483063753296	119.913675371339	-1.9218	2.7014e-13	2.8248e-11	-//-
ENSAPLG00000007005	1859.4306591869	2508.53423960943	-0.43198	0.00020318	0.003683	COPB1	coatomer protein complex subunit beta 1 [Source:HGNC Symbol;Acc:HGNC:2231]
ENSAPLG00000007011	197.001213046742	117.31948535059	0.74776	9.2375e-05	0.0019034	ETV1	ETS variant 1 [Source:HGNC Symbol;Acc:HGNC:3490]
ENSAPLG00000007012	367.207674223019	232.805768600268	0.65747	4.0752e-05	0.0009386	DCAF12	DDB1 and CUL4 associated factor 12 [Source:HGNC Symbol;Acc:HGNC:19911]
ENSAPLG00000007014	59.6095440812094	18.8348338983143	1.6621	2.7488e-06	8.6775e-05	PNLDC1	PARN like, ribonuclease domain containing 1 [Source:HGNC Symbol;Acc:HGNC:21185]
ENSAPLG00000007023	30.8499572214736	202.91579570398	-2.7175	4.2608e-07	1.6313e-05	-//-
ENSAPLG00000007051	337.045713263131	151.15481755607	1.1569	5.7936e-12	4.9709e-10	PTGFRN	prostaglandin F2 receptor inhibitor [Source:HGNC Symbol;Acc:HGNC:9601]
ENSAPLG00000007056	538.342095727604	356.726057791313	0.59371	0.00018551	0.0034032	MSH3	mutS homolog 3 [Source:HGNC Symbol;Acc:HGNC:7326]
ENSAPLG00000007063	202.219990763624	337.339628367521	-0.73828	4.5129e-06	0.00013483	FAM114A1	family with sequence similarity 114 member A1 [Source:HGNC Symbol;Acc:HGNC:25087]
ENSAPLG00000007082	1686.33286628088	1271.06772930884	0.40785	0.00088002	0.012915	NSA2	NSA2, ribosome biogenesis homolog [Source:HGNC Symbol;Acc:HGNC:30728]
ENSAPLG00000007091	442.4873746301	608.777888687077	-0.46028	0.00090925	0.013228	GLOD4	glyoxalase domain containing 4 [Source:HGNC Symbol;Acc:HGNC:14111]
ENSAPLG00000007094	511.050123969455	827.944254078873	-0.69607	0.00015687	0.0029824	MRPS6	mitochondrial ribosomal protein S6 [Source:HGNC Symbol;Acc:HGNC:14051]
ENSAPLG00000007095	603.16511698421	327.004689343163	0.88324	9.4937e-10	5.9939e-08	CYP2U1	cytochrome P450 family 2 subfamily U member 1 [Source:HGNC Symbol;Acc:HGNC:20582]
ENSAPLG00000007108	34.0699969063917	143.021553740785	-2.0697	8.9842e-17	1.3542e-14	CLCN4	chloride voltage-gated channel 4 [Source:HGNC Symbol;Acc:HGNC:2022]
ENSAPLG00000007110	741.34753438324	955.261943596989	-0.36575	0.0034693	0.038339	HBP1	HMG-box transcription factor 1 [Source:HGNC Symbol;Acc:HGNC:23200]
ENSAPLG00000007115	5131.59091033188	2598.25307579837	0.98186	1.7713e-15	2.352e-13	-//-
ENSAPLG00000007128	347.235891130983	245.771578538744	0.4986	0.0021066	0.02569	CNOT8	CCR4-NOT transcription complex subunit 8 [Source:HGNC Symbol;Acc:HGNC:9207]
ENSAPLG00000007136	2013.02609112506	2850.41145878687	-0.5018	1.2244e-05	0.00032882	MAGT1	magnesium transporter 1 [Source:HGNC Symbol;Acc:HGNC:28880]
ENSAPLG00000007146	919.829005127211	1285.67078700307	-0.48308	0.00010114	0.0020437	-//-
ENSAPLG00000007150	6006.77078072079	4566.68856889383	0.39544	0.00081608	0.012094	MACF1	microtubule-actin crosslinking factor 1 [Source:HGNC Symbol;Acc:HGNC:13664]
ENSAPLG00000007199	797.988717289636	1275.15199513563	-0.67623	6.4631e-08	2.9954e-06	-//-
ENSAPLG00000007204	5477.93967309879	6898.34042401356	-0.33262	0.0042011	0.044318	-//-
ENSAPLG00000007221	437.034406587681	273.195407891248	0.67781	1.4377e-05	0.00038094	GFM2	G elongation factor mitochondrial 2 [Source:HGNC Symbol;Acc:HGNC:29682]
ENSAPLG00000007224	0	46.6276843653225	-Inf	1.4911e-21	3.7799e-19	-//-
ENSAPLG00000007226	55.0933260188488	17.4616896384194	1.6577	0.00028213	0.0049376	SHH	sonic hedgehog [Source:HGNC Symbol;Acc:HGNC:10848]
ENSAPLG00000007232	57.0749790204603	95.1817419756475	-0.73783	0.0042843	0.044913	ZMAT5	zinc finger matrin-type 5 [Source:HGNC Symbol;Acc:HGNC:28046]
ENSAPLG00000007234	288.292215006173	198.951467171027	0.53512	0.0017924	0.022582	-//-
ENSAPLG00000007236	180.752601517627	71.0620222869681	1.3469	1.5637e-06	5.3613e-05	SMC2	structural maintenance of chromosomes 2 [Source:HGNC Symbol;Acc:HGNC:14011]
ENSAPLG00000007239	188.625471032975	76.9765881342596	1.293	2.9659e-10	2.059e-08	RBP5	retinol binding protein 5 [Source:HGNC Symbol;Acc:HGNC:15847]
ENSAPLG00000007240	210.073969342896	94.1391794247879	1.158	1.8167e-08	9.4393e-07	PDE4B	phosphodiesterase 4B [Source:HGNC Symbol;Acc:HGNC:8781]
ENSAPLG00000007247	3896.5223150713	2329.74493647096	0.74202	7.7457e-07	2.8482e-05	CYP51A1	cytochrome P450 family 51 subfamily A member 1 [Source:HGNC Symbol;Acc:HGNC:2649]
ENSAPLG00000007265	98.8123466238737	57.6886682911286	0.7764	0.0015429	0.020073	-//-
ENSAPLG00000007283	246.436653371067	167.94088870751	0.55326	0.0010897	0.015231	-//-
ENSAPLG00000007313	240.601698872916	633.896601674438	-1.3976	4.9816e-13	4.8338e-11	DHRS12	dehydrogenase/reductase 12 [Source:HGNC Symbol;Acc:HGNC:25832]
ENSAPLG00000007319	469.914439799859	298.784135726395	0.65329	1.373e-05	0.0003658	TBCA	tubulin folding cofactor A [Source:HGNC Symbol;Acc:HGNC:11579]
ENSAPLG00000007324	207.626521847612	86.5761673535309	1.2619	0.0014737	0.019384	MEIS2	Meis homeobox 2 [Source:HGNC Symbol;Acc:HGNC:7001]
ENSAPLG00000007328	29.1726329341051	9.15949251791192	1.6713	0.0004874	0.0078335	-//-
ENSAPLG00000007332	255.826024967633	112.20253094955	1.1891	2.0386e-10	1.4576e-08	GABBR1	gamma-aminobutyric acid type B receptor subunit 1 [Source:HGNC Symbol;Acc:HGNC:4070]
ENSAPLG00000007335	605.645099008055	923.905467343976	-0.60927	2.7095e-06	8.5856e-05	WDFY2	WD repeat and FYVE domain containing 2 [Source:HGNC Symbol;Acc:HGNC:20482]
ENSAPLG00000007336	1279.66770641661	809.351881599231	0.66093	0.0022738	0.027329	-//-
ENSAPLG00000007344	223.363516786024	108.965332771332	1.0355	5.697e-08	2.677e-06	TMEM246	transmembrane protein 246 [Source:HGNC Symbol;Acc:HGNC:28180]
ENSAPLG00000007347	1361.94544521116	775.638208710691	0.81221	1.2017e-10	8.9358e-09	RNF20	ring finger protein 20 [Source:HGNC Symbol;Acc:HGNC:10062]
ENSAPLG00000007351	639.768900812601	371.009153282695	0.7861	4.5019e-08	2.1707e-06	LIFR	leukemia inhibitory factor receptor alpha [Source:HGNC Symbol;Acc:HGNC:6597]
ENSAPLG00000007359	53.3533371360905	100.432138657177	-0.91257	0.0027536	0.031795	ANXA1	annexin A1 [Source:HGNC Symbol;Acc:HGNC:533]
ENSAPLG00000007377	24.7991866876247	7.62891132240651	1.7007	0.0015771	0.020404	-//-
ENSAPLG00000007382	74.5325987058552	163.484466180808	-1.1332	1.7083e-07	7.2174e-06	CIDEC	cell death inducing DFFA like effector c [Source:HGNC Symbol;Acc:HGNC:24229]
ENSAPLG00000007407	189.381924591655	104.230096041605	0.86153	8.9859e-06	0.00024891	-//-
ENSAPLG00000007417	1879.47129140815	1385.15167057796	0.44028	0.00048383	0.0077835	-//-
ENSAPLG00000007419	1936.72148169936	926.150190210157	1.0643	6.8273e-10	4.3934e-08	ITGB5	integrin subunit beta 5 [Source:HGNC Symbol;Acc:HGNC:6160]
ENSAPLG00000007427	0.358892790627826	15.2822608909274	-5.4122	8.8775e-07	3.2359e-05	-//-
ENSAPLG00000007448	330.445820493599	223.380534341618	0.56491	0.00055822	0.0087695	-//-
ENSAPLG00000007450	61.370275365234	105.06986772214	-0.77574	0.0014203	0.018845	KLHL5	kelch like family member 5 [Source:HGNC Symbol;Acc:HGNC:6356]
ENSAPLG00000007457	305.438291563592	221.785546450248	0.46172	0.004089	0.043382	RAB3IL1	RAB3A interacting protein like 1 [Source:HGNC Symbol;Acc:HGNC:9780]
ENSAPLG00000007468	71.3914415019264	18.0379113627504	1.9847	9.8362e-07	3.525e-05	MMP13	matrix metallopeptidase 13 [Source:HGNC Symbol;Acc:HGNC:7159]
ENSAPLG00000007511	3636.12388982256	4725.77730122242	-0.37815	0.00076701	0.01154	AGMO	alkylglycerol monooxygenase [Source:HGNC Symbol;Acc:HGNC:33784]
ENSAPLG00000007519	227.375334784344	109.701626806801	1.0515	1.5545e-08	8.153e-07	-//-
ENSAPLG00000007528	6047.49563605658	4215.95019066541	0.52048	1.6663e-05	0.00043358	-//-
ENSAPLG00000007573	247.074607959005	165.196677238344	0.58076	0.0011301	0.015639	MCEE	methylmalonyl-CoA epimerase [Source:HGNC Symbol;Acc:HGNC:16732]
ENSAPLG00000007605	66.0903567137766	13.0041346100355	2.3455	1.5301e-10	1.1228e-08	MYO16	myosin XVI [Source:HGNC Symbol;Acc:HGNC:29822]
ENSAPLG00000007608	78.8173184536741	36.7989869317277	1.0988	9.7654e-05	0.0019925	VWA1	von Willebrand factor A domain containing 1 [Source:HGNC Symbol;Acc:HGNC:30910]
ENSAPLG00000007614	395.86931729211	194.445406022578	1.0257	1.0031e-10	7.5601e-09	-//-
ENSAPLG00000007623	621.650948605858	873.05850506008	-0.48997	0.00019977	0.0036358	YIPF5	Yip1 domain family member 5 [Source:HGNC Symbol;Acc:HGNC:24877]
ENSAPLG00000007627	585.884083151385	837.35966694262	-0.51523	0.00039756	0.0065727	-//-
ENSAPLG00000007630	150.717533122248	229.049574907523	-0.60381	0.0010557	0.014905	LDB2	LIM domain binding 2 [Source:HGNC Symbol;Acc:HGNC:6533]
ENSAPLG00000007640	13.5847836795005	2.47652326358902	2.4556	0.0018248	0.022904	CYP26B1	cytochrome P450 family 26 subfamily B member 1 [Source:HGNC Symbol;Acc:HGNC:20581]
ENSAPLG00000007649	4277.19671166576	3202.393069601	0.41752	0.00026226	0.0046335	-//-
ENSAPLG00000007679	577.801368314052	423.149839736809	0.44941	0.0014978	0.019563	-//-
ENSAPLG00000007683	652.6520375418	499.892143321039	0.3847	0.0040384	0.04309	-//-
ENSAPLG00000007686	1433.5252078114	2388.91794989253	-0.73679	0.002565	0.030116	-//-
ENSAPLG00000007691	11.9286125860415	50.7962492754908	-2.0903	2.4021e-07	9.7312e-06	NME7	NME/NM23 family member 7 [Source:HGNC Symbol;Acc:HGNC:20461]
ENSAPLG00000007692	3647.26115200653	2336.34933154335	0.64256	3.123e-08	1.5368e-06	PINK1	PTEN induced putative kinase 1 [Source:HGNC Symbol;Acc:HGNC:14581]
ENSAPLG00000007700	22.4483860850698	59.8850624305866	-1.4156	2.2546e-05	0.00055967	-//-
ENSAPLG00000007701	760.867997368536	1089.59158809674	-0.51807	5.0547e-05	0.0011291	-//-
ENSAPLG00000007705	65.9707409700562	34.1494494804984	0.94996	0.0013573	0.018095	SKP2	S-phase kinase associated protein 2 [Source:HGNC Symbol;Acc:HGNC:10901]
ENSAPLG00000007706	504.013198258946	853.065017946422	-0.75919	4.4966e-07	1.7098e-05	EDEM3	ER degradation enhancing alpha-mannosidase like protein 3 [Source:HGNC Symbol;Acc:HGNC:16787]
ENSAPLG00000007710	50.8505018662057	3.12392530868467	4.0248	3.6842e-15	4.7053e-13	-//-
ENSAPLG00000007734	480.314167802004	997.007376279927	-1.0536	2.0531e-14	2.5073e-12	RB1	RB transcriptional corepressor 1 [Source:HGNC Symbol;Acc:HGNC:9884]
ENSAPLG00000007736	2741.04901214784	1949.82801614793	0.49138	0.00032097	0.0055028	FH	fumarate hydratase [Source:HGNC Symbol;Acc:HGNC:3700]
ENSAPLG00000007737	957.836548959675	708.998506065629	0.434	0.0013336	0.017836	NPC1	NPC intracellular cholesterol transporter 1 [Source:HGNC Symbol;Acc:HGNC:7897]
ENSAPLG00000007759	135.593458635476	262.507969553358	-0.95307	1.0254e-07	4.5507e-06	DYM	dymeclin [Source:HGNC Symbol;Acc:HGNC:21317]
ENSAPLG00000007768	0	19.1218775516905	-Inf	1.8973e-09	1.1598e-07	-//-
ENSAPLG00000007770	690.484212622765	981.491921077505	-0.50737	6.9636e-05	0.0015053	-//-
ENSAPLG00000007776	11.0716935993002	33.9062568879906	-1.6147	0.00030647	0.0052971	CHRNA4	cholinergic receptor nicotinic alpha 4 subunit [Source:HGNC Symbol;Acc:HGNC:1958]
ENSAPLG00000007797	211.274706606591	396.379580681003	-0.90776	4.4845e-09	2.5434e-07	-//-
ENSAPLG00000007809	238.203334787593	328.452092890344	-0.46349	0.0037253	0.040424	TMEM5	transmembrane protein 5 [Source:HGNC Symbol;Acc:HGNC:13530]
ENSAPLG00000007812	249.678578829177	371.811054201225	-0.5745	0.00015443	0.0029394	SLC38A6	solute carrier family 38 member 6 [Source:HGNC Symbol;Acc:HGNC:19863]
ENSAPLG00000007817	537.975236983442	752.796290990404	-0.48472	0.00021618	0.0038896	NARF	nuclear prelamin A recognition factor [Source:HGNC Symbol;Acc:HGNC:29916]
ENSAPLG00000007853	168.115912802531	318.495223927313	-0.92182	0.00054593	0.0086229	-//-
ENSAPLG00000007859	93.9337221746032	340.021254553192	-1.8559	1.3712e-17	2.3173e-15	SIGMAR1	sigma non-opioid intracellular receptor 1 [Source:HGNC Symbol;Acc:HGNC:8157]
ENSAPLG00000007869	1029.48049055699	1741.62411528995	-0.75852	6.6765e-10	4.3129e-08	-//-
ENSAPLG00000007896	1575.24447644036	2327.12562482672	-0.56297	1.4785e-06	5.1002e-05	SGK1	serum/glucocorticoid regulated kinase 1 [Source:HGNC Symbol;Acc:HGNC:10810]
ENSAPLG00000007930	483.828478363377	311.912721037051	0.63335	1.4961e-05	0.00039297	-//-
ENSAPLG00000007941	26.7732579293974	57.4219820014488	-1.1008	0.00062079	0.009564	-//-
ENSAPLG00000007950	127.519783078118	367.529649693957	-1.5271	3.5107e-19	6.7514e-17	DNAJB9	DnaJ heat shock protein family (Hsp40) member B9 [Source:HGNC Symbol;Acc:HGNC:6968]
ENSAPLG00000007964	2282.28699279723	2856.68138301689	-0.32386	0.0042693	0.044813	LGMN	legumain [Source:HGNC Symbol;Acc:HGNC:9472]
ENSAPLG00000007981	710.950105160418	526.960404712051	0.43205	0.001749	0.022085	ABCA4	ATP binding cassette subfamily A member 4 [Source:HGNC Symbol;Acc:HGNC:34]
ENSAPLG00000007988	2532.24799717767	1891.71000092885	0.42073	0.00045283	0.0073556	PEX5	peroxisomal biogenesis factor 5 [Source:HGNC Symbol;Acc:HGNC:9719]
ENSAPLG00000008032	3057.21879084522	1955.29128148101	0.64484	4.8366e-05	0.0010921	TACR1	tachykinin receptor 1 [Source:HGNC Symbol;Acc:HGNC:11526]
ENSAPLG00000008040	685.574250214755	943.396178057432	-0.46055	0.00025868	0.0045799	MYLIP	myosin regulatory light chain interacting protein [Source:HGNC Symbol;Acc:HGNC:21155]
ENSAPLG00000008041	146.289611805387	96.1492312760637	0.60548	0.0039191	0.042086	CETN3	centrin 3 [Source:HGNC Symbol;Acc:HGNC:1868]
ENSAPLG00000008046	173.061037230113	296.689575453813	-0.77767	5.8978e-06	0.00016897	MRPL48	mitochondrial ribosomal protein L48 [Source:HGNC Symbol;Acc:HGNC:16653]
ENSAPLG00000008047	258.911910001912	356.215923270871	-0.46029	0.0023594	0.028116	THAP5	THAP domain containing 5 [Source:HGNC Symbol;Acc:HGNC:23188]
ENSAPLG00000008062	500.011983456529	243.898360939688	1.0357	7.1132e-08	3.234e-06	CYP7A1	cytochrome P450 family 7 subfamily A member 1 [Source:HGNC Symbol;Acc:HGNC:2651]
ENSAPLG00000008074	194.359244371371	103.512014633693	0.90893	2.8735e-05	0.00069274	-//-
ENSAPLG00000008075	210.394131749043	292.462213774479	-0.47516	0.0040871	0.043382	RIC8B	RIC8 guanine nucleotide exchange factor B [Source:HGNC Symbol;Acc:HGNC:25555]
ENSAPLG00000008077	245.921371771022	372.983072246944	-0.60091	0.0015977	0.020578	HES4	hes family bHLH transcription factor 4 [Source:HGNC Symbol;Acc:HGNC:24149]
ENSAPLG00000008108	249.89385925812	165.829190942098	0.59162	0.00088197	0.012917	-//-
ENSAPLG00000008112	0	21.9063027903006	-Inf	1.1356e-06	4.0084e-05	ENPP7	ectonucleotide pyrophosphatase/phosphodiesterase 7 [Source:HGNC Symbol;Acc:HGNC:23764]
ENSAPLG00000008119	386.914958910681	563.100488443825	-0.54138	0.00018328	0.0033661	KCNK1	potassium two pore domain channel subfamily K member 1 [Source:HGNC Symbol;Acc:HGNC:6272]
ENSAPLG00000008120	234.123059492178	149.363765370882	0.64844	0.00029921	0.0052045	MAPT	microtubule associated protein tau [Source:HGNC Symbol;Acc:HGNC:6893]
ENSAPLG00000008121	997.89812195427	1285.43965463839	-0.3653	0.0029025	0.033216	-//-
ENSAPLG00000008126	412.476007664995	804.833881238245	-0.96438	2.5965e-06	8.2745e-05	ALDH1L2	aldehyde dehydrogenase 1 family member L2 [Source:HGNC Symbol;Acc:HGNC:26777]
ENSAPLG00000008133	458.697390340206	616.845441203952	-0.42737	0.0022465	0.027079	SLU7	SLU7 homolog, splicing factor [Source:HGNC Symbol;Acc:HGNC:16939]
ENSAPLG00000008142	1208.17135633854	1684.92569882257	-0.47986	0.003635	0.039646	KYNU	kynureninase [Source:HGNC Symbol;Acc:HGNC:6469]
ENSAPLG00000008153	18.2629694328673	76.218433861249	-2.0612	3.3724e-10	2.3124e-08	ADAMTS18	ADAM metallopeptidase with thrombospondin type 1 motif 18 [Source:HGNC Symbol;Acc:HGNC:17110]
ENSAPLG00000008156	896.488072474558	2419.91005225672	-1.4326	7.5177e-05	0.0016105	ETNPPL	ethanolamine-phosphate phospho-lyase [Source:HGNC Symbol;Acc:HGNC:14404]
ENSAPLG00000008178	33.3572090405022	73.2773856501862	-1.1354	0.00010034	0.002035	SRMS	src-related kinase lacking C-terminal regulatory tyrosine and N-terminal myristylation sites [Source:HGNC Symbol;Acc:HGNC:11298]
ENSAPLG00000008192	49.5719630863905	20.9150641544577	1.245	0.00045218	0.0073523	-//-
ENSAPLG00000008197	17921.2229777378	23860.7013465456	-0.41297	0.00014898	0.0028618	SCP2	sterol carrier protein 2 [Source:HGNC Symbol;Acc:HGNC:10606]
ENSAPLG00000008235	578.425251127074	21.0701110342349	4.7789	1.2317e-09	7.7184e-08	-//-
ENSAPLG00000008240	5061.61013933725	7137.77893022548	-0.49588	0.0040794	0.043382	ME1	malic enzyme 1 [Source:HGNC Symbol;Acc:HGNC:6983]
ENSAPLG00000008267	227.952394874507	10.7154565084741	4.411	1.2781e-48	1.2578e-45	PREPL	prolyl endopeptidase-like [Source:HGNC Symbol;Acc:HGNC:30228]
ENSAPLG00000008271	2415.54345661559	1469.88765914914	0.71664	3.3514e-09	1.9469e-07	PGM2	phosphoglucomutase 2 [Source:HGNC Symbol;Acc:HGNC:8906]
ENSAPLG00000008272	133.379466773517	224.220363389108	-0.74938	5.7537e-05	0.0012667	-//-
ENSAPLG00000008282	48.9344816981521	23.5511587712359	1.0551	0.0025322	0.029835	-//-
ENSAPLG00000008313	130.546644040332	70.1977549933638	0.89507	0.00031376	0.005399	CDCA7	cell division cycle associated 7 [Source:HGNC Symbol;Acc:HGNC:14628]
ENSAPLG00000008333	809.678696402049	394.061042359367	1.0389	5.737e-14	6.5297e-12	-//-
ENSAPLG00000008334	504.412994685884	698.967690820523	-0.47062	0.0006203	0.009564	-//-
ENSAPLG00000008338	309.433264950623	505.740382178062	-0.70877	1.8522e-06	6.1637e-05	-//-
ENSAPLG00000008342	5511.46607058283	2812.0318600397	0.97082	3.7308e-09	2.145e-07	-//-
ENSAPLG00000008346	302.623716193205	177.816704121233	0.76713	4.815e-06	0.00014084	-//-
ENSAPLG00000008353	923.162724079514	655.605243441123	0.49376	0.00019306	0.0035263	-//-
ENSAPLG00000008367	3474.46164678446	2206.62388715971	0.65495	1.9003e-06	6.3082e-05	PPP1CB	protein phosphatase 1 catalytic subunit beta [Source:HGNC Symbol;Acc:HGNC:9282]
ENSAPLG00000008378	1324.76373967336	835.435266332893	0.66514	2.1785e-07	8.89e-06	CRY1	cryptochrome circadian clock 1 [Source:HGNC Symbol;Acc:HGNC:2384]
ENSAPLG00000008403	23449.6180945558	16622.8378744615	0.4964	2.6201e-05	0.00063809	-//-
ENSAPLG00000008416	177.701743937448	106.191214033698	0.74279	0.00016783	0.003134	-//-
ENSAPLG00000008429	1431.86540042047	1941.98601298754	-0.43964	0.00024967	0.0044392	-//-
ENSAPLG00000008440	37.9835037679608	95.6980344291318	-1.3331	1.1752e-05	0.00031663	PELI2	pellino E3 ubiquitin protein ligase family member 2 [Source:HGNC Symbol;Acc:HGNC:8828]
ENSAPLG00000008452	977.685837075826	1313.03518804268	-0.42546	0.00049779	0.0079776	ARFGAP2	ADP ribosylation factor GTPase activating protein 2 [Source:HGNC Symbol;Acc:HGNC:13504]
ENSAPLG00000008485	357.392203877179	487.012417896545	-0.44645	0.0019906	0.024452	TARSL2	threonyl-tRNA synthetase like 2 [Source:HGNC Symbol;Acc:HGNC:24728]
ENSAPLG00000008503	318.484056404665	225.373866120622	0.4989	0.0018142	0.022805	UTP15	UTP15, small subunit processome component [Source:HGNC Symbol;Acc:HGNC:25758]
ENSAPLG00000008504	222.548538953925	153.166502866976	0.53902	0.0019626	0.024247	IGF1R	insulin like growth factor 1 receptor [Source:HGNC Symbol;Acc:HGNC:5465]
ENSAPLG00000008509	234.632181044413	156.890644555112	0.58064	0.00073457	0.011142	MICU1	mitochondrial calcium uptake 1 [Source:HGNC Symbol;Acc:HGNC:1530]
ENSAPLG00000008524	850.492225038606	1206.65847185439	-0.50465	5.2023e-05	0.0011575	NOP58	NOP58 ribonucleoprotein [Source:HGNC Symbol;Acc:HGNC:29926]
ENSAPLG00000008525	321.2338394873	597.352528387402	-0.89496	6.6706e-10	4.3129e-08	DUSP7	dual specificity phosphatase 7 [Source:HGNC Symbol;Acc:HGNC:3073]
ENSAPLG00000008562	1059.61134081328	708.837421520034	0.58001	0.00039577	0.0065496	PLXNB1	plexin B1 [Source:HGNC Symbol;Acc:HGNC:9103]
ENSAPLG00000008563	3.98997567166497	19.9123291490031	-2.3192	0.00036871	0.0061874	LRRC74B	leucine rich repeat containing 74B [Source:HGNC Symbol;Acc:HGNC:34301]
ENSAPLG00000008575	359.266731604272	512.936048109525	-0.51372	0.0019653	0.024249	-//-
ENSAPLG00000008596	71.3307173777307	34.4908960154123	1.0483	0.0003742	0.0062671	GEN1	GEN1, Holliday junction 5' flap endonuclease [Source:HGNC Symbol;Acc:HGNC:26881]
ENSAPLG00000008620	1910.77013269239	2809.16075242493	-0.55598	0.00015019	0.002873	ABCC2	ATP binding cassette subfamily C member 2 [Source:HGNC Symbol;Acc:HGNC:53]
ENSAPLG00000008621	11.1232628385691	28.8719791773271	-1.3761	0.0030018	0.034096	INSC	inscuteable homolog (Drosophila) [Source:HGNC Symbol;Acc:HGNC:33116]
ENSAPLG00000008626	220.403631114751	88.506877119206	1.3163	0.00074954	0.011339	ANO5	anoctamin 5 [Source:HGNC Symbol;Acc:HGNC:27337]
ENSAPLG00000008668	0.717785581255652	591.359768059998	-9.6863	8.326e-55	8.7064e-52	-//-
ENSAPLG00000008683	5.73870864670692	68.6841965567791	-3.5812	3.1902e-17	5.0354e-15	P2RX6	purinergic receptor P2X 6 [Source:HGNC Symbol;Acc:HGNC:8538]
ENSAPLG00000008688	116.380945927228	56.3545376134809	1.0463	1.0466e-05	0.00028613	DONSON	downstream neighbor of SON [Source:HGNC Symbol;Acc:HGNC:2993]
ENSAPLG00000008707	2039.96963476825	2966.38296879028	-0.54016	4.8866e-06	0.00014268	RASD1	ras related dexamethasone induced 1 [Source:HGNC Symbol;Acc:HGNC:15828]
ENSAPLG00000008735	80.5962080944923	13.2413572222405	2.6057	1.7187e-14	2.1301e-12	USH1C	USH1 protein network component harmonin [Source:HGNC Symbol;Acc:HGNC:12597]
ENSAPLG00000008745	118.927920089603	477.415306737183	-2.0052	2.6153e-15	3.4185e-13	-//-
ENSAPLG00000008765	394.947668424672	259.577671434264	0.6055	0.00010425	0.0020864	ANKRA2	ankyrin repeat family A member 2 [Source:HGNC Symbol;Acc:HGNC:13208]
ENSAPLG00000008768	252.275719479312	347.206394834421	-0.46079	0.0027026	0.031445	RGS12	regulator of G-protein signaling 12 [Source:HGNC Symbol;Acc:HGNC:9994]
ENSAPLG00000008771	1953.37722785472	1051.80140404424	0.89311	2.8489e-13	2.9242e-11	-//-
ENSAPLG00000008779	24.2668466561743	99.926085019153	-2.0419	2.6527e-12	2.3991e-10	-//-
ENSAPLG00000008800	158.605270969582	67.7202871808324	1.2278	1.9176e-08	9.9021e-07	RELL1	RELT like 1 [Source:HGNC Symbol;Acc:HGNC:27379]
ENSAPLG00000008801	186.408868527595	268.30448241945	-0.5254	0.0021167	0.025788	-//-
ENSAPLG00000008812	659.70497495622	934.784388135318	-0.50281	8.4962e-05	0.0017769	RPF2	ribosome production factor 2 homolog [Source:HGNC Symbol;Acc:HGNC:20870]
ENSAPLG00000008852	206.517227579592	117.737080270674	0.81069	2.0016e-05	0.00050826	TTLL12	tubulin tyrosine ligase like 12 [Source:HGNC Symbol;Acc:HGNC:28974]
ENSAPLG00000008855	139.511766239884	243.028812576469	-0.80074	4.5755e-06	0.00013621	-//-
ENSAPLG00000008857	560.786924769855	426.968655442881	0.39332	0.0049074	0.049973	NUP155	nucleoporin 155 [Source:HGNC Symbol;Acc:HGNC:8063]
ENSAPLG00000008870	2245.86971652299	3640.7870176836	-0.69698	2.0584e-06	6.7002e-05	SULT1C3	sulfotransferase family 1C member 3 [Source:HGNC Symbol;Acc:HGNC:33543]
ENSAPLG00000008882	92.2922224406035	156.330887264799	-0.76032	0.0003267	0.0055889	-//-
ENSAPLG00000008886	841.859496334819	653.432202094492	0.36554	0.0042253	0.044461	MGAT4B	mannosyl (alpha-1,3-)-glycoprotein beta-1,4-N-acetylglucosaminyltransferase, isozyme B [Source:HGNC Symbol;Acc:HGNC:7048]
ENSAPLG00000008892	1.71973864171048	17.0006872484605	-3.3053	4.9285e-05	0.0011053	EML5	echinoderm microtubule associated protein like 5 [Source:HGNC Symbol;Acc:HGNC:18197]
ENSAPLG00000008912	264.972846340073	369.823854184827	-0.48099	0.0016414	0.021011	CHKA	choline kinase alpha [Source:HGNC Symbol;Acc:HGNC:1937]
ENSAPLG00000008933	14771.3344545684	22065.4502446709	-0.57899	8.5676e-05	0.0017896	GART	phosphoribosylglycinamide formyltransferase, phosphoribosylglycinamide synthetase, phosphoribosylaminoimidazole synthetase [Source:HGNC Symbol;Acc:HGNC:4163]
ENSAPLG00000008939	22.7841228035379	1.39400258153982	4.0307	1.4015e-07	6.0123e-06	-//-
ENSAPLG00000008941	9.62354296158388	0.709220413827115	3.7623	0.0014961	0.019563	-//-
ENSAPLG00000008968	44.578872021826	14.3811144326546	1.6322	4.8999e-05	0.0011004	INTU	inturned planar cell polarity protein [Source:HGNC Symbol;Acc:HGNC:29239]
ENSAPLG00000008986	9853.0300307701	16003.0155366892	-0.6997	1.0506e-05	0.00028674	ADSL	adenylosuccinate lyase [Source:HGNC Symbol;Acc:HGNC:291]
ENSAPLG00000008995	201.018377146015	290.278015233881	-0.53011	0.0019626	0.024247	PLCH2	phospholipase C eta 2 [Source:HGNC Symbol;Acc:HGNC:29037]
ENSAPLG00000009007	1518.35132351983	2989.37992737536	-0.97734	1.4413e-16	2.134e-14	-//-
ENSAPLG00000009009	4432.28704984524	3396.30852647886	0.38408	0.0011108	0.01541	THRAP3	thyroid hormone receptor associated protein 3 [Source:HGNC Symbol;Acc:HGNC:22964]
ENSAPLG00000009054	371.027483469508	246.260165826853	0.59134	0.00042629	0.0070199	STX7	syntaxin 7 [Source:HGNC Symbol;Acc:HGNC:11442]
ENSAPLG00000009059	699.715713403759	479.725824439165	0.54456	0.0026077	0.03051	-//-
ENSAPLG00000009070	50.364733358658	26.059535768133	0.9506	0.0044882	0.046526	VAT1L	vesicle amine transport 1 like [Source:HGNC Symbol;Acc:HGNC:29315]
ENSAPLG00000009073	76.3526324020476	139.801566274227	-0.87263	4.8965e-05	0.0011004	-//-
ENSAPLG00000009074	304.282041577974	408.753466590648	-0.42582	0.0045289	0.046901	SNX4	sorting nexin 4 [Source:HGNC Symbol;Acc:HGNC:11175]
ENSAPLG00000009079	748.660018046135	410.984276620111	0.86523	5.4903e-10	3.5742e-08	BTF3	basic transcription factor 3 [Source:HGNC Symbol;Acc:HGNC:1125]
ENSAPLG00000009083	294.344344844994	490.890735134346	-0.7379	0.00075933	0.011466	SLC13A3	solute carrier family 13 member 3 [Source:HGNC Symbol;Acc:HGNC:14430]
ENSAPLG00000009090	696.941509475495	1317.14549841587	-0.91831	1.9364e-06	6.4027e-05	ADRA1B	adrenoceptor alpha 1B [Source:HGNC Symbol;Acc:HGNC:278]
ENSAPLG00000009106	3923.61622204156	7887.3652966627	-1.0074	4.2236e-06	0.00012687	PPAT	phosphoribosyl pyrophosphate amidotransferase [Source:HGNC Symbol;Acc:HGNC:9238]
ENSAPLG00000009111	9.15976819375116	43.5018125917984	-2.2477	1.8123e-07	7.5803e-06	-//-
ENSAPLG00000009118	54.3990182963922	96.4700751275874	-0.8265	0.00096076	0.013786	-//-
ENSAPLG00000009124	928.268965900938	1615.20449251552	-0.7991	4.2623e-11	3.3324e-09	LCLAT1	lysocardiolipin acyltransferase 1 [Source:HGNC Symbol;Acc:HGNC:26756]
ENSAPLG00000009146	211.635450862409	408.070860355593	-0.94724	4.0526e-06	0.00012243	KLF11	Kruppel like factor 11 [Source:HGNC Symbol;Acc:HGNC:11811]
ENSAPLG00000009147	32.8153923374857	79.0069399822772	-1.2676	0.00067168	0.010263	CAPN5	calpain 5 [Source:HGNC Symbol;Acc:HGNC:1482]
ENSAPLG00000009155	70.6829187721206	128.867741643399	-0.86646	0.00043119	0.0070867	SLC22A4	solute carrier family 22 member 4 [Source:HGNC Symbol;Acc:HGNC:10968]
ENSAPLG00000009176	91.812935767506	47.3908067027388	0.95409	0.00025513	0.0045265	CENPK	centromere protein K [Source:HGNC Symbol;Acc:HGNC:29479]
ENSAPLG00000009178	989.443067706351	1329.89696952161	-0.42663	0.00045023	0.0073276	PLA2G12B	phospholipase A2 group XIIB [Source:HGNC Symbol;Acc:HGNC:18555]
ENSAPLG00000009192	1209.70194861299	1682.63882628151	-0.47607	0.00033224	0.0056664	SFXN1	sideroflexin 1 [Source:HGNC Symbol;Acc:HGNC:16085]
ENSAPLG00000009219	29.4258032017226	11.1894007749356	1.3949	0.0033071	0.036912	CNRIP1	cannabinoid receptor interacting protein 1 [Source:HGNC Symbol;Acc:HGNC:24546]
ENSAPLG00000009222	258.143995853935	153.983339175243	0.7454	8.0062e-05	0.0016977	-//-
ENSAPLG00000009265	0	29.7271401571529	-Inf	3.438e-14	4.0225e-12	-//-
ENSAPLG00000009279	1157.49016561704	846.443162298267	0.45151	0.00033932	0.0057637	PPFIBP1	PPFIA binding protein 1 [Source:HGNC Symbol;Acc:HGNC:9249]
ENSAPLG00000009305	252.188155313096	1183.25895767264	-2.2302	1.3351e-57	1.5955e-54	-//-
ENSAPLG00000009313	73.5016513120689	124.625861994888	-0.76175	0.00064418	0.0098878	-//-
ENSAPLG00000009320	186.132952980461	299.751191754378	-0.68743	2.7352e-05	0.00066227	C1D	C1D nuclear receptor corepressor [Source:HGNC Symbol;Acc:HGNC:29911]
ENSAPLG00000009330	265.969801685162	375.298030644111	-0.49677	0.0011505	0.01583	ARSB	arylsulfatase B [Source:HGNC Symbol;Acc:HGNC:714]
ENSAPLG00000009355	229.285086938064	144.419391885049	0.66688	0.00032588	0.0055807	SMC5	structural maintenance of chromosomes 5 [Source:HGNC Symbol;Acc:HGNC:20465]
ENSAPLG00000009366	40.1895920834414	84.0345014349954	-1.0642	0.0011567	0.015902	-//-
ENSAPLG00000009379	512.485659323857	791.491786161813	-0.62706	0.0011074	0.015401	KIAA0319L	KIAA0319 like [Source:HGNC Symbol;Acc:HGNC:30071]
ENSAPLG00000009381	3221.26716742123	4987.33313428565	-0.63064	2.0962e-08	1.0758e-06	CTSC	cathepsin C [Source:HGNC Symbol;Acc:HGNC:2528]
ENSAPLG00000009399	70.9360890397381	132.453227666946	-0.90089	7.4708e-05	0.0016045	-//-
ENSAPLG00000009408	32.5875324333384	13.9759604311244	1.2214	0.0046666	0.048017	RNF150	ring finger protein 150 [Source:HGNC Symbol;Acc:HGNC:23138]
ENSAPLG00000009439	12020.563992505	21364.8851451067	-0.82974	1.4833e-09	9.1918e-08	-//-
ENSAPLG00000009445	54.3292907003298	25.7545248068937	1.0769	0.0016109	0.020724	-//-
ENSAPLG00000009457	200.180608474933	107.467549858077	0.8974	4.5234e-06	0.0001349	ENPP1	ectonucleotide pyrophosphatase/phosphodiesterase 1 [Source:HGNC Symbol;Acc:HGNC:3356]
ENSAPLG00000009469	20.0755917428	5.76146543235369	1.8009	0.0023391	0.027974	CACNG3	calcium voltage-gated channel auxiliary subunit gamma 3 [Source:HGNC Symbol;Acc:HGNC:1407]
ENSAPLG00000009501	335.073707306664	511.753958563963	-0.61097	4.6638e-05	0.0010573	PTK2B	protein tyrosine kinase 2 beta [Source:HGNC Symbol;Acc:HGNC:9612]
ENSAPLG00000009519	292.473215109232	194.49152208681	0.5886	0.00054696	0.0086229	-//-
ENSAPLG00000009522	887.085415422453	1160.68917462727	-0.38784	0.0021279	0.025873	PHKA2	phosphorylase kinase regulatory subunit alpha 2 [Source:HGNC Symbol;Acc:HGNC:8926]
ENSAPLG00000009533	411.404559789113	793.938860851734	-0.94847	3.1389e-12	2.7934e-10	TAF13	TATA-box binding protein associated factor 13 [Source:HGNC Symbol;Acc:HGNC:11546]
ENSAPLG00000009551	149.336785415704	99.5130145724805	0.58561	0.0040329	0.043059	-//-
ENSAPLG00000009562	876.13355138699	2377.06037276992	-1.44	5.954e-32	2.4904e-29	DHX37	DEAH-box helicase 37 [Source:HGNC Symbol;Acc:HGNC:17210]
ENSAPLG00000009581	1515.74307066599	910.935232562191	0.7346	3.4094e-09	1.9738e-07	RERE	arginine-glutamic acid dipeptide repeats [Source:HGNC Symbol;Acc:HGNC:9965]
ENSAPLG00000009592	4.70218237133205	46.2737969118544	-3.2988	2.1606e-11	1.7132e-09	-//-
ENSAPLG00000009595	986.834466466919	1275.75069278936	-0.37047	0.0029168	0.033356	GPR107	G protein-coupled receptor 107 [Source:HGNC Symbol;Acc:HGNC:17830]
ENSAPLG00000009599	1746.34467522854	3386.23261972591	-0.95534	2.9475e-05	0.00070752	SLC38A2	solute carrier family 38 member 2 [Source:HGNC Symbol;Acc:HGNC:13448]
ENSAPLG00000009602	214.527657375338	335.224898683982	-0.64397	8.0255e-05	0.0016997	KLF2	Kruppel like factor 2 [Source:HGNC Symbol;Acc:HGNC:6347]
ENSAPLG00000009618	20.5328846761825	51.8878762713185	-1.3375	0.00092578	0.013381	PLCD3	phospholipase C delta 3 [Source:HGNC Symbol;Acc:HGNC:9061]
ENSAPLG00000009625	37.5886160503851	12.7827448881149	1.5561	0.0013431	0.017938	-//-
ENSAPLG00000009638	4.0936953164251	32.1504504078404	-2.9734	6.8448e-08	3.1375e-06	-//-
ENSAPLG00000009647	75.9160194628752	146.023287818898	-0.94372	1.5356e-05	0.00040206	-//-
ENSAPLG00000009648	9.38036812469882	0	Inf	9.5396e-05	0.0019584	-//-
ENSAPLG00000009680	176.240084272717	51.826057902587	1.7658	3.3228e-15	4.2764e-13	SLC50A1	solute carrier family 50 member 1 [Source:HGNC Symbol;Acc:HGNC:30657]
ENSAPLG00000009690	364.526045611358	172.117124743127	1.0826	1.7519e-10	1.28e-08	-//-
ENSAPLG00000009694	826.366495705649	596.363757811469	0.47059	0.00061464	0.0094935	SKIV2L2	Ski2 like RNA helicase 2 [Source:HGNC Symbol;Acc:HGNC:18734]
ENSAPLG00000009745	121.714771425627	187.12886378165	-0.62053	0.0016232	0.020835	PACRGL	PARK2 coregulated like [Source:HGNC Symbol;Acc:HGNC:28442]
ENSAPLG00000009748	53.3671679497443	122.068608505762	-1.1937	6.6112e-07	2.4635e-05	-//-
ENSAPLG00000009793	3.37590973516944	97.9608861446425	-4.8589	1.2872e-31	5.1278e-29	-//-
ENSAPLG00000009803	963.610306133931	1437.02660572085	-0.57657	2.8388e-06	8.8777e-05	-//-
ENSAPLG00000009804	11956.6844031769	23747.2165725747	-0.98994	7.0012e-08	3.1918e-06	GPT2	glutamic--pyruvic transaminase 2 [Source:HGNC Symbol;Acc:HGNC:18062]
ENSAPLG00000009810	525.443557172593	329.856005430259	0.6717	0.00015884	0.0030161	-//-
ENSAPLG00000009826	280.519078339604	173.925820912408	0.68963	0.0029198	0.033368	ZSWIM5	zinc finger SWIM-type containing 5 [Source:HGNC Symbol;Acc:HGNC:29299]
ENSAPLG00000009841	418.307599979924	594.61963565367	-0.5074	0.00019998	0.0036358	STARD13	StAR related lipid transfer domain containing 13 [Source:HGNC Symbol;Acc:HGNC:19164]
ENSAPLG00000009842	207.56575216395	302.06015953412	-0.54127	0.001213	0.016527	MOB2	MOB kinase activator 2 [Source:HGNC Symbol;Acc:HGNC:24904]
ENSAPLG00000009849	2735.09908966501	4308.6703850781	-0.65565	0.0038751	0.041694	ASMTL	acetylserotonin O-methyltransferase-like [Source:HGNC Symbol;Acc:HGNC:751]
ENSAPLG00000009859	0.358892790627826	29.2632467534122	-6.3494	7.4825e-13	7.0729e-11	-//-
ENSAPLG00000009870	20530.4482764499	42843.3982361751	-1.0613	2.3603e-13	2.4994e-11	UGP2	UDP-glucose pyrophosphorylase 2 [Source:HGNC Symbol;Acc:HGNC:12527]
ENSAPLG00000009873	771.496120881585	1040.00096887154	-0.43085	0.0032791	0.036722	BRI3BP	BRI3 binding protein [Source:HGNC Symbol;Acc:HGNC:14251]
ENSAPLG00000009879	773.74675124377	1184.49337304912	-0.61434	8.8156e-07	3.2204e-05	AACS	acetoacetyl-CoA synthetase [Source:HGNC Symbol;Acc:HGNC:21298]
ENSAPLG00000009881	156.171000963315	94.4710760549295	0.72518	0.00060824	0.0094101	PDGFRL	platelet derived growth factor receptor like [Source:HGNC Symbol;Acc:HGNC:8805]
ENSAPLG00000009908	201.437323888612	406.886062215675	-1.0143	2.2482e-05	0.00055891	-//-
ENSAPLG00000009909	335.110326846372	486.791596818088	-0.53867	0.0001643	0.0030885	ABCG5	ATP binding cassette subfamily G member 5 [Source:HGNC Symbol;Acc:HGNC:13886]
ENSAPLG00000009910	598.425044774202	785.471753941468	-0.39239	0.0031852	0.035838	SULF2	sulfatase 2 [Source:HGNC Symbol;Acc:HGNC:20392]
ENSAPLG00000009924	52.0253210012607	96.8294889703645	-0.89623	0.00062692	0.0096318	CENPF	centromere protein F [Source:HGNC Symbol;Acc:HGNC:1857]
ENSAPLG00000009932	927.338877880266	1288.85424479917	-0.47492	0.00010232	0.0020576	ERLEC1	endoplasmic reticulum lectin 1 [Source:HGNC Symbol;Acc:HGNC:25222]
ENSAPLG00000009935	452.691832025288	319.776538134659	0.50147	0.00092497	0.013381	-//-
ENSAPLG00000009937	31.1511207250216	8.20060857332565	1.9255	8.8958e-05	0.0018489	-//-
ENSAPLG00000009938	14403.8248763531	10720.7252070485	0.42605	0.00020019	0.0036358	HSD17B4	hydroxysteroid 17-beta dehydrogenase 4 [Source:HGNC Symbol;Acc:HGNC:5213]
ENSAPLG00000009940	304.038866741089	449.597120523512	-0.56438	0.00014848	0.0028587	-//-
ENSAPLG00000009942	1.62101671231654	34.4863715420004	-4.4111	5.4808e-06	0.00015892	KLHL33	kelch like family member 33 [Source:HGNC Symbol;Acc:HGNC:31952]
ENSAPLG00000009965	654.91647975712	487.183307985167	0.42685	0.002995	0.03405	-//-
ENSAPLG00000009985	4115.61005187467	3293.99787907529	0.32127	0.0049032	0.049967	-//-
ENSAPLG00000010000	290.197855549799	187.597913202536	0.62939	0.00018685	0.003424	DOCK5	dedicator of cytokinesis 5 [Source:HGNC Symbol;Acc:HGNC:23476]
ENSAPLG00000010001	2816.4771886087	3591.55214833209	-0.35072	0.0022219	0.026822	SLC2A5	solute carrier family 2 member 5 [Source:HGNC Symbol;Acc:HGNC:11010]
ENSAPLG00000010015	398.932494967911	565.460539604136	-0.50328	0.00053829	0.0085123	-//-
ENSAPLG00000010039	14.9573684599827	1.72345178889352	3.1175	0.00037031	0.006208	-//-
ENSAPLG00000010042	212.094960494158	338.46725766459	-0.67431	0.00044993	0.0073276	-//-
ENSAPLG00000010045	38.1932677223706	14.6298334144713	1.3844	0.00092802	0.013385	-//-
ENSAPLG00000010050	26.9871166463117	9.76304350213918	1.4669	0.0035739	0.039159	PPEF1	protein phosphatase with EF-hand domain 1 [Source:HGNC Symbol;Acc:HGNC:9243]
ENSAPLG00000010053	408.409625590291	286.272601601372	0.51263	0.0011391	0.015725	VGLL4	vestigial like family member 4 [Source:HGNC Symbol;Acc:HGNC:28966]
ENSAPLG00000010062	840.838828237366	1092.88823522497	-0.37824	0.0018386	0.023022	-//-
ENSAPLG00000010089	87.0345439656612	47.7700769512638	0.86548	0.00092946	0.013394	CHAC2	ChaC cation transport regulator homolog 2 [Source:HGNC Symbol;Acc:HGNC:32363]
ENSAPLG00000010093	1306.54676059817	1818.57583743898	-0.47705	0.00026209	0.0046335	MED13	mediator complex subunit 13 [Source:HGNC Symbol;Acc:HGNC:22474]
ENSAPLG00000010125	837.103722885448	1202.627195106	-0.52271	2.6377e-05	0.00064144	SRP54	signal recognition particle 54 [Source:HGNC Symbol;Acc:HGNC:11301]
ENSAPLG00000010131	401.121541699576	254.565441913882	0.656	3.2858e-05	0.00077868	DENND2C	DENN domain containing 2C [Source:HGNC Symbol;Acc:HGNC:24748]
ENSAPLG00000010134	0.81650751064959	13.855903618131	-4.0849	0.0018363	0.023013	GRM3	glutamate metabotropic receptor 3 [Source:HGNC Symbol;Acc:HGNC:4595]
ENSAPLG00000010148	810.822811942482	444.454350054982	0.86735	6.5838e-05	0.0014324	-//-
ENSAPLG00000010155	126.31306377862	362.438709631707	-1.5207	1.3212e-10	9.7807e-09	SCN3B	sodium voltage-gated channel beta subunit 3 [Source:HGNC Symbol;Acc:HGNC:20665]
ENSAPLG00000010161	167.265439842132	277.421011058481	-0.72994	2.8911e-05	0.00069597	ARRDC4	arrestin domain containing 4 [Source:HGNC Symbol;Acc:HGNC:28087]
ENSAPLG00000010164	533.093036530833	330.031806216332	0.69178	2.403e-06	7.7616e-05	WDR70	WD repeat domain 70 [Source:HGNC Symbol;Acc:HGNC:25495]
ENSAPLG00000010170	919.085613994794	1344.42418555449	-0.54872	0.00091552	0.013296	TMEM53	transmembrane protein 53 [Source:HGNC Symbol;Acc:HGNC:26186]
ENSAPLG00000010178	274.988630567704	497.756210366058	-0.85607	0.00041525	0.0068583	-//-
ENSAPLG00000010195	440.595459046535	326.066408081967	0.43429	0.002884	0.033049	SERINC2	serine incorporator 2 [Source:HGNC Symbol;Acc:HGNC:23231]
ENSAPLG00000010196	1080.34104105183	1367.77399393621	-0.34034	0.0044402	0.046255	GOLGA4	golgin A4 [Source:HGNC Symbol;Acc:HGNC:4427]
ENSAPLG00000010197	282.698737405707	420.530011282748	-0.57294	0.00016317	0.0030743	SULT2B1	sulfotransferase family 2B member 1 [Source:HGNC Symbol;Acc:HGNC:11459]
ENSAPLG00000010198	21.8864705540656	78.5329957158157	-1.8433	3.1865e-09	1.8816e-07	TGM3	transglutaminase 3 [Source:HGNC Symbol;Acc:HGNC:11779]
ENSAPLG00000010203	1290.61870330732	838.8414232387	0.62159	0.00054734	0.0086229	LIPI	lipase I [Source:HGNC Symbol;Acc:HGNC:18821]
ENSAPLG00000010217	279.020564241601	194.002945117261	0.52429	0.0027155	0.031507	DCAF10	DDB1 and CUL4 associated factor 10 [Source:HGNC Symbol;Acc:HGNC:23686]
ENSAPLG00000010221	5403.8594022776	7001.27826732144	-0.37363	0.00085854	0.012645	SLC25A3	solute carrier family 25 member 3 [Source:HGNC Symbol;Acc:HGNC:10989]
ENSAPLG00000010234	229.569424790842	537.800734875018	-1.2281	8.7846e-16	1.1853e-13	ABHD6	abhydrolase domain containing 6 [Source:HGNC Symbol;Acc:HGNC:21398]
ENSAPLG00000010252	242.49856872531	470.320070680785	-0.95567	5.2253e-10	3.4284e-08	KPNA2	karyopherin subunit alpha 2 [Source:HGNC Symbol;Acc:HGNC:6395]
ENSAPLG00000010253	2.55940222451985	23.2291250510759	-3.1821	1.4766e-06	5.1002e-05	-//-
ENSAPLG00000010258	581.314605548984	906.297837139558	-0.64067	1.3288e-06	4.6412e-05	LIMS2	LIM zinc finger domain containing 2 [Source:HGNC Symbol;Acc:HGNC:16084]
ENSAPLG00000010266	45324.7383631154	70924.9092816242	-0.64599	0.00024161	0.0043096	APOH	apolipoprotein H [Source:HGNC Symbol;Acc:HGNC:616]
ENSAPLG00000010290	0.631061960844356	32.500757936839	-5.6865	2.7565e-13	2.8646e-11	-//-
ENSAPLG00000010321	3678.08724349184	4636.2648046062	-0.33401	0.0027471	0.031764	PDIA3	protein disulfide isomerase family A member 3 [Source:HGNC Symbol;Acc:HGNC:4606]
ENSAPLG00000010325	12.1020598268641	1.35015152067144	3.1641	0.00080813	0.01202	-//-
ENSAPLG00000010326	856.83618548404	559.673039195871	0.61444	2.2864e-05	0.00056673	-//-
ENSAPLG00000010335	770.98514997709	514.070978159878	0.58474	1.4155e-05	0.00037591	-//-
ENSAPLG00000010337	209.91493408195	302.337908920979	-0.52636	0.00098472	0.014082	-//-
ENSAPLG00000010340	245.231677570236	128.650745809106	0.93069	2.7739e-07	1.113e-05	POLR1E	RNA polymerase I subunit E [Source:HGNC Symbol;Acc:HGNC:17631]
ENSAPLG00000010370	403.109140928882	289.266163596088	0.47877	0.0014924	0.019553	MKNK2	MAP kinase interacting serine/threonine kinase 2 [Source:HGNC Symbol;Acc:HGNC:7111]
ENSAPLG00000010393	437.449633552308	817.591357317143	-0.90226	3.0871e-05	0.0007391	IP6K2	inositol hexakisphosphate kinase 2 [Source:HGNC Symbol;Acc:HGNC:17313]
ENSAPLG00000010408	23.1266007360393	49.9684175555612	-1.1115	0.0014235	0.018872	C4orf47	chromosome 4 open reading frame 47 [Source:HGNC Symbol;Acc:HGNC:34346]
ENSAPLG00000010412	1833.76754528049	1304.39802035159	0.49143	0.004023	0.042982	DAPK3	death associated protein kinase 3 [Source:HGNC Symbol;Acc:HGNC:2676]
ENSAPLG00000010415	120.745648081425	65.0688606317184	0.89193	0.00010007	0.002032	CASP6	caspase 6 [Source:HGNC Symbol;Acc:HGNC:1507]
ENSAPLG00000010425	4429.9561832226	6005.29350763424	-0.43894	6.8944e-05	0.0014922	-//-
ENSAPLG00000010426	1101.96720829212	2854.04247159406	-1.3729	7.003e-30	2.6037e-27	NUCB2	nucleobindin 2 [Source:HGNC Symbol;Acc:HGNC:8044]
ENSAPLG00000010432	10583.9201210281	13468.1368006461	-0.34768	0.0047767	0.04885	CAT	catalase [Source:HGNC Symbol;Acc:HGNC:1516]
ENSAPLG00000010460	2482.77371297684	1514.46846457299	0.71314	1.6541e-06	5.6363e-05	LAMB1	laminin subunit beta 1 [Source:HGNC Symbol;Acc:HGNC:6486]
ENSAPLG00000010469	27.0580065748189	65.8070437650718	-1.2822	4.0222e-05	0.00092949	-//-
ENSAPLG00000010477	286.94171297141	172.439847373974	0.73466	2.3291e-05	0.0005756	-//-
ENSAPLG00000010494	2583.67667801994	1982.04655205814	0.38243	0.0012325	0.016711	LSS	lanosterol synthase (2,3-oxidosqualene-lanosterol cyclase) [Source:HGNC Symbol;Acc:HGNC:6708]
ENSAPLG00000010566	353.571239936674	155.920018921221	1.1812	3.5326e-06	0.00010925	RANBP17	RAN binding protein 17 [Source:HGNC Symbol;Acc:HGNC:14428]
ENSAPLG00000010577	536.389437059324	340.163322826633	0.65705	0.00034945	0.0059057	MRPS27	mitochondrial ribosomal protein S27 [Source:HGNC Symbol;Acc:HGNC:14512]
ENSAPLG00000010596	58.2723730614528	106.357757283087	-0.86804	0.0011589	0.015906	UBTD1	ubiquitin domain containing 1 [Source:HGNC Symbol;Acc:HGNC:25683]
ENSAPLG00000010604	13.1441649838276	36.5965090666126	-1.4773	0.0006669	0.010199	KIAA0319	KIAA0319 [Source:HGNC Symbol;Acc:HGNC:21580]
ENSAPLG00000010609	89.2052185204163	149.932827246274	-0.74912	0.00036512	0.0061395	BRF1	BRF1, RNA polymerase III transcription initiation factor 90 kDa subunit [Source:HGNC Symbol;Acc:HGNC:11551]
ENSAPLG00000010610	54.6652867983809	16.3468142651135	1.7416	4.9575e-05	0.0011104	SEMA4B	semaphorin 4B [Source:HGNC Symbol;Acc:HGNC:10730]
ENSAPLG00000010611	0	24.1417678789605	-Inf	1.0969e-11	9.0853e-10	-//-
ENSAPLG00000010630	24375.8151012215	43169.7362637531	-0.82457	1.4596e-08	7.7039e-07	-//-
ENSAPLG00000010631	116.989584395195	31.0219442473442	1.915	4.1593e-11	3.2671e-09	RERGL	RERG like [Source:HGNC Symbol;Acc:HGNC:26213]
ENSAPLG00000010645	8227.04946192618	12191.812411985	-0.56747	2.2601e-07	9.1781e-06	PDIA4	protein disulfide isomerase family A member 4 [Source:HGNC Symbol;Acc:HGNC:30167]
ENSAPLG00000010653	620.907441868489	868.202444602596	-0.48365	0.0033233	0.037068	TBX3	T-box 3 [Source:HGNC Symbol;Acc:HGNC:11602]
ENSAPLG00000010656	92.0094766734322	43.5844892821748	1.078	3.9522e-05	0.00091585	CDKL5	cyclin dependent kinase like 5 [Source:HGNC Symbol;Acc:HGNC:11411]
ENSAPLG00000010668	310.500591465053	198.049631802066	0.64873	0.00011109	0.0022046	ORC4	origin recognition complex subunit 4 [Source:HGNC Symbol;Acc:HGNC:8490]
ENSAPLG00000010694	32999.1822813363	60826.8559036375	-0.88228	9.6567e-05	0.0019727	PSPH	phosphoserine phosphatase [Source:HGNC Symbol;Acc:HGNC:9577]
ENSAPLG00000010737	3108.50625826205	1584.99313278745	0.97174	2.8996e-16	4.1465e-14	GRHPR	glyoxylate and hydroxypyruvate reductase [Source:HGNC Symbol;Acc:HGNC:4570]
ENSAPLG00000010744	361.987242013473	796.660455487155	-1.138	1.8464e-16	2.7099e-14	NR0B2	nuclear receptor subfamily 0 group B member 2 [Source:HGNC Symbol;Acc:HGNC:7961]
ENSAPLG00000010762	2704.50888698663	4373.3857839361	-0.69338	1.1746e-09	7.3878e-08	FAH	fumarylacetoacetate hydrolase [Source:HGNC Symbol;Acc:HGNC:3579]
ENSAPLG00000010768	2975.93129148103	5271.08591055781	-0.82476	7.0088e-13	6.6627e-11	XBP1	X-box binding protein 1 [Source:HGNC Symbol;Acc:HGNC:12801]
ENSAPLG00000010808	1963.7841170727	2970.57016954828	-0.5971	1.8348e-07	7.6553e-06	LMAN1	lectin, mannose binding 1 [Source:HGNC Symbol;Acc:HGNC:6631]
ENSAPLG00000010820	403.648721973013	590.243369175726	-0.54821	7.4702e-05	0.0016045	MYO1E	myosin IE [Source:HGNC Symbol;Acc:HGNC:7599]
ENSAPLG00000010825	2694.57542879079	3492.29226825508	-0.37412	0.0010193	0.014477	SSR3	signal sequence receptor subunit 3 [Source:HGNC Symbol;Acc:HGNC:11325]
ENSAPLG00000010828	377.320561695489	259.854966911568	0.53808	0.00066089	0.010117	TMEM175	transmembrane protein 175 [Source:HGNC Symbol;Acc:HGNC:28709]
ENSAPLG00000010842	42.6391146153902	15.2453817262589	1.4838	0.0001602	0.0030319	TULP3	tubby like protein 3 [Source:HGNC Symbol;Acc:HGNC:12425]
ENSAPLG00000010850	0	45.1200959090406	-Inf	6.213e-21	1.4641e-18	-//-
ENSAPLG00000010856	1483.54906664525	941.514955690597	0.656	1.3036e-07	5.6067e-06	-//-
ENSAPLG00000010873	357.874718168028	209.758518730917	0.77073	1.7443e-06	5.9076e-05	-//-
ENSAPLG00000010896	794.734166796854	1791.36829362489	-1.1725	2.926e-21	7.0949e-19	-//-
ENSAPLG00000010920	393.121715099733	234.142289333749	0.74759	6.4858e-06	0.00018518	TTC38	tetratricopeptide repeat domain 38 [Source:HGNC Symbol;Acc:HGNC:26082]
ENSAPLG00000010936	131.609580604566	86.6114130585693	0.60364	0.0044253	0.046131	KAT6B	lysine acetyltransferase 6B [Source:HGNC Symbol;Acc:HGNC:17582]
ENSAPLG00000010941	983.21300403208	1581.44068004728	-0.68566	2.854e-08	1.4169e-06	-//-
ENSAPLG00000010946	7368.70180685586	19452.5044149801	-1.4005	1.6078e-09	9.9264e-08	XDH	xanthine dehydrogenase [Source:HGNC Symbol;Acc:HGNC:12805]
ENSAPLG00000010951	26.8664009772027	58.7745235779535	-1.1294	0.00048833	0.0078409	ASB2	ankyrin repeat and SOCS box containing 2 [Source:HGNC Symbol;Acc:HGNC:16012]
ENSAPLG00000010957	1653.91897963162	986.055620323001	0.74615	1.3717e-09	8.5313e-08	-//-
ENSAPLG00000010961	1252.68358829108	872.721582998578	0.52143	4.4507e-05	0.0010131	ABHD2	abhydrolase domain containing 2 [Source:HGNC Symbol;Acc:HGNC:18717]
ENSAPLG00000010964	266.3505992095	665.759241514138	-1.3217	7.1845e-20	1.484e-17	SCN8A	sodium voltage-gated channel alpha subunit 8 [Source:HGNC Symbol;Acc:HGNC:10596]
ENSAPLG00000010976	185.772227685162	103.017154678633	0.85065	2.0378e-05	0.00051503	-//-
ENSAPLG00000010983	277.113958338057	174.312762286381	0.6688	0.00016584	0.0031037	SLC38A9	solute carrier family 38 member 9 [Source:HGNC Symbol;Acc:HGNC:26907]
ENSAPLG00000010986	17.4464619222177	568.135214530728	-5.0252	2.22e-114	6.1904e-111	HNRNPK	heterogeneous nuclear ribonucleoprotein K [Source:HGNC Symbol;Acc:HGNC:5044]
ENSAPLG00000011014	658.136197655399	1013.27599606493	-0.62257	1.0913e-06	3.8847e-05	BET1	Bet1 golgi vesicular membrane trafficking protein [Source:HGNC Symbol;Acc:HGNC:14562]
ENSAPLG00000011020	559.078235924798	303.514665563285	0.88128	2.2369e-06	7.2389e-05	ERRFI1	ERBB receptor feedback inhibitor 1 [Source:HGNC Symbol;Acc:HGNC:18185]
ENSAPLG00000011042	1304.33860699738	1719.32283441331	-0.39852	0.00069819	0.01062	DERL1	derlin 1 [Source:HGNC Symbol;Acc:HGNC:28454]
ENSAPLG00000011061	2292.63633837857	4184.19751603453	-0.86794	2.7977e-09	1.6837e-07	PAH	phenylalanine hydroxylase [Source:HGNC Symbol;Acc:HGNC:8582]
ENSAPLG00000011071	694.225523581961	915.987727685657	-0.39992	0.0020144	0.024691	-//-
ENSAPLG00000011090	105.899581026041	179.781970681259	-0.76355	0.00016466	0.0030885	SPC25	SPC25, NDC80 kinetochore complex component [Source:HGNC Symbol;Acc:HGNC:24031]
ENSAPLG00000011093	877.317811385502	1177.24847535707	-0.42425	0.00056493	0.0088583	DDX1	DEAD-box helicase 1 [Source:HGNC Symbol;Acc:HGNC:2734]
ENSAPLG00000011098	729.926424664878	525.839736992621	0.47313	0.00068845	0.0105	RPS6KC1	ribosomal protein S6 kinase C1 [Source:HGNC Symbol;Acc:HGNC:10439]
ENSAPLG00000011101	486.547907807709	331.965396677229	0.55155	0.00016461	0.0030885	CDCA7L	cell division cycle associated 7 like [Source:HGNC Symbol;Acc:HGNC:30777]
ENSAPLG00000011109	148.271845973221	356.431833651876	-1.2654	7.7792e-14	8.6769e-12	-//-
ENSAPLG00000011111	324.565224023354	432.127211753302	-0.41295	0.0037313	0.040433	DDX24	DEAD-box helicase 24 [Source:HGNC Symbol;Acc:HGNC:13266]
ENSAPLG00000011112	238.968532438557	142.053939387899	0.75038	0.00046231	0.0074878	AXIN2	axin 2 [Source:HGNC Symbol;Acc:HGNC:904]
ENSAPLG00000011140	1170.89905046379	762.79598292797	0.61825	1.626e-06	5.5521e-05	-//-
ENSAPLG00000011142	28.8644688369407	99.2854095505633	-1.7823	1.8061e-10	1.3081e-08	-//-
ENSAPLG00000011146	0	6.2169414330036	-Inf	0.0017475	0.022083	SPTLC3	serine palmitoyltransferase long chain base subunit 3 [Source:HGNC Symbol;Acc:HGNC:16253]
ENSAPLG00000011154	189.791546075746	381.986280968049	-1.0091	3.4362e-10	2.3466e-08	ALG2	ALG2, alpha-1,3/1,6-mannosyltransferase [Source:HGNC Symbol;Acc:HGNC:23159]
ENSAPLG00000011173	10528.9589849737	13440.2845668857	-0.3522	0.0013905	0.018509	-//-
ENSAPLG00000011175	948.254572710396	1373.05999637639	-0.53405	2.3751e-05	0.00058438	IQGAP1	IQ motif containing GTPase activating protein 1 [Source:HGNC Symbol;Acc:HGNC:6110]
ENSAPLG00000011182	1624.47747730346	2373.89852032118	-0.54728	4.6069e-06	0.00013642	CPN1	carboxypeptidase N subunit 1 [Source:HGNC Symbol;Acc:HGNC:2312]
ENSAPLG00000011184	398.197864775367	2168.04607029377	-2.4448	1.1222e-60	1.5647e-57	ANGPTL4	angiopoietin like 4 [Source:HGNC Symbol;Acc:HGNC:16039]
ENSAPLG00000011187	118.739157916043	69.9416205243534	0.76357	0.0011008	0.015322	CFAP97	cilia and flagella associated protein 97 [Source:HGNC Symbol;Acc:HGNC:29276]
ENSAPLG00000011191	99.0476179142807	60.3285411036763	0.71528	0.0046044	0.047495	-//-
ENSAPLG00000011200	1338.90152653093	2928.28719556259	-1.129	3.1459e-10	2.166e-08	-//-
ENSAPLG00000011202	571.612018941992	354.51024051854	0.68921	1.5691e-06	5.3687e-05	-//-
ENSAPLG00000011218	2694.42752101041	4124.72735048907	-0.61432	4.7437e-08	2.2741e-06	DNAJC3	DnaJ heat shock protein family (Hsp40) member C3 [Source:HGNC Symbol;Acc:HGNC:9439]
ENSAPLG00000011232	75.0069500706426	36.2546189407047	1.0489	0.00031398	0.005399	HAUS1	HAUS augmin like complex subunit 1 [Source:HGNC Symbol;Acc:HGNC:25174]
ENSAPLG00000011236	2330.4630446574	4057.43818887818	-0.79995	3.9733e-12	3.4988e-10	SLC25A4	solute carrier family 25 member 4 [Source:HGNC Symbol;Acc:HGNC:10990]
ENSAPLG00000011241	942.34561784167	1732.60870618474	-0.87862	1.4291e-07	6.1152e-06	SSTR1	somatostatin receptor 1 [Source:HGNC Symbol;Acc:HGNC:11330]
ENSAPLG00000011248	270.948569775854	413.430636976977	-0.60963	6.39e-05	0.0013921	-//-
ENSAPLG00000011271	1197.31323759055	2373.10459372198	-0.98698	2.8752e-07	1.1454e-05	SLC4A4	solute carrier family 4 member 4 [Source:HGNC Symbol;Acc:HGNC:11030]
ENSAPLG00000011275	417.014497807173	299.388933946213	0.47808	0.0012771	0.017218	-//-
ENSAPLG00000011283	22.9291568772514	55.4203475532636	-1.2732	0.00016352	0.0030775	-//-
ENSAPLG00000011284	24.9149046413674	106.641210693432	-2.0977	0.0032227	0.036236	-//-
ENSAPLG00000011293	5451.78212086389	8368.24039194333	-0.6182	0.0022737	0.027329	SHMT1	serine hydroxymethyltransferase 1 [Source:HGNC Symbol;Acc:HGNC:10850]
ENSAPLG00000011302	147.980677900405	218.872469361375	-0.56468	0.0015607	0.020273	-//-
ENSAPLG00000011310	254.593716964562	473.71036927394	-0.89581	3.2625e-09	1.9086e-07	UGGT2	UDP-glucose glycoprotein glucosyltransferase 2 [Source:HGNC Symbol;Acc:HGNC:15664]
ENSAPLG00000011322	625.635477848475	859.608219671595	-0.45836	0.0040719	0.043351	IFNAR1	interferon alpha and beta receptor subunit 1 [Source:HGNC Symbol;Acc:HGNC:5432]
ENSAPLG00000011325	531.620048729346	689.964340954236	-0.37613	0.0042039	0.04432	CCDC47	coiled-coil domain containing 47 [Source:HGNC Symbol;Acc:HGNC:24856]
ENSAPLG00000011337	0	6.98798021556219	-Inf	0.00079996	0.011939	-//-
ENSAPLG00000011347	1282.43830562966	2059.09963881984	-0.68312	9.2814e-09	5.0093e-07	-//-
ENSAPLG00000011360	533.883839732959	348.759269539901	0.61429	3.1582e-05	0.00075057	-//-
ENSAPLG00000011361	0.54433834043306	9.06531945792382	-4.0578	0.0014586	0.019215	-//-
ENSAPLG00000011363	541.788878543692	372.234347611482	0.54152	0.0001277	0.002493	DYNLL2	dynein light chain LC8-type 2 [Source:HGNC Symbol;Acc:HGNC:24596]
ENSAPLG00000011371	3.61850340583212	16.7754619638158	-2.2129	0.0011104	0.01541	-//-
ENSAPLG00000011386	0.358892790627826	13.8767619397758	-5.273	3.6007e-06	0.00011094	-//-
ENSAPLG00000011408	778.628667830777	7356.9311037233	-3.2401	2.7786e-145	1.5496e-141	HKDC1	hexokinase domain containing 1 [Source:HGNC Symbol;Acc:HGNC:23302]
ENSAPLG00000011435	429.784347101112	662.121011731888	-0.62348	0.0001725	0.0032087	-//-
ENSAPLG00000011439	57.4919228848073	118.411054979463	-1.0424	2.1319e-05	0.00053396	-//-
ENSAPLG00000011456	2.06163540798948	19.5246414973875	-3.2434	1.4574e-05	0.00038505	ISM1	isthmin 1 [Source:HGNC Symbol;Acc:HGNC:16213]
ENSAPLG00000011493	509.891746291474	137.983753472607	1.8857	5.0265e-31	1.9558e-28	-//-
ENSAPLG00000011494	198.762873882576	318.176780450183	-0.67878	4.4919e-05	0.0010211	MRPL57	mitochondrial ribosomal protein L57 [Source:HGNC Symbol;Acc:HGNC:14514]
ENSAPLG00000011498	1176.57141054524	1687.50975444321	-0.52031	1.1718e-05	0.00031622	VMP1	vacuole membrane protein 1 [Source:HGNC Symbol;Acc:HGNC:29559]
ENSAPLG00000011512	14387.8475441494	8257.93080019078	0.801	1.6879e-12	1.5517e-10	-//-
ENSAPLG00000011522	274.934128898375	58.7445589425301	2.2266	5.9415e-28	1.9882e-25	-//-
ENSAPLG00000011524	727.898540886522	971.085342289512	-0.41586	0.0012082	0.016489	PPP1R3B	protein phosphatase 1 regulatory subunit 3B [Source:HGNC Symbol;Acc:HGNC:14942]
ENSAPLG00000011537	221.397546063257	314.885424710122	-0.50819	0.0025092	0.029627	VPS51	VPS51, GARP complex subunit [Source:HGNC Symbol;Acc:HGNC:1172]
ENSAPLG00000011548	132.832777169247	81.5567779842094	0.70373	0.0012928	0.017359	ZBTB14	zinc finger and BTB domain containing 14 [Source:HGNC Symbol;Acc:HGNC:12860]
ENSAPLG00000011572	922.427842145815	1463.1927864232	-0.66561	0.0001147	0.0022712	-//-
ENSAPLG00000011596	222.668476484285	149.474773237051	0.575	0.0013295	0.017795	CUEDC1	CUE domain containing 1 [Source:HGNC Symbol;Acc:HGNC:31350]
ENSAPLG00000011631	63.5156395565189	35.7059144290091	0.83095	0.0046835	0.048132	-//-
ENSAPLG00000011646	174.829028487337	359.369860263373	-1.0395	1.3046e-06	4.5664e-05	AMN	amnion associated transmembrane protein [Source:HGNC Symbol;Acc:HGNC:14604]
ENSAPLG00000011664	189.309415978593	103.309980359572	0.87377	1.7646e-05	0.00045561	FN3K	fructosamine 3 kinase [Source:HGNC Symbol;Acc:HGNC:24822]
ENSAPLG00000011672	0.596488745924315	9.64587770292757	-4.0153	0.00078738	0.011794	-//-
ENSAPLG00000011678	1.68516542679044	26.9132512410679	-3.9974	1.3806e-08	7.333e-07	TMEM117	transmembrane protein 117 [Source:HGNC Symbol;Acc:HGNC:25308]
ENSAPLG00000011697	8.33268408614681	26.0276820348249	-1.6432	0.0023165	0.027743	GPR27	G protein-coupled receptor 27 [Source:HGNC Symbol;Acc:HGNC:4482]
ENSAPLG00000011708	3867.48498070195	2767.99000640706	0.48256	7.1187e-05	0.0015329	SLC26A5	solute carrier family 26 member 5 [Source:HGNC Symbol;Acc:HGNC:9359]
ENSAPLG00000011737	843.487305346134	1085.18783057659	-0.36351	0.0027023	0.031445	-//-
ENSAPLG00000011773	160.495524422055	66.3746601335729	1.2738	7.8932e-09	4.3441e-07	-//-
ENSAPLG00000011798	492.70082486123	724.518161669626	-0.55631	5.5553e-05	0.0012246	PHKG1	phosphorylase kinase catalytic subunit gamma 1 [Source:HGNC Symbol;Acc:HGNC:8930]
ENSAPLG00000011820	428.64235768231	303.012186316416	0.5004	0.00085099	0.012556	ADSS	adenylosuccinate synthase [Source:HGNC Symbol;Acc:HGNC:292]
ENSAPLG00000011825	150.825150556986	49.7736578642883	1.5994	8.4642e-12	7.1163e-10	-//-
ENSAPLG00000011859	586.479061179277	335.551759564202	0.80554	2.0314e-05	0.00051417	INTS3	integrator complex subunit 3 [Source:HGNC Symbol;Acc:HGNC:26153]
ENSAPLG00000011870	64.4124512601857	32.4454105063588	0.98933	0.001184	0.016185	RNFT2	ring finger protein, transmembrane 2 [Source:HGNC Symbol;Acc:HGNC:25905]
ENSAPLG00000011873	6837.37015596222	5002.47710988416	0.4508	0.00020003	0.0036358	-//-
ENSAPLG00000011876	554.11082256981	367.279354619465	0.5933	3.924e-05	0.00091057	-//-
ENSAPLG00000011879	144.629927115646	76.3653763431447	0.92138	2.3507e-05	0.00057922	-//-
ENSAPLG00000011907	2343.74552909985	3114.66049216863	-0.41026	0.00030886	0.0053329	IL13RA2	interleukin 13 receptor subunit alpha 2 [Source:HGNC Symbol;Acc:HGNC:5975]
ENSAPLG00000011918	1151.59748947024	1464.86959501948	-0.34714	0.0037523	0.040608	PSMC2	proteasome 26S subunit, ATPase 2 [Source:HGNC Symbol;Acc:HGNC:9548]
ENSAPLG00000011932	17523.3438734304	38502.5602795153	-1.1357	7.1708e-09	3.9727e-07	-//-
ENSAPLG00000011942	153.577517684093	226.986811001294	-0.56364	0.0022579	0.027198	DDX10	DEAD-box helicase 10 [Source:HGNC Symbol;Acc:HGNC:2735]
ENSAPLG00000011958	227.550998723533	95.4285144926248	1.2537	1.7927e-10	1.3041e-08	UGCG	UDP-glucose ceramide glucosyltransferase [Source:HGNC Symbol;Acc:HGNC:12524]
ENSAPLG00000011966	545.034461372715	396.033912359326	0.46072	0.0011757	0.016083	PSIP1	PC4 and SFRS1 interacting protein 1 [Source:HGNC Symbol;Acc:HGNC:9527]
ENSAPLG00000011997	251.324862458427	367.692044375413	-0.54894	0.00060689	0.0094017	AFAP1L1	actin filament associated protein 1 like 1 [Source:HGNC Symbol;Acc:HGNC:26714]
ENSAPLG00000012008	344.964054376993	187.443424647662	0.87999	1.1505e-07	5.0258e-06	NRSN1	neurensin 1 [Source:HGNC Symbol;Acc:HGNC:17881]
ENSAPLG00000012014	907.982253011686	425.438632572279	1.0937	4.8838e-16	6.8665e-14	-//-
ENSAPLG00000012028	304.317195959116	207.453950372116	0.55278	0.001115	0.015443	KLHL15	kelch like family member 15 [Source:HGNC Symbol;Acc:HGNC:29347]
ENSAPLG00000012033	274.542084604855	193.930000751081	0.50149	0.0026344	0.030758	-//-
ENSAPLG00000012056	16101.9573762967	28534.2782683761	-0.82546	7.1255e-07	2.6317e-05	-//-
ENSAPLG00000012060	495.713817088752	722.097700917641	-0.54269	3.3764e-05	0.0007979	CAV2	caveolin 2 [Source:HGNC Symbol;Acc:HGNC:1528]
ENSAPLG00000012089	765.164669865871	1154.00464513214	-0.59281	1.8198e-06	6.0896e-05	TMEM45A	transmembrane protein 45A [Source:HGNC Symbol;Acc:HGNC:25480]
ENSAPLG00000012115	153.594513708442	277.643600967599	-0.85411	1.059e-06	3.7777e-05	-//-
ENSAPLG00000012119	19.3118158038641	2.14060311798399	3.1734	0.0010733	0.015093	-//-
ENSAPLG00000012131	1882.0874141133	1277.96988618199	0.55848	4.4008e-06	0.00013172	-//-
ENSAPLG00000012148	444.097492958823	277.29812059866	0.67944	7.037e-06	0.00019888	ABHD12	abhydrolase domain containing 12 [Source:HGNC Symbol;Acc:HGNC:15868]
ENSAPLG00000012152	160.258509632981	87.1529577213258	0.87878	3.0878e-05	0.0007391	IDUA	iduronidase, alpha-L- [Source:HGNC Symbol;Acc:HGNC:5391]
ENSAPLG00000012168	560.425234114638	936.999240222027	-0.74153	3.1902e-08	1.5653e-06	UGDH	UDP-glucose 6-dehydrogenase [Source:HGNC Symbol;Acc:HGNC:12525]
ENSAPLG00000012173	6.49664632447118	39.6097395143369	-2.6081	1.7925e-06	6.0221e-05	CCDC83	coiled-coil domain containing 83 [Source:HGNC Symbol;Acc:HGNC:28535]
ENSAPLG00000012176	92.0004732015655	3.93234421386031	4.5482	5.8221e-28	1.9882e-25	-//-
ENSAPLG00000012188	62.1263805383271	147.71218281344	-1.2495	3.8382e-08	1.8668e-06	-//-
ENSAPLG00000012201	522.52257014645	1361.88078258327	-1.382	4.8411e-25	1.421e-22	PHOSPHO1	phosphoethanolamine/phosphocholine phosphatase [Source:HGNC Symbol;Acc:HGNC:16815]
ENSAPLG00000012211	390.033783740666	215.173945469429	0.8581	0.0044455	0.046255	PLD1	phospholipase D1 [Source:HGNC Symbol;Acc:HGNC:9067]
ENSAPLG00000012217	509.819542617462	844.51633514371	-0.72814	6.215e-08	2.8884e-06	MAN2C1	mannosidase alpha class 2C member 1 [Source:HGNC Symbol;Acc:HGNC:6827]
ENSAPLG00000012239	10.4860408299138	42.3606098744934	-2.0143	4.1101e-05	0.00094459	-//-
ENSAPLG00000012242	201.66981416202	290.776898704406	-0.52792	0.0012176	0.016566	NABP1	nucleic acid binding protein 1 [Source:HGNC Symbol;Acc:HGNC:26232]
ENSAPLG00000012243	0	7.64832413716048	-Inf	0.00038331	0.006394	-//-
ENSAPLG00000012251	58.1279825610178	131.098050714914	-1.1733	3.7423e-07	1.4561e-05	-//-
ENSAPLG00000012257	445.366098714962	588.086301623724	-0.40104	0.0036	0.039368	FBXO21	F-box protein 21 [Source:HGNC Symbol;Acc:HGNC:13592]
ENSAPLG00000012263	70.4216479854981	110.211703960289	-0.64619	0.004751	0.048677	-//-
ENSAPLG00000012267	100.088149946156	57.5257049662092	0.79899	0.0014552	0.019194	ESPL1	extra spindle pole bodies like 1, separase [Source:HGNC Symbol;Acc:HGNC:16856]
ENSAPLG00000012279	91.3070060249144	145.509072416037	-0.67231	0.0013633	0.01816	MMAA	methylmalonic aciduria (cobalamin deficiency) cblA type [Source:HGNC Symbol;Acc:HGNC:18871]
ENSAPLG00000012321	83.0498877960017	45.8846637533479	0.85597	0.0015966	0.020578	SNAPC3	small nuclear RNA activating complex polypeptide 3 [Source:HGNC Symbol;Acc:HGNC:11136]
ENSAPLG00000012323	1018.71843043928	1826.72604550187	-0.8425	3.5057e-10	2.3843e-08	SLC25A5	solute carrier family 25 member 5 [Source:HGNC Symbol;Acc:HGNC:10991]
ENSAPLG00000012324	238.749505632697	326.983518016309	-0.45372	0.0038186	0.041166	TXLNG	taxilin gamma [Source:HGNC Symbol;Acc:HGNC:18578]
ENSAPLG00000012325	60.699061307881	2777.04316723679	-5.5157	2.8915e-260	4.8378e-256	-//-
ENSAPLG00000012329	0	28.9790941138178	-Inf	7.1787e-14	8.0609e-12	-//-
ENSAPLG00000012335	242.157404538314	453.636965897902	-0.90559	1.8994e-09	1.1598e-07	RASSF6	Ras association domain family member 6 [Source:HGNC Symbol;Acc:HGNC:20796]
ENSAPLG00000012345	107.303055051582	162.563217997093	-0.59931	0.002058	0.025152	-//-
ENSAPLG00000012357	216.377204164028	413.949517757595	-0.93591	2.7162e-09	1.6465e-07	AKAP11	A-kinase anchoring protein 11 [Source:HGNC Symbol;Acc:HGNC:369]
ENSAPLG00000012359	2005.0507114276	5839.3812685847	-1.5422	2.9544e-09	1.7529e-07	GLDC	glycine decarboxylase [Source:HGNC Symbol;Acc:HGNC:4313]
ENSAPLG00000012360	1146.86352622308	2355.71392286286	-1.0385	2.5026e-06	8.0059e-05	-//-
ENSAPLG00000012361	516.720990722666	843.381138895705	-0.7068	6.935e-08	3.1702e-06	NBAS	neuroblastoma amplified sequence [Source:HGNC Symbol;Acc:HGNC:15625]
ENSAPLG00000012368	13.7758081108943	43.7843317717627	-1.6683	4.5472e-05	0.0010323	NAALAD2	N-acetylated alpha-linked acidic dipeptidase 2 [Source:HGNC Symbol;Acc:HGNC:14526]
ENSAPLG00000012378	420.180473214353	280.802072752073	0.58146	0.0001366	0.0026451	PTPRG	protein tyrosine phosphatase, receptor type G [Source:HGNC Symbol;Acc:HGNC:9671]
ENSAPLG00000012382	70.2065645290829	17.2484616813349	2.0251	1.2219e-07	5.2963e-06	-//-
ENSAPLG00000012391	77.1050991647463	21.7594176753596	1.8252	0.0001038	0.0020799	-//-
ENSAPLG00000012392	2512.02860428128	3703.66484878287	-0.5601	0.00017281	0.003209	ENPEP	glutamyl aminopeptidase [Source:HGNC Symbol;Acc:HGNC:3355]
ENSAPLG00000012395	104.528158578004	273.614250046923	-1.3883	1.2007e-13	1.3131e-11	ACOT9	acyl-CoA thioesterase 9 [Source:HGNC Symbol;Acc:HGNC:17152]
ENSAPLG00000012397	265.144550082228	359.086735710111	-0.43755	0.0035171	0.038714	-//-
ENSAPLG00000012414	407.066875688945	596.809303216622	-0.552	0.00015005	0.002873	TECPR2	tectonin beta-propeller repeat containing 2 [Source:HGNC Symbol;Acc:HGNC:19957]
ENSAPLG00000012423	117.375317227844	72.2197468052453	0.70066	0.0023571	0.028108	-//-
ENSAPLG00000012449	44.4701546616997	135.268562089922	-1.6049	8.3277e-11	6.3045e-09	ABLIM3	actin binding LIM protein family member 3 [Source:HGNC Symbol;Acc:HGNC:29132]
ENSAPLG00000012451	202.191255809876	548.244093438413	-1.4391	2.0091e-10	1.4426e-08	-//-
ENSAPLG00000012504	1715.49985949707	1298.16526666542	0.40215	0.0039676	0.042552	-//-
ENSAPLG00000012511	2845.97475468027	3790.06800769735	-0.4133	0.0032918	0.036814	SARS	seryl-tRNA synthetase [Source:HGNC Symbol;Acc:HGNC:10537]
ENSAPLG00000012512	505.996683765229	341.687422765327	0.56645	0.00013449	0.0026134	-//-
ENSAPLG00000012517	145.282723436622	238.357152727573	-0.71426	5.118e-05	0.0011417	-//-
ENSAPLG00000012540	3007.0394048212	3861.31486413174	-0.36075	0.001099	0.015322	MAOB	monoamine oxidase B [Source:HGNC Symbol;Acc:HGNC:6834]
ENSAPLG00000012542	333.69853848171	211.609630772737	0.65714	4.0784e-05	0.0009386	BAIAP2	BAI1 associated protein 2 [Source:HGNC Symbol;Acc:HGNC:947]
ENSAPLG00000012546	540.258886395978	366.548774926044	0.55965	8.3891e-05	0.0017589	PLA2G7	phospholipase A2 group VII [Source:HGNC Symbol;Acc:HGNC:9040]
ENSAPLG00000012552	835.016339722398	372.864972217351	1.1632	2.5112e-17	4.0791e-15	-//-
ENSAPLG00000012561	306.619592533097	416.263004477434	-0.44105	0.0034143	0.037856	-//-
ENSAPLG00000012564	362.537070229491	251.957866425636	0.52495	0.00092695	0.013381	BBS2	Bardet-Biedl syndrome 2 [Source:HGNC Symbol;Acc:HGNC:967]
ENSAPLG00000012578	519.43776607704	287.703728667274	0.85237	8.2997e-09	4.5232e-07	SLC41A3	solute carrier family 41 member 3 [Source:HGNC Symbol;Acc:HGNC:31046]
ENSAPLG00000012590	264.303724166974	433.549044552686	-0.714	2.0113e-06	6.5982e-05	-//-
ENSAPLG00000012606	23.1963283321017	7.45400803688148	1.6378	0.0024907	0.029442	-//-
ENSAPLG00000012619	741.663407167286	502.505375784378	0.56163	2.3107e-05	0.00057191	ABL1	ABL proto-oncogene 1, non-receptor tyrosine kinase [Source:HGNC Symbol;Acc:HGNC:76]
ENSAPLG00000012627	127.791692868752	62.4751715689177	1.0324	1.0724e-05	0.00029174	CECR2	CECR2, histone acetyl-lysine reader [Source:HGNC Symbol;Acc:HGNC:1840]
ENSAPLG00000012654	3102.03307663245	4254.58728157308	-0.45581	0.0035295	0.038773	-//-
ENSAPLG00000012663	961.191761853045	1942.36412531201	-1.0149	3.7803e-08	1.844e-06	ETNK2	ethanolamine kinase 2 [Source:HGNC Symbol;Acc:HGNC:25575]
ENSAPLG00000012713	394.395229565234	721.009471426858	-0.87038	0.00029925	0.0052045	HIVEP1	human immunodeficiency virus type I enhancer binding protein 1 [Source:HGNC Symbol;Acc:HGNC:4920]
ENSAPLG00000012714	311.086700586549	123.317228846206	1.3349	1.7658e-14	2.1723e-12	DLG3	discs large MAGUK scaffold protein 3 [Source:HGNC Symbol;Acc:HGNC:2902]
ENSAPLG00000012717	27.0632636697682	10.5649914690635	1.357	0.0047123	0.048399	NEFL	neurofilament, light polypeptide [Source:HGNC Symbol;Acc:HGNC:7739]
ENSAPLG00000012718	473.420676441174	641.504889676333	-0.43834	0.001499	0.019563	-//-
ENSAPLG00000012737	159.57445672084	103.661978715156	0.62234	0.0025533	0.030039	UBXN2A	UBX domain protein 2A [Source:HGNC Symbol;Acc:HGNC:27265]
ENSAPLG00000012759	916.083722648892	673.988880492506	0.44275	0.0034719	0.038343	PIK3C3	phosphatidylinositol 3-kinase catalytic subunit type 3 [Source:HGNC Symbol;Acc:HGNC:8974]
ENSAPLG00000012783	9.63496010434414	0	Inf	7.1162e-05	0.0015329	-//-
ENSAPLG00000012784	394.643769463592	292.934769901004	0.42997	0.0039526	0.042418	RUSC1	RUN and SH3 domain containing 1 [Source:HGNC Symbol;Acc:HGNC:17153]
ENSAPLG00000012801	81.2735197926	38.2243422886271	1.0883	0.0015684	0.020326	FREM1	FRAS1 related extracellular matrix 1 [Source:HGNC Symbol;Acc:HGNC:23399]
ENSAPLG00000012815	705.189573147575	507.369785959438	0.47497	0.00050917	0.0080979	TEK	TEK receptor tyrosine kinase [Source:HGNC Symbol;Acc:HGNC:11724]
ENSAPLG00000012819	1185.06540347226	1760.29911690434	-0.57085	3.8599e-06	0.00011763	VASH1	vasohibin 1 [Source:HGNC Symbol;Acc:HGNC:19964]
ENSAPLG00000012829	867.703182889781	515.899097462475	0.75011	2.6334e-08	1.3231e-06	WDR36	WD repeat domain 36 [Source:HGNC Symbol;Acc:HGNC:30696]
ENSAPLG00000012852	169.319815276922	250.737953166464	-0.56643	0.00099686	0.014206	-//-
ENSAPLG00000012885	244.042338488782	106.524744123469	1.1959	2.2564e-10	1.5929e-08	PLCB1	phospholipase C beta 1 [Source:HGNC Symbol;Acc:HGNC:15917]
ENSAPLG00000012901	288.490329037187	200.452840327312	0.52526	0.0024257	0.028845	SEMA4D	semaphorin 4D [Source:HGNC Symbol;Acc:HGNC:10732]
ENSAPLG00000012905	362.821497088273	157.263255912647	1.2061	3.9273e-13	3.9346e-11	AIF1L	allograft inflammatory factor 1 like [Source:HGNC Symbol;Acc:HGNC:28904]
ENSAPLG00000012907	108.938913496937	55.292374295128	0.97837	6.8562e-05	0.0014859	-//-
ENSAPLG00000012908	561.95756777483	945.532689974437	-0.75067	9.0926e-09	4.9393e-07	ANGEL1	angel homolog 1 [Source:HGNC Symbol;Acc:HGNC:19961]
ENSAPLG00000012925	48.6963045766332	87.7114574574877	-0.84895	0.0015242	0.019845	PAMR1	peptidase domain containing associated with muscle regeneration 1 [Source:HGNC Symbol;Acc:HGNC:24554]
ENSAPLG00000012927	0.27216917021653	35.9565225087106	-7.0456	4.6297e-10	3.086e-08	PLPPR5	phospholipid phosphatase related 5 [Source:HGNC Symbol;Acc:HGNC:31703]
ENSAPLG00000012932	52.8658875369318	87.3515426567621	-0.7245	0.0047483	0.048677	ARL2BP	ADP ribosylation factor like GTPase 2 binding protein [Source:HGNC Symbol;Acc:HGNC:17146]
ENSAPLG00000012936	24.3831457761394	364.638735529275	-3.9025	2.3101e-62	3.5137e-59	TDRD6	tudor domain containing 6 [Source:HGNC Symbol;Acc:HGNC:21339]
ENSAPLG00000012941	63.6220946588118	21.4134466670337	1.571	3.6862e-06	0.00011316	GFPT2	glutamine-fructose-6-phosphate transaminase 2 [Source:HGNC Symbol;Acc:HGNC:4242]
ENSAPLG00000012959	242.991918992697	337.074121627917	-0.47216	0.0034519	0.038171	COL12A1	collagen type XII alpha 1 chain [Source:HGNC Symbol;Acc:HGNC:2188]
ENSAPLG00000013005	7600.79526409923	5507.79149409478	0.46468	0.0010735	0.015093	-//-
ENSAPLG00000013006	74.6717321113408	204.218943978432	-1.4515	2.8624e-12	2.5748e-10	-//-
ENSAPLG00000013015	345.007890443362	522.265178695222	-0.59815	0.00098883	0.014104	DUSP16	dual specificity phosphatase 16 [Source:HGNC Symbol;Acc:HGNC:17909]
ENSAPLG00000013019	1394.48475162794	1076.30894197032	0.37364	0.0023129	0.02772	C6orf62	chromosome 6 open reading frame 62 [Source:HGNC Symbol;Acc:HGNC:20998]
ENSAPLG00000013035	591.875818291078	830.656324231889	-0.48896	0.00017794	0.0032855	NAV2	neuron navigator 2 [Source:HGNC Symbol;Acc:HGNC:15997]
ENSAPLG00000013037	2066.99997760283	3772.98026449302	-0.86817	6.2226e-14	7.0344e-12	PRDX4	peroxiredoxin 4 [Source:HGNC Symbol;Acc:HGNC:17169]
ENSAPLG00000013047	1096.06665676852	1454.32187162903	-0.40801	0.00069305	0.01056	GNPAT	glyceronephosphate O-acyltransferase [Source:HGNC Symbol;Acc:HGNC:4416]
ENSAPLG00000013060	95.5084891496563	33.9865435225336	1.4907	0.00028643	0.0050024	RTN4RL1	reticulon 4 receptor like 1 [Source:HGNC Symbol;Acc:HGNC:21329]
ENSAPLG00000013103	1013.95419177993	2268.97703454728	-1.162	4.4246e-05	0.0010086	-//-
ENSAPLG00000013128	2258.29080459324	3218.13521599124	-0.51099	8.4221e-06	0.00023446	USO1	USO1 vesicle transport factor [Source:HGNC Symbol;Acc:HGNC:30904]
ENSAPLG00000013140	581.065457885456	438.170940727365	0.40721	0.0044127	0.046056	SF3B6	splicing factor 3b subunit 6 [Source:HGNC Symbol;Acc:HGNC:30096]
ENSAPLG00000013150	398.957545951798	291.05765937227	0.45493	0.0031219	0.035244	RXRA	retinoid X receptor alpha [Source:HGNC Symbol;Acc:HGNC:10477]
ENSAPLG00000013156	29.6639803232415	11.6798668423693	1.3447	0.0036773	0.040029	-//-
ENSAPLG00000013173	128.86753069483	45.9309048700495	1.4884	9.0807e-08	4.0732e-06	-//-
ENSAPLG00000013185	97.8452261579221	11.1929806994052	3.1279	1.7804e-20	3.9718e-18	DNAH1	dynein axonemal heavy chain 1 [Source:HGNC Symbol;Acc:HGNC:2940]
ENSAPLG00000013201	93.0764814012226	51.3928857304728	0.85685	0.00088597	0.012957	-//-
ENSAPLG00000013203	285.056279222295	202.04114869057	0.4966	0.0029831	0.033953	LSM14B	LSM family member 14B [Source:HGNC Symbol;Acc:HGNC:15887]
ENSAPLG00000013209	308.989802830895	213.353064019848	0.53432	0.0015781	0.020404	TP53I3	tumor protein p53 inducible protein 3 [Source:HGNC Symbol;Acc:HGNC:19373]
ENSAPLG00000013221	3015.05403788818	5378.78841853197	-0.8351	2.3076e-13	2.4592e-11	NCOA4	nuclear receptor coactivator 4 [Source:HGNC Symbol;Acc:HGNC:7671]
ENSAPLG00000013226	890.152793714352	1225.64427728338	-0.46142	0.00016543	0.0030994	STAT1	signal transducer and activator of transcription 1 [Source:HGNC Symbol;Acc:HGNC:11362]
ENSAPLG00000013235	224.864398995454	155.200246686724	0.53492	0.0037782	0.040836	MOSPD2	motile sperm domain containing 2 [Source:HGNC Symbol;Acc:HGNC:28381]
ENSAPLG00000013262	365.863654022706	501.328191402953	-0.45445	0.0011702	0.016035	-//-
ENSAPLG00000013266	310.401055588801	433.24805710691	-0.48106	0.0010454	0.014785	FIG4	FIG4 phosphoinositide 5-phosphatase [Source:HGNC Symbol;Acc:HGNC:16873]
ENSAPLG00000013270	26.6753765458089	131.098050714914	-2.2971	9.7745e-18	1.6859e-15	LYZ	lysozyme [Source:HGNC Symbol;Acc:HGNC:6740]
ENSAPLG00000013272	368.888298286553	266.3373370801	0.46993	0.0018759	0.02337	ITGA1	integrin subunit alpha 1 [Source:HGNC Symbol;Acc:HGNC:6134]
ENSAPLG00000013283	428.930012158843	296.354975762628	0.53342	0.00043294	0.0070949	DAAM1	dishevelled associated activator of morphogenesis 1 [Source:HGNC Symbol;Acc:HGNC:18142]
ENSAPLG00000013289	510.88918458762	797.489826569927	-0.64246	8.2468e-05	0.0017334	-//-
ENSAPLG00000013303	168.522717461514	112.381770755747	0.58454	0.0042347	0.044504	GRAMD3	GRAM domain containing 3 [Source:HGNC Symbol;Acc:HGNC:24911]
ENSAPLG00000013306	1880.9495721127	1209.64626767342	0.63688	3.1218e-06	9.6902e-05	CHST4	carbohydrate sulfotransferase 4 [Source:HGNC Symbol;Acc:HGNC:1972]
ENSAPLG00000013362	656.926413473299	381.722344787805	0.78321	1.7216e-08	8.9734e-07	SNED1	sushi, nidogen and EGF like domains 1 [Source:HGNC Symbol;Acc:HGNC:24696]
ENSAPLG00000013366	368.53998209288	622.611858848836	-0.75651	1.2613e-06	4.4332e-05	GALK1	galactokinase 1 [Source:HGNC Symbol;Acc:HGNC:4118]
ENSAPLG00000013375	540.835624699502	1029.04674006945	-0.92805	1.7855e-12	1.6236e-10	-//-
ENSAPLG00000013379	255.54715802992	146.360653471393	0.80406	0.00013971	0.0026992	FRRS1	ferric chelate reductase 1 [Source:HGNC Symbol;Acc:HGNC:27622]
ENSAPLG00000013386	474.997838126601	732.681624880631	-0.62527	0.003553	0.038955	LPIN1	lipin 1 [Source:HGNC Symbol;Acc:HGNC:13345]
ENSAPLG00000013405	401.649232401247	243.56865609408	0.72161	5.2498e-06	0.00015276	DNAJC10	DnaJ heat shock protein family (Hsp40) member C10 [Source:HGNC Symbol;Acc:HGNC:24637]
ENSAPLG00000013415	29.5083696525732	57.5580596574658	-0.96389	0.0044748	0.046473	CPNE2	copine 2 [Source:HGNC Symbol;Acc:HGNC:2315]
ENSAPLG00000013419	17.6439057810056	64.499052478684	-1.8701	1.5171e-06	5.2228e-05	-//-
ENSAPLG00000013424	3.90824976661986	110.979408138072	-4.8276	1.782e-35	9.6174e-33	-//-
ENSAPLG00000013425	6.43307877621967	20.8034247445551	-1.6932	0.0032299	0.036293	-//-
ENSAPLG00000013426	384.177263143032	279.999869146894	0.45635	0.0037758	0.040836	-//-
ENSAPLG00000013431	1055.5768762928	1414.08127325576	-0.42183	0.00048935	0.0078497	PTPRK	protein tyrosine phosphatase, receptor type K [Source:HGNC Symbol;Acc:HGNC:9674]
ENSAPLG00000013432	250.566406021497	175.388368439185	0.51464	0.0027637	0.031889	FKTN	fukutin [Source:HGNC Symbol;Acc:HGNC:3622]
ENSAPLG00000013465	3973.13463858085	5573.0552218254	-0.48819	1.3493e-05	0.00036063	CTNNB1	catenin beta 1 [Source:HGNC Symbol;Acc:HGNC:2514]
ENSAPLG00000013478	19155.9006437954	14514.4959496243	0.40029	0.002597	0.030428	-//-
ENSAPLG00000013485	6853.16436040001	9632.57037355878	-0.49115	1.0607e-05	0.00028903	CDO1	cysteine dioxygenase type 1 [Source:HGNC Symbol;Acc:HGNC:1795]
ENSAPLG00000013486	36.7852691811629	15.3764339509155	1.2584	0.0029957	0.03405	-//-
ENSAPLG00000013495	669.991962994149	492.588495908219	0.44376	0.0012896	0.017338	ADAM10	ADAM metallopeptidase domain 10 [Source:HGNC Symbol;Acc:HGNC:188]
ENSAPLG00000013522	296.856656786445	199.126438142067	0.57608	0.0012286	0.016671	-//-
ENSAPLG00000013554	12.5702511438406	2.10322299536694	2.5793	0.0027201	0.031539	SEMA3E	semaphorin 3E [Source:HGNC Symbol;Acc:HGNC:10727]
ENSAPLG00000013555	0	15.1909788447211	-Inf	6.5055e-06	0.00018542	-//-
ENSAPLG00000013556	155.010764181715	285.530081947346	-0.88127	4.5417e-07	1.7231e-05	-//-
ENSAPLG00000013560	797.75744043364	1222.57822483204	-0.6159	1.609e-05	0.00041997	TXNDC11	thioredoxin domain containing 11 [Source:HGNC Symbol;Acc:HGNC:28030]
ENSAPLG00000013572	448.792852748546	645.093532670476	-0.52346	0.00075931	0.011466	-//-
ENSAPLG00000013573	36.6000830109408	66.056707295831	-0.85186	0.0045576	0.04704	TOR3A	torsin family 3 member A [Source:HGNC Symbol;Acc:HGNC:11997]
ENSAPLG00000013579	617.590359232858	824.539384934831	-0.41694	0.0011334	0.015671	GPSM2	G-protein signaling modulator 2 [Source:HGNC Symbol;Acc:HGNC:29501]
ENSAPLG00000013616	360.544151498179	478.793899382311	-0.40923	0.0035826	0.039228	SLC39A8	solute carrier family 39 member 8 [Source:HGNC Symbol;Acc:HGNC:20862]
ENSAPLG00000013651	454.679931053241	336.690269539026	0.43343	0.0034767	0.03837	FNTA	farnesyltransferase, CAAX box, alpha [Source:HGNC Symbol;Acc:HGNC:3782]
ENSAPLG00000013655	148.402557073062	903.059694412398	-2.6053	1.021e-66	2.1352e-63	-//-
ENSAPLG00000013663	255.019923680359	179.889273570489	0.5035	0.0035395	0.038858	MCC	mutated in colorectal cancers [Source:HGNC Symbol;Acc:HGNC:6935]
ENSAPLG00000013668	565.940194467292	378.44997412338	0.58055	6.605e-05	0.0014352	ENPP4	ectonucleotide pyrophosphatase/phosphodiesterase 4 (putative) [Source:HGNC Symbol;Acc:HGNC:3359]
ENSAPLG00000013672	499.177802110876	316.78038781281	0.65607	6.8145e-06	0.00019357	-//-
ENSAPLG00000013690	1899.76978326077	2419.95928201394	-0.34916	0.0030357	0.03441	PSMD1	proteasome 26S subunit, non-ATPase 1 [Source:HGNC Symbol;Acc:HGNC:9554]
ENSAPLG00000013697	39.7961260778936	18.0882333618702	1.1376	0.0042721	0.044813	-//-
ENSAPLG00000013715	178.077435779897	119.113115544351	0.58017	0.0045323	0.046901	IFT74	intraflagellar transport 74 [Source:HGNC Symbol;Acc:HGNC:21424]
ENSAPLG00000013716	35804.6016922664	50732.9760354715	-0.50278	0.0010819	0.01516	F2	coagulation factor II, thrombin [Source:HGNC Symbol;Acc:HGNC:3535]
ENSAPLG00000013720	105.913733626334	160.950403702205	-0.60373	0.0023043	0.027637	SLC39A10	solute carrier family 39 member 10 [Source:HGNC Symbol;Acc:HGNC:20861]
ENSAPLG00000013724	551.544008959031	345.494486463533	0.67481	2.8038e-06	8.7847e-05	SLC44A1	solute carrier family 44 member 1 [Source:HGNC Symbol;Acc:HGNC:18798]
ENSAPLG00000013728	1023.55364646241	575.682884351089	0.83024	3.0748e-10	2.1258e-08	WHSC1L1	Wolf-Hirschhorn syndrome candidate 1-like 1 [Source:HGNC Symbol;Acc:HGNC:12767]
ENSAPLG00000013764	71.128856969799	35.6550914719409	0.99633	0.00091113	0.013244	TECTA	tectorin alpha [Source:HGNC Symbol;Acc:HGNC:11720]
ENSAPLG00000013770	7.67820667355956	22.3076212291067	-1.5387	0.0042715	0.044813	-//-
ENSAPLG00000013771	366.301599667902	218.454373483343	0.7457	4.7711e-06	0.0001406	CDKN1A	cyclin dependent kinase inhibitor 1A [Source:HGNC Symbol;Acc:HGNC:1784]
ENSAPLG00000013793	83.4885036134244	44.1736528830085	0.91839	0.0010243	0.014524	STARD4	StAR related lipid transfer domain containing 4 [Source:HGNC Symbol;Acc:HGNC:18058]
ENSAPLG00000013827	83.1377737488578	145.116416700016	-0.80363	0.00020465	0.0037015	-//-
ENSAPLG00000013853	46.835948410353	114.315616854898	-1.2873	2.7991e-07	1.1177e-05	PDILT	protein disulfide isomerase like, testis expressed [Source:HGNC Symbol;Acc:HGNC:27338]
ENSAPLG00000013859	279.348138034007	648.095147229434	-1.2141	8.0917e-06	0.00022677	ACMSD	aminocarboxymuconate semialdehyde decarboxylase [Source:HGNC Symbol;Acc:HGNC:19288]
ENSAPLG00000013867	34875.1252326109	20170.4448876695	0.78996	3.1648e-07	1.2488e-05	FBP1	fructose-bisphosphatase 1 [Source:HGNC Symbol;Acc:HGNC:3606]
ENSAPLG00000013873	1567.14508947825	1215.4614885917	0.36663	0.0027395	0.031698	SMARCA2	SWI/SNF related, matrix associated, actin dependent regulator of chromatin, subfamily a, member 2 [Source:HGNC Symbol;Acc:HGNC:11098]
ENSAPLG00000013890	110.295083419293	57.7126055792945	0.93441	0.00011686	0.0022975	-//-
ENSAPLG00000013907	414.956527408526	283.887683707759	0.54764	0.00038694	0.0064407	-//-
ENSAPLG00000013922	448.199118420674	246.317334669703	0.86362	2.1962e-08	1.1203e-06	-//-
ENSAPLG00000013928	691.838595599917	1037.92501800995	-0.58519	9.6901e-06	0.00026659	-//-
ENSAPLG00000013937	616.295763731862	345.468498295179	0.83507	2.7854e-05	0.00067344	LAMA4	laminin subunit alpha 4 [Source:HGNC Symbol;Acc:HGNC:6484]
ENSAPLG00000013959	941.033692665398	679.070526288238	0.47068	0.00044412	0.0072493	-//-
ENSAPLG00000013961	98.4133017367373	153.625115201102	-0.64249	0.0021813	0.026427	CEP164	centrosomal protein 164 [Source:HGNC Symbol;Acc:HGNC:29182]
ENSAPLG00000013967	468.051007428887	345.464589513625	0.43813	0.003356	0.037359	MOCS2	molybdenum cofactor synthesis 2 [Source:HGNC Symbol;Acc:HGNC:7193]
ENSAPLG00000013988	383.747221044314	180.831380075849	1.0855	4.9684e-11	3.8484e-09	-//-
ENSAPLG00000013989	181.495178703186	262.407325555118	-0.53188	0.0016169	0.020778	-//-
ENSAPLG00000013997	243.635560428746	92.5020416176948	1.3972	2.1439e-13	2.2993e-11	-//-
ENSAPLG00000014001	222.837247796381	84.4360651934954	1.4001	5.887e-12	5.0253e-10	TRIB1	tribbles pseudokinase 1 [Source:HGNC Symbol;Acc:HGNC:16891]
ENSAPLG00000014002	97.9333714903612	56.2642001162169	0.79958	0.0011411	0.015739	NCAPG2	non-SMC condensin II complex subunit G2 [Source:HGNC Symbol;Acc:HGNC:21904]
ENSAPLG00000014007	52.5931372004928	21.3667045923835	1.2995	0.00025292	0.0044922	GRIK4	glutamate ionotropic receptor kainate type subunit 4 [Source:HGNC Symbol;Acc:HGNC:4582]
ENSAPLG00000014014	1287.88328875803	1674.84914895203	-0.37903	0.0012116	0.01652	KMO	kynurenine 3-monooxygenase [Source:HGNC Symbol;Acc:HGNC:6381]
ENSAPLG00000014061	156.098511310772	101.730267033583	0.61771	0.0022186	0.026801	ARRDC1	arrestin domain containing 1 [Source:HGNC Symbol;Acc:HGNC:28633]
ENSAPLG00000014065	2.20050943389203	70.3940175584822	-4.9995	9.1172e-19	1.6949e-16	-//-
ENSAPLG00000014085	107.927805551556	59.9423563259062	0.84842	0.00030426	0.0052643	HELB	DNA helicase B [Source:HGNC Symbol;Acc:HGNC:17196]
ENSAPLG00000014087	10656.819060326	7684.71213203406	0.47171	0.0021233	0.025836	PGM1	phosphoglucomutase 1 [Source:HGNC Symbol;Acc:HGNC:8905]
ENSAPLG00000014098	269.154775994941	170.990753000209	0.65452	0.00034679	0.0058749	LNPEP	leucyl and cystinyl aminopeptidase [Source:HGNC Symbol;Acc:HGNC:6656]
ENSAPLG00000014099	2066.54303728089	1538.33584937362	0.42585	0.00027842	0.0048829	SCAP	SREBF chaperone [Source:HGNC Symbol;Acc:HGNC:30634]
ENSAPLG00000014121	138.446120817066	37.183282611613	1.8966	2.3952e-14	2.8624e-12	PSD	pleckstrin and Sec7 domain containing [Source:HGNC Symbol;Acc:HGNC:9507]
ENSAPLG00000014164	304.303043358823	425.88865540245	-0.48497	0.0012254	0.016641	PIKFYVE	phosphoinositide kinase, FYVE-type zinc finger containing [Source:HGNC Symbol;Acc:HGNC:23785]
ENSAPLG00000014178	1200.72978394402	814.76380187294	0.55946	0.00030217	0.0052335	-//-
ENSAPLG00000014180	399.615599367724	566.746545600512	-0.50409	0.00033132	0.0056565	PDCL	phosducin like [Source:HGNC Symbol;Acc:HGNC:8770]
ENSAPLG00000014182	878.520392475959	641.211672238039	0.45428	0.00043026	0.0070784	HTRA1	HtrA serine peptidase 1 [Source:HGNC Symbol;Acc:HGNC:9476]
ENSAPLG00000014213	127.138896547775	79.8247208394859	0.6715	0.0025226	0.029743	C3orf38	chromosome 3 open reading frame 38 [Source:HGNC Symbol;Acc:HGNC:28384]
ENSAPLG00000014215	543.208892241471	363.886238231358	0.57802	0.00010227	0.0020576	PLAA	phospholipase A2 activating protein [Source:HGNC Symbol;Acc:HGNC:9043]
ENSAPLG00000014219	3150.46162122068	2448.88348789931	0.36344	0.002731	0.031642	ABCA1	ATP binding cassette subfamily A member 1 [Source:HGNC Symbol;Acc:HGNC:29]
ENSAPLG00000014221	529.504019618551	330.05667773488	0.68193	2.7756e-06	8.7292e-05	PLPP5	phospholipid phosphatase 5 [Source:HGNC Symbol;Acc:HGNC:25026]
ENSAPLG00000014271	131.838494874635	196.171634091344	-0.57334	0.0019816	0.02439	CMTM4	CKLF like MARVEL transmembrane domain containing 4 [Source:HGNC Symbol;Acc:HGNC:19175]
ENSAPLG00000014281	1149.1460264671	1768.14667791696	-0.62168	1.1264e-06	3.9842e-05	CROT	carnitine O-octanoyltransferase [Source:HGNC Symbol;Acc:HGNC:2366]
ENSAPLG00000014290	176.957029308167	83.0547591687643	1.0913	2.0893e-07	8.5887e-06	FRMPD1	FERM and PDZ domain containing 1 [Source:HGNC Symbol;Acc:HGNC:29159]
ENSAPLG00000014294	178.738332619879	61.0418423999214	1.55	1.7711e-12	1.6193e-10	FST	follistatin [Source:HGNC Symbol;Acc:HGNC:3971]
ENSAPLG00000014305	99.408835369798	45.6544130373427	1.1226	1.5099e-05	0.00039596	-//-
ENSAPLG00000014315	1558.13218574995	1039.78426540533	0.58353	3.8549e-06	0.00011763	-//-
ENSAPLG00000014334	2800.47649604884	2219.1945630037	0.33564	0.0043606	0.04557	DDX17	DEAD-box helicase 17 [Source:HGNC Symbol;Acc:HGNC:2740]
ENSAPLG00000014370	39.1996373319693	8.37551185885068	2.2266	1.3887e-06	4.8305e-05	BBOF1	basal body orientation factor 1 [Source:HGNC Symbol;Acc:HGNC:19855]
ENSAPLG00000014377	41.5624362435067	11.1441042071763	1.899	8.3753e-06	0.00023376	-//-
ENSAPLG00000014386	672.484598222346	334.712441793222	1.0066	9.3441e-13	8.7829e-11	-//-
ENSAPLG00000014387	1768.18117995104	1324.43467012266	0.41689	0.00046729	0.0075539	RRP12	ribosomal RNA processing 12 homolog [Source:HGNC Symbol;Acc:HGNC:29100]
ENSAPLG00000014388	231.137772338501	130.193011326962	0.8281	8.7449e-06	0.00024264	-//-
ENSAPLG00000014390	232.742311785635	336.192758356562	-0.53056	0.0012348	0.016729	-//-
ENSAPLG00000014399	357.656791287557	239.19622517886	0.58038	0.00024799	0.0044187	HPRT1	hypoxanthine phosphoribosyltransferase 1 [Source:HGNC Symbol;Acc:HGNC:5157]
ENSAPLG00000014409	1273.61711757843	713.264949012725	0.83642	7.5435e-11	5.7368e-09	IKBKAP	inhibitor of kappa light polypeptide gene enhancer in B-cells, kinase complex-associated protein [Source:HGNC Symbol;Acc:HGNC:5959]
ENSAPLG00000014423	758.879709006485	1249.47998448874	-0.71938	3.1173e-05	0.00074402	ARFGAP3	ADP ribosylation factor GTPase activating protein 3 [Source:HGNC Symbol;Acc:HGNC:661]
ENSAPLG00000014432	228.852952955091	377.928478604356	-0.72369	0.00084616	0.012495	-//-
ENSAPLG00000014441	1321.0346316341	867.106324089039	0.60739	2.5219e-06	8.0522e-05	-//-
ENSAPLG00000014453	402.613939196305	265.930690523285	0.59835	0.00014881	0.0028618	GKAP1	G kinase anchoring protein 1 [Source:HGNC Symbol;Acc:HGNC:17496]
ENSAPLG00000014462	1358.42869280922	2326.84462009447	-0.77644	0.00017712	0.0032745	LDB3	LIM domain binding 3 [Source:HGNC Symbol;Acc:HGNC:15710]
ENSAPLG00000014474	183.241819793974	107.712876868164	0.76656	0.00011605	0.002287	CUEDC2	CUE domain containing 2 [Source:HGNC Symbol;Acc:HGNC:28352]
ENSAPLG00000014484	2.47267860410856	13.2911782634117	-2.4263	0.0028798	0.033024	-//-
ENSAPLG00000014491	3780.36140529858	5365.27422013528	-0.50513	0.00021833	0.0039236	SAR1B	secretion associated Ras related GTPase 1B [Source:HGNC Symbol;Acc:HGNC:10535]
ENSAPLG00000014494	35.2008285620167	1.79174109587632	4.2962	4.5431e-11	3.5354e-09	MMP17	matrix metallopeptidase 17 [Source:HGNC Symbol;Acc:HGNC:7163]
ENSAPLG00000014504	81.7074596812958	138.256352375635	-0.75881	0.00056899	0.0089136	RAB32	RAB32, member RAS oncogene family [Source:HGNC Symbol;Acc:HGNC:9772]
ENSAPLG00000014521	1034.53086642081	512.89100718002	1.0123	9.5869e-15	1.206e-12	UAP1	UDP-N-acetylglucosamine pyrophosphorylase 1 [Source:HGNC Symbol;Acc:HGNC:12457]
ENSAPLG00000014535	2753.26335060351	1935.05174120951	0.50877	1.9791e-05	0.00050476	ACAT1	acetyl-CoA acetyltransferase 1 [Source:HGNC Symbol;Acc:HGNC:93]
ENSAPLG00000014545	31.8067604700537	89.8086531055972	-1.4975	1.4863e-07	6.3277e-06	PPM1E	protein phosphatase, Mg2+/Mn2+ dependent 1E [Source:HGNC Symbol;Acc:HGNC:19322]
ENSAPLG00000014558	74.745616876964	33.4148462716145	1.1615	8.156e-05	0.0017208	WNT2B	Wnt family member 2B [Source:HGNC Symbol;Acc:HGNC:12781]
ENSAPLG00000014560	866.087307667462	1387.56630853537	-0.67997	4.3333e-08	2.1015e-06	-//-
ENSAPLG00000014602	254.164837198289	159.129699886803	0.67556	0.00016074	0.0030319	CAAP1	caspase activity and apoptosis inhibitor 1 [Source:HGNC Symbol;Acc:HGNC:25834]
ENSAPLG00000014625	0	23.5779870731836	-Inf	1.7147e-11	1.3727e-09	-//-
ENSAPLG00000014641	131.287737106808	82.6366632907315	0.66788	0.0031667	0.035654	-//-
ENSAPLG00000014648	67.9908025695092	130.249861631288	-0.93787	6.2355e-05	0.001362	PHLDA2	pleckstrin homology like domain family A member 2 [Source:HGNC Symbol;Acc:HGNC:12385]
ENSAPLG00000014654	1738.21505732931	2318.52615077069	-0.4156	0.00033113	0.0056565	ESD	esterase D [Source:HGNC Symbol;Acc:HGNC:3465]
ENSAPLG00000014678	8595.62155486215	22685.2781123016	-1.4001	7.2921e-20	1.4878e-17	HSP90B1	heat shock protein 90 beta family member 1 [Source:HGNC Symbol;Acc:HGNC:12028]
ENSAPLG00000014681	602.305721919519	827.384188568596	-0.45806	0.00051165	0.0081218	SRSF5	serine and arginine rich splicing factor 5 [Source:HGNC Symbol;Acc:HGNC:10787]
ENSAPLG00000014692	1745.02174370216	2207.6556996186	-0.33927	0.0026029	0.030475	MBNL2	muscleblind like splicing regulator 2 [Source:HGNC Symbol;Acc:HGNC:16746]
ENSAPLG00000014697	124.416301892748	45.2044060590471	1.4606	3.8326e-09	2.196e-07	-//-
ENSAPLG00000014702	70.3589209830521	37.3481350344172	0.9137	0.0019085	0.023671	CDK19	cyclin dependent kinase 19 [Source:HGNC Symbol;Acc:HGNC:19338]
ENSAPLG00000014718	2847.3907420903	3700.21644834622	-0.37797	0.00080119	0.011947	SPTAN1	spectrin alpha, non-erythrocytic 1 [Source:HGNC Symbol;Acc:HGNC:11273]
ENSAPLG00000014729	218.731580769921	327.157346167107	-0.58082	0.00038727	0.0064407	ULK1	unc-51 like autophagy activating kinase 1 [Source:HGNC Symbol;Acc:HGNC:12558]
ENSAPLG00000014736	135.166259960814	83.2426616977466	0.69934	0.00098151	0.014054	-//-
ENSAPLG00000014746	705.772060706267	940.996534352848	-0.41499	0.0011741	0.016076	KHDRBS3	KH RNA binding domain containing, signal transduction associated 3 [Source:HGNC Symbol;Acc:HGNC:18117]
ENSAPLG00000014751	798.502298837552	573.703553731439	0.47699	0.0005003	0.0080101	CXXC5	CXXC finger protein 5 [Source:HGNC Symbol;Acc:HGNC:26943]
ENSAPLG00000014755	5757.32335631753	8072.9930230677	-0.48771	1.489e-05	0.00039192	PCYT2	phosphate cytidylyltransferase 2, ethanolamine [Source:HGNC Symbol;Acc:HGNC:8756]
ENSAPLG00000014781	571.949391192604	823.249100532805	-0.52544	4.8248e-05	0.0010909	NIPAL4	NIPA like domain containing 4 [Source:HGNC Symbol;Acc:HGNC:28018]
ENSAPLG00000014810	10421.3055184317	13745.3097524403	-0.3994	0.0035206	0.038727	IDH1	isocitrate dehydrogenase (NADP(+)) 1, cytosolic [Source:HGNC Symbol;Acc:HGNC:5382]
ENSAPLG00000014830	1685.55313893215	5367.05439693519	-1.6709	6.2762e-17	9.5461e-15	QPCT	glutaminyl-peptide cyclotransferase [Source:HGNC Symbol;Acc:HGNC:9753]
ENSAPLG00000014870	75.7624740775134	24.3221975537945	1.6392	1.237e-07	5.3478e-06	-//-
ENSAPLG00000014875	0.358892790627826	31.7730692572003	-6.4681	2.4787e-11	1.9562e-09	-//-
ENSAPLG00000014876	265.265436124916	189.419921620484	0.48585	0.003873	0.041694	TRERF1	transcriptional regulating factor 1 [Source:HGNC Symbol;Acc:HGNC:18273]
ENSAPLG00000014887	214.606369482748	88.5306264546327	1.2774	5.1656e-10	3.4026e-08	KIAA1107	KIAA1107 [Source:HGNC Symbol;Acc:HGNC:29192]
ENSAPLG00000014917	386.699445701103	280.528972891097	0.46306	0.0028492	0.032763	FYN	FYN proto-oncogene, Src family tyrosine kinase [Source:HGNC Symbol;Acc:HGNC:4037]
ENSAPLG00000014935	664.388336436961	1006.27753724753	-0.59893	0.0024092	0.028669	-//-
ENSAPLG00000014936	996.71611500443	1689.96929242578	-0.76174	5.1512e-10	3.4026e-08	VCPIP1	valosin containing protein interacting protein 1 [Source:HGNC Symbol;Acc:HGNC:30897]
ENSAPLG00000014954	48.2922619741306	91.2484532128448	-0.91801	0.00065668	0.010061	-//-
ENSAPLG00000014956	2150.14035067302	3015.9238402187	-0.48817	0.0030321	0.03441	ITPR2	inositol 1,4,5-trisphosphate receptor type 2 [Source:HGNC Symbol;Acc:HGNC:6181]
ENSAPLG00000014973	362.275871601283	236.800432140808	0.61342	6.7127e-05	0.0014567	CHEK1	checkpoint kinase 1 [Source:HGNC Symbol;Acc:HGNC:1925]
ENSAPLG00000014995	1428.32828374326	1840.06624669518	-0.36543	0.0023533	0.028083	-//-
ENSAPLG00000015010	0	7.99718615926816	-Inf	0.00026345	0.0046495	-//-
ENSAPLG00000015013	66.2596467850385	236.258699525312	-1.8342	2.2375e-19	4.3531e-17	PGGHG	protein-glucosylgalactosylhydroxylysine glucosidase [Source:HGNC Symbol;Acc:HGNC:26210]
ENSAPLG00000015022	298.47044012451	791.943091968503	-1.4078	4.7836e-13	4.6803e-11	SLC1A1	solute carrier family 1 member 1 [Source:HGNC Symbol;Acc:HGNC:10939]
ENSAPLG00000015031	293.184518856037	429.240942329255	-0.54998	0.00023812	0.0042518	-//-
ENSAPLG00000015045	170.331701361053	250.241376214382	-0.55497	0.0030352	0.03441	-//-
ENSAPLG00000015049	2184.28650224129	3672.21083845382	-0.74949	0.00035845	0.0060456	FNIP2	folliculin interacting protein 2 [Source:HGNC Symbol;Acc:HGNC:29280]
ENSAPLG00000015057	212.638306875726	144.824102295585	0.5541	0.0024339	0.028922	MRPL42	mitochondrial ribosomal protein L42 [Source:HGNC Symbol;Acc:HGNC:14493]
ENSAPLG00000015059	218.067689092824	331.607501560172	-0.6047	0.0019852	0.024404	DOPEY2	dopey family member 2 [Source:HGNC Symbol;Acc:HGNC:1291]
ENSAPLG00000015066	113.707658253637	199.989948839469	-0.8146	1.9339e-05	0.00049703	-//-
ENSAPLG00000015070	1128.92179040987	1585.13055706832	-0.48966	4.9836e-05	0.0011147	-//-
ENSAPLG00000015077	362.250318705819	509.754969809866	-0.49282	0.00052459	0.0083193	NRG2	neuregulin 2 [Source:HGNC Symbol;Acc:HGNC:7998]
ENSAPLG00000015082	743.354257329258	1069.93977145249	-0.52541	0.0001053	0.0021024	-//-
ENSAPLG00000015093	346.01118384827	566.533009423465	-0.71134	6.6357e-07	2.4657e-05	-//-
ENSAPLG00000015094	200.26091266795	341.191419990023	-0.7687	1.9828e-06	6.5225e-05	DUSP1	dual specificity phosphatase 1 [Source:HGNC Symbol;Acc:HGNC:3064]
ENSAPLG00000015117	139.194063064098	215.046039896809	-0.62755	0.00087852	0.012905	PICK1	protein interacting with PRKCA 1 [Source:HGNC Symbol;Acc:HGNC:9394]
ENSAPLG00000015123	1038.13497469436	1353.00586012551	-0.38217	0.0018838	0.023451	TMEM131	transmembrane protein 131 [Source:HGNC Symbol;Acc:HGNC:30366]
ENSAPLG00000015158	4901.57492928464	6265.85730493926	-0.35427	0.0017218	0.021856	TKT	transketolase [Source:HGNC Symbol;Acc:HGNC:11834]
ENSAPLG00000015182	1071.6104043655	812.290456217069	0.39971	0.0019955	0.024495	YES1	YES proto-oncogene 1, Src family tyrosine kinase [Source:HGNC Symbol;Acc:HGNC:12841]
ENSAPLG00000015189	186.554510366479	118.521561887684	0.65445	0.00080495	0.011992	ABHD17B	abhydrolase domain containing 17B [Source:HGNC Symbol;Acc:HGNC:24278]
ENSAPLG00000015194	170.590191130675	110.247883895709	0.62978	0.0015743	0.020387	CASP3	caspase 3 [Source:HGNC Symbol;Acc:HGNC:1504]
ENSAPLG00000015208	115.008942312968	1440.72552086291	-3.647	1.2443e-122	4.1638e-119	-//-
ENSAPLG00000015225	92.6071277518013	54.3593741035471	0.76859	0.0018568	0.023166	ST3GAL1	ST3 beta-galactoside alpha-2,3-sialyltransferase 1 [Source:HGNC Symbol;Acc:HGNC:10862]
ENSAPLG00000015227	947.419656672531	1434.56086374574	-0.59853	1.7809e-06	5.9952e-05	SEC31B	SEC31 homolog B, COPII coat complex component [Source:HGNC Symbol;Acc:HGNC:23197]
ENSAPLG00000015240	4.17484005524782	845.981152459097	-7.6628	2.7151e-200	2.2714e-196	-//-
ENSAPLG00000015251	34.191293741723	13.2358308329315	1.3692	0.0021474	0.026073	C22orf23	chromosome 22 open reading frame 23 [Source:HGNC Symbol;Acc:HGNC:18589]
ENSAPLG00000015289	116.812561151034	259.50988308523	-1.1516	2.3331e-10	1.6401e-08	NQO2	NAD(P)H quinone dehydrogenase 2 [Source:HGNC Symbol;Acc:HGNC:7856]
ENSAPLG00000015290	11.1868303868206	0.373300268222087	4.9053	8.9937e-05	0.001861	-//-
ENSAPLG00000015329	13.0340259116734	0.342391083856353	5.2505	1.8478e-05	0.00047561	-//-
ENSAPLG00000015332	143.621232841157	79.540067241943	0.85252	0.00010332	0.0020727	TIPIN	TIMELESS interacting protein [Source:HGNC Symbol;Acc:HGNC:30750]
ENSAPLG00000015352	61.487996197227	33.0863416132032	0.89407	0.0033384	0.037187	GINS1	GINS complex subunit 1 [Source:HGNC Symbol;Acc:HGNC:28980]
ENSAPLG00000015364	1353.39201741944	886.962413333095	0.60963	0.0016246	0.020835	-//-
ENSAPLG00000015376	10.2490260408397	1.35015152067144	2.9243	0.0039961	0.042818	GABRA2	gamma-aminobutyric acid type A receptor alpha2 subunit [Source:HGNC Symbol;Acc:HGNC:4076]
ENSAPLG00000015384	5529.85141705846	7231.94833195287	-0.38714	0.00055387	0.0087093	RPL26	ribosomal protein L26 [Source:HGNC Symbol;Acc:HGNC:10327]
ENSAPLG00000015386	2059.59681987385	2876.96194169133	-0.48218	3.4126e-05	0.0008053	MYH10	myosin heavy chain 10 [Source:HGNC Symbol;Acc:HGNC:7568]
ENSAPLG00000015401	2652.70457882189	3366.0872361553	-0.34361	0.0028404	0.032707	EIF5B	eukaryotic translation initiation factor 5B [Source:HGNC Symbol;Acc:HGNC:30793]
ENSAPLG00000015416	550.651246458401	397.91839132686	0.46867	0.001432	0.018928	NUBPL	nucleotide binding protein like [Source:HGNC Symbol;Acc:HGNC:20278]
ENSAPLG00000015424	3499.48974985508	4849.70586915641	-0.47075	0.00059145	0.0092223	OAT	ornithine aminotransferase [Source:HGNC Symbol;Acc:HGNC:8091]
ENSAPLG00000015427	68.8117266293026	34.3502365190287	1.0023	0.00081266	0.012064	NOTUM	NOTUM, palmitoleoyl-protein carboxylesterase [Source:HGNC Symbol;Acc:HGNC:27106]
ENSAPLG00000015429	30.9135247697251	8.21449499877069	1.912	0.000159	0.0030161	-//-
ENSAPLG00000015477	16.6413715543283	39.9871206649771	-1.2648	0.0018494	0.023115	WHRN	whirlin [Source:HGNC Symbol;Acc:HGNC:16361]
ENSAPLG00000015490	15789.1871468441	11555.804906168	0.45032	9.1065e-05	0.001881	ACO1	aconitase 1 [Source:HGNC Symbol;Acc:HGNC:117]
ENSAPLG00000015491	819.697528664691	600.095685358963	0.4499	0.00084419	0.012477	ZMYND11	zinc finger MYND-type containing 11 [Source:HGNC Symbol;Acc:HGNC:16966]
ENSAPLG00000015501	114.37378558962	169.846158311174	-0.57047	0.0046736	0.04806	-//-
ENSAPLG00000015512	220.807949944426	339.853975344721	-0.62212	0.00015364	0.0029311	FAM126B	family with sequence similarity 126 member B [Source:HGNC Symbol;Acc:HGNC:28593]
ENSAPLG00000015516	20647.3133479852	26556.5554475249	-0.36311	0.00077413	0.011627	AMBP	alpha-1-microglobulin/bikunin precursor [Source:HGNC Symbol;Acc:HGNC:453]
ENSAPLG00000015519	0	57.2534922872204	-Inf	4.2764e-26	1.35e-23	-//-
ENSAPLG00000015524	2914.45965824368	1473.98119710919	0.98351	4.0101e-05	0.00092797	-//-
ENSAPLG00000015529	24.255429513414	2.81244340919405	3.1084	2.1386e-06	6.9477e-05	ELMOD1	ELMO domain containing 1 [Source:HGNC Symbol;Acc:HGNC:25334]
ENSAPLG00000015547	614.222120263532	910.589736100541	-0.56804	0.0001726	0.0032087	INPP5B	inositol polyphosphate-5-phosphatase B [Source:HGNC Symbol;Acc:HGNC:6077]
ENSAPLG00000015550	354.870969831437	225.012062222012	0.65729	4.2025e-05	0.00096318	-//-
ENSAPLG00000015579	12.5186819045718	0.373300268222087	5.0676	2.6629e-05	0.00064664	SNTG2	syntrophin gamma 2 [Source:HGNC Symbol;Acc:HGNC:13741]
ENSAPLG00000015583	506.566413836708	672.576514060503	-0.40895	0.0025549	0.030039	HERPUD1	homocysteine inducible ER protein with ubiquitin like domain 1 [Source:HGNC Symbol;Acc:HGNC:13744]
ENSAPLG00000015584	958.553431588069	1387.20389373015	-0.53325	9.086e-06	0.00025085	HEBP1	heme binding protein 1 [Source:HGNC Symbol;Acc:HGNC:17176]
ENSAPLG00000015601	1320.79668729321	969.946884655561	0.44543	0.00058824	0.0091808	ITGA6	integrin subunit alpha 6 [Source:HGNC Symbol;Acc:HGNC:6142]
ENSAPLG00000015617	517.29664806132	788.636404296106	-0.60837	3.8739e-06	0.00011784	CPNE3	copine 3 [Source:HGNC Symbol;Acc:HGNC:2316]
ENSAPLG00000015618	491.758603966105	292.452663869707	0.74975	4.1296e-07	1.5883e-05	B4GALT5	beta-1,4-galactosyltransferase 5 [Source:HGNC Symbol;Acc:HGNC:928]
ENSAPLG00000015638	980.860083375591	1283.10727116555	-0.38752	0.0016251	0.020835	-//-
ENSAPLG00000015641	6476.79398473988	5072.69973738497	0.35253	0.002489	0.029442	OSBPL1A	oxysterol binding protein like 1A [Source:HGNC Symbol;Acc:HGNC:16398]
ENSAPLG00000015645	741.739686643283	455.905344002722	0.70218	3.2373e-07	1.2715e-05	APTX	aprataxin [Source:HGNC Symbol;Acc:HGNC:15984]
ENSAPLG00000015658	280.992418785007	380.232608905477	-0.43635	0.0048155	0.049217	KMT5A	lysine methyltransferase 5A [Source:HGNC Symbol;Acc:HGNC:29489]
ENSAPLG00000015662	212.676885847147	120.86584305798	0.81526	2.122e-05	0.00053308	ERI2	ERI1 exoribonuclease family member 2 [Source:HGNC Symbol;Acc:HGNC:30541]
ENSAPLG00000015675	3998.17743088705	5832.96987068475	-0.54489	1.4342e-06	4.9681e-05	-//-
ENSAPLG00000015676	1042.41628724169	3593.94684206834	-1.7856	1.2652e-20	2.8998e-18	-//-
ENSAPLG00000015677	108.696319826275	26.8181336321375	2.019	4.4667e-13	4.396e-11	MDK	midkine (neurite growth-promoting factor 2) [Source:HGNC Symbol;Acc:HGNC:6972]
ENSAPLG00000015693	329.096972951499	491.891330188907	-0.57983	7.8686e-05	0.0016728	-//-
ENSAPLG00000015701	1820.18727479456	2734.7663456764	-0.58733	4.4059e-07	1.6792e-05	NARS	asparaginyl-tRNA synthetase [Source:HGNC Symbol;Acc:HGNC:7643]
ENSAPLG00000015726	239.486030736969	166.977553508342	0.52029	0.0043597	0.04557	PFKFB4	6-phosphofructo-2-kinase/fructose-2,6-biphosphatase 4 [Source:HGNC Symbol;Acc:HGNC:8875]
ENSAPLG00000015741	1072.77485151456	698.18668949788	0.61966	3.8047e-05	0.0008855	SNX2	sorting nexin 2 [Source:HGNC Symbol;Acc:HGNC:11173]
ENSAPLG00000015785	315545.765934552	452162.542083593	-0.51899	3.7922e-05	0.00088491	-//-
ENSAPLG00000015792	29.7685405138071	11.0707894688331	1.427	0.002096	0.025578	SSPN	sarcospan [Source:HGNC Symbol;Acc:HGNC:11322]
ENSAPLG00000015796	317.774263375892	198.561645101833	0.67842	5.1407e-05	0.0011453	MAP3K5	mitogen-activated protein kinase kinase kinase 5 [Source:HGNC Symbol;Acc:HGNC:6857]
ENSAPLG00000015809	659.031474155015	1096.5835815092	-0.7346	2.5072e-08	1.2673e-06	FBF1	Fas binding factor 1 [Source:HGNC Symbol;Acc:HGNC:24674]
ENSAPLG00000015810	446.968054117623	877.612377884592	-0.97341	4.4318e-13	4.3875e-11	ALG12	ALG12, alpha-1,6-mannosyltransferase [Source:HGNC Symbol;Acc:HGNC:19358]
ENSAPLG00000015848	849.121054331723	654.165171843745	0.37632	0.0032741	0.036691	FLOT2	flotillin 2 [Source:HGNC Symbol;Acc:HGNC:3758]
ENSAPLG00000015860	7291.88198035009	10031.8561069625	-0.46023	2.852e-05	0.00068857	AGT	angiotensinogen [Source:HGNC Symbol;Acc:HGNC:333]
ENSAPLG00000015871	5273.64150936788	7860.67457149757	-0.57585	0.00081333	0.012064	-//-
ENSAPLG00000015875	434.170935028501	584.690163636051	-0.42941	0.0014532	0.01919	NIF3L1	NGG1 interacting factor 3 like 1 [Source:HGNC Symbol;Acc:HGNC:13390]
ENSAPLG00000015877	273.96274329634	159.471402059971	0.78068	1.1775e-05	0.00031674	VMA21	VMA21 vacuolar H+-ATPase homolog (S. cerevisiae) [Source:HGNC Symbol;Acc:HGNC:22082]
ENSAPLG00000015879	360.966398016942	616.987734159965	-0.77338	6.6064e-08	3.0449e-06	NT5C3B	5'-nucleotidase, cytosolic IIIB [Source:HGNC Symbol;Acc:HGNC:28300]
ENSAPLG00000015880	1242.90748269384	936.275454790628	0.40871	0.0012659	0.017122	HMGB3	high mobility group box 3 [Source:HGNC Symbol;Acc:HGNC:5004]
ENSAPLG00000015891	2085.51457077717	2846.28936520929	-0.44868	9.573e-05	0.0019604	CRELD2	cysteine rich with EGF like domains 2 [Source:HGNC Symbol;Acc:HGNC:28150]
ENSAPLG00000015892	4135.49107162353	5189.73374865264	-0.3276	0.0030447	0.034489	-//-
ENSAPLG00000015932	8438.03727610482	3693.80844035863	1.1918	2.4073e-10	1.6852e-08	ACSS2	acyl-CoA synthetase short-chain family member 2 [Source:HGNC Symbol;Acc:HGNC:15814]
ENSAPLG00000015961	378.430069783625	508.041579202254	-0.42492	0.0021178	0.025788	PPIL3	peptidylprolyl isomerase like 3 [Source:HGNC Symbol;Acc:HGNC:9262]
ENSAPLG00000015967	613.182625749989	810.850410790128	-0.40312	0.0016593	0.021192	COG2	component of oligomeric golgi complex 2 [Source:HGNC Symbol;Acc:HGNC:6546]
ENSAPLG00000015978	503.841734935855	300.212637735331	0.74699	7.4992e-05	0.0016086	-//-
ENSAPLG00000015984	622.357879250057	417.039512282347	0.57756	5.4241e-05	0.0012004	TMEM167A	transmembrane protein 167A [Source:HGNC Symbol;Acc:HGNC:28330]
ENSAPLG00000016000	0.631061960844356	41.5435856134878	-6.0407	5.5444e-17	8.5892e-15	-//-
ENSAPLG00000016004	49.629111207248	222.42573127945	-2.1641	7.8906e-24	2.2376e-21	-//-
ENSAPLG00000016014	359.872464241127	259.594882145924	0.47122	0.0027908	0.032158	CD99L2	CD99 molecule like 2 [Source:HGNC Symbol;Acc:HGNC:18237]
ENSAPLG00000016015	328.640047364222	232.038121789439	0.50215	0.0012894	0.017338	MSH6	mutS homolog 6 [Source:HGNC Symbol;Acc:HGNC:7329]
ENSAPLG00000016026	4818.12916890843	3035.56970674613	0.66651	7.7329e-09	4.2699e-07	SLC6A12	solute carrier family 6 member 12 [Source:HGNC Symbol;Acc:HGNC:11045]
ENSAPLG00000016049	127.662751866525	358.493277103684	-1.4896	3.2343e-07	1.2715e-05	-//-
ENSAPLG00000016057	196.061173041875	119.119398529863	0.7189	0.00021582	0.0038896	TTLL7	tubulin tyrosine ligase like 7 [Source:HGNC Symbol;Acc:HGNC:26242]
ENSAPLG00000016069	1105.58627390365	1686.82615735889	-0.6095	3.7351e-07	1.4561e-05	TARS	threonyl-tRNA synthetase [Source:HGNC Symbol;Acc:HGNC:11572]
ENSAPLG00000016076	162.275898181958	235.83865718244	-0.53935	0.0022311	0.026914	-//-
ENSAPLG00000016079	2860.45988262024	4971.10995798774	-0.79732	6.9594e-12	5.8807e-10	SRPRA	SRP receptor alpha subunit [Source:HGNC Symbol;Acc:HGNC:11307]
ENSAPLG00000016087	489.715475300496	279.837349412969	0.80736	7.1811e-08	3.256e-06	KSR1	kinase suppressor of ras 1 [Source:HGNC Symbol;Acc:HGNC:6465]
ENSAPLG00000016124	0.358892790627826	12.2963597030992	-5.0985	1.9395e-05	0.00049769	-//-
ENSAPLG00000016138	146.247689611263	78.203546508462	0.90311	3.5899e-05	0.00084238	-//-
ENSAPLG00000016150	335.874791918053	488.999591742506	-0.54191	0.00029457	0.0051392	UTP3	UTP3, small subunit processome component homolog (S. cerevisiae) [Source:HGNC Symbol;Acc:HGNC:24477]
ENSAPLG00000016151	20.5721962268856	53.024053557263	-1.366	7.9531e-05	0.0016886	JCHAIN	joining chain of multimeric IgA and IgM [Source:HGNC Symbol;Acc:HGNC:5713]
ENSAPLG00000016152	0	5.96080696399313	-Inf	0.0024525	0.029102	-//-
ENSAPLG00000016157	133.586646683454	81.1269404168709	0.71952	0.0012179	0.016566	-//-
ENSAPLG00000016161	5520.71892862649	6851.44736656825	-0.31155	0.0036336	0.039646	IPO7	importin 7 [Source:HGNC Symbol;Acc:HGNC:9852]
ENSAPLG00000016185	162.338562777347	308.486608095394	-0.9262	6.7926e-08	3.1222e-06	-//-
ENSAPLG00000016192	80.2308958764704	125.516013041497	-0.64564	0.0040079	0.042875	-//-
ENSAPLG00000016198	361.269715811801	490.194017791274	-0.44028	0.0023495	0.028077	-//-
ENSAPLG00000016230	629.960690439961	445.254226504597	0.50063	0.00042051	0.0069316	TRAF2	TNF receptor associated factor 2 [Source:HGNC Symbol;Acc:HGNC:12032]
ENSAPLG00000016231	282.049517088069	399.256676105756	-0.50137	0.00087598	0.012879	MCF2L	MCF.2 cell line derived transforming sequence like [Source:HGNC Symbol;Acc:HGNC:14576]
ENSAPLG00000016244	24.5981668254985	8.36256998234803	1.5565	0.0023511	0.028077	-//-
ENSAPLG00000016264	824.071510517927	1120.07710143532	-0.44276	0.0010352	0.014665	DNAJC1	DnaJ heat shock protein family (Hsp40) member C1 [Source:HGNC Symbol;Acc:HGNC:20090]
ENSAPLG00000016274	2.45510141353734	18.1658846208861	-2.8874	0.00052671	0.0083372	KIF25	kinesin family member 25 [Source:HGNC Symbol;Acc:HGNC:6390]
ENSAPLG00000016282	93.640229436898	35.0400441181019	1.4181	3.8298e-07	1.4833e-05	-//-
ENSAPLG00000016284	470.055386749496	861.94244997917	-0.87476	2.0303e-06	6.6476e-05	SNX5	sorting nexin 5 [Source:HGNC Symbol;Acc:HGNC:14969]
ENSAPLG00000016286	498.71452714169	230.647453812675	1.1125	4.9982e-13	4.8338e-11	-//-
ENSAPLG00000016291	716.436270265197	525.095442974619	0.44826	0.0024918	0.029442	RHOC	ras homolog family member C [Source:HGNC Symbol;Acc:HGNC:669]
ENSAPLG00000016304	0	11.5497591666551	-Inf	6.1285e-06	0.00017528	-//-
ENSAPLG00000016311	215.381821944027	359.13912922654	-0.73765	0.00022527	0.0040309	ASNS	asparagine synthetase (glutamine-hydrolyzing) [Source:HGNC Symbol;Acc:HGNC:753]
ENSAPLG00000016313	124.282684961795	319.478613803529	-1.3621	2.7424e-14	3.2542e-12	BHLHE40	basic helix-loop-helix family member e40 [Source:HGNC Symbol;Acc:HGNC:1046]
ENSAPLG00000016315	247.357586506812	121.878816878895	1.0212	6.6464e-07	2.4657e-05	NPAS2	neuronal PAS domain protein 2 [Source:HGNC Symbol;Acc:HGNC:7895]
ENSAPLG00000016328	546.316316776285	129.194670209135	2.0802	1.6624e-37	1.1125e-34	CISH	cytokine inducible SH2 containing protein [Source:HGNC Symbol;Acc:HGNC:1984]
ENSAPLG00000016350	968.057466772455	1227.67688860144	-0.34277	0.0047682	0.048793	ITPR1	inositol 1,4,5-trisphosphate receptor type 1 [Source:HGNC Symbol;Acc:HGNC:6180]
ENSAPLG00000016373	58.4054088261836	5.6507705713934	3.3696	2.2308e-14	2.7047e-12	MYBPC3	myosin binding protein C, cardiac [Source:HGNC Symbol;Acc:HGNC:7551]
ENSAPLG00000016420	253.288508516305	156.156239617529	0.69779	9.803e-05	0.0019965	-//-
ENSAPLG00000016432	3558.60746229646	2666.62910517138	0.4163	0.0017258	0.021875	-//-
ENSAPLG00000016450	503.468494685337	256.679263778312	0.97193	1.545e-06	5.3078e-05	RETSAT	retinol saturase [Source:HGNC Symbol;Acc:HGNC:25991]
Novel00013	53.4134800940638	11.4944117361749	2.2163	2.9122e-08	1.4415e-06	--	hypothetical protein N334_13002, partial [Pelecanus crispus]
Novel00015	112.235770377538	4.07633831501961	4.7831	8.9331e-31	3.3968e-28	-//-
Novel00017	35.3271231127142	85.5686625549704	-1.2763	4.596e-06	0.00013642	--	hypothetical protein Anapl_08042 [Anas platyrhynchos]
Novel00019	38.8878972314665	84.9591415904403	-1.1274	4.8874e-05	0.0011004	-//-
Novel00020	76.30922608884	24.6365704670669	1.6311	1.8937e-07	7.8679e-06	--	hypothetical protein Anapl_08037 [Anas platyrhynchos]
Novel00022	32.5872730537553	0.678311229461381	5.5862	1.5953e-12	1.4747e-10	--	hypothetical protein Anapl_09948 [Anas platyrhynchos]
Novel00026	9408.9111566048	2819.06077311745	1.7388	1.5226e-25	4.6316e-23	-//-
Novel00027	0	167.019713742625	-Inf	1.6207e-29	5.8949e-27	--	PREDICTED: RNA-directed DNA polymerase from mobile element jockey-like [Cuculus canorus]
Novel00028	0	111.510588932898	-Inf	8.5921e-48	7.9864e-45	--	PREDICTED: LOW QUALITY PROTEIN: uncharacterized protein LOC101803603 [Anas platyrhynchos]
Novel00032	13.074178008182	33.8882895801275	-1.3741	0.0010754	0.015096	-//-
Novel00044	33.9926875504904	2.09675205711561	4.019	1.5312e-07	6.5023e-06	-//-
Novel00046	698.584817228148	951.918382293238	-0.4464	0.00052559	0.0083272	-//-
Novel00054	52.9308767972112	127.18267189302	-1.2647	1.7794e-07	7.4616e-06	-//-
Novel00058	84.913757558564	168.729091153335	-0.99064	1.9271e-06	6.3847e-05	-//-
Novel00060	216.198329454677	435.279911828774	-1.0096	6.015e-11	4.5953e-09	--	PREDICTED: LOW QUALITY PROTEIN: ubiquitin-conjugating enzyme E2 H [Anas platyrhynchos]
Novel00063	25.9505903709368	52.7245689853327	-1.0227	0.0018666	0.023272	--	PREDICTED: pantetheinase-like [Anas platyrhynchos]
Novel00066	51.2691268221636	138.24246595019	-1.431	2.8344e-09	1.6914e-07	--	hypothetical protein N322_10227, partial [Cariama cristata]
Novel00071	156.319522034363	80.9132115018379	0.95005	1.0896e-05	0.00029593	-//-
Novel00072	404.080507570398	127.607238709304	1.6629	1.6414e-22	4.4294e-20	-//-
Novel00078	118.926284557459	38.0738772492165	1.6432	1.3401e-10	9.8775e-09	-//-
Novel00079	122.97172725837	40.7900131808438	1.592	4.4039e-10	2.9591e-08	-//-
Novel00080	31.2322654638443	11.0758149001936	1.4956	0.001465	0.019285	-//-
Novel00081	73.3326206203901	8.30075161361657	3.1431	5.4922e-16	7.5942e-14	--	hypothetical protein Anapl_16811 [Anas platyrhynchos]
Novel00088	878.241587945303	521.49721334587	0.75196	2.6822e-08	1.3356e-06	-//-
Novel00091	63.1193301269152	108.528267669539	-0.78192	0.0009617	0.013788	--	PREDICTED: peroxisome assembly protein 26 [Anas platyrhynchos]
Novel00092	16.240904955164	44.5982196992927	-1.4574	0.00068186	0.010409	--	hypothetical protein Anapl_07994 [Anas platyrhynchos]
Novel00098	125.268866737402	186.448105129401	-0.57375	0.0024725	0.029297	-//-
Novel00111	212.903948652025	7.8158119354918	4.7677	5.8861e-28	1.9882e-25	--	hypothetical protein N323_10420, partial [Cathartes aura]
Novel00112	2.72727058375387	19.3820929031191	-2.8292	7.0307e-05	0.0015178	-//-
Novel00118	80.7706472941805	0	Inf	4.1679e-21	9.9619e-19	--	hypothetical protein N337_02950, partial [Phoenicopterus ruber ruber]
Novel00119	184.793430696867	90.0446858491659	1.0372	4.2533e-07	1.6313e-05	--	PREDICTED: uncharacterized protein LOC101791992 [Anas platyrhynchos]>gi|874493889|ref|XP_012961819.1| PREDICTED: uncharacterized protein LOC106019348 [Anas platyrhynchos]
Novel00126	20.1377375790236	51.6305519336717	-1.3583	8.1085e-05	0.0017143	--	PREDICTED: transmembrane protein 189 isoform X3 [Anas platyrhynchos]
Novel00133	96.3874908821166	34.7873016208217	1.4703	4.0612e-06	0.00012243	-//-
Novel00138	18.441414389056	49.5035796028781	-1.4246	0.00010181	0.0020548	-//-
Novel00139	11.8750404685224	33.6012459267513	-1.5006	0.00060855	0.0094101	-//-
Novel00154	9.70468770040661	28.0151847378711	-1.5295	0.0018242	0.022904	-//-
Novel00155	47.7749150887787	110.27854776038	-1.2068	1.4261e-06	4.9502e-05	-//-
Novel00156	34.8281939637391	81.0526811295853	-1.2186	2.0453e-05	0.00051614	-//-
Novel00159	134.692381795725	249.454269540406	-0.88911	5.7925e-06	0.00016681	-//-
Novel00160	0	17.1870869035973	-Inf	6.868e-07	2.5422e-05	--	hypothetical protein N308_10462, partial [Struthio camelus australis]
Novel00161	0	10.3924782393717	-Inf	1.9595e-05	0.00050051	--	hypothetical protein Anapl_14144 [Anas platyrhynchos]
Novel00168	92.9365964559354	226.775670413395	-1.2869	1.0413e-11	8.6673e-10	-//-
Novel00191	2.23508264881207	41.5162563535916	-4.2153	1.6011e-13	1.7282e-11	-//-
Novel00205	162.570990643699	325.912003064484	-1.0034	5.911e-08	2.7625e-06	-//-
Novel00216	193.454680534287	124.140421358814	0.64002	0.0027393	0.031698	--	PREDICTED: LOW QUALITY PROTEIN: RNA-directed DNA polymerase from mobile element jockey-like, partial [Cuculus canorus]
Novel00226	115.38166591725	53.0092225828756	1.1221	3.9578e-06	0.00012018	-//-
Novel00229	183.941598431496	107.965932370653	0.76867	0.00078426	0.011768	--	PREDICTED: arylsulfatase D isoform X1 [Anas platyrhynchos]>gi|874452222|ref|XP_012947809.1| PREDICTED: arylsulfatase D isoform X1 [Anas platyrhynchos]
Novel00230	47.8558004480184	4.63653919632699	3.3676	4.2715e-12	3.7222e-10	-//-
Novel00231	0.596488745924315	10.5276113464464	-4.1415	0.00039321	0.00652	-//-
Novel00247	1.89318588253307	65.0213722794258	-5.102	2.9712e-13	3.0128e-11	-//-
Novel00248	0	27.5965879018897	-Inf	3.0052e-13	3.029e-11	--	PREDICTED: uncharacterized protein LOC106017836 isoform X2 [Anas platyrhynchos]
Novel00252	683.881762407709	1042.1905058487	-0.6078	2.5816e-05	0.00062962	--	PREDICTED: LOW QUALITY PROTEIN: uncharacterized protein LOC101803597 [Anas platyrhynchos]
Novel00253	135.555720209861	61.0945544548744	1.1498	8.6927e-07	3.1894e-05	-//-
Novel00254	1370.25253691008	670.688888200096	1.0307	9.4701e-05	0.0019465	--	reverse transcriptase, partial [Gallus gallus]
Novel00260	37.7980582181556	77.4353987396852	-1.0347	0.00025623	0.0045412	-//-
Novel00272	1.91076307310428	36.9484500552413	-4.2733	1.0025e-07	4.4608e-06	--	hypothetical protein Anapl_03670 [Anas platyrhynchos]
Novel00273	2.06663312335566	50.855677588389	-4.6211	1.043e-17	1.7806e-15	-//-
Novel00275	4.01255057760237	21.7898259017768	-2.4411	0.00082158	0.012164	--	hypothetical protein Anapl_03670 [Anas platyrhynchos]
Novel00288	27.9096684666109	56.4475208048327	-1.0161	0.0017405	0.022044	--	PREDICTED: C-type lectin domain family 12 member A-like [Anas platyrhynchos]
Novel00294	0	76.8821697545776	-Inf	3.1984e-34	1.5739e-31	-//-
Novel00305	0	52.166502521604	-Inf	1.9747e-15	2.6014e-13	--	hypothetical protein N308_12320, partial [Struthio camelus australis]
Novel00306	0.596488745924315	47.3898047868418	-6.3119	1.5753e-12	1.4642e-10	-//-
Novel00316	1146.44763461172	649.964648784921	0.81874	3.9799e-10	2.685e-08	-//-
Novel00320	1501.48837535255	1891.48117484178	-0.33312	0.0037311	0.040433	-//-
Novel00322	12.0844826362929	33.8200002731447	-1.4847	0.0011359	0.015694	-//-
Novel00326	127.52346704798	79.0203828167283	0.69047	0.003526	0.03876	-//-
Novel00329	2244.03209588487	1531.6556921401	0.551	0.00016751	0.0031313	-//-
Novel00331	1539.24392257193	803.917193509707	0.9371	9.7691e-14	1.0753e-11	--	PREDICTED: guanine nucleotide exchange factor MSS4 [Zonotrichia albicollis]
Novel00334	887.436340146617	454.404304488767	0.96567	9.9642e-07	3.5622e-05	--	PREDICTED: OCIA domain-containing protein 2 isoform X1 [Anas platyrhynchos]
Novel00337	6.44449591897993	31.6813436200001	-2.2975	4.3737e-05	0.00099832	-//-
Novel00342	4.35386617765898	24.1944799339135	-2.4743	2.1287e-05	0.00053396	-//-
Novel00351	90.8130745913054	203.157970528715	-1.1616	5.0044e-09	2.8097e-07	--	PREDICTED: uncharacterized protein LOC101794476 isoform X1 [Anas platyrhynchos]
Novel00354	0	37.6883917006949	-Inf	8.1792e-09	4.4867e-07	-//-
Novel00369	1089.51842224426	2245.1142006569	-1.0431	2.7716e-18	5.0958e-16	--	PREDICTED: acyl-CoA synthetase short-chain family member 3, mitochondrial, partial [Phaethon lepturus]
Novel00375	156.360255297094	5.2271483040516	4.9027	1.1439e-45	9.1137e-43	-//-
Novel00378	152.381115601967	92.7112460593159	0.71687	0.00060193	0.0093509	--	hypothetical protein Anapl_03328 [Anas platyrhynchos]
Novel00386	24.1751253203968	56.315466664279	-1.22	0.00037557	0.0062788	--	hypothetical protein Anapl_03055 [Anas platyrhynchos]
Novel00387	420.854333723235	281.425782828697	0.58057	0.00013595	0.0026387	--	14 kDa phosphohistidine phosphatase, partial [Anas platyrhynchos]
Novel00400	161.054274742364	91.5349959082725	0.81515	0.00011664	0.0022959	-//-
Novel00407	22.8884236145204	7.33684223766987	1.6414	0.0029549	0.033701	--	PREDICTED: protein LYRIC-like [Anas platyrhynchos]
Novel00427	64.2250028321302	27.9224571847739	1.2017	0.00018117	0.0033345	-//-
Novel00436	679.193359765064	498.382232494439	0.44657	0.00076769	0.01154	--	hypothetical protein Anapl_08162 [Anas platyrhynchos]
Novel00438	50.1500340959381	18.109091683515	1.4695	7.6012e-05	0.0016242	-//-
Novel00446	42.599543685104	88.6547641500441	-1.0574	0.00011495	0.0022733	--	hypothetical protein Anapl_06260 [Anas platyrhynchos]
Novel00458	100.286326384226	51.8732435682311	0.95106	0.00026544	0.0046798	-//-
Novel00468	68.4877288402341	117.251884954295	-0.77569	0.00079933	0.011939	-//-
Novel00471	64.6949376477739	10.522585915086	2.6202	9.237e-12	7.7272e-10	--	PREDICTED: uncharacterized protein LOC106019565 [Anas platyrhynchos]
Novel00472	145.52167869689	90.8552391719202	0.67959	0.0011577	0.015902	-//-
Novel00494	938.835964248506	547.387705860117	0.77831	3.2639e-08	1.5968e-06	--	Epidermal differentiation-specific protein, partial [Anas platyrhynchos]
Novel00510	19.6425548069659	118.682077789815	-2.595	4.1362e-19	7.864e-17	--	PREDICTED: uncharacterized protein LOC104915773, partial [Meleagris gallopavo]
Novel00512	8.61601101954049	40.3922746665073	-2.229	4.9203e-07	1.8583e-05	-//-
Novel00524	189.7332980295	127.543473875733	0.57298	0.004	0.042818	-//-
Novel00530	109.3543732422	55.2200041057272	0.98575	7.858e-05	0.0016727	--	Olfactory receptor 10A7 [Anas platyrhynchos]
Novel00532	42.43167532587	13.5782219167879	1.6438	5.4041e-05	0.0011976	-//-
Novel00552	216.875962939424	133.346212360382	0.70169	0.00018113	0.0033345	--	PREDICTED: endogenous retrovirus group FC1 Env polyprotein-like [Anas platyrhynchos]
Novel00564	82.82286843766	42.090343660344	0.97654	0.00045985	0.0074625	--	PREDICTED: B- and T-lymphocyte attenuator isoform X2 [Anas platyrhynchos]
Novel00569	0.358892790627826	48.9915663031118	-7.0928	2.56e-21	6.2988e-19	--	Olfactory receptor 49, partial [Cuculus canorus]
Novel00570	0.27216917021653	46.6092160995109	-7.42	2.7617e-20	6.0007e-18	--	ORF2 [Acanthochelys spixii]
Novel00571	321.350871186548	100.583292607276	1.6758	4.5948e-20	9.7311e-18	--	PREDICTED: uncharacterized protein LOC101791535 [Anas platyrhynchos]
Novel00572	41.3948272638558	13.8652655701641	1.578	0.00073881	0.011186	--	PREDICTED: F-box only protein 21-like isoform X2 [Anas platyrhynchos]
Novel00585	20.9316701837358	0.342391083856353	5.9339	1.0232e-08	5.4959e-07	--	hypothetical protein EGM_08878 [Macaca fascicularis]
Novel00586	61.1156833855887	104.782824068764	-0.77779	0.0013929	0.018511	-//-
Novel00593	92.5685487803807	144.346510419139	-0.64094	0.0023344	0.027938	-//-
Novel00598	21.7939086724826	6.68296925432289	1.7054	0.0036895	0.040136	--	hypothetical protein N334_12656, partial [Pelecanus crispus]
Novel00603	342.231534336718	82.391336280645	2.0544	7.2797e-08	3.2918e-06	--	hypothetical protein AS27_12639, partial [Aptenodytes forsteri]
Novel00625	11.1176839569805	38.567234330432	-1.7945	4.3367e-05	0.00099257	-//-
Novel00637	127.768215009953	76.0248743571731	0.74899	0.00090599	0.013192	-//-
Novel00639	508.795050459178	256.653019971704	0.98727	7.916e-06	0.00022259	--	PREDICTED: uncharacterized protein LOC106019494 [Anas platyrhynchos]
Novel00643	49.7088342340428	16.3173505876387	1.6071	2.5802e-05	0.00062962	-//-
Novel00650	22.5998395861774	5.30190854928572	2.0917	0.00037565	0.0062788	--	PREDICTED: N-alpha-acetyltransferase 16, NatA auxiliary subunit [Manacus vitellinus]
Novel00667	108.523194372091	59.327752563061	0.87122	0.00039411	0.0065286	--	PREDICTED: LOW QUALITY PROTEIN: GPI ethanolamine phosphate transferase 2 [Anas platyrhynchos]
Novel00681	35.3373779230297	13.4342278156286	1.3953	0.0010129	0.014399	--	PREDICTED: ninein-like protein isoform X4 [Anas platyrhynchos]
Novel00682	18.5061442697523	55.5375133524752	-1.5855	9.0195e-06	0.00024943	-//-
Novel00683	180.052482132946	67.5707666903642	1.4139	7.4764e-06	0.00021094	--	PREDICTED: cadherin-related family member 5-like [Anas platyrhynchos]
Novel00684	57.430358214806	105.627177589666	-0.8791	0.00038396	0.0063985	--	hypothetical protein Anapl_10511 [Anas platyrhynchos]
Novel00685	68.5656193623578	150.003751928784	-1.1294	3.4133e-07	1.3374e-05	--	PREDICTED: glutamate-rich protein 3, partial [Anas platyrhynchos]
Novel00702	104.092018838531	3.79576559989473	4.7773	8.0341e-32	3.2785e-29	-//-
Novel00703	58.558024659736	0.335920145605028	7.4456	5.2739e-24	1.5213e-21	-//-
Novel00704	241.052680345428	96.1559578525697	1.3259	3.1355e-12	2.7934e-10	-//-
Novel00711	34.572439651649	3.55904394563822	3.2801	4.5176e-09	2.5535e-07	-//-
Novel00717	43.2581782672519	84.4846963660303	-0.96572	0.00031192	0.0053801	-//-
Novel00720	815.145735677186	477.765290942412	0.77076	2.5998e-08	1.3101e-06	--	PREDICTED: transcription factor Sp3 [Pygoscelis adeliae]
Novel00735	44.6301818815117	0	Inf	1.1833e-19	2.3853e-17	-//-
Novel00736	1.04210515696344	104.926004206766	-6.6537	5.1842e-14	5.9819e-12	-//-
Novel00737	4.0936953164251	158.867981661529	-5.2783	3.0947e-17	4.9312e-15	-//-
Novel00738	11.4701573202143	41.9861197376351	-1.872	4.7734e-06	0.0001406	--	PREDICTED: uncharacterized protein C16orf86-like isoform X1 [Anas platyrhynchos]
Novel00741	1669.27744141646	2466.90839975221	-0.56348	4.8079e-06	0.00014084	--	CCAAT/enhancer-binding protein alpha [Anas platyrhynchos]
Novel00751	99.3839357989711	14.4470136838041	2.7822	3.5975e-18	6.4721e-16	-//-
Novel00766	371.94120219152	217.818279855119	0.77195	1.3043e-06	4.5664e-05	-//-
Novel00767	216.650687079749	101.520185728535	1.0936	2.2533e-08	1.1459e-06	-//-
Novel00768	615.844469681872	418.174990339043	0.55846	9.1853e-05	0.0018949	-//-
Novel00772	120.559943152037	73.2603628912655	0.71865	0.0016942	0.021572	--	PREDICTED: platelet-activating factor acetylhydrolase 2, cytoplasmic [Pelecanus crispus]
Novel00786	131.503598701972	80.5514076032276	0.70712	0.0014558	0.019194	-//-
Novel00787	18.8293015130153	42.5388477647941	-1.1758	0.0040541	0.043231	-//-
Novel00803	51.2612856827417	128.973912030947	-1.3311	1.9158e-08	9.9021e-07	--	PREDICTED: uncharacterized protein LOC106017522 [Anas platyrhynchos]
Novel00809	1010.97710070529	613.27898177112	0.72113	5.2526e-08	2.4966e-06	--	PREDICTED: LOW QUALITY PROTEIN: ankyrin repeat domain-containing protein SOWAHC, partial [Acanthisitta chloris]
Novel00811	42.6666872366938	6.52697782560333	2.7086	1.3318e-08	7.0961e-07	--	hypothetical protein N323_03669, partial [Cathartes aura]
Novel00814	58.0365206048234	22.375409578141	1.375	6.0823e-05	0.001332	--	PREDICTED: uncharacterized protein LOC101801270 [Anas platyrhynchos]
Novel00818	79.8248503957175	25.1250900696612	1.6677	5.7122e-08	2.677e-06	--	Homeobox protein goosecoid-2, partial [Anas platyrhynchos]
Novel00835	2.99386087238183	107.357230902596	-5.1643	3.194e-09	1.8816e-07	--	hypothetical protein Anapl_09698 [Anas platyrhynchos]
Novel00840	479.268897434346	275.622110113666	0.79814	1.7332e-07	7.2859e-06	--	PREDICTED: mirror-image polydactyly gene 1 protein [Anas platyrhynchos]
Novel00846	8.33184354034131	39.827549311788	-2.2571	3.7226e-06	0.00011407	-//-
Novel00847	80.0392902788542	25.4953113713622	1.6505	4.3875e-08	2.1216e-06	--	hypothetical protein Anapl_02817 [Anas platyrhynchos]
Novel00858	7.52675317245198	22.6270195737395	-1.5879	0.0026732	0.031168	-//-
Novel00868	142.584447186199	91.6861498583709	0.63704	0.0037371	0.040469	-//-
Novel00872	73.4275071668626	38.0817936943587	0.94722	0.0010606	0.01495	--	PREDICTED: LOW QUALITY PROTEIN: uncharacterized protein LOC103895500 [Aptenodytes forsteri]
Novel00877	1173.0481968401	836.210589054415	0.48832	0.00015967	0.0030254	-//-
Novel00882	443.124445225695	291.251030923607	0.60545	5.939e-05	0.0013038	-//-
Novel00883	1238.65301782696	373.678860144881	1.7289	1.7924e-37	1.1534e-34	-//-
Novel00891	84.7886253403113	47.6399692755495	0.8317	0.001725	0.021875	--	hypothetical protein Anapl_04833 [Anas platyrhynchos]
Novel00893	173.302468568331	274.788496366172	-0.66503	0.00010838	0.0021587	--	hypothetical protein Anapl_07962 [Anas platyrhynchos]
Novel00896	598.845226007659	1158.41305217817	-0.95189	5.2465e-13	5.0447e-11	--	hypothetical protein Anapl_07161 [Anas platyrhynchos]
Novel00901	248.741526022998	97.7589092374759	1.3473	1.2424e-12	1.1613e-10	--	PREDICTED: LOW QUALITY PROTEIN: solute carrier family 25 member 51 [Anas platyrhynchos]
Novel00907	29.4893707499741	8.38198279710201	1.8148	0.00027234	0.0047963	-//-
Novel00912	176.73378292569	251.782519549117	-0.5106	0.003606	0.039407	-//-
Novel00926	7362.97993095615	12434.726821516	-0.75601	1.7213e-07	7.254e-06	--	hypothetical protein N340_02955, partial [Tauraco erythrolophus]
Novel00929	13.4729011086791	39.2141354175791	-1.5413	0.0001887	0.0034542	--	PREDICTED: phospholipid-transporting ATPase IB-like isoform X1 [Haliaeetus albicilla]>gi|700347505|ref|XP_009917793.1| PREDICTED: phospholipid-transporting ATPase IB-like isoform X1 [Haliaeetus albicilla]>gi|700347507|ref|XP_009917794.1| PREDICTED: phospholipid-transporting ATPase IB-like isoform X1 [Haliaeetus albicilla]
Novel00930	7.62047738647973	23.5331914633728	-1.6267	0.0033806	0.037564	--	hypothetical protein Anapl_15584 [Anas platyrhynchos]
Novel00942	49.1137672001464	23.7893259323833	1.0458	0.0025188	0.029719	--	hypothetical protein Anapl_09512 [Anas platyrhynchos]
Novel00947	54.9299366158148	7.89654216102874	2.7983	1.9714e-07	8.1642e-06	-//-
Novel00964	64.1415334284179	18.1335299296294	1.8226	3.1577e-05	0.00075057	--	hypothetical protein Anapl_13368 [Anas platyrhynchos]
Novel00968	712.287821538289	945.438939868321	-0.40852	0.0015639	0.020299	-//-
Novel00976	183.309222725147	320.824068749925	-0.8075	9.6353e-07	3.4743e-05	-//-
Novel00981	59.4844118629567	101.952601304446	-0.77732	0.0013434	0.017938	--	PREDICTED: threonine synthase-like 2 isoform X1 [Columba livia]
Novel00984	439.145152004579	62.5199671787285	2.8123	1.0308e-14	1.2871e-12	--	hypothetical protein Anapl_12915 [Anas platyrhynchos]
Novel00988	32.0027826168136	11.7541261296549	1.445	0.0018499	0.023115	-//-
Novel01005	205.820595192246	361.585233945151	-0.81295	5.1532e-07	1.9375e-05	--	hypothetical protein Anapl_07634 [Anas platyrhynchos]
Novel01006	72.389818559043	157.080378815025	-1.1176	2.1733e-07	8.89e-06	--	hypothetical protein Anapl_07634 [Anas platyrhynchos]
Novel01018	183.671691519113	340.613830762877	-0.89101	7.8219e-06	0.00022032	--	PREDICTED: solute carrier family 2, facilitated glucose transporter member 11-like [Anas platyrhynchos]
Novel01019	17.9034954760171	3.07360330956496	2.5422	0.00033896	0.0057634	--	PREDICTED: endonuclease domain-containing 1 protein-like isoform X1 [Anas platyrhynchos]
Novel01024	83.7190989751044	28.6805540908298	1.5455	2.6667e-07	1.0775e-05	-//-
Novel01032	2.4205281986173	42.2896851919835	-4.1269	2.3928e-13	2.5179e-11	-//-
Novel01044	1.85861266761303	68.74796139035	-5.209	2.0474e-21	5.1127e-19	--	PREDICTED: LOW QUALITY PROTEIN: acylamino-acid-releasing enzyme [Columba livia]
Novel01049	652.638377101725	921.256974071792	-0.49732	0.00018222	0.0033502	--	PREDICTED: LOW QUALITY PROTEIN: 1-phosphatidylinositol 4,5-bisphosphate phosphodiesterase gamma-1, partial [Anas platyrhynchos]
Novel01053	313.079662764398	513.440838660083	-0.71367	0.003328	0.037095	--	PREDICTED: LOW QUALITY PROTEIN: inhibin beta E chain [Anas platyrhynchos]
Novel01069	267.373472683229	180.481583823359	0.567	0.0012901	0.017338	--	hypothetical protein N334_10285, partial [Pelecanus crispus]
Novel01090	172.612836774601	379.981745187521	-1.1384	3.4137e-12	3.0219e-10	--	hypothetical protein A306_01947, partial [Columba livia]
Novel01098	456.094000636256	680.147432258341	-0.57652	3.4992e-05	0.00082343	--	PREDICTED: protein Shroom1 [Anas platyrhynchos]>gi|514766225|ref|XP_005024399.1| PREDICTED: protein Shroom1 [Anas platyrhynchos]>gi|874486846|ref|XP_012959464.1| PREDICTED: protein Shroom1 [Anas platyrhynchos]>gi|874486849|ref|XP_012959465.1| PREDICTED: protein Shroom1 [Anas platyrhynchos]>gi|874486851|ref|XP_012959466.1| PREDICTED: protein Shroom1 [Anas platyrhynchos]>gi|874486853|ref|XP_012959467.1| PREDICTED: protein Shroom1 [Anas platyrhynchos]
Novel01101	53.0739079926744	24.5907729413591	1.1099	0.0015904	0.020516	-//-
Novel01113	52.4988318202427	21.9602047138899	1.2574	0.00047275	0.0076131	-//-
Novel01118	581.348614445271	1550.82220351929	-1.4156	3.5166e-14	4.0858e-12	--	hypothetical protein Anapl_16534 [Anas platyrhynchos]
Novel01127	84.2967591920088	35.9217777616207	1.2306	1.4898e-05	0.00039192	--	PREDICTED: LOW QUALITY PROTEIN: collagen alpha-1(XVIII) chain [Anas platyrhynchos]
Novel01128	32.8658616513659	284.971081253235	-3.1162	2.5735e-46	2.2662e-43	-//-
Novel01134	76.9804401461929	28.9841195451782	1.4092	4.3828e-06	0.00013141	-//-
Novel01138	219.918049828371	139.598832770858	0.65568	0.00030042	0.0052141	-//-
Novel01140	22.4018145611672	63.1304900591556	-1.4947	4.7995e-06	0.00014084	--	ORF2 [Acanthochelys spixii]
Novel01143	141.917327891351	85.25020875928	0.73528	0.00089113	0.013021	--	PREDICTED: uncharacterized protein KIAA1644 homolog isoform X2 [Anas platyrhynchos]
Novel01145	533.683840541576	312.343190148123	0.77285	1.0426e-05	0.00028549	--	POL-like, partial [Gallus gallus]
Novel01153	11.8876199437274	32.7942725284665	-1.464	0.0011003	0.015322	--	PREDICTED: uncharacterized protein LOC101801870 isoform X3 [Anas platyrhynchos]
Novel01156	104.482900799606	0	Inf	4.4202e-40	3.2154e-37	-//-
Novel01164	89.1926390452113	42.6385472140911	1.0648	8.9235e-05	0.0018523	-//-
Novel01168	242.08862545458	157.994524516755	0.61566	0.00031231	0.0053813	--	PREDICTED: probable beta-D-xylosidase 2 [Anas platyrhynchos]
Novel01190	5.98746236518055	61.0885844745716	-3.3509	2.9299e-15	3.8e-13	-//-
Novel01204	27.5721882494757	53.2773543794464	-0.95031	0.003845	0.041424	-//-
Novel01211	192.762313283024	50.6692779332522	1.9276	3.5851e-18	6.4721e-16	-//-
Novel01212	304.593219472773	219.140089881437	0.47503	0.0025736	0.030175	--	hypothetical protein Anapl_18019 [Anas platyrhynchos]
Novel01214	13.0975934599249	31.2895750859664	-1.2564	0.004856	0.049541	-//-
Novel01223	8.0780921065015	0	Inf	0.0002955	0.00515	-//-
Novel01228	10.3527456855998	46.3904617531175	-2.1638	1.8952e-07	7.8679e-06	-//-
Novel01229	638.675574801956	1068.20368023291	-0.74203	4.3433e-05	0.00099272	--	PREDICTED: ADP-ribosylation factor GTPase-activating protein 3-like, partial [Caprimulgus carolinensis]
Novel01236	35.5219829270294	15.4253104431443	1.2034	0.0048359	0.049366	-//-
Novel01237	34.7822036060588	12.0411697830311	1.5304	0.00069692	0.01061	-//-
Novel01241	48.9294839827859	20.9768825231892	1.2219	0.00062512	0.0096129	--	PREDICTED: CBP80/20-dependent translation initiation factor isoform X2 [Zonotrichia albicollis]
Novel01247	9.57197372231502	53.4194020157663	-2.4805	6.9742e-10	4.4707e-08	-//-
Novel01248	11.7950580621444	38.9968265780766	-1.7252	2.9397e-05	0.00070666	-//-
Novel01258	102.995116824547	174.409069763948	-0.7599	0.00015286	0.0029196	-//-
Novel01263	316.074774975229	18.8686340964618	4.0662	8.3014e-66	1.5432e-62	--	PREDICTED: killer cell lectin-like receptor subfamily B member 1A isoform X1 [Anas platyrhynchos]
Novel01264	4.4991596309556	20.5971113167158	-2.1947	0.00057405	0.0089845	--	PREDICTED: C-C motif chemokine 28 [Pygoscelis adeliae]
Novel01268	78.1148478051562	284.496135070877	-1.8647	4.7498e-16	6.7346e-14	-//-
Novel01279	164.655371331205	108.719191798088	0.59884	0.0029309	0.033472	-//-
Novel01286	16.4840797920491	4.1446276220024	1.9918	0.0049039	0.049967	-//-
Novel01287	87.9662506708874	148.834531040895	-0.75869	0.0003569	0.0060255	--	PREDICTED: solute carrier family 22 member 13-like, partial [Balearica regulorum gibbericeps]
Novel01288	440.835557678729	318.883610808177	0.46721	0.0017066	0.0217	-//-
Novel01299	1.5864434973965	24.9480523665575	-3.9751	2.6563e-08	1.3275e-06	--	Mothers against decapentaplegic 2, partial [Corvus brachyrhynchos]
Novel01303	52.411527033609	24.0066347718858	1.1265	0.0014981	0.019563	-//-
Novel01323	64.3211407170514	162.918749228752	-1.3408	5.358e-06	0.00015563	-//-
Novel01329	3112.20207763367	2302.39369621628	0.4348	0.0011138	0.015439	--	PREDICTED: thymosin beta-15A homolog [Struthio camelus australis]>gi|678220898|gb|KFV87877.1| Thymosin beta-15B [Struthio camelus australis]
Novel01332	169.302756845517	114.133741673173	0.56888	0.0031615	0.035644	-//-
Novel01333	27.5080395350018	78.7606110562937	-1.5176	2.7902e-06	8.7585e-05	-//-
Novel01341	5.4425428585251	65.6862980413907	-3.5932	1.6204e-17	2.7111e-15	--	PREDICTED: transitional endoplasmic reticulum ATPase, partial [Anas platyrhynchos]
Novel01349	28.3906986383756	59.8471813500211	-1.0759	0.00095471	0.013711	-//-
Novel01351	212.409025259551	468.973588155288	-1.1427	0.00089706	0.013085	-//-
Novel01352	98.5530163084454	29.3962454429083	1.7453	4.7534e-10	3.1559e-08	--	PREDICTED: glucose-fructose oxidoreductase domain-containing protein 1 isoform X1 [Anas platyrhynchos]
Novel01375	10.7637888817189	34.2615898483496	-1.6704	0.00019423	0.0035438	--	hypothetical protein AS27_09551, partial [Aptenodytes forsteri]
Novel01381	62.9218862681273	33.6949180287909	0.90103	0.0048305	0.04934	-//-
Novel01385	46.3820800672487	20.7770400336013	1.1586	0.0014322	0.018928	-//-
Novel01395	7.78192631831968	24.1930344270226	-1.6364	0.0014821	0.019469	--	hypothetical protein Anapl_15664 [Anas platyrhynchos]
Novel01400	161.92842253409	322.631820370264	-0.99453	2.2118e-05	0.00055151	--	PREDICTED: E3 ubiquitin-protein ligase synoviolin isoform X2 [Ficedula albicollis]
Novel01403	127.685648559102	66.6895340047938	0.93706	5.2739e-05	0.0011703	--	hypothetical protein Anapl_16642 [Anas platyrhynchos]
Novel01414	39.7035641963106	3.11098343218202	3.6738	5.023e-11	3.8728e-09	--	PREDICTED: uncharacterized protein LOC106019918 [Anas platyrhynchos]
Novel01417	450.342309360129	329.91985380122	0.44891	0.0030551	0.03456	-//-
Novel01422	2723.96085475379	1911.40117511623	0.51108	2.3957e-05	0.00058858	-//-
Novel01426	1072.39429598002	504.422391862594	1.0881	9.2717e-15	1.1752e-12	-//-
Novel01442	0	71.6734897163376	-Inf	5.3118e-32	2.3387e-29	--	ORF2 [Acanthochelys spixii]
Novel01445	1087.69336266302	1571.17258383411	-0.53057	0.0031382	0.035405	--	PREDICTED: 40S ribosomal protein S21 isoform X1 [Chrysemys picta bellii]>gi|530626892|ref|XP_005302969.1| PREDICTED: 40S ribosomal protein S21 isoform X2 [Chrysemys picta bellii]>gi|557286490|ref|XP_006025994.1| PREDICTED: 40S ribosomal protein S21-like isoform X1 [Alligator sinensis]>gi|558176312|ref|XP_006126239.1| PREDICTED: 40S ribosomal protein S21-like isoform X1 [Pelodiscus sinensis]>gi|558176316|ref|XP_006126240.1| PREDICTED: 40S ribosomal protein S21-like isoform X2 [Pelodiscus sinensis]>gi|564234916|ref|XP_006274387.1| PREDICTED: 40S ribosomal protein S21-like isoform X1 [Alligator mississippiensis]
Novel01461	742.831734716532	510.75769449676	0.5404	7.6304e-05	0.0016284	--	hypothetical protein Anapl_18067 [Anas platyrhynchos]
Novel01471	24.0284101550723	100.73236950675	-2.0677	4.1637e-13	4.1466e-11	--	PREDICTED: putative maltase-glucoamylase-like protein FLJ16351, partial [Gavia stellata]
Novel01482	109.627382958222	42.7327202740792	1.3592	1.059e-07	4.6751e-06	--	PREDICTED: metalloreductase STEAP3 [Meleagris gallopavo]
Novel01487	144.139312305792	76.8951116310803	0.9065	0.00027564	0.0048493	--	PREDICTED: uncharacterized protein LOC105402564 [Aquila chrysaetos canadensis]
Novel01494	225.657231674778	402.011940353539	-0.83311	5.9757e-08	2.785e-06	--	PREDICTED: acyl-CoA synthetase short-chain family member 3, mitochondrial-like [Gavia stellata]
Novel01516	36.6653940578595	0	Inf	1.3837e-16	2.0671e-14	--	PREDICTED: alanine--tRNA ligase, cytoplasmic, partial [Apaloderma vittatum]
Novel01518	0	163.710646332956	-Inf	2.4238e-35	1.2673e-32	-//-
Novel01519	42.7205811408522	273.455111966167	-2.6783	2.7546e-37	1.6544e-34	--	hypothetical protein Anapl_18269 [Anas platyrhynchos]
Novel01529	266.375436373271	378.291337000572	-0.50604	0.0012804	0.017248	--	hypothetical protein Anapl_17409 [Anas platyrhynchos]
Novel01538	69.5702454732892	111.367095789687	-0.67878	0.0044431	0.046255	--	PREDICTED: uncharacterized protein LOC101803081 isoform X3 [Anas platyrhynchos]
Novel01541	141.021159760963	240.875022262288	-0.77237	0.00020926	0.0037768	--	hypothetical protein Anapl_09738 [Anas platyrhynchos]
Novel01542	28.4874176895193	7.95188959150889	1.841	0.00036176	0.0060952	--	hypothetical protein Anapl_09740 [Anas platyrhynchos]
Novel01548	240.438657855469	662.534050982042	-1.4623	1.2021e-19	2.3944e-17	--	Complement factor H, partial [Eurypyga helias]
Novel01558	0	137.322851226105	-Inf	1.8464e-57	2.0595e-54	--	PREDICTED: immediate early response 3-interacting protein 1, partial [Anas platyrhynchos]
Novel01568	190.818398707028	345.086770305306	-0.85476	2.1434e-05	0.00053603	-//-
Novel01572	201.469053679477	138.739089950665	0.53818	0.0041513	0.043904	-//-
Novel01573	0	9.09120321092912	-Inf	8.4045e-05	0.0017599	--	hypothetical protein Anapl_19133, partial [Anas platyrhynchos]
Novel01576	316.625095351465	467.062134448146	-0.56084	0.0001768	0.0032722	-//-
Novel01586	100.658960982504	46.8620159637457	1.103	1.8264e-05	0.00047085	--	PREDICTED: putative all-trans-retinol 13,14-reductase-like, partial [Gallus gallus]
Novel01593	25.4308298146914	50.5212029496748	-0.99031	0.0041155	0.043607	--	hypothetical protein Anapl_18150 [Anas platyrhynchos]
Novel01599	19.8318357396926	51.560817119798	-1.3785	0.0001305	0.0025418	-//-
Novel01602	0	36.9633383965833	-Inf	2.0394e-17	3.3452e-15	--	Sodium channel protein type 5 subunit alpha, partial [Gavia stellata]
Novel01606	24.2785855855738	80.1696899319148	-1.7234	3.8299e-07	1.4833e-05	-//-
Novel01623	112.610729640705	66.0955329253389	0.76872	0.001198	0.016363	-//-
Novel01624	5.90015757854687	44.8821843861478	-2.9273	8.8415e-05	0.0018399	--	PREDICTED: zinc finger RNA-binding protein-like [Acanthisitta chloris]
Novel01625	336.785434435374	221.852400568901	0.60223	0.00020036	0.0036358	--	PREDICTED: inter-alpha-trypsin inhibitor heavy chain H5-like, partial [Nestor notabilis]
Novel01643	82.1070857346546	36.7620504001045	1.1593	4.873e-05	0.0010988	-//-
Novel01647	0.683212366335611	66.8011734146965	-6.6114	2.1412e-27	6.8894e-25	--	PREDICTED: E3 SUMO-protein ligase PIAS2 isoform X4 [Taeniopygia guttata]
Novel01648	587.209282461106	777.121076871332	-0.40426	0.0018556	0.023166	--	PREDICTED: ribosomal protein 63, mitochondrial-like [Anas platyrhynchos]
Novel01649	293.738852627203	179.342572890588	0.71182	2.5341e-05	0.00062166	--	PREDICTED: cGMP-dependent protein kinase, isozyme 2 forms cD4/T1/T3A/T3B-like [Gallus gallus]
Novel01652	0	12.5630459927791	-Inf	0.00060505	0.0093907	--	PREDICTED: transitional endoplasmic reticulum ATPase-like, partial [Acanthisitta chloris]
Novel01653	11.9567663735675	48.208331921693	-2.0115	0.002396	0.028533	--	PREDICTED: uncharacterized protein LOC101794476 isoform X2 [Anas platyrhynchos]
Novel01658	8.34384184932396	52.4902373869095	-2.6533	2.4381e-10	1.6996e-08	--	PREDICTED: coagulation factor XIII B chain [Anas platyrhynchos]
Novel01664	113.644090705385	176.593523942801	-0.63591	0.00098199	0.014054	--	PREDICTED: delta-1-pyrroline-5-carboxylate synthase, partial [Nestor notabilis]
Novel01668	15.3326761087369	48.4728264268395	-1.6606	1.3561e-05	0.00036187	-//-
Novel01672	0	34.4623768868799	-Inf	2.4797e-16	3.6077e-14	--	PREDICTED: chromodomain-helicase-DNA-binding protein 1, partial [Anas platyrhynchos]
Novel01673	143.409958168716	320.564469090354	-1.1605	1.857e-11	1.4795e-09	-//-
Novel01679	154.409921293703	93.9765291050777	0.71639	0.00076252	0.011504	--	PREDICTED: ras GTPase-activating protein 1, partial [Chlamydotis macqueenii]
Novel01689	247.274117103099	437.97009632188	-0.82472	4.5946e-08	2.209e-06	-//-
Novel01694	5074.64145297777	6680.30030127503	-0.39661	0.0041569	0.043908	--	PREDICTED: phosphoenolpyruvate carboxykinase [GTP], mitochondrial-like [Haliaeetus leucocephalus]
Novel01715	47.6597783012584	21.660219184011	1.1377	0.0017454	0.022073	-//-
Novel01724	247.339106363379	390.4341630163	-0.65859	2.0019e-05	0.00050826	--	hypothetical protein Y956_16064, partial [Nipponia nippon]
Novel01741	924.28150422826	1204.19297041374	-0.38166	0.0044524	0.046298	--	PREDICTED: coiled-coil domain-containing protein 86 [Corvus cornix cornix]
Novel01744	14.1681117839974	66.0651246989217	-2.2212	7.1719e-10	4.5799e-08	--	PREDICTED: maltase-glucoamylase, intestinal-like, partial [Phaethon lepturus]
Novel01746	26.0103225362669	5.58103575751972	2.2205	7.5522e-05	0.0016158	--	PREDICTED: adenylate cyclase type 10-like isoform X4 [Gallus gallus]>gi|513233015|ref|XP_004949712.1| PREDICTED: adenylate cyclase type 10-like isoform X4 [Gallus gallus]
Novel01749	36.5370966289117	2.10969393361826	4.1143	1.6433e-11	1.3218e-09	--	PREDICTED: pre-mRNA-processing-splicing factor 8 isoform X3 [Cricetulus griseus]
Novel01751	38.6848744910901	101.008605701202	-1.3846	2.0777e-07	8.5621e-06	--	Nicotinate phosphoribosyltransferase, partial [Anas platyrhynchos]
Novel01761	162.594468502498	257.129469027908	-0.66122	0.00010939	0.0021763	--	Fatty acid desaturase 2, partial [Anas platyrhynchos]
Novel01763	240.803496873792	339.985831213975	-0.49762	0.0018397	0.023022	--	Eukaryotic translation initiation factor 3 subunit D, partial [Cathartes aura]
Novel01770	123.682682619589	3950.47023679812	-4.9973	6.2448e-26	1.9348e-23	-//-
Novel01771	0.324319575707785	41.6408376399969	-7.0044	4.0759e-18	7.2547e-16	--	PREDICTED: glutamyl aminopeptidase [Anas platyrhynchos]
Novel01773	375.664131222447	546.727038614749	-0.54138	0.00010217	0.0020576	-//-
Novel01786	34.1104083824834	2.14060311798399	3.9941	1.0883e-10	8.165e-09	-//-
Novel01787	16.7166780319794	66.6107502440963	-1.9945	0.0028515	0.032767	--	Putative RNA methyltransferase NOL1, partial [Anas platyrhynchos]
