# Supplementary material for: Comparative liver transcriptome analysis in ducklings infected with duck hepatitis A virus 3 (DHAV-3) at 12 and 48 hours post-infection through RNA-seq
Source: Vet Res. 2018 Jun 20;49:52. doi: 10.1186/s13567-018-0545-7 (PMC6011267; doi:10.1186/s13567-018-0545-7)
Supplement: Supplementary file 4 — Additional file 4. Differentially expressed genes in the uninfected and 48 hpi duckling livers. The list of all differentially expressed genes in the livers of ducklings in the control group and 48 hpi group. [file 13567_2018_545_MOESM4_ESM.xls]

Gene_id	readcount_P_48h	readcount_C_12h	log2FoldChange	pval	padj	Associated Gene Name	Description
ENSAPLG00000000005	9.45012166	2.392591362	1.9818	0.023278	0.044195	-//-
ENSAPLG00000000016	14.17954047	0.370525952	5.2581	1.59E-06	5.43E-06	-//-
ENSAPLG00000000019	16721.75953	4274.659478	1.9678	6.83E-34	1.10E-32	-//-
ENSAPLG00000000022	33063.23933	3197.771677	3.3701	1.55E-126	2.27E-124	-//-
ENSAPLG00000000080	8.469603636	59.27876225	-2.8071	2.13E-06	7.21E-06	-//-
ENSAPLG00000000114	0	8.329214323	#NAME?	8.28E-05	0.00023359	-//-
ENSAPLG00000000135	5.944596418	0	Inf	0.015262	0.030064	-//-
ENSAPLG00000000145	1.579378254	8.000329148	-2.3407	0.018351	0.035505	-//-
ENSAPLG00000000158	13.84273643	73.22312918	-2.4032	6.73E-13	4.02E-12	-//-
ENSAPLG00000000175	125.8537465	866.5192173	-2.7835	3.39E-28	4.49E-27	-//-
ENSAPLG00000000179	3.720255435	17.92573535	-2.2686	0.00038977	0.00099736	-//-
ENSAPLG00000000208	8232.874653	832.876593	3.3052	3.68E-117	4.39E-115	-//-
ENSAPLG00000000219	24.5080357	10.64385932	1.2032	0.011548	0.023277	-//-
ENSAPLG00000000248	5.657615863	0.370525952	3.9325	0.0099776	0.02038	-//-
ENSAPLG00000000250	48.36736244	1.702701231	4.8281	9.48E-15	6.37E-14	-//-
ENSAPLG00000000263	3393.804495	338.1088838	3.3273	4.08E-101	3.88E-99	-//-
ENSAPLG00000000343	1649.297974	211.1825555	2.9653	9.73E-11	4.94E-10	-//-
ENSAPLG00000000351	31.60007775	13.47895879	1.2292	0.0036574	0.0081002	-//-
ENSAPLG00000000362	5470.564785	661.9491385	3.0469	1.18E-99	1.07E-97	-//-
ENSAPLG00000000377	8.545600226	1.681880843	2.3451	0.016895	0.032939	-//-
ENSAPLG00000000394	14.1272195	3.855653177	1.8734	0.0058849	0.012555	-//-
ENSAPLG00000000422	10.34342966	25.26118056	-1.2882	0.0064829	0.013702	-//-
ENSAPLG00000000436	21.14076747	2.763117314	2.9357	6.25E-06	2.00E-05	-//-
ENSAPLG00000000449	3.108933024	19.75398793	-2.6677	3.38E-05	9.96E-05	-//-
ENSAPLG00000000463	83.35620736	366.6360433	-2.137	6.15E-05	0.00017605	-//-
ENSAPLG00000000474	209.414002	12.21745241	4.0993	1.02E-19	9.15E-19	-//-
ENSAPLG00000000495	17.73738668	1.681880843	3.3986	8.73E-06	2.75E-05	-//-
ENSAPLG00000000498	8.188866794	0	Inf	0.00034778	0.00089632	-//-
ENSAPLG00000000526	15.14137784	5.486372246	1.4646	0.020586	0.039531	-//-
ENSAPLG00000000546	21.00330785	110.4396878	-2.3946	1.84E-17	1.45E-16	-//-
ENSAPLG00000000569	139.9518188	334.0127427	-1.255	0.012014	0.024129	-//-
ENSAPLG00000000570	27.83371981	87.01053577	-1.6444	1.19E-05	3.68E-05	-//-
ENSAPLG00000000572	1003.81249	104.2153554	3.2679	4.91E-83	2.94E-81	RGS4	regulator of G-protein signaling 4 [Source:HGNC Symbol;Acc:HGNC:10000]
ENSAPLG00000000573	8.563032134	1.672359846	2.3562	0.01687	0.0329	-//-
ENSAPLG00000000576	294.122716	437.9678581	-0.57441	0.00030921	0.00080282	TRAPPC12	trafficking protein particle complex 12 [Source:HGNC Symbol;Acc:HGNC:24284]
ENSAPLG00000000581	6501.996858	4167.178491	0.64181	7.52E-07	2.68E-06	RRBP1	ribosome binding protein 1 [Source:HGNC Symbol;Acc:HGNC:10448]
ENSAPLG00000000583	269.5375403	2033.234251	-2.9152	1.09E-82	6.39E-81	SLC16A1	solute carrier family 16 member 1 [Source:HGNC Symbol;Acc:HGNC:10922]
ENSAPLG00000000584	8.247406231	25.45274987	-1.6258	0.00094458	0.002285	-//-
ENSAPLG00000000585	611.2109742	435.0450453	0.49051	0.0010954	0.0026276	KDM5A	lysine demethylase 5A [Source:HGNC Symbol;Acc:HGNC:9886]
ENSAPLG00000000587	9975.529242	2294.864561	2.12	3.16E-55	9.23E-54	HMGCS1	3-hydroxy-3-methylglutaryl-CoA synthase 1 [Source:HGNC Symbol;Acc:HGNC:5007]
ENSAPLG00000000588	5982.586451	4103.275081	0.54399	3.92E-05	0.00011476	MARCO	macrophage receptor with collagenous structure [Source:HGNC Symbol;Acc:HGNC:6895]
ENSAPLG00000000589	1180.620777	153.1393363	2.9466	1.28E-19	1.14E-18	KRT7	keratin 7 [Source:HGNC Symbol;Acc:HGNC:6445]
ENSAPLG00000000590	1664.346087	4229.464967	-1.3455	2.16E-11	1.15E-10	TMPRSS6	transmembrane protease, serine 6 [Source:HGNC Symbol;Acc:HGNC:16517]
ENSAPLG00000000594	320.5759759	239.6478575	0.41975	0.013108	0.026155	-//-
ENSAPLG00000000597	266.9002934	427.667904	-0.68019	2.52E-05	7.54E-05	CISD2	CDGSH iron sulfur domain 2 [Source:HGNC Symbol;Acc:HGNC:24212]
ENSAPLG00000000598	486.4906417	237.0502912	1.0372	1.69E-10	8.35E-10	BRPF3	bromodomain and PHD finger containing 3 [Source:HGNC Symbol;Acc:HGNC:14256]
ENSAPLG00000000600	166.6452141	591.9803643	-1.8288	1.37E-28	1.85E-27	THNSL2	threonine synthase like 2 [Source:HGNC Symbol;Acc:HGNC:25602]
ENSAPLG00000000601	0.948126449	7.869442612	-3.0531	0.005234	0.011268	-//-
ENSAPLG00000000603	3.781292358	97.95674168	-4.6952	7.77E-33	1.21E-31	-//-
ENSAPLG00000000606	8.521924604	54.00748835	-2.6639	1.54E-11	8.31E-11	SLC9A9	solute carrier family 9 member A9 [Source:HGNC Symbol;Acc:HGNC:20653]
ENSAPLG00000000607	86.29739014	30.72123334	1.4901	1.56E-07	5.93E-07	-//-
ENSAPLG00000000609	88.1990093	997.2731568	-3.4992	7.90E-93	6.07E-91	PDP2	pyruvate dehyrogenase phosphatase catalytic subunit 2 [Source:HGNC Symbol;Acc:HGNC:30263]
ENSAPLG00000000614	223.5714364	714.3972343	-1.676	2.20E-17	1.73E-16	RMDN1	regulator of microtubule dynamics 1 [Source:HGNC Symbol;Acc:HGNC:24285]
ENSAPLG00000000617	4.678346581	0.330663571	3.8226	0.026086	0.049011	-//-
ENSAPLG00000000622	15396.60799	23388.43513	-0.60318	2.64E-06	8.84E-06	PTGDS	prostaglandin D2 synthase [Source:HGNC Symbol;Acc:HGNC:9592]
ENSAPLG00000000626	145.0708392	304.9569486	-1.0718	1.66E-07	6.31E-07	-//-
ENSAPLG00000000628	144.2036286	98.86791348	0.54453	0.01008	0.020568	MSL2	male-specific lethal 2 homolog (Drosophila) [Source:HGNC Symbol;Acc:HGNC:25544]
ENSAPLG00000000629	16.1530387	38.17161476	-1.2407	0.0012412	0.0029534	TADA2B	transcriptional adaptor 2B [Source:HGNC Symbol;Acc:HGNC:30781]
ENSAPLG00000000635	0	36.94641397	#NAME?	9.80E-19	8.37E-18	-//-
ENSAPLG00000000638	359.0703756	16.72088981	4.4245	6.30E-76	3.09E-74	-//-
ENSAPLG00000000641	94.71050048	144.111805	-0.60559	0.0045867	0.0099922	-//-
ENSAPLG00000000642	108.2553637	169.8287354	-0.64964	0.014303	0.028298	-//-
ENSAPLG00000000644	6.281400456	23.5580142	-1.9071	0.0062785	0.013306	-//-
ENSAPLG00000000650	4.109380442	24.31260902	-2.5647	6.62E-06	2.11E-05	-//-
ENSAPLG00000000653	1380.389549	123.9924072	3.4768	2.99E-99	2.66E-97	CMTR2	cap methyltransferase 2 [Source:HGNC Symbol;Acc:HGNC:25635]
ENSAPLG00000000657	77.11134557	7.348523003	3.3914	3.97E-15	2.73E-14	-//-
ENSAPLG00000000658	42.18268537	21.76056814	0.95493	0.0079128	0.016465	PKIG	protein kinase (cAMP-dependent, catalytic) inhibitor gamma [Source:HGNC Symbol;Acc:HGNC:9019]
ENSAPLG00000000659	199.8400812	106.9326461	0.90214	3.75E-06	1.23E-05	-//-
ENSAPLG00000000660	15.19369881	65.64643004	-2.1112	4.33E-10	2.08E-09	-//-
ENSAPLG00000000665	3210.744977	1442.472467	1.1544	1.22E-17	9.77E-17	-//-
ENSAPLG00000000666	16.04962026	2.453274132	2.7098	0.00034697	0.00089437	GREM1	gremlin 1, DAN family BMP antagonist [Source:HGNC Symbol;Acc:HGNC:2001]
ENSAPLG00000000667	39.52311688	8.059233522	2.294	1.50E-07	5.73E-07	-//-
ENSAPLG00000000672	159.9832993	53.18252587	1.5889	3.17E-12	1.80E-11	SERTAD2	SERTA domain containing 2 [Source:HGNC Symbol;Acc:HGNC:30784]
ENSAPLG00000000675	247.5897469	140.3941519	0.81847	7.19E-06	2.29E-05	-//-
ENSAPLG00000000678	3.44448832	112.4834218	-5.0293	2.55E-38	4.75E-37	-//-
ENSAPLG00000000681	65.38538459	38.84199777	0.75135	0.017315	0.033676	-//-
ENSAPLG00000000684	391.875295	603.1874948	-0.62221	4.76E-05	0.00013827	SGTA	small glutamine rich tetratricopeptide repeat containing alpha [Source:HGNC Symbol;Acc:HGNC:10819]
ENSAPLG00000000687	301.1666094	157.9809608	0.93081	1.20E-07	4.64E-07	FAM49B	family with sequence similarity 49 member B [Source:HGNC Symbol;Acc:HGNC:25216]
ENSAPLG00000000689	54.15159578	127.7718924	-1.2385	1.16E-07	4.47E-07	-//-
ENSAPLG00000000692	587.0928905	301.5689187	0.9611	9.04E-10	4.23E-09	LRP12	LDL receptor related protein 12 [Source:HGNC Symbol;Acc:HGNC:31708]
ENSAPLG00000000694	58.13845102	18.81493738	1.6276	7.22E-05	0.00020502	-//-
ENSAPLG00000000697	31.02986286	54.32909605	-0.80807	0.0081892	0.016985	-//-
ENSAPLG00000000701	218.2897112	105.2534739	1.0524	6.82E-08	2.69E-07	CKAP4	cytoskeleton associated protein 4 [Source:HGNC Symbol;Acc:HGNC:16991]
ENSAPLG00000000705	457.6497498	13.14829522	5.1213	1.79E-99	1.60E-97	ACKR2	atypical chemokine receptor 2 [Source:HGNC Symbol;Acc:HGNC:1565]
ENSAPLG00000000707	43.03445973	319.1077679	-2.8905	4.74E-44	1.05E-42	CYP8B1	cytochrome P450 family 8 subfamily B member 1 [Source:HGNC Symbol;Acc:HGNC:2653]
ENSAPLG00000000708	26.46282804	8.912595098	1.57	0.001174	0.0028032	GJC2	gap junction protein gamma 2 [Source:HGNC Symbol;Acc:HGNC:17494]
ENSAPLG00000000709	0.959339889	207.5101	-7.7569	5.10E-42	1.04E-40	HSD3B7	hydroxy-delta-5-steroid dehydrogenase, 3 beta- and steroid delta-isomerase 7 [Source:HGNC Symbol;Acc:HGNC:18324]
ENSAPLG00000000715	11.4410518	3.175284043	1.8493	0.01538	0.030272	-//-
ENSAPLG00000000717	2700.444293	6279.903695	-1.2175	4.68E-20	4.28E-19	-//-
ENSAPLG00000000718	907.831828	579.5741599	0.64743	8.22E-06	2.59E-05	YWHAH	tyrosine 3-monooxygenase/tryptophan 5-monooxygenase activation protein eta [Source:HGNC Symbol;Acc:HGNC:12853]
ENSAPLG00000000719	49.91264903	1.681880843	4.8913	1.97E-18	1.65E-17	STX11	syntaxin 11 [Source:HGNC Symbol;Acc:HGNC:11429]
ENSAPLG00000000721	17.78099169	47.33337027	-1.4125	6.58E-05	0.00018769	-//-
ENSAPLG00000000724	249.8785755	183.3531377	0.4466	0.011388	0.022984	MED7	mediator complex subunit 7 [Source:HGNC Symbol;Acc:HGNC:2378]
ENSAPLG00000000725	5131.71934	2296.107052	1.1603	2.01E-18	1.68E-17	OAF	out at first homolog [Source:HGNC Symbol;Acc:HGNC:28752]
ENSAPLG00000000726	573.6160252	44.66855459	3.6828	5.11E-79	2.70E-77	GJA1	gap junction protein alpha 1 [Source:HGNC Symbol;Acc:HGNC:4274]
ENSAPLG00000000732	200.1750546	136.3806085	0.55362	0.0039661	0.0087341	MRPL50	mitochondrial ribosomal protein L50 [Source:HGNC Symbol;Acc:HGNC:16654]
ENSAPLG00000000736	54.83516855	196.7209362	-1.843	1.62E-17	1.28E-16	-//-
ENSAPLG00000000741	193.4750864	3.114601273	5.957	4.82E-63	1.75E-61	-//-
ENSAPLG00000000742	183.3380718	4.897027267	5.2265	5.99E-56	1.80E-54	-//-
ENSAPLG00000000743	40.29435103	4.10481359	3.2952	3.90E-11	2.04E-10	HRH2	histamine receptor H2 [Source:HGNC Symbol;Acc:HGNC:5183]
ENSAPLG00000000744	519.8827521	2.774416706	7.5499	7.54E-136	1.35E-133	-//-
ENSAPLG00000000748	50.85035944	403.1636988	-2.987	5.39E-39	1.02E-37	-//-
ENSAPLG00000000750	7.184673148	82.85921134	-3.5277	7.70E-22	7.83E-21	TEN1	TEN1, CST complex subunit [Source:HGNC Symbol;Acc:HGNC:37242]
ENSAPLG00000000751	937.9783063	2.692913548	8.4442	1.22E-89	8.49E-88	-//-
ENSAPLG00000000752	370.1288417	139.4584391	1.4082	7.05E-15	4.78E-14	BAHD1	bromo adjacent homology domain containing 1 [Source:HGNC Symbol;Acc:HGNC:29153]
ENSAPLG00000000754	1548.253149	4.085771597	8.5658	2.50E-58	8.01E-57	-//-
ENSAPLG00000000755	36.78757704	77.40233234	-1.0732	0.00011411	0.00031623	CCDC191	coiled-coil domain containing 191 [Source:HGNC Symbol;Acc:HGNC:29272]
ENSAPLG00000000762	84.44089073	0	Inf	4.32E-12	2.42E-11	MAB21L1	mab-21 like 1 [Source:HGNC Symbol;Acc:HGNC:6757]
ENSAPLG00000000763	7282.190958	667.9005925	3.4467	1.21E-124	1.69E-122	GSR	glutathione-disulfide reductase [Source:HGNC Symbol;Acc:HGNC:4623]
ENSAPLG00000000764	80.27137606	31.29060607	1.3592	1.70E-06	5.80E-06	PHOSPHO2	phosphatase, orphan 2 [Source:HGNC Symbol;Acc:HGNC:28316]
ENSAPLG00000000767	792.1219561	248.8744815	1.6703	1.07E-26	1.34E-25	ZBTB21	zinc finger and BTB domain containing 21 [Source:HGNC Symbol;Acc:HGNC:13083]
ENSAPLG00000000775	1338.530282	735.1491787	0.86454	6.29E-10	2.97E-09	-//-
ENSAPLG00000000776	2246.896125	7428.938473	-1.7252	2.53E-37	4.58E-36	-//-
ENSAPLG00000000785	159.9160187	371.8560199	-1.2174	1.48E-12	8.59E-12	-//-
ENSAPLG00000000788	20.5767963	236.5867985	-3.5233	2.31E-16	1.71E-15	GPR182	G protein-coupled receptor 182 [Source:HGNC Symbol;Acc:HGNC:13708]
ENSAPLG00000000793	197.2389468	264.4930954	-0.42329	0.014356	0.028399	-//-
ENSAPLG00000000796	333.0818617	65.63690904	2.3433	8.98E-33	1.39E-31	ID2	inhibitor of DNA binding 2, HLH protein [Source:HGNC Symbol;Acc:HGNC:5361]
ENSAPLG00000000800	16.64101328	6.257765535	1.411	0.016341	0.031974	C14orf37	chromosome 14 open reading frame 37 [Source:HGNC Symbol;Acc:HGNC:19846]
ENSAPLG00000000808	1300.10574	2128.672854	-0.71133	0.00013417	0.00036811	-//-
ENSAPLG00000000814	131.9714385	11.33374945	3.5415	1.05E-30	1.53E-29	B3GNT5	UDP-GlcNAc:betaGal beta-1,3-N-acetylglucosaminyltransferase 5 [Source:HGNC Symbol;Acc:HGNC:15684]
ENSAPLG00000000817	0	27.70895562	#NAME?	3.38E-12	1.91E-11	-//-
ENSAPLG00000000820	0	10.6742007	#NAME?	5.07E-06	1.64E-05	-//-
ENSAPLG00000000821	15.11520473	89.38230674	-2.564	4.34E-11	2.26E-10	-//-
ENSAPLG00000000822	80.92800358	150.4612237	-0.89468	3.72E-05	0.00010926	-//-
ENSAPLG00000000824	0	11.65667042	#NAME?	1.56E-06	5.34E-06	-//-
ENSAPLG00000000830	2338.886699	35.68622085	6.0343	1.08E-147	2.25E-145	SOCS1	suppressor of cytokine signaling 1 [Source:HGNC Symbol;Acc:HGNC:19383]
ENSAPLG00000000836	84.6228833	55.30111451	0.61374	0.01501	0.0296	S1PR3	sphingosine-1-phosphate receptor 3 [Source:HGNC Symbol;Acc:HGNC:3167]
ENSAPLG00000000841	0	273.0010203	#NAME?	1.35E-100	1.27E-98	-//-
ENSAPLG00000000857	346.0761439	183.5032036	0.91528	1.17E-07	4.52E-07	-//-
ENSAPLG00000000860	1579.199243	459.036266	1.7825	1.49E-34	2.45E-33	RAPH1	Ras association (RalGDS/AF-6) and pleckstrin homology domains 1 [Source:HGNC Symbol;Acc:HGNC:14436]
ENSAPLG00000000868	41.58427649	169.50327	-2.0272	5.13E-12	2.87E-11	-//-
ENSAPLG00000000872	169.350113	247.2008084	-0.54567	0.0024877	0.0056598	-//-
ENSAPLG00000000875	149.9244833	57.80842296	1.3749	1.14E-09	5.31E-09	LPAR6	lysophosphatidic acid receptor 6 [Source:HGNC Symbol;Acc:HGNC:15520]
ENSAPLG00000000879	1.622983268	15.97209531	-3.2988	1.94E-05	5.90E-05	-//-
ENSAPLG00000000882	89.78253464	37.81285333	1.2476	4.23E-06	1.38E-05	ING2	inhibitor of growth family member 2 [Source:HGNC Symbol;Acc:HGNC:6063]
ENSAPLG00000000894	0.631251804	9.322983431	-3.8845	0.00054551	0.0013672	-//-
ENSAPLG00000000896	35.5320893	17.56426526	1.0165	0.007997	0.016619	-//-
ENSAPLG00000000898	67.43655426	35.37637767	0.93074	0.0013425	0.0031763	KCNAB2	potassium voltage-gated channel subfamily A regulatory beta subunit 2 [Source:HGNC Symbol;Acc:HGNC:6229]
ENSAPLG00000000900	292.1052119	1749.377991	-2.5823	4.59E-11	2.38E-10	ID3	inhibitor of DNA binding 3, HLH protein [Source:HGNC Symbol;Acc:HGNC:5362]
ENSAPLG00000000904	3514.077655	1104.823901	1.6693	4.20E-34	6.81E-33	LCP1	lymphocyte cytosolic protein 1 [Source:HGNC Symbol;Acc:HGNC:6528]
ENSAPLG00000000908	28.86326392	107.3401066	-1.8949	3.19E-08	1.30E-07	-//-
ENSAPLG00000000910	22.89456578	52.3196433	-1.1923	0.00029634	0.00077275	-//-
ENSAPLG00000000914	4.792953215	0	Inf	0.0069158	0.014554	-//-
ENSAPLG00000000917	9.588403916	0	Inf	0.00015817	0.00042933	-//-
ENSAPLG00000000918	30.95386627	8.561111138	1.8542	7.24E-05	0.00020573	-//-
ENSAPLG00000000919	38.04838056	20.8773303	0.8659	0.022128	0.042212	BMP2	bone morphogenetic protein 2 [Source:HGNC Symbol;Acc:HGNC:1069]
ENSAPLG00000000923	45.08810164	3.39410307	3.7316	1.87E-13	1.16E-12	-//-
ENSAPLG00000000925	77.03460207	422.6090464	-2.4557	3.68E-22	3.79E-21	-//-
ENSAPLG00000000927	143.8623062	483.4331683	-1.7486	2.23E-12	1.28E-11	TM6SF2	transmembrane 6 superfamily member 2 [Source:HGNC Symbol;Acc:HGNC:11861]
ENSAPLG00000000930	0	3.764629022	#NAME?	0.017031	0.033181	C1QTNF4	C1q and tumor necrosis factor related protein 4 [Source:HGNC Symbol;Acc:HGNC:14346]
ENSAPLG00000000931	54.0170345	193.4973629	-1.8408	2.59E-17	2.02E-16	-//-
ENSAPLG00000000932	14.82325445	58.60419343	-1.9831	1.44E-08	6.08E-08	-//-
ENSAPLG00000000936	6345.029015	3200.098335	0.98751	7.67E-14	4.90E-13	-//-
ENSAPLG00000000937	36.98814496	119.8395235	-1.696	2.05E-11	1.10E-10	ZFYVE19	zinc finger FYVE-type containing 19 [Source:HGNC Symbol;Acc:HGNC:20758]
ENSAPLG00000000938	39.76774116	0	Inf	3.54E-19	3.10E-18	TAAR1	trace amine associated receptor 1 [Source:HGNC Symbol;Acc:HGNC:17734]
ENSAPLG00000000943	34.82858713	178.8376346	-2.3603	2.53E-11	1.34E-10	-//-
ENSAPLG00000000946	795.6159563	1556.881216	-0.96851	1.67E-07	6.35E-07	TOB1	transducer of ERBB2, 1 [Source:HGNC Symbol;Acc:HGNC:11979]
ENSAPLG00000000948	147.0181643	99.57747462	0.5621	0.0075548	0.015778	SNX24	sorting nexin 24 [Source:HGNC Symbol;Acc:HGNC:21533]
ENSAPLG00000000950	215.6653526	111.1173483	0.95671	6.28E-07	2.25E-06	TMEM251	transmembrane protein 251 [Source:HGNC Symbol;Acc:HGNC:20218]
ENSAPLG00000000953	464.6558349	191.9909372	1.2751	1.48E-14	9.79E-14	RNF146	ring finger protein 146 [Source:HGNC Symbol;Acc:HGNC:21336]
ENSAPLG00000000958	1361.19495	64.64910414	4.3961	1.89E-70	8.20E-69	ANKS4B	ankyrin repeat and sterile alpha motif domain containing 4B [Source:HGNC Symbol;Acc:HGNC:26795]
ENSAPLG00000000961	162.6587302	21.37231346	2.928	5.24E-29	7.20E-28	-//-
ENSAPLG00000000962	166.5018821	120.6671946	0.4645	0.021304	0.040774	GTF3C4	general transcription factor IIIC subunit 4 [Source:HGNC Symbol;Acc:HGNC:4667]
ENSAPLG00000000963	577.3448661	83.09953501	2.7965	1.45E-31	2.16E-30	CLIC2	chloride intracellular channel 2 [Source:HGNC Symbol;Acc:HGNC:2063]
ENSAPLG00000000965	30.43767245	3.072960496	3.3082	2.80E-07	1.04E-06	TRIM29	tripartite motif containing 29 [Source:HGNC Symbol;Acc:HGNC:17274]
ENSAPLG00000000966	30.42226144	75.33460424	-1.3082	5.82E-06	1.87E-05	-//-
ENSAPLG00000000967	815.9199295	599.6365691	0.44434	0.0023352	0.0053361	RAPGEF2	Rap guanine nucleotide exchange factor 2 [Source:HGNC Symbol;Acc:HGNC:16854]
ENSAPLG00000000969	61.77566876	106.4602617	-0.7852	0.00095967	0.0023195	TBC1D8	TBC1 domain family member 8 [Source:HGNC Symbol;Acc:HGNC:17791]
ENSAPLG00000000970	352.3830094	7.249756248	5.6031	1.30E-21	1.30E-20	-//-
ENSAPLG00000000974	358.2075436	467.3456985	-0.38369	0.015833	0.031081	PPIC	peptidylprolyl isomerase C [Source:HGNC Symbol;Acc:HGNC:9256]
ENSAPLG00000000976	0.305661206	9.381887805	-4.9399	0.00015236	0.0004143	-//-
ENSAPLG00000000978	756.6722925	330.2091819	1.1963	2.86E-15	1.98E-14	KLHL3	kelch like family member 3 [Source:HGNC Symbol;Acc:HGNC:6354]
ENSAPLG00000000980	0.315625902	14.68930341	-5.5404	5.24E-07	1.89E-06	-//-
ENSAPLG00000000981	1608.330465	2823.373331	-0.81186	1.53E-09	7.07E-09	-//-
ENSAPLG00000000982	156.0230433	313.0501072	-1.0046	1.18E-08	5.05E-08	ZMYM3	zinc finger MYM-type containing 3 [Source:HGNC Symbol;Acc:HGNC:13054]
ENSAPLG00000000986	35.82528832	193.4046156	-2.4326	8.06E-26	9.63E-25	-//-
ENSAPLG00000000988	194.5905918	578.0467768	-1.5707	4.73E-21	4.62E-20	CRYM	crystallin mu [Source:HGNC Symbol;Acc:HGNC:2418]
ENSAPLG00000000990	213.0327293	362.9362578	-0.76864	1.93E-05	5.86E-05	CLTCL1	clathrin heavy chain like 1 [Source:HGNC Symbol;Acc:HGNC:2093]
ENSAPLG00000000992	419.2480612	260.2353986	0.68799	1.98E-05	5.99E-05	-//-
ENSAPLG00000000995	77.15417843	256.5040656	-1.7332	9.48E-16	6.78E-15	-//-
ENSAPLG00000000996	810.0787472	286.2661123	1.5007	2.22E-22	2.31E-21	PNRC2	proline rich nuclear receptor coactivator 2 [Source:HGNC Symbol;Acc:HGNC:23158]
ENSAPLG00000000998	2703.317918	111.3509418	4.6015	1.32E-96	1.10E-94	IGFBP1	insulin like growth factor binding protein 1 [Source:HGNC Symbol;Acc:HGNC:5469]
ENSAPLG00000000999	19.78813024	1.372037661	3.8502	0.00019978	0.00053393	CNR2	cannabinoid receptor 2 [Source:HGNC Symbol;Acc:HGNC:2160]
ENSAPLG00000001001	71.77270097	6.197082766	3.5338	1.07E-10	5.42E-10	GPR65	G protein-coupled receptor 65 [Source:HGNC Symbol;Acc:HGNC:4517]
ENSAPLG00000001005	43.63624355	8.682476678	2.3293	3.14E-08	1.28E-07	-//-
ENSAPLG00000001008	173.5574151	110.9072021	0.64606	0.0012004	0.0028619	-//-
ENSAPLG00000001009	183.4656677	132.4534383	0.47002	0.016015	0.031398	PPP1R8	protein phosphatase 1 regulatory subunit 8 [Source:HGNC Symbol;Acc:HGNC:9296]
ENSAPLG00000001010	6.352402076	0.340184567	4.2229	0.005241	0.011281	-//-
ENSAPLG00000001011	46.36601626	19.02423541	1.2852	0.00030765	0.00079901	-//-
ENSAPLG00000001015	347.3513	138.3570112	1.328	1.88E-05	5.71E-05	-//-
ENSAPLG00000001018	2438.350743	650.837658	1.9055	1.50E-39	2.88E-38	COL6A2	collagen type VI alpha 2 chain [Source:HGNC Symbol;Acc:HGNC:2212]
ENSAPLG00000001019	488.4591702	736.9944492	-0.59342	6.14E-05	0.00017578	GLB1	galactosidase beta 1 [Source:HGNC Symbol;Acc:HGNC:4298]
ENSAPLG00000001023	168.0995697	100.1966959	0.74648	0.00023829	0.00062946	ARHGEF7	Rho guanine nucleotide exchange factor 7 [Source:HGNC Symbol;Acc:HGNC:15607]
ENSAPLG00000001024	15.85859093	70.50165264	-2.1524	1.04E-08	4.49E-08	BHLHA15	basic helix-loop-helix family member a15 [Source:HGNC Symbol;Acc:HGNC:22265]
ENSAPLG00000001026	1056.343178	13.73539668	6.265	1.70E-175	5.82E-173	-//-
ENSAPLG00000001030	45.3543554	70.98643055	-0.6463	0.018686	0.036108	F2R	coagulation factor II thrombin receptor [Source:HGNC Symbol;Acc:HGNC:3537]
ENSAPLG00000001031	697.0138388	238.9473518	1.5445	2.17E-07	8.15E-07	HSPA2	heat shock protein family A (Hsp70) member 2 [Source:HGNC Symbol;Acc:HGNC:5235]
ENSAPLG00000001032	120.8992615	229.6079802	-0.92537	9.91E-07	3.47E-06	ANKRD46	ankyrin repeat domain 46 [Source:HGNC Symbol;Acc:HGNC:27229]
ENSAPLG00000001033	21.93647464	8.99231986	1.2866	0.011995	0.024098	ENC1	ectodermal-neural cortex 1 [Source:HGNC Symbol;Acc:HGNC:3345]
ENSAPLG00000001034	23.47846634	9.913641678	1.2439	0.0098723	0.02019	NMNAT2	nicotinamide nucleotide adenylyltransferase 2 [Source:HGNC Symbol;Acc:HGNC:16789]
ENSAPLG00000001036	243.4566656	20.35818909	3.58	1.23E-47	2.95E-46	PLEKHH1	pleckstrin homology, MyTH4 and FERM domain containing H1 [Source:HGNC Symbol;Acc:HGNC:17733]
ENSAPLG00000001039	0.315625902	4.866685882	-3.9467	0.018082	0.035037	-//-
ENSAPLG00000001046	777.901544	1165.176842	-0.58289	9.79E-05	0.00027395	GPR146	G protein-coupled receptor 146 [Source:HGNC Symbol;Acc:HGNC:21718]
ENSAPLG00000001047	19.51406322	1.001511709	4.2843	1.67E-07	6.35E-07	-//-
ENSAPLG00000001048	752.2823014	78.56794451	3.2593	1.97E-59	6.48E-58	-//-
ENSAPLG00000001054	1628.700026	2311.691138	-0.50523	0.00016542	0.0004475	-//-
ENSAPLG00000001057	27.60200906	0.370525952	6.2191	1.67E-11	8.99E-11	-//-
ENSAPLG00000001063	434.4816736	259.1561865	0.74547	3.93E-06	1.29E-05	-//-
ENSAPLG00000001064	60.22823074	140.7580294	-1.2247	6.39E-08	2.53E-07	-//-
ENSAPLG00000001065	62.79559423	106.0257153	-0.75568	0.001466	0.0034482	-//-
ENSAPLG00000001066	638.2363941	155.1731662	2.0402	6.52E-35	1.09E-33	-//-
ENSAPLG00000001070	359.633845	270.7276062	0.40969	0.011864	0.023863	DBNL	drebrin like [Source:HGNC Symbol;Acc:HGNC:2696]
ENSAPLG00000001073	95.35466581	169.5544317	-0.83037	0.00030901	0.00080242	ZBTB1	zinc finger and BTB domain containing 1 [Source:HGNC Symbol;Acc:HGNC:20259]
ENSAPLG00000001082	171258.1221	419025.0365	-1.2909	7.28E-15	4.93E-14	-//-
ENSAPLG00000001086	264.6615198	21.82721511	3.5999	1.16E-50	2.97E-49	-//-
ENSAPLG00000001090	340.3371652	589.2680523	-0.79196	2.83E-07	1.05E-06	-//-
ENSAPLG00000001091	47.55581816	12.77776927	1.896	7.91E-07	2.80E-06	CHST12	carbohydrate sulfotransferase 12 [Source:HGNC Symbol;Acc:HGNC:17423]
ENSAPLG00000001094	65.49297536	33.67769836	0.95955	0.0013038	0.0030922	-//-
ENSAPLG00000001097	1.611769829	9.032182241	-2.4864	0.0079681	0.016565	TMEM100	transmembrane protein 100 [Source:HGNC Symbol;Acc:HGNC:25607]
ENSAPLG00000001103	15.47693314	30.78563679	-0.99214	0.015681	0.030807	C2orf76	chromosome 2 open reading frame 76 [Source:HGNC Symbol;Acc:HGNC:27017]
ENSAPLG00000001105	16.81043837	1.372037661	3.615	7.35E-06	2.33E-05	NOG	noggin [Source:HGNC Symbol;Acc:HGNC:7866]
ENSAPLG00000001109	1635.65725	4012.42534	-1.2946	5.18E-22	5.30E-21	CLIC4	chloride intracellular channel 4 [Source:HGNC Symbol;Acc:HGNC:13518]
ENSAPLG00000001110	12.89211249	67.11127025	-2.3801	7.85E-12	4.34E-11	TMEM37	transmembrane protein 37 [Source:HGNC Symbol;Acc:HGNC:18216]
ENSAPLG00000001115	1573.841665	356.0780118	2.144	4.43E-28	5.84E-27	PKM	pyruvate kinase, muscle [Source:HGNC Symbol;Acc:HGNC:9021]
ENSAPLG00000001119	5.016399362	18.74829041	-1.902	0.0025374	0.0057641	-//-
ENSAPLG00000001121	15.17127193	48.93150443	-1.6894	3.60E-06	1.18E-05	-//-
ENSAPLG00000001126	136.8587229	46.68334252	1.5517	7.40E-11	3.79E-10	DSEL	dermatan sulfate epimerase-like [Source:HGNC Symbol;Acc:HGNC:18144]
ENSAPLG00000001127	1095.402562	145.523705	2.9121	2.93E-37	5.29E-36	KCNRG	potassium channel regulator [Source:HGNC Symbol;Acc:HGNC:18893]
ENSAPLG00000001129	20117.23617	10887.80135	0.88572	7.38E-12	4.08E-11	-//-
ENSAPLG00000001130	1446.985252	113.2701364	3.6752	2.71E-98	2.34E-96	PDP1	pyruvate dehyrogenase phosphatase catalytic subunit 1 [Source:HGNC Symbol;Acc:HGNC:9279]
ENSAPLG00000001132	170.2926878	301.0897769	-0.82218	2.61E-06	8.73E-06	-//-
ENSAPLG00000001135	5.995668644	39.06306033	-2.7038	4.27E-09	1.90E-08	SLC35G2	solute carrier family 35 member G2 [Source:HGNC Symbol;Acc:HGNC:28480]
ENSAPLG00000001137	1776.940091	255.4666866	2.7982	7.19E-46	1.66E-44	TRIM13	tripartite motif containing 13 [Source:HGNC Symbol;Acc:HGNC:9976]
ENSAPLG00000001143	344.812923	68.92543302	2.3227	4.30E-27	5.48E-26	EIF1B	eukaryotic translation initiation factor 1B [Source:HGNC Symbol;Acc:HGNC:30792]
ENSAPLG00000001146	161.5988406	420.6940107	-1.3804	5.19E-16	3.76E-15	FAM118B	family with sequence similarity 118 member B [Source:HGNC Symbol;Acc:HGNC:26110]
ENSAPLG00000001148	625.3381685	1082.624902	-0.79182	2.81E-08	1.15E-07	EMC3	ER membrane protein complex subunit 3 [Source:HGNC Symbol;Acc:HGNC:23999]
ENSAPLG00000001153	96.20970981	25.14468508	1.9359	8.90E-12	4.89E-11	-//-
ENSAPLG00000001155	128.9015921	247.2816273	-0.93988	3.67E-07	1.35E-06	C6orf120	chromosome 6 open reading frame 120 [Source:HGNC Symbol;Acc:HGNC:21247]
ENSAPLG00000001158	98.94365486	187.4674723	-0.92196	4.59E-06	1.49E-05	-//-
ENSAPLG00000001160	38.79346685	15.80134639	1.2958	0.00087403	0.0021259	CYSLTR2	cysteinyl leukotriene receptor 2 [Source:HGNC Symbol;Acc:HGNC:18274]
ENSAPLG00000001165	0.611322411	8.019371141	-3.7135	0.0021211	0.0048733	-//-
ENSAPLG00000001168	20.58054253	100.8007331	-2.2922	1.89E-15	1.32E-14	DNM1	dynamin 1 [Source:HGNC Symbol;Acc:HGNC:2972]
ENSAPLG00000001169	144.1836992	57.69726267	1.3213	6.30E-09	2.77E-08	-//-
ENSAPLG00000001173	213.9348038	115.2996984	0.89178	2.09E-05	6.30E-05	-//-
ENSAPLG00000001174	52.56847129	2.453274132	4.4214	4.55E-18	3.75E-17	IL20RA	interleukin 20 receptor subunit alpha [Source:HGNC Symbol;Acc:HGNC:6003]
ENSAPLG00000001177	749.8687753	544.4732353	0.46178	0.0015307	0.0035902	RBL2	RB transcriptional corepressor like 2 [Source:HGNC Symbol;Acc:HGNC:9894]
ENSAPLG00000001183	6786.8533	267.0784054	4.6674	1.43E-101	1.37E-99	-//-
ENSAPLG00000001184	496.66252	1171.675781	-1.2382	9.93E-18	7.99E-17	LRRC8D	leucine rich repeat containing 8 family member D [Source:HGNC Symbol;Acc:HGNC:16992]
ENSAPLG00000001185	25.06034208	79.55063335	-1.6665	1.60E-08	6.74E-08	GJA5	gap junction protein alpha 5 [Source:HGNC Symbol;Acc:HGNC:4279]
ENSAPLG00000001186	6.986151365	0	Inf	0.00057655	0.0014403	-//-
ENSAPLG00000001187	85.92854058	2032.883943	-4.5642	3.52E-127	5.28E-125	-//-
ENSAPLG00000001189	26.98072195	71.71664819	-1.4104	2.31E-06	7.77E-06	-//-
ENSAPLG00000001192	232.458359	149.0431138	0.64124	0.00092249	0.0022367	PPM1K	protein phosphatase, Mg2+/Mn2+ dependent 1K [Source:HGNC Symbol;Acc:HGNC:25415]
ENSAPLG00000001195	170.83354	72.26033047	1.2413	5.71E-08	2.27E-07	-//-
ENSAPLG00000001196	24.1824451	104.5298495	-2.1119	1.18E-13	7.43E-13	-//-
ENSAPLG00000001201	1150.622719	474.922781	1.2766	3.79E-18	3.14E-17	CUL4A	cullin 4A [Source:HGNC Symbol;Acc:HGNC:2554]
ENSAPLG00000001202	5329.618085	2934.36535	0.86098	7.14E-10	3.37E-09	-//-
ENSAPLG00000001204	919.4480307	676.1962655	0.44333	0.026149	0.049108	SIK3	SIK family kinase 3 [Source:HGNC Symbol;Acc:HGNC:29165]
ENSAPLG00000001209	50.39940011	124.2438111	-1.3017	4.50E-08	1.81E-07	TMPPE	transmembrane protein with metallophosphoesterase domain [Source:HGNC Symbol;Acc:HGNC:33865]
ENSAPLG00000001210	39.31712788	20.36771009	0.94887	0.010561	0.021457	BFSP2	beaded filament structural protein 2 [Source:HGNC Symbol;Acc:HGNC:1041]
ENSAPLG00000001211	59.73821002	1.04137409	5.8421	5.41E-24	6.02E-23	IL22RA2	interleukin 22 receptor subunit alpha 2 [Source:HGNC Symbol;Acc:HGNC:14901]
ENSAPLG00000001212	0.326839342	8.340513715	-4.6735	0.00046261	0.0011713	NTF3	neurotrophin 3 [Source:HGNC Symbol;Acc:HGNC:8023]
ENSAPLG00000001214	164.4752655	69.54465425	1.2419	1.16E-08	4.98E-08	TMEM67	transmembrane protein 67 [Source:HGNC Symbol;Acc:HGNC:28396]
ENSAPLG00000001216	242.3968013	146.8483568	0.72304	0.0022441	0.0051411	-//-
ENSAPLG00000001220	210.0401283	126.6277296	0.73007	0.00012576	0.00034669	RMI1	RecQ mediated genome instability 1 [Source:HGNC Symbol;Acc:HGNC:25764]
ENSAPLG00000001222	83.93774098	146.089767	-0.79946	0.01641	0.032079	CFAP20	cilia and flagella associated protein 20 [Source:HGNC Symbol;Acc:HGNC:29523]
ENSAPLG00000001225	232.8989824	1865.332293	-3.0017	1.37E-15	9.71E-15	SLC2A9	solute carrier family 2 member 9 [Source:HGNC Symbol;Acc:HGNC:13446]
ENSAPLG00000001227	2.813236515	9.963490184	-1.8244	0.025275	0.047648	-//-
ENSAPLG00000001229	725.2834142	353.8232567	1.0355	8.01E-12	4.42E-11	DCTN4	dynactin subunit 4 [Source:HGNC Symbol;Acc:HGNC:15518]
ENSAPLG00000001230	513.9874269	779.0955863	-0.60007	4.26E-05	0.00012438	COPS7A	COP9 signalosome subunit 7A [Source:HGNC Symbol;Acc:HGNC:16758]
ENSAPLG00000001235	0.938161753	38.14723758	-5.3456	5.35E-16	3.88E-15	-//-
ENSAPLG00000001241	103.2581468	63.53334048	0.70067	0.0034116	0.0075994	-//-
ENSAPLG00000001245	20.95470787	53.0779588	-1.3408	6.25E-05	0.00017867	-//-
ENSAPLG00000001246	80.52224406	27.23386259	1.564	9.36E-08	3.65E-07	-//-
ENSAPLG00000001250	131.1707868	289.4325596	-1.1418	2.87E-10	1.40E-09	-//-
ENSAPLG00000001255	1478.730957	667.2002515	1.1482	4.81E-16	3.50E-15	SBF1	SET binding factor 1 [Source:HGNC Symbol;Acc:HGNC:10542]
ENSAPLG00000001256	345.2898196	1465.886136	-2.0859	1.37E-19	1.22E-18	GJB1	gap junction protein beta 1 [Source:HGNC Symbol;Acc:HGNC:4283]
ENSAPLG00000001257	39.01066928	12.21698728	1.675	3.13E-05	9.27E-05	RHOH	ras homolog family member H [Source:HGNC Symbol;Acc:HGNC:686]
ENSAPLG00000001259	28.08206508	57.80779394	-1.0416	0.00084149	0.0020515	-//-
ENSAPLG00000001261	371.4608026	189.8969717	0.96799	1.66E-08	6.98E-08	-//-
ENSAPLG00000001262	833.21214	340.1527002	1.2925	4.62E-10	2.21E-09	C8orf4	chromosome 8 open reading frame 4 [Source:HGNC Symbol;Acc:HGNC:1357]
ENSAPLG00000001264	101.5691064	348.6654131	-1.7794	3.49E-22	3.59E-21	-//-
ENSAPLG00000001269	25.98853914	48.97492361	-0.91417	0.0055612	0.011915	DCBLD1	discoidin, CUB and LCCL domain containing 1 [Source:HGNC Symbol;Acc:HGNC:21479]
ENSAPLG00000001273	105.8371499	8.699740275	3.6047	1.17E-26	1.45E-25	-//-
ENSAPLG00000001275	34.76380398	4.817302504	2.8513	1.56E-08	6.56E-08	BBS12	Bardet-Biedl syndrome 12 [Source:HGNC Symbol;Acc:HGNC:26648]
ENSAPLG00000001279	193.3792109	36.36968165	2.4106	3.15E-25	3.68E-24	TLR5	toll like receptor 5 [Source:HGNC Symbol;Acc:HGNC:11851]
ENSAPLG00000001284	546.7544535	121.1127944	2.1745	2.22E-36	3.92E-35	SPRY1	sprouty RTK signaling antagonist 1 [Source:HGNC Symbol;Acc:HGNC:11269]
ENSAPLG00000001286	108.9099451	353.2219546	-1.6974	1.01E-16	7.60E-16	-//-
ENSAPLG00000001287	9.430192267	0.340184567	4.7929	0.00021657	0.0005756	-//-
ENSAPLG00000001288	4.06702417	18.73567775	-2.2037	0.0010953	0.0026276	-//-
ENSAPLG00000001292	147.4077154	316.2082094	-1.1011	7.17E-10	3.38E-09	-//-
ENSAPLG00000001296	64.15617526	15.86799336	2.0155	3.03E-09	1.36E-08	-//-
ENSAPLG00000001303	490.8152794	261.3565796	0.90916	1.36E-08	5.79E-08	ERO1A	endoplasmic reticulum oxidoreductase 1 alpha [Source:HGNC Symbol;Acc:HGNC:13280]
ENSAPLG00000001306	280.4272986	21.57983309	3.6999	4.98E-36	8.65E-35	-//-
ENSAPLG00000001316	207.3671697	324.2184981	-0.64478	0.00017439	0.00047019	-//-
ENSAPLG00000001317	13.18159054	99.55263231	-2.9169	1.08E-18	9.21E-18	LPAR4	lysophosphatidic acid receptor 4 [Source:HGNC Symbol;Acc:HGNC:4478]
ENSAPLG00000001318	440.0641156	161.1446176	1.4494	1.35E-17	1.08E-16	-//-
ENSAPLG00000001321	842.0140729	366.2443976	1.201	8.17E-12	4.50E-11	-//-
ENSAPLG00000001322	18.74282907	0.701189523	4.7404	9.09E-08	3.55E-07	-//-
ENSAPLG00000001323	42.16320732	3.363761686	3.6478	1.20E-12	7.03E-12	TNR	tenascin R [Source:HGNC Symbol;Acc:HGNC:11953]
ENSAPLG00000001333	26.59239434	7.318181618	1.8615	0.00018888	0.00050739	-//-
ENSAPLG00000001336	154.3062307	97.7140106	0.65916	0.0018132	0.0042119	ZBTB34	zinc finger and BTB domain containing 34 [Source:HGNC Symbol;Acc:HGNC:31446]
ENSAPLG00000001341	317.903819	69.7507785	2.1883	1.43E-18	1.21E-17	-//-
ENSAPLG00000001346	14.08736071	37.05648012	-1.3953	0.0004977	0.0012552	FBXL2	F-box and leucine rich repeat protein 2 [Source:HGNC Symbol;Acc:HGNC:13598]
ENSAPLG00000001349	127.6381605	214.5146909	-0.74902	0.00072028	0.0017732	IPO13	importin 13 [Source:HGNC Symbol;Acc:HGNC:16853]
ENSAPLG00000001356	217.3227231	144.2756595	0.59101	0.016227	0.031772	-//-
ENSAPLG00000001361	62.29356268	17.50760441	1.8311	5.65E-08	2.25E-07	FAM46B	family with sequence similarity 46 member B [Source:HGNC Symbol;Acc:HGNC:28273]
ENSAPLG00000001365	24.684928	66.48074962	-1.4293	3.45E-06	1.14E-05	-//-
ENSAPLG00000001366	1658.991235	7.331259406	7.822	2.38E-52	6.35E-51	-//-
ENSAPLG00000001367	37.8827017	68.01108743	-0.84423	0.0040544	0.0089159	FERMT1	fermitin family member 1 [Source:HGNC Symbol;Acc:HGNC:15889]
ENSAPLG00000001368	501.5379586	164.0536416	1.6122	7.49E-16	5.39E-15	ZHX2	zinc fingers and homeoboxes 2 [Source:HGNC Symbol;Acc:HGNC:18513]
ENSAPLG00000001376	11.12167967	87.51977298	-2.9762	2.85E-19	2.51E-18	COLGALT2	collagen beta(1-O)galactosyltransferase 2 [Source:HGNC Symbol;Acc:HGNC:16790]
ENSAPLG00000001377	0.305661206	20.9057294	-6.0958	0.013123	0.026182	-//-
ENSAPLG00000001382	124.3276972	557.6848129	-2.1653	5.52E-10	2.63E-09	-//-
ENSAPLG00000001387	35.57944054	0	Inf	5.11E-16	3.71E-15	-//-
ENSAPLG00000001389	85.74418107	8.330992719	3.3635	5.21E-21	5.07E-20	-//-
ENSAPLG00000001393	13.44114924	44.64642093	-1.7319	6.48E-06	2.07E-05	CX3CR1	C-X3-C motif chemokine receptor 1 [Source:HGNC Symbol;Acc:HGNC:2558]
ENSAPLG00000001394	25.72898043	10.74440447	1.2598	0.0073853	0.015453	-//-
ENSAPLG00000001399	21.19808341	77.92100843	-1.8781	7.39E-10	3.48E-09	-//-
ENSAPLG00000001401	293.1982147	137.500558	1.0924	1.57E-09	7.23E-09	TMEM140	transmembrane protein 140 [Source:HGNC Symbol;Acc:HGNC:21870]
ENSAPLG00000001406	463.3511055	222.3253112	1.0594	1.04E-10	5.28E-10	C1GALT1	core 1 synthase, glycoprotein-N-acetylgalactosamine 3-beta-galactosyltransferase 1 [Source:HGNC Symbol;Acc:HGNC:24337]
ENSAPLG00000001407	0.958091146	11.07506804	-3.531	0.00027803	0.00072895	-//-
ENSAPLG00000001408	113.6210293	235.3822811	-1.0508	2.43E-08	1.00E-07	-//-
ENSAPLG00000001410	293.6487479	82.92569443	1.8242	2.11E-18	1.76E-17	-//-
ENSAPLG00000001415	593.2042243	352.350043	0.75152	8.66E-07	3.05E-06	-//-
ENSAPLG00000001416	126.3150714	61.47048243	1.0391	4.17E-05	0.00012193	-//-
ENSAPLG00000001419	37.90138235	11.79529956	1.684	4.27E-05	0.00012449	CCDC85A	coiled-coil domain containing 85A [Source:HGNC Symbol;Acc:HGNC:29400]
ENSAPLG00000001420	7535.753228	593.9877375	3.6652	7.89E-133	1.33E-130	CITED4	Cbp/p300 interacting transactivator with Glu/Asp rich carboxy-terminal domain 4 [Source:HGNC Symbol;Acc:HGNC:18696]
ENSAPLG00000001429	9.241635181	29.37682841	-1.6685	0.00029765	0.00077591	-//-
ENSAPLG00000001436	20.96841879	40.11217702	-0.93582	0.008841	0.018236	TTC25	tetratricopeptide repeat domain 25 [Source:HGNC Symbol;Acc:HGNC:25280]
ENSAPLG00000001439	0	10.1247181	#NAME?	1.07E-05	3.34E-05	-//-
ENSAPLG00000001444	139.558998	51.65894518	1.4338	2.18E-07	8.17E-07	PTAFR	platelet activating factor receptor [Source:HGNC Symbol;Acc:HGNC:9582]
ENSAPLG00000001445	4.425006344	40.51257922	-3.1946	4.59E-11	2.38E-10	-//-
ENSAPLG00000001446	43.41779237	177.4970877	-2.0314	6.80E-19	5.84E-18	-//-
ENSAPLG00000001447	2.22309224	24.11329712	-3.4392	7.41E-08	2.92E-07	LRRC4C	leucine rich repeat containing 4C [Source:HGNC Symbol;Acc:HGNC:29317]
ENSAPLG00000001448	2.508824052	59.05893119	-4.5571	3.14E-20	2.90E-19	-//-
ENSAPLG00000001449	1784.298102	1334.352514	0.41922	0.0022145	0.0050782	USP8	ubiquitin specific peptidase 8 [Source:HGNC Symbol;Acc:HGNC:12631]
ENSAPLG00000001451	1077.830794	1555.654535	-0.52939	0.00012678	0.00034914	-//-
ENSAPLG00000001458	2.199416619	9.583443235	-2.1234	0.01377	0.027363	-//-
ENSAPLG00000001464	1172.272636	181.807862	2.6888	1.55E-33	2.47E-32	B3GNT2	UDP-GlcNAc:betaGal beta-1,3-N-acetylglucosaminyltransferase 2 [Source:HGNC Symbol;Acc:HGNC:15629]
ENSAPLG00000001465	269.9499401	108.5204111	1.3147	3.14E-12	1.78E-11	TMEM267	transmembrane protein 267 [Source:HGNC Symbol;Acc:HGNC:26139]
ENSAPLG00000001466	256.0469136	62.83215095	2.0268	4.20E-23	4.54E-22	RSPO3	R-spondin 3 [Source:HGNC Symbol;Acc:HGNC:20866]
ENSAPLG00000001467	637.5749275	412.7305896	0.62739	3.25E-05	9.60E-05	DNAJA4	DnaJ heat shock protein family (Hsp40) member A4 [Source:HGNC Symbol;Acc:HGNC:14885]
ENSAPLG00000001468	119.7044646	718.0341506	-2.5846	2.61E-23	2.83E-22	CHRM2	cholinergic receptor muscarinic 2 [Source:HGNC Symbol;Acc:HGNC:1951]
ENSAPLG00000001469	348.2028884	705.5825597	-1.0189	1.90E-11	1.02E-10	XPO5	exportin 5 [Source:HGNC Symbol;Acc:HGNC:17675]
ENSAPLG00000001472	399.7635208	549.5821322	-0.45919	0.0024369	0.0055518	UBP1	upstream binding protein 1 (LBP-1a) [Source:HGNC Symbol;Acc:HGNC:12507]
ENSAPLG00000001477	69.58364991	39.53057464	0.81578	0.0038397	0.0084723	-//-
ENSAPLG00000001478	299.8144236	122.4569802	1.2918	2.75E-12	1.57E-11	DOLK	dolichol kinase [Source:HGNC Symbol;Acc:HGNC:23406]
ENSAPLG00000001479	20.65901136	7.069021206	1.5472	0.0039186	0.0086363	-//-
ENSAPLG00000001483	811.7888142	1022.033145	-0.33227	0.019035	0.03674	-//-
ENSAPLG00000001485	108.0582465	6.577129714	4.0382	6.28E-20	5.69E-19	-//-
ENSAPLG00000001486	8.300975943	1.351217272	2.619	0.01173	0.023613	-//-
ENSAPLG00000001494	1.252538912	10.70454209	-3.0953	0.0009309	0.0022545	C2orf66	chromosome 2 open reading frame 66 [Source:HGNC Symbol;Acc:HGNC:33809]
ENSAPLG00000001497	183.4178146	272.3450284	-0.5703	0.0012189	0.0029035	-//-
ENSAPLG00000001502	143.5993978	9.663167998	3.8934	1.56E-26	1.92E-25	-//-
ENSAPLG00000001508	121.4262426	78.10770768	0.63654	0.0048364	0.010478	-//-
ENSAPLG00000001511	96.81478851	23.6114195	2.0357	1.44E-12	8.37E-12	-//-
ENSAPLG00000001519	72.16100334	1353.685414	-4.2295	5.55E-33	8.72E-32	-//-
ENSAPLG00000001527	12.02248012	28.51796776	-1.2461	0.004871	0.010545	FLRT2	fibronectin leucine rich transmembrane protein 2 [Source:HGNC Symbol;Acc:HGNC:3761]
ENSAPLG00000001528	427.2433255	246.7357568	0.79209	1.21E-06	4.19E-06	AGGF1	angiogenic factor with G-patch and FHA domains 1 [Source:HGNC Symbol;Acc:HGNC:24684]
ENSAPLG00000001530	3.719006693	102.8940965	-4.7901	6.33E-33	9.92E-32	-//-
ENSAPLG00000001534	374.2598516	9.321205035	5.3274	2.38E-91	1.73E-89	-//-
ENSAPLG00000001537	80.29630042	8.321471722	3.2704	2.26E-19	2.00E-18	-//-
ENSAPLG00000001541	83.68472155	41.09820352	1.0259	0.00014334	0.00039148	-//-
ENSAPLG00000001542	51.5268911	25.61219939	1.0085	0.002398	0.0054714	-//-
ENSAPLG00000001544	87.74005569	11.14527181	2.9768	4.45E-11	2.32E-10	-//-
ENSAPLG00000001546	89.44448186	148.0766762	-0.72728	0.00059014	0.001472	-//-
ENSAPLG00000001547	113.802275	239.5134962	-1.0736	3.13E-05	9.25E-05	RASSF9	Ras association domain family member 9 [Source:HGNC Symbol;Acc:HGNC:15739]
ENSAPLG00000001548	129.6607101	381.588517	-1.5573	5.08E-17	3.89E-16	C5orf24	chromosome 5 open reading frame 24 [Source:HGNC Symbol;Acc:HGNC:26746]
ENSAPLG00000001549	139.9896567	63.13293827	1.1489	4.23E-07	1.54E-06	CEP120	centrosomal protein 120 [Source:HGNC Symbol;Acc:HGNC:26690]
ENSAPLG00000001551	18.59458212	46.52164948	-1.323	0.00021055	0.0005613	-//-
ENSAPLG00000001556	11.73674831	3.445264844	1.7683	0.019146	0.036937	-//-
ENSAPLG00000001557	385.8526263	196.0226192	0.97703	6.71E-09	2.93E-08	SMCO4	single-pass membrane protein with coiled-coil domains 4 [Source:HGNC Symbol;Acc:HGNC:24810]
ENSAPLG00000001566	23.17780011	0.370525952	5.967	1.59E-10	7.89E-10	-//-
ENSAPLG00000001568	1036.061125	414.0254472	1.3233	3.86E-19	3.37E-18	TLK2	tousled like kinase 2 [Source:HGNC Symbol;Acc:HGNC:11842]
ENSAPLG00000001569	6.308797061	0.741051904	3.0897	0.013937	0.027669	-//-
ENSAPLG00000001572	46.58901106	3.194326036	3.8664	1.09E-14	7.33E-14	-//-
ENSAPLG00000001576	17.1198458	41.6436642	-1.2824	0.00054553	0.0013672	KCNK13	potassium two pore domain channel subfamily K member 13 [Source:HGNC Symbol;Acc:HGNC:6275]
ENSAPLG00000001578	1.28617923	7.339002007	-2.5125	0.018111	0.035078	GPR68	G protein-coupled receptor 68 [Source:HGNC Symbol;Acc:HGNC:4519]
ENSAPLG00000001581	56.10434197	211.1967006	-1.9124	3.74E-19	3.27E-18	SDR42E1	short chain dehydrogenase/reductase family 42E, member 1 [Source:HGNC Symbol;Acc:HGNC:29834]
ENSAPLG00000001583	5.066222845	23.09096502	-2.1883	7.22E-05	0.00020511	-//-
ENSAPLG00000001589	88.66328302	33.00507182	1.4256	3.12E-07	1.15E-06	-//-
ENSAPLG00000001591	61.41099153	11.03342726	2.4766	2.04E-11	1.09E-10	S1PR4	sphingosine-1-phosphate receptor 4 [Source:HGNC Symbol;Acc:HGNC:3170]
ENSAPLG00000001594	36.88600051	16.15058682	1.1915	0.001897	0.0043931	-//-
ENSAPLG00000001596	147.5305867	304.223338	-1.0441	8.17E-06	2.58E-05	PIGC	phosphatidylinositol glycan anchor biosynthesis class C [Source:HGNC Symbol;Acc:HGNC:8960]
ENSAPLG00000001598	40.3828098	123.8315623	-1.6166	1.33E-10	6.65E-10	-//-
ENSAPLG00000001601	64.94771009	152.8676592	-1.2349	1.79E-08	7.50E-08	-//-
ENSAPLG00000001605	113.3806026	5.83607781	4.28	6.87E-33	1.08E-31	P2RY6	pyrimidinergic receptor P2Y6 [Source:HGNC Symbol;Acc:HGNC:8543]
ENSAPLG00000001607	36.98439873	88.74560279	-1.2628	2.41E-06	8.09E-06	C9orf16	chromosome 9 open reading frame 16 [Source:HGNC Symbol;Acc:HGNC:17823]
ENSAPLG00000001610	123751.9141	30.10928958	12.005	0	0	-//-
ENSAPLG00000001612	38.01101926	16.65068605	1.1908	0.0020157	0.0046488	P2RY14	purinergic receptor P2Y14 [Source:HGNC Symbol;Acc:HGNC:16442]
ENSAPLG00000001613	69.55752729	20.91317076	1.7338	3.99E-08	1.61E-07	P2RY13	purinergic receptor P2Y13 [Source:HGNC Symbol;Acc:HGNC:4537]
ENSAPLG00000001614	20.94474317	6.837589519	1.615	0.0033895	0.0075524	P2RY12	purinergic receptor P2Y12 [Source:HGNC Symbol;Acc:HGNC:18124]
ENSAPLG00000001615	23.03205064	90.12026698	-1.9682	1.66E-11	8.93E-11	P2RY1	purinergic receptor P2Y1 [Source:HGNC Symbol;Acc:HGNC:8539]
ENSAPLG00000001616	208.6593223	401.7258892	-0.94506	1.45E-08	6.11E-08	WRN	Werner syndrome RecQ like helicase [Source:HGNC Symbol;Acc:HGNC:12791]
ENSAPLG00000001617	7.531441883	0.330663571	4.5095	0.0015112	0.0035455	STX19	syntaxin 19 [Source:HGNC Symbol;Acc:HGNC:19300]
ENSAPLG00000001620	550.2142131	20.69481686	4.7327	2.88E-89	1.95E-87	-//-
ENSAPLG00000001621	720.5837497	14.20917643	5.6643	3.64E-136	6.72E-134	-//-
ENSAPLG00000001623	161.1461812	463.8666998	-1.5253	9.11E-20	8.19E-19	-//-
ENSAPLG00000001626	34.31361681	69.42151032	-1.0166	0.00060675	0.0015114	DYRK2	dual specificity tyrosine phosphorylation regulated kinase 2 [Source:HGNC Symbol;Acc:HGNC:3093]
ENSAPLG00000001628	38.87440792	73.60604867	-0.921	0.00089689	0.0021784	-//-
ENSAPLG00000001629	20.92356504	43.09944854	-1.0425	0.0029379	0.0066127	-//-
ENSAPLG00000001630	12.54037403	32.20287202	-1.3606	0.0013802	0.0032591	GPR1	G protein-coupled receptor 1 [Source:HGNC Symbol;Acc:HGNC:4463]
ENSAPLG00000001631	73.34051974	37.85093732	0.95428	0.00071469	0.0017605	-//-
ENSAPLG00000001632	82.93012191	972.2399613	-3.5513	2.38E-93	1.88E-91	-//-
ENSAPLG00000001633	47.86397685	107.1758423	-1.163	2.51E-06	8.41E-06	-//-
ENSAPLG00000001634	115.3853742	5618.481469	-5.6056	2.38E-82	1.38E-80	ANGPTL3	angiopoietin like 3 [Source:HGNC Symbol;Acc:HGNC:491]
ENSAPLG00000001635	150.2487198	256.6064444	-0.7722	1.74E-05	5.29E-05	FAM110C	family with sequence similarity 110 member C [Source:HGNC Symbol;Acc:HGNC:33340]
ENSAPLG00000001637	450.6276965	2222.208669	-2.302	6.14E-57	1.89E-55	MPST	mercaptopyruvate sulfurtransferase [Source:HGNC Symbol;Acc:HGNC:7223]
ENSAPLG00000001641	96.92235403	203.5912745	-1.0708	7.27E-08	2.87E-07	-//-
ENSAPLG00000001642	1441.673337	257.4491356	2.4854	1.46E-59	4.82E-58	-//-
ENSAPLG00000001644	6.036776173	0	Inf	0.0016756	0.0039117	-//-
ENSAPLG00000001645	12.92325533	57.48085105	-2.1531	2.68E-09	1.21E-08	-//-
ENSAPLG00000001653	1941.92107	546.0940503	1.8303	1.32E-37	2.41E-36	ATAD1	ATPase family, AAA domain containing 1 [Source:HGNC Symbol;Acc:HGNC:25903]
ENSAPLG00000001655	85.56681217	53.49321719	0.6777	0.012965	0.025888	12-Sep	septin 12 [Source:HGNC Symbol;Acc:HGNC:26348]
ENSAPLG00000001661	28.32918685	10.97274449	1.3684	0.0026551	0.0060155	GPR18	G protein-coupled receptor 18 [Source:HGNC Symbol;Acc:HGNC:4472]
ENSAPLG00000001662	140.249692	58.60597182	1.2589	3.23E-08	1.32E-07	CGGBP1	CGG triplet repeat binding protein 1 [Source:HGNC Symbol;Acc:HGNC:1888]
ENSAPLG00000001663	68.08900945	11.83694033	2.5241	1.00E-12	5.92E-12	GPR183	G protein-coupled receptor 183 [Source:HGNC Symbol;Acc:HGNC:3128]
ENSAPLG00000001664	131.2504792	191.4693333	-0.54479	0.0044496	0.0097238	SPPL3	signal peptide peptidase like 3 [Source:HGNC Symbol;Acc:HGNC:30424]
ENSAPLG00000001671	338.3177295	504.2445628	-0.57574	0.001674	0.0039091	-//-
ENSAPLG00000001672	175.1559506	119.537888	0.55117	0.0049979	0.010793	TMEM177	transmembrane protein 177 [Source:HGNC Symbol;Acc:HGNC:28143]
ENSAPLG00000001673	428.6160226	181.6200951	1.2388	1.45E-13	9.08E-13	LIG4	DNA ligase 4 [Source:HGNC Symbol;Acc:HGNC:6601]
ENSAPLG00000001675	2706.385854	3545.267158	-0.38953	0.003184	0.0071284	-//-
ENSAPLG00000001678	12.94942843	41.44744396	-1.6784	2.05E-05	6.20E-05	-//-
ENSAPLG00000001679	6.300081107	85.87682426	-3.7688	3.81E-24	4.28E-23	-//-
ENSAPLG00000001680	12.72598229	0	Inf	1.00E-06	3.51E-06	-//-
ENSAPLG00000001691	8.248654974	54.856828	-2.7334	4.94E-12	2.77E-11	-//-
ENSAPLG00000001696	3.811186448	12.77954767	-1.7455	0.013485	0.026838	-//-
ENSAPLG00000001697	209.1106825	479.140287	-1.1962	9.37E-13	5.53E-12	-//-
ENSAPLG00000001698	20.35335015	2.513956902	3.0172	5.68E-06	1.83E-05	-//-
ENSAPLG00000001702	233.871261	83.31860004	1.489	9.85E-14	6.26E-13	-//-
ENSAPLG00000001706	89.19363911	38.70336864	1.2045	6.20E-06	1.99E-05	-//-
ENSAPLG00000001709	154.9582893	214.7069713	-0.47049	0.010891	0.022074	-//-
ENSAPLG00000001711	5.41299158	34.96776773	-2.6915	2.53E-08	1.04E-07	-//-
ENSAPLG00000001713	0	48.45671265	#NAME?	4.65E-24	5.20E-23	AGTR1	angiotensin II receptor type 1 [Source:HGNC Symbol;Acc:HGNC:336]
ENSAPLG00000001723	89.14131814	34.56465687	1.3668	4.87E-07	1.76E-06	CD28	CD28 molecule [Source:HGNC Symbol;Acc:HGNC:1653]
ENSAPLG00000001725	153.5947847	223.6185541	-0.54191	0.0035898	0.0079649	FEN1	flap structure-specific endonuclease 1 [Source:HGNC Symbol;Acc:HGNC:3650]
ENSAPLG00000001727	13.95734306	3.093780885	2.1736	0.0028367	0.0064011	-//-
ENSAPLG00000001729	14.24557236	92.50930155	-2.6991	1.12E-17	8.98E-17	ADRB2	adrenoceptor beta 2 [Source:HGNC Symbol;Acc:HGNC:286]
ENSAPLG00000001730	253.6584633	432.2902996	-0.76911	2.06E-06	6.97E-06	-//-
ENSAPLG00000001732	71.66596241	105.6853116	-0.56041	0.015424	0.030355	-//-
ENSAPLG00000001734	366.3139595	141.4392467	1.3729	7.23E-15	4.90E-14	TOR4A	torsin family 4 member A [Source:HGNC Symbol;Acc:HGNC:25981]
ENSAPLG00000001739	135.780604	54.21260057	1.3246	1.41E-08	5.96E-08	-//-
ENSAPLG00000001740	10.38578593	0.701189523	3.8887	0.00030242	0.00078628	-//-
ENSAPLG00000001741	311.6359645	400.7686717	-0.36291	0.024738	0.046734	NFU1	NFU1 iron-sulfur cluster scaffold [Source:HGNC Symbol;Acc:HGNC:16287]
ENSAPLG00000001745	33.40991801	3.87469517	3.1081	1.42E-06	4.88E-06	TNFAIP8L3	TNF alpha induced protein 8 like 3 [Source:HGNC Symbol;Acc:HGNC:20620]
ENSAPLG00000001746	281.2539331	174.151985	0.69153	8.62E-05	0.00024273	LRIF1	ligand dependent nuclear receptor interacting factor 1 [Source:HGNC Symbol;Acc:HGNC:30299]
ENSAPLG00000001754	16.38395206	34.22075162	-1.0626	0.0089487	0.01844	GREM2	gremlin 2, DAN family BMP antagonist [Source:HGNC Symbol;Acc:HGNC:17655]
ENSAPLG00000001756	18.11032852	64.65025352	-1.8358	2.25E-08	9.30E-08	GJA4	gap junction protein alpha 4 [Source:HGNC Symbol;Acc:HGNC:4278]
ENSAPLG00000001757	60.90725989	209.7031335	-1.7837	2.77E-17	2.16E-16	-//-
ENSAPLG00000001758	2.517540006	17.05024011	-2.7597	0.0017266	0.0040212	-//-
ENSAPLG00000001759	0.326839342	7.26879824	-4.4751	0.0014193	0.0033459	-//-
ENSAPLG00000001764	9.543550158	1.702701231	2.4867	0.0080755	0.016773	GJB7	gap junction protein beta 7 [Source:HGNC Symbol;Acc:HGNC:16690]
ENSAPLG00000001767	23.13172285	55.13679493	-1.2531	0.002239	0.0051302	KCTD21	potassium channel tetramerization domain containing 21 [Source:HGNC Symbol;Acc:HGNC:27452]
ENSAPLG00000001771	63.81846852	10.49524406	2.6042	2.54E-10	1.24E-09	-//-
ENSAPLG00000001773	1224.67518	819.185412	0.58014	3.03E-05	8.98E-05	-//-
ENSAPLG00000001777	10.35589184	0.741051904	3.8047	0.00030142	0.00078404	COL28A1	collagen type XXVIII alpha 1 chain [Source:HGNC Symbol;Acc:HGNC:22442]
ENSAPLG00000001779	14.52131423	23105.2423	-10.636	1.01E-62	3.66E-61	-//-
ENSAPLG00000001780	1010.586653	102.7430738	3.2981	1.40E-53	3.93E-52	-//-
ENSAPLG00000001786	18.23285371	48.3372894	-1.4066	0.00053869	0.0013513	KCTD14	potassium channel tetramerization domain containing 14 [Source:HGNC Symbol;Acc:HGNC:23295]
ENSAPLG00000001790	4024.581639	164.7722586	4.6103	1.65E-181	6.05E-179	TSKU	tsukushi, small leucine rich proteoglycan [Source:HGNC Symbol;Acc:HGNC:28850]
ENSAPLG00000001792	600.4019119	2407.457119	-2.0035	1.43E-30	2.06E-29	DPYS	dihydropyrimidinase [Source:HGNC Symbol;Acc:HGNC:3013]
ENSAPLG00000001795	55.4215666	22.58003153	1.2954	0.00011026	0.0003061	-//-
ENSAPLG00000001799	65.01788907	119.081837	-0.87304	0.0001684	0.00045506	AP5M1	adaptor related protein complex 5 mu 1 subunit [Source:HGNC Symbol;Acc:HGNC:20192]
ENSAPLG00000001800	60.72869274	15.60931196	1.96	1.46E-08	6.17E-08	SCG2	secretogranin II [Source:HGNC Symbol;Acc:HGNC:10575]
ENSAPLG00000001801	1565.809308	910.985889	0.78141	1.15E-06	3.98E-06	USP15	ubiquitin specific peptidase 15 [Source:HGNC Symbol;Acc:HGNC:12613]
ENSAPLG00000001811	11.69314329	39.40100137	-1.7526	1.70E-05	5.18E-05	SOD3	superoxide dismutase 3, extracellular [Source:HGNC Symbol;Acc:HGNC:11181]
ENSAPLG00000001812	14.25428831	4.146454367	1.7814	0.0087753	0.018107	-//-
ENSAPLG00000001814	480.9677268	203.5737649	1.2404	3.00E-06	9.99E-06	-//-
ENSAPLG00000001816	7.616154427	0.340184567	4.4847	0.0014599	0.0034357	-//-
ENSAPLG00000001819	110.4154234	12.81585326	3.1069	2.31E-23	2.52E-22	-//-
ENSAPLG00000001833	1.263752352	9.051224234	-2.8404	0.0042031	0.0092199	KCNS3	potassium voltage-gated channel modifier subfamily S member 3 [Source:HGNC Symbol;Acc:HGNC:6302]
ENSAPLG00000001835	22.31980728	418.2388495	-4.2279	1.70E-57	5.37E-56	HSD17B2	hydroxysteroid 17-beta dehydrogenase 2 [Source:HGNC Symbol;Acc:HGNC:5211]
ENSAPLG00000001836	417.5871391	623.02936	-0.57722	0.00013105	0.00036015	ANAPC2	anaphase promoting complex subunit 2 [Source:HGNC Symbol;Acc:HGNC:19989]
ENSAPLG00000001837	136.9995026	343.2365502	-1.325	6.52E-14	4.18E-13	-//-
ENSAPLG00000001838	249.5587773	0	Inf	8.27E-78	4.30E-76	ANKRD22	ankyrin repeat domain 22 [Source:HGNC Symbol;Acc:HGNC:28321]
ENSAPLG00000001842	300.619298	179.8079302	0.74148	2.71E-05	8.07E-05	YOD1	YOD1 deubiquitinase [Source:HGNC Symbol;Acc:HGNC:25035]
ENSAPLG00000001844	71.58039766	154.8973851	-1.1137	0.00015823	0.00042943	-//-
ENSAPLG00000001845	1015.264413	791.3394134	0.35949	0.010534	0.02141	DARS	aspartyl-tRNA synthetase [Source:HGNC Symbol;Acc:HGNC:2678]
ENSAPLG00000001847	27.5841258	6.459320966	2.0944	4.53E-05	0.00013184	-//-
ENSAPLG00000001849	6884.689072	2057.451488	1.7425	1.28E-12	7.47E-12	CLDN2	claudin 2 [Source:HGNC Symbol;Acc:HGNC:2041]
ENSAPLG00000001855	289.6925589	145.3596867	0.9949	4.26E-05	0.00012436	-//-
ENSAPLG00000001856	694.702169	61.75269288	3.4918	7.50E-80	4.06E-78	S1PR1	sphingosine-1-phosphate receptor 1 [Source:HGNC Symbol;Acc:HGNC:3165]
ENSAPLG00000001860	70.20496226	989.1922813	-3.8166	1.48E-80	8.14E-79	THNSL1	threonine synthase like 1 [Source:HGNC Symbol;Acc:HGNC:26160]
ENSAPLG00000001863	46.19613983	25.26892316	0.87041	0.010313	0.021006	-//-
ENSAPLG00000001864	112.3651955	65.14679595	0.78643	0.00081242	0.0019866	ZBTB26	zinc finger and BTB domain containing 26 [Source:HGNC Symbol;Acc:HGNC:23383]
ENSAPLG00000001866	154.549581	22.03054894	2.8105	2.72E-26	3.31E-25	-//-
ENSAPLG00000001867	532.8274559	2344.133731	-2.1373	1.74E-23	1.90E-22	GGACT	gamma-glutamylamine cyclotransferase [Source:HGNC Symbol;Acc:HGNC:25100]
ENSAPLG00000001868	11.08681585	2.023843806	2.4537	0.010354	0.02108	DRD1	dopamine receptor D1 [Source:HGNC Symbol;Acc:HGNC:3020]
ENSAPLG00000001869	800.0460469	149.2846134	2.422	4.60E-06	1.49E-05	-//-
ENSAPLG00000001870	7.909353451	0.330663571	4.5801	0.001071	0.0025716	-//-
ENSAPLG00000001872	147.7660437	74.40863148	0.98977	1.32E-05	4.09E-05	-//-
ENSAPLG00000001874	17.31339786	4.524722919	1.936	0.0031561	0.0070725	-//-
ENSAPLG00000001879	170.1253889	23.54121573	2.8533	9.48E-29	1.29E-27	CXCR4	C-X-C motif chemokine receptor 4 [Source:HGNC Symbol;Acc:HGNC:2561]
ENSAPLG00000001882	2369.999071	718.4017789	1.722	3.55E-31	5.22E-30	COL6A1	collagen type VI alpha 1 chain [Source:HGNC Symbol;Acc:HGNC:2211]
ENSAPLG00000001884	23.64959152	104.5256637	-2.144	2.06E-14	1.36E-13	PGAP1	post-GPI attachment to proteins 1 [Source:HGNC Symbol;Acc:HGNC:25712]
ENSAPLG00000001887	582.9609391	136.4475567	2.0951	2.92E-31	4.32E-30	-//-
ENSAPLG00000001890	0	4.887506271	#NAME?	0.0048151	0.010434	-//-
ENSAPLG00000001895	1360.620725	757.942557	0.8441	1.99E-06	6.73E-06	-//-
ENSAPLG00000001896	16.49730995	39.03271894	-1.2425	0.00099663	0.0024037	-//-
ENSAPLG00000001901	383.3508982	545.0696655	-0.50778	0.00088561	0.0021522	ADI1	acireductone dioxygenase 1 [Source:HGNC Symbol;Acc:HGNC:30576]
ENSAPLG00000001902	9.467553568	50.4778478	-2.4146	1.07E-09	4.96E-09	GDF10	growth differentiation factor 10 [Source:HGNC Symbol;Acc:HGNC:4215]
ENSAPLG00000001905	81.42179577	417.4947597	-2.3583	3.38E-14	2.20E-13	BDH2	3-hydroxybutyrate dehydrogenase, type 2 [Source:HGNC Symbol;Acc:HGNC:32389]
ENSAPLG00000001906	247.5250143	150.2923353	0.7198	9.38E-05	0.00026299	IDH3A	isocitrate dehydrogenase 3 (NAD(+)) alpha [Source:HGNC Symbol;Acc:HGNC:5384]
ENSAPLG00000001907	167.5214615	2.02206541	6.3724	2.19E-58	7.02E-57	ACKR4	atypical chemokine receptor 4 [Source:HGNC Symbol;Acc:HGNC:1611]
ENSAPLG00000001908	102.132782	3161.632254	-4.9522	3.18E-146	6.37E-144	PPP1R3C	protein phosphatase 1 regulatory subunit 3C [Source:HGNC Symbol;Acc:HGNC:9293]
ENSAPLG00000001909	2.189451922	15.34885215	-2.8095	0.00017147	0.00046284	-//-
ENSAPLG00000001911	85.49875939	145.5975477	-0.76801	0.00029419	0.00076762	-//-
ENSAPLG00000001914	5389.973957	926.0079342	2.5412	2.84E-74	1.34E-72	G0S2	G0/G1 switch 2 [Source:HGNC Symbol;Acc:HGNC:30229]
ENSAPLG00000001924	161.4693796	104.7992013	0.62363	0.0021465	0.0049282	TNFAIP8	TNF alpha induced protein 8 [Source:HGNC Symbol;Acc:HGNC:17260]
ENSAPLG00000001925	115.1116027	224.19452	-0.96172	0.00039496	0.0010097	TIRAP	TIR domain containing adaptor protein [Source:HGNC Symbol;Acc:HGNC:17192]
ENSAPLG00000001930	58.49188958	10.08485572	2.536	2.16E-11	1.15E-10	KCNJ2	potassium voltage-gated channel subfamily J member 2 [Source:HGNC Symbol;Acc:HGNC:6263]
ENSAPLG00000001931	286.340727	144.2126514	0.98954	1.11E-06	3.85E-06	NECTIN1	nectin cell adhesion molecule 1 [Source:HGNC Symbol;Acc:HGNC:9706]
ENSAPLG00000001936	735.7729302	50.92276333	3.8529	4.45E-93	3.45E-91	-//-
ENSAPLG00000001937	0.938161753	9.993831569	-3.4131	0.00075717	0.0018586	-//-
ENSAPLG00000001938	0.315625902	6.278585924	-4.3142	0.0042182	0.0092469	-//-
ENSAPLG00000001940	22.82526425	83.36765564	-1.8689	0.013194	0.026309	KCNJ16	potassium voltage-gated channel subfamily J member 16 [Source:HGNC Symbol;Acc:HGNC:6262]
ENSAPLG00000001942	362.7739208	282.7128606	0.35973	0.026625	0.049902	-//-
ENSAPLG00000001946	95.36213302	181.8863552	-0.93155	4.37E-06	1.42E-05	PEX2	peroxisomal biogenesis factor 2 [Source:HGNC Symbol;Acc:HGNC:9717]
ENSAPLG00000001947	585.3023085	430.9116956	0.44179	0.0036481	0.0080836	PAIP1	poly(A) binding protein interacting protein 1 [Source:HGNC Symbol;Acc:HGNC:16945]
ENSAPLG00000001954	34.57819573	0	Inf	6.55E-17	4.97E-16	-//-
ENSAPLG00000001960	194.9818134	14.17836992	3.7816	1.44E-43	3.12E-42	CXCR6	C-X-C motif chemokine receptor 6 [Source:HGNC Symbol;Acc:HGNC:16647]
ENSAPLG00000001963	4.425006344	0	Inf	0.010116	0.020637	-//-
ENSAPLG00000001965	167.7428615	373.5649601	-1.1551	2.95E-09	1.33E-08	DUS1L	dihydrouridine synthase 1 like [Source:HGNC Symbol;Acc:HGNC:30086]
ENSAPLG00000001966	63.76242657	2.042885798	4.964	2.03E-20	1.90E-19	CTLA4	cytotoxic T-lymphocyte associated protein 4 [Source:HGNC Symbol;Acc:HGNC:2505]
ENSAPLG00000001969	1621.561374	309.1443595	2.391	2.80E-07	1.04E-06	CSRNP1	cysteine and serine rich nuclear protein 1 [Source:HGNC Symbol;Acc:HGNC:14300]
ENSAPLG00000001970	3.795003283	12.45840509	-1.7149	0.015997	0.031376	GSG1	germ cell associated 1 [Source:HGNC Symbol;Acc:HGNC:19716]
ENSAPLG00000001972	74.36791242	178.0133563	-1.2592	2.63E-09	1.19E-08	-//-
ENSAPLG00000001974	4325.360967	6601.510459	-0.60998	3.07E-06	1.02E-05	UQCRC1	ubiquinol-cytochrome c reductase core protein I [Source:HGNC Symbol;Acc:HGNC:12585]
ENSAPLG00000001976	51.23621481	29.03710898	0.81927	0.011134	0.02252	CHPT1	choline phosphotransferase 1 [Source:HGNC Symbol;Acc:HGNC:17852]
ENSAPLG00000001977	285.3476575	142.7032426	0.9997	0.00093753	0.0022696	C3AR1	complement C3a receptor 1 [Source:HGNC Symbol;Acc:HGNC:1319]
ENSAPLG00000001978	79.69496796	169.8531947	-1.0917	1.82E-07	6.86E-07	-//-
ENSAPLG00000001983	543.7270139	196.5211592	1.4682	2.52E-19	2.22E-18	C2CD2	C2 calcium dependent domain containing 2 [Source:HGNC Symbol;Acc:HGNC:1266]
ENSAPLG00000001985	6865.052401	1.050895086	12.673	9.62E-244	7.71E-241	-//-
ENSAPLG00000001986	0	24.28823184	#NAME?	2.88E-12	1.64E-11	GPR85	G protein-coupled receptor 85 [Source:HGNC Symbol;Acc:HGNC:4536]
ENSAPLG00000001988	4.750596943	0.330663571	3.8447	0.02547	0.047984	NKX2-5	NK2 homeobox 5 [Source:HGNC Symbol;Acc:HGNC:2488]
ENSAPLG00000001989	1.307357366	7.500695056	-2.5204	0.013987	0.027755	-//-
ENSAPLG00000001991	38.3470259	65.82585182	-0.77954	0.0063605	0.013463	LIPT1	lipoyltransferase 1 [Source:HGNC Symbol;Acc:HGNC:29569]
ENSAPLG00000001994	94.78649707	54.8870055	0.78822	0.0016749	0.0039105	-//-
ENSAPLG00000001995	587.4622924	11081.78567	-4.2376	1.63E-111	1.85E-109	GPAM	glycerol-3-phosphate acyltransferase, mitochondrial [Source:HGNC Symbol;Acc:HGNC:24865]
ENSAPLG00000001997	30.6905361	10.96631516	1.4847	0.0065999	0.013933	-//-
ENSAPLG00000001999	3565.541001	2807.987055	0.34458	0.025288	0.047667	TGM2	transglutaminase 2 [Source:HGNC Symbol;Acc:HGNC:11778]
ENSAPLG00000002000	271.7613246	118.1273013	1.202	1.01E-10	5.11E-10	-//-
ENSAPLG00000002002	340.6885028	441.4126578	-0.37367	0.017928	0.034779	-//-
ENSAPLG00000002006	6800.526992	122.4010854	5.796	3.37E-108	3.73E-106	-//-
ENSAPLG00000002008	3082.006447	4401.994376	-0.51429	9.92E-05	0.00027726	UQCRC2	ubiquinol-cytochrome c reductase core protein II [Source:HGNC Symbol;Acc:HGNC:12586]
ENSAPLG00000002010	730.1110964	196.0863937	1.8966	7.45E-13	4.43E-12	NUAK1	NUAK family kinase 1 [Source:HGNC Symbol;Acc:HGNC:14311]
ENSAPLG00000002011	134.9488096	56.89065793	1.2461	7.77E-08	3.05E-07	RGS18	regulator of G-protein signaling 18 [Source:HGNC Symbol;Acc:HGNC:14261]
ENSAPLG00000002015	283.8416774	875.2439641	-1.6246	7.88E-12	4.35E-11	-//-
ENSAPLG00000002016	348.647705	187.0427482	0.8984	1.47E-07	5.63E-07	ING3	inhibitor of growth family member 3 [Source:HGNC Symbol;Acc:HGNC:14587]
ENSAPLG00000002017	34.11634376	16.34262126	1.0618	0.0073162	0.015325	UNC5C	unc-5 netrin receptor C [Source:HGNC Symbol;Acc:HGNC:12569]
ENSAPLG00000002018	1796.987715	74.24414801	4.5972	6.73E-154	1.55E-151	EGR1	early growth response 1 [Source:HGNC Symbol;Acc:HGNC:3238]
ENSAPLG00000002019	101.596503	60.04178392	0.75881	0.001605	0.0037562	-//-
ENSAPLG00000002020	831.0496425	306.3219548	1.4399	3.59E-21	3.53E-20	-//-
ENSAPLG00000002023	285.2726233	26.64629601	3.4203	8.74E-30	1.23E-28	EMP1	epithelial membrane protein 1 [Source:HGNC Symbol;Acc:HGNC:3333]
ENSAPLG00000002028	308.4634675	413.798447	-0.42383	0.0085615	0.017703	NDC1	NDC1 transmembrane nucleoporin [Source:HGNC Symbol;Acc:HGNC:25525]
ENSAPLG00000002029	26.18955841	49.90445315	-0.93018	0.0046277	0.010074	-//-
ENSAPLG00000002030	16.87896774	0.370525952	5.5095	2.79E-07	1.04E-06	-//-
ENSAPLG00000002038	109.3319383	159.4265951	-0.54418	0.0082115	0.017027	FAM84B	family with sequence similarity 84 member B [Source:HGNC Symbol;Acc:HGNC:24166]
ENSAPLG00000002040	16.2917723	36.08755332	-1.1474	0.0039808	0.0087631	-//-
ENSAPLG00000002044	148.7524846	5.638079171	4.7216	2.02E-44	4.50E-43	-//-
ENSAPLG00000002046	30.98873009	98.90616135	-1.6743	6.59E-10	3.12E-09	-//-
ENSAPLG00000002048	20.56058789	5.898538976	1.8015	0.0013658	0.003227	ADRA2A	adrenoceptor alpha 2A [Source:HGNC Symbol;Acc:HGNC:281]
ENSAPLG00000002049	142.7808376	13.76975998	3.3742	8.52E-16	6.11E-15	-//-
ENSAPLG00000002052	118.0706644	36.08530979	1.7102	6.19E-09	2.72E-08	UBB	ubiquitin B [Source:HGNC Symbol;Acc:HGNC:12463]
ENSAPLG00000002054	258.2886865	103.2995326	1.3222	3.41E-12	1.93E-11	RPP38	ribonuclease P/MRP subunit p38 [Source:HGNC Symbol;Acc:HGNC:30329]
ENSAPLG00000002056	3630.894586	180.5747543	4.3297	2.41E-41	4.85E-40	-//-
ENSAPLG00000002063	18.0766882	74.15202971	-2.0364	0.00023625	0.00062437	HUNK	hormonally up-regulated Neu-associated kinase [Source:HGNC Symbol;Acc:HGNC:13326]
ENSAPLG00000002064	2.770880243	11.91713022	-2.1046	0.012521	0.02508	-//-
ENSAPLG00000002066	1505.457443	1201.647208	0.32519	0.016685	0.032568	SRRM1	serine and arginine repetitive matrix 1 [Source:HGNC Symbol;Acc:HGNC:16638]
ENSAPLG00000002071	483.7129518	1586.072654	-1.7132	1.52E-23	1.67E-22	WWP1	WW domain containing E3 ubiquitin protein ligase 1 [Source:HGNC Symbol;Acc:HGNC:17004]
ENSAPLG00000002077	781.0360386	83.78031404	3.2207	9.06E-48	2.19E-46	-//-
ENSAPLG00000002080	447.4021704	95.08618475	2.2343	5.66E-29	7.76E-28	-//-
ENSAPLG00000002081	79.25974045	38.97203617	1.0241	0.00020757	0.0005538	CCDC40	coiled-coil domain containing 40 [Source:HGNC Symbol;Acc:HGNC:26090]
ENSAPLG00000002082	451.2707781	251.1984015	0.84517	1.53E-07	5.82E-07	CLASP1	cytoplasmic linker associated protein 1 [Source:HGNC Symbol;Acc:HGNC:17088]
ENSAPLG00000002083	37.9940387	5.457809257	2.7994	4.11E-06	1.34E-05	PLA2G4F	phospholipase A2 group IVF [Source:HGNC Symbol;Acc:HGNC:27396]
ENSAPLG00000002085	4.140523275	49.54213493	-3.5808	7.20E-15	4.88E-14	-//-
ENSAPLG00000002087	2420.281008	1258.752991	0.94318	4.10E-12	2.30E-11	-//-
ENSAPLG00000002088	9.323052845	76.73613514	-3.041	1.79E-12	1.04E-11	-//-
ENSAPLG00000002089	153.0317162	102.6167561	0.57656	0.0046904	0.010197	CLDN12	claudin 12 [Source:HGNC Symbol;Acc:HGNC:2034]
ENSAPLG00000002090	4.320364407	134.8676982	-4.9642	9.22E-44	2.01E-42	GDF2	growth differentiation factor 2 [Source:HGNC Symbol;Acc:HGNC:4217]
ENSAPLG00000002092	27.81254167	73.74243428	-1.4068	1.77E-06	6.03E-06	-//-
ENSAPLG00000002096	153.7492754	483.0564038	-1.6516	1.47E-22	1.54E-21	-//-
ENSAPLG00000002100	4.37018789	20.40935086	-2.2235	0.0001865	0.00050171	KCNE3	potassium voltage-gated channel subfamily E regulatory subunit 3 [Source:HGNC Symbol;Acc:HGNC:6243]
ENSAPLG00000002101	59.26806821	112.835453	-0.92889	0.0048163	0.010436	GPR34	G protein-coupled receptor 34 [Source:HGNC Symbol;Acc:HGNC:4490]
ENSAPLG00000002105	81.73819382	30.61620114	1.4167	6.40E-07	2.29E-06	NYX	nyctalopin [Source:HGNC Symbol;Acc:HGNC:8082]
ENSAPLG00000002107	2538.028713	370.1807875	2.7774	9.26E-45	2.08E-43	RNF103	ring finger protein 103 [Source:HGNC Symbol;Acc:HGNC:12859]
ENSAPLG00000002109	423.2892079	245.2993157	0.7871	1.64E-06	5.61E-06	-//-
ENSAPLG00000002111	219.2029486	0	Inf	1.01E-74	4.80E-73	-//-
ENSAPLG00000002118	30.78398984	14.86826005	1.0499	0.012561	0.02515	-//-
ENSAPLG00000002119	31.44888196	0	Inf	2.07E-15	1.45E-14	-//-
ENSAPLG00000002121	300.4621541	469.5820694	-0.64419	4.55E-05	0.00013226	RAD54L2	RAD54-like 2 (S. cerevisiae) [Source:HGNC Symbol;Acc:HGNC:29123]
ENSAPLG00000002123	51.8711876	131.6430308	-1.3436	9.91E-09	4.28E-08	TMEM229B	transmembrane protein 229B [Source:HGNC Symbol;Acc:HGNC:20130]
ENSAPLG00000002129	17.40432887	1.332175279	3.7076	4.24E-06	1.38E-05	MOV10L1	Mov10 RISC complex RNA helicase like 1 [Source:HGNC Symbol;Acc:HGNC:7201]
ENSAPLG00000002130	1033.741861	78.43465057	3.7202	7.97E-100	7.29E-98	GALNT2	polypeptide N-acetylgalactosaminyltransferase 2 [Source:HGNC Symbol;Acc:HGNC:4124]
ENSAPLG00000002135	25.34729739	104.6352647	-2.0455	1.60E-13	1.00E-12	-//-
ENSAPLG00000002137	252.8238253	92.59660503	1.4491	7.40E-14	4.73E-13	FICD	FIC domain containing [Source:HGNC Symbol;Acc:HGNC:18416]
ENSAPLG00000002151	1808.76537	210.4618872	3.1034	2.09E-85	1.30E-83	BTG2	BTG anti-proliferation factor 2 [Source:HGNC Symbol;Acc:HGNC:1131]
ENSAPLG00000002156	67.55865335	28.11887882	1.2646	2.96E-05	8.79E-05	-//-
ENSAPLG00000002159	150.7080743	3.513690214	5.4226	2.03E-49	5.08E-48	ROS1	ROS proto-oncogene 1, receptor tyrosine kinase [Source:HGNC Symbol;Acc:HGNC:10261]
ENSAPLG00000002160	31.33302658	0	Inf	2.17E-15	1.51E-14	-//-
ENSAPLG00000002166	18.63693839	6.907793285	1.4319	0.011005	0.022282	-//-
ENSAPLG00000002168	900.7129965	21.54640004	5.3855	5.20E-103	5.09E-101	MAPK13	mitogen-activated protein kinase 13 [Source:HGNC Symbol;Acc:HGNC:6875]
ENSAPLG00000002170	6598.670586	78.51940928	6.393	9.01E-207	3.99E-204	CNP	2',3'-cyclic nucleotide 3' phosphodiesterase [Source:HGNC Symbol;Acc:HGNC:2158]
ENSAPLG00000002172	77.86222422	10.29415375	2.9191	1.45E-16	1.09E-15	CH25H	cholesterol 25-hydroxylase [Source:HGNC Symbol;Acc:HGNC:1907]
ENSAPLG00000002183	210.4371719	122.3732335	0.7821	5.59E-05	0.00016082	TRMT11	tRNA methyltransferase 11 homolog [Source:HGNC Symbol;Acc:HGNC:21080]
ENSAPLG00000002186	574.0948578	22.63847078	4.6644	5.32E-103	5.18E-101	-//-
ENSAPLG00000002187	0.621287108	10.07355633	-4.0192	0.00026836	0.0007047	-//-
ENSAPLG00000002196	291.0880247	0.340184567	9.7409	2.52E-35	4.30E-34	-//-
ENSAPLG00000002197	465.3578432	95.85642866	2.2794	8.00E-37	1.43E-35	-//-
ENSAPLG00000002199	18.05301258	80.39641622	-2.1549	5.46E-12	3.05E-11	-//-
ENSAPLG00000002201	5076.028678	814.6035635	2.6395	3.82E-57	1.19E-55	-//-
ENSAPLG00000002202	5975.685276	633.3354447	3.2381	7.01E-43	1.47E-41	FAM46A	family with sequence similarity 46 member A [Source:HGNC Symbol;Acc:HGNC:18345]
ENSAPLG00000002204	1160.999764	152.9915143	2.9238	9.63E-52	2.55E-50	NFIL3	nuclear factor, interleukin 3 regulated [Source:HGNC Symbol;Acc:HGNC:7787]
ENSAPLG00000002210	9.48001575	0.330663571	4.8415	0.00021328	0.0005674	-//-
ENSAPLG00000002211	13.35973158	0.680369134	4.2954	1.84E-05	5.61E-05	-//-
ENSAPLG00000002216	37.30626835	3.114601273	3.5823	2.57E-11	1.36E-10	GPR132	G protein-coupled receptor 132 [Source:HGNC Symbol;Acc:HGNC:17482]
ENSAPLG00000002218	186.6979233	93.5593485	0.99675	9.36E-07	3.29E-06	CDCA4	cell division cycle associated 4 [Source:HGNC Symbol;Acc:HGNC:14625]
ENSAPLG00000002219	3662.928521	696.9219423	2.3939	4.31E-64	1.61E-62	CEPT1	choline/ethanolamine phosphotransferase 1 [Source:HGNC Symbol;Acc:HGNC:24289]
ENSAPLG00000002220	282.6248754	133.1687998	1.0856	1.46E-06	5.03E-06	-//-
ENSAPLG00000002222	11.51704839	24.6224522	-1.0962	0.016743	0.032665	PRSS35	protease, serine 35 [Source:HGNC Symbol;Acc:HGNC:21387]
ENSAPLG00000002226	29.76358778	3.914557551	2.9266	7.64E-06	2.42E-05	-//-
ENSAPLG00000002232	0.653678683	51.88356452	-6.3106	5.44E-15	3.70E-14	-//-
ENSAPLG00000002243	357.3731464	196.3424486	0.86406	3.75E-07	1.37E-06	CASP8AP2	caspase 8 associated protein 2 [Source:HGNC Symbol;Acc:HGNC:1510]
ENSAPLG00000002244	178.145628	109.1199613	0.70714	0.00039983	0.0010212	-//-
ENSAPLG00000002246	11.12792338	26.14441839	-1.2323	0.0073584	0.015402	-//-
ENSAPLG00000002247	460.2263354	635.3377279	-0.46518	0.0019597	0.0045308	-//-
ENSAPLG00000002251	9113.592554	616.6268634	3.8856	6.12E-153	1.37E-150	-//-
ENSAPLG00000002252	18671.03907	150.0948018	6.9588	3.85E-87	2.49E-85	-//-
ENSAPLG00000002253	1.855145369	25.05056926	-3.7552	9.80E-08	3.81E-07	-//-
ENSAPLG00000002255	35.59187748	4.085771597	3.1229	1.34E-06	4.61E-06	-//-
ENSAPLG00000002256	74.97843743	245.9841984	-1.714	1.15E-17	9.20E-17	-//-
ENSAPLG00000002259	7.575046898	23.49957496	-1.6333	0.001334	0.0031585	-//-
ENSAPLG00000002260	53.25873913	27.39331212	0.95919	0.0026867	0.0060823	-//-
ENSAPLG00000002263	37.89763612	72.42287166	-0.93434	0.00095903	0.0023183	HIST2H2AA4	histone cluster 2 H2A family member a4 [Source:HGNC Symbol;Acc:HGNC:29668]
ENSAPLG00000002275	2147.391249	2978.957216	-0.47222	0.0003834	0.00098182	UQCRFS1	ubiquinol-cytochrome c reductase, Rieske iron-sulfur polypeptide 1 [Source:HGNC Symbol;Acc:HGNC:12587]
ENSAPLG00000002280	176.6928672	282.2085755	-0.67552	0.00038076	0.00097608	-//-
ENSAPLG00000002281	354.7185728	50.39680977	2.8153	9.45E-44	2.06E-42	NCF4	neutrophil cytosolic factor 4 [Source:HGNC Symbol;Acc:HGNC:7662]
ENSAPLG00000002282	23.28039591	83.24793115	-1.8383	5.16E-10	2.46E-09	-//-
ENSAPLG00000002283	126.1319353	52.68614733	1.2594	8.99E-08	3.51E-07	STRIP2	striatin interacting protein 2 [Source:HGNC Symbol;Acc:HGNC:22209]
ENSAPLG00000002287	1991.41991	986.6765195	1.0131	2.33E-13	1.44E-12	TMEM41B	transmembrane protein 41B [Source:HGNC Symbol;Acc:HGNC:28948]
ENSAPLG00000002295	11.79653649	0.370525952	4.9926	0.00018746	0.00050406	-//-
ENSAPLG00000002298	510.4598756	270.3797612	0.91681	9.17E-09	3.96E-08	-//-
ENSAPLG00000002299	1281.220519	252.4805092	2.3433	4.29E-28	5.65E-27	LITAF	lipopolysaccharide induced TNF factor [Source:HGNC Symbol;Acc:HGNC:16841]
ENSAPLG00000002302	3551.076219	77.68221715	5.5145	3.20E-64	1.20E-62	TNFAIP3	TNF alpha induced protein 3 [Source:HGNC Symbol;Acc:HGNC:11896]
ENSAPLG00000002306	118.014572	57.73953246	1.0313	1.13E-05	3.53E-05	ACKR3	atypical chemokine receptor 3 [Source:HGNC Symbol;Acc:HGNC:23692]
ENSAPLG00000002307	7.586260337	0.701189523	3.4355	0.0044003	0.0096248	-//-
ENSAPLG00000002309	4.488540752	0	Inf	0.0098376	0.020124	-//-
ENSAPLG00000002311	98.09052645	27.6092586	1.829	4.74E-06	1.54E-05	-//-
ENSAPLG00000002313	439.9747793	27.94410798	3.9768	4.20E-76	2.08E-74	RGS1	regulator of G-protein signaling 1 [Source:HGNC Symbol;Acc:HGNC:9991]
ENSAPLG00000002314	131.1396188	94.49506137	0.47279	0.02662	0.049899	SIAH1	siah E3 ubiquitin protein ligase 1 [Source:HGNC Symbol;Acc:HGNC:10857]
ENSAPLG00000002316	96.43060798	133.997702	-0.47465	0.026557	0.049791	-//-
ENSAPLG00000002317	294.3855444	22.10803017	3.7351	1.32E-56	4.01E-55	P2RX7	purinergic receptor P2X 7 [Source:HGNC Symbol;Acc:HGNC:8537]
ENSAPLG00000002318	23.12173291	73.49280874	-1.6684	4.92E-08	1.97E-07	GNB1L	G protein subunit beta 1 like [Source:HGNC Symbol;Acc:HGNC:4397]
ENSAPLG00000002324	8.888622733	0.701189523	3.6641	0.0013288	0.0031466	-//-
ENSAPLG00000002325	17570.16877	2160.138968	3.0239	4.69E-20	4.29E-19	ZFP36L1	ZFP36 ring finger protein like 1 [Source:HGNC Symbol;Acc:HGNC:1107]
ENSAPLG00000002326	11.16653343	0.330663571	5.0777	4.02E-05	0.00011767	-//-
ENSAPLG00000002327	1283.203608	718.6426767	0.8364	4.09E-09	1.82E-08	ZFHX3	zinc finger homeobox 3 [Source:HGNC Symbol;Acc:HGNC:777]
ENSAPLG00000002328	57.73354371	30.97479869	0.89831	0.0032328	0.0072318	MFHAS1	malignant fibrous histiocytoma amplified sequence 1 [Source:HGNC Symbol;Acc:HGNC:16982]
ENSAPLG00000002330	136.9188571	273.3324499	-0.99734	0.00015855	0.00043011	-//-
ENSAPLG00000002331	865.8859628	101.7877717	3.0886	2.09E-70	9.03E-69	-//-
ENSAPLG00000002335	467.6431959	279.5388901	0.74236	3.90E-06	1.28E-05	TNKS	tankyrase [Source:HGNC Symbol;Acc:HGNC:11941]
ENSAPLG00000002336	12.59766473	2.042885798	2.6245	0.0013223	0.0031334	-//-
ENSAPLG00000002340	1059.173656	21.23237105	5.6405	7.74E-161	2.07E-158	APOLD1	apolipoprotein L domain containing 1 [Source:HGNC Symbol;Acc:HGNC:25268]
ENSAPLG00000002341	19.27440866	6.516446944	1.5645	0.0058001	0.012389	-//-
ENSAPLG00000002342	4.992723741	0.370525952	3.7522	0.01888	0.036462	CCDC102B	coiled-coil domain containing 102B [Source:HGNC Symbol;Acc:HGNC:26295]
ENSAPLG00000002343	405.1266889	663.4479055	-0.71161	2.24E-06	7.56E-06	-//-
ENSAPLG00000002347	130.5183064	179.7296826	-0.46158	0.015993	0.031372	PAQR9	progestin and adipoQ receptor family member 9 [Source:HGNC Symbol;Acc:HGNC:30131]
ENSAPLG00000002350	90.59115534	20.79536202	2.1231	1.10E-12	6.50E-12	-//-
ENSAPLG00000002352	643.586509	288.0308095	1.1599	9.69E-14	6.16E-13	MTM1	myotubularin 1 [Source:HGNC Symbol;Acc:HGNC:7448]
ENSAPLG00000002355	13054.40456	3817.240674	1.7739	5.17E-41	1.02E-39	-//-
ENSAPLG00000002362	430.6349614	2508.664596	-2.5424	1.41E-23	1.55E-22	PBLD	phenazine biosynthesis like protein domain containing [Source:HGNC Symbol;Acc:HGNC:23301]
ENSAPLG00000002363	3.16000525	21.67728658	-2.7782	6.61E-06	2.11E-05	AGTR2	angiotensin II receptor type 2 [Source:HGNC Symbol;Acc:HGNC:338]
ENSAPLG00000002364	269.5689535	187.2209384	0.52591	0.0056526	0.0121	-//-
ENSAPLG00000002365	57.91043601	20.62770476	1.4892	9.29E-06	2.91E-05	-//-
ENSAPLG00000002368	3459.597287	6137.331261	-0.82701	2.32E-10	1.14E-09	NNT	nicotinamide nucleotide transhydrogenase [Source:HGNC Symbol;Acc:HGNC:7863]
ENSAPLG00000002371	1545.270565	625.798661	1.3041	5.14E-20	4.69E-19	RAB9A	RAB9A, member RAS oncogene family [Source:HGNC Symbol;Acc:HGNC:9792]
ENSAPLG00000002376	112.3415451	66.90971482	0.7476	0.0012303	0.0029287	SENP8	SUMO/sentrin peptidase family member, NEDD8 specific [Source:HGNC Symbol;Acc:HGNC:22992]
ENSAPLG00000002378	18813.05468	4287.776354	2.1334	1.01E-20	9.65E-20	B2M	beta-2-microglobulin [Source:HGNC Symbol;Acc:HGNC:914]
ENSAPLG00000002380	11.83514653	30.95638571	-1.3872	0.019835	0.038183	-//-
ENSAPLG00000002386	383.6731391	225.1053909	0.76928	3.91E-06	1.28E-05	DENND5A	DENN domain containing 5A [Source:HGNC Symbol;Acc:HGNC:19344]
ENSAPLG00000002387	793.4904009	422.3252773	0.90986	7.77E-08	3.05E-07	-//-
ENSAPLG00000002388	411.4994717	218.7886658	0.91135	3.99E-08	1.61E-07	TCP11L2	t-complex 11 like 2 [Source:HGNC Symbol;Acc:HGNC:28627]
ENSAPLG00000002389	2837.818929	11618.45348	-2.0336	1.52E-21	1.51E-20	-//-
ENSAPLG00000002392	1767.532476	652.0234332	1.4387	2.72E-24	3.08E-23	DNAJC7	DnaJ heat shock protein family (Hsp40) member C7 [Source:HGNC Symbol;Acc:HGNC:12392]
ENSAPLG00000002393	405.9924698	134.0685901	1.5985	5.14E-20	4.69E-19	-//-
ENSAPLG00000002394	316.2717694	208.2555303	0.60281	0.0049472	0.010695	PAPSS2	3'-phosphoadenosine 5'-phosphosulfate synthase 2 [Source:HGNC Symbol;Acc:HGNC:8604]
ENSAPLG00000002395	2850.22548	987.9478496	1.5286	1.30E-28	1.76E-27	-//-
ENSAPLG00000002397	1040.314516	106.6818712	3.2856	7.14E-85	4.40E-83	RGS2	regulator of G-protein signaling 2 [Source:HGNC Symbol;Acc:HGNC:9998]
ENSAPLG00000002398	4.781739776	58.26934405	-3.6071	5.27E-17	4.03E-16	-//-
ENSAPLG00000002399	13.65417934	26.87417091	-0.97688	0.026648	0.04994	-//-
ENSAPLG00000002400	858.0429572	1200.97923	-0.48509	0.00053967	0.0013534	-//-
ENSAPLG00000002402	787.751823	33.01412769	4.5766	1.33E-116	1.57E-114	ABCB9	ATP binding cassette subfamily B member 9 [Source:HGNC Symbol;Acc:HGNC:50]
ENSAPLG00000002404	321.9886969	188.9722301	0.76884	0.00013183	0.00036211	-//-
ENSAPLG00000002405	382.9321746	1069.312781	-1.4815	1.77E-23	1.93E-22	PLPP2	phospholipid phosphatase 2 [Source:HGNC Symbol;Acc:HGNC:9230]
ENSAPLG00000002406	22.40327108	0	Inf	2.54E-11	1.35E-10	-//-
ENSAPLG00000002407	153.9577871	222.0400909	-0.52829	0.0044372	0.0097018	DCPS	decapping enzyme, scavenger [Source:HGNC Symbol;Acc:HGNC:29812]
ENSAPLG00000002409	560.2381906	15.59026996	5.1673	3.59E-105	3.67E-103	UMODL1	uromodulin like 1 [Source:HGNC Symbol;Acc:HGNC:12560]
ENSAPLG00000002410	31.09586951	8.342292111	1.8982	4.69E-05	0.00013641	ICOS	inducible T-cell costimulator [Source:HGNC Symbol;Acc:HGNC:5351]
ENSAPLG00000002411	109.4178996	260.1824584	-1.2497	4.20E-11	2.19E-10	TXNRD2	thioredoxin reductase 2 [Source:HGNC Symbol;Acc:HGNC:18155]
ENSAPLG00000002417	70.78639058	32.96296592	1.1026	0.00014185	0.00038777	DEPDC1	DEP domain containing 1 [Source:HGNC Symbol;Acc:HGNC:22949]
ENSAPLG00000002418	1392.297212	1092.503252	0.34983	0.011127	0.022509	-//-
ENSAPLG00000002419	272.8718603	601.7550204	-1.141	3.03E-13	1.86E-12	RMND5A	required for meiotic nuclear division 5 homolog A [Source:HGNC Symbol;Acc:HGNC:25850]
ENSAPLG00000002420	1434.26486	368.0555239	1.9623	4.74E-24	5.30E-23	SLC25A25	solute carrier family 25 member 25 [Source:HGNC Symbol;Acc:HGNC:20663]
ENSAPLG00000002422	212.0958416	348.8274339	-0.7178	2.39E-05	7.17E-05	-//-
ENSAPLG00000002423	1271.736871	432.0483061	1.5575	1.30E-26	1.61E-25	SPI1	Spi-1 proto-oncogene [Source:HGNC Symbol;Acc:HGNC:11241]
ENSAPLG00000002426	454.944585	920.4423034	-1.0166	4.32E-12	2.42E-11	RARS	arginyl-tRNA synthetase [Source:HGNC Symbol;Acc:HGNC:9870]
ENSAPLG00000002431	370.0967617	546.4179284	-0.5621	0.0011171	0.0026751	TMEM19	transmembrane protein 19 [Source:HGNC Symbol;Acc:HGNC:25605]
ENSAPLG00000002433	638.4624683	453.7744023	0.49263	0.00096088	0.0023221	ANXA11	annexin A11 [Source:HGNC Symbol;Acc:HGNC:535]
ENSAPLG00000002436	255.2379721	453.7979866	-0.83021	2.96E-07	1.10E-06	-//-
ENSAPLG00000002437	287.1888352	382.5756925	-0.41375	0.011498	0.023191	PI4KB	phosphatidylinositol 4-kinase beta [Source:HGNC Symbol;Acc:HGNC:8984]
ENSAPLG00000002439	473.6054945	602.6880246	-0.34773	0.021505	0.041112	YIPF1	Yip1 domain family member 1 [Source:HGNC Symbol;Acc:HGNC:25231]
ENSAPLG00000002440	382.8727577	296.4824567	0.36892	0.021519	0.041134	PRPF3	pre-mRNA processing factor 3 [Source:HGNC Symbol;Acc:HGNC:17348]
ENSAPLG00000002442	1408.721568	674.1458828	1.0633	3.51E-12	1.99E-11	TNIP1	TNFAIP3 interacting protein 1 [Source:HGNC Symbol;Acc:HGNC:16903]
ENSAPLG00000002445	425.566456	252.071598	0.75555	3.83E-05	0.00011246	ABHD12B	abhydrolase domain containing 12B [Source:HGNC Symbol;Acc:HGNC:19837]
ENSAPLG00000002447	260.623141	136.0297536	0.93804	3.27E-07	1.21E-06	RAB27A	RAB27A, member RAS oncogene family [Source:HGNC Symbol;Acc:HGNC:9766]
ENSAPLG00000002450	71.76690861	20.41175828	1.8139	9.95E-09	4.29E-08	MND1	meiotic nuclear divisions 1 [Source:HGNC Symbol;Acc:HGNC:24839]
ENSAPLG00000002452	69.94165733	4.545543308	3.9436	7.09E-21	6.82E-20	-//-
ENSAPLG00000002453	14.44534289	0.340184567	5.4081	1.18E-06	4.10E-06	-//-
ENSAPLG00000002455	46.94824198	14.99914659	1.6462	9.22E-06	2.89E-05	ZAP70	zeta chain of T cell receptor associated protein kinase 70 [Source:HGNC Symbol;Acc:HGNC:12858]
ENSAPLG00000002456	48.09906254	429.8362594	-3.1597	1.96E-57	6.16E-56	MYO6	myosin VI [Source:HGNC Symbol;Acc:HGNC:7605]
ENSAPLG00000002458	64.91571937	37.75720451	0.78182	0.0057373	0.012264	NSMF	NMDA receptor synaptonuclear signaling and neuronal migration factor [Source:HGNC Symbol;Acc:HGNC:29843]
ENSAPLG00000002459	22.06896453	100.7936195	-2.1913	1.64E-14	1.09E-13	NIN	ninein [Source:HGNC Symbol;Acc:HGNC:14906]
ENSAPLG00000002462	1365.179291	296.7014399	2.202	4.49E-48	1.09E-46	CDK17	cyclin dependent kinase 17 [Source:HGNC Symbol;Acc:HGNC:8750]
ENSAPLG00000002463	324.6928784	622.5540766	-0.93912	1.00E-09	4.68E-09	WDSUB1	WD repeat, sterile alpha motif and U-box domain containing 1 [Source:HGNC Symbol;Acc:HGNC:26697]
ENSAPLG00000002464	718.4076971	241.6588426	1.5718	1.39E-23	1.53E-22	MYO9A	myosin IXA [Source:HGNC Symbol;Acc:HGNC:7608]
ENSAPLG00000002465	291.0574681	195.4721246	0.57434	0.0009954	0.0024015	-//-
ENSAPLG00000002468	690.1478161	380.3119084	0.85972	8.17E-08	3.20E-07	-//-
ENSAPLG00000002470	715.245405	1187.937967	-0.73195	1.98E-07	7.47E-07	-//-
ENSAPLG00000002471	68.859767	14.70881053	2.227	3.68E-08	1.49E-07	PDE7A	phosphodiesterase 7A [Source:HGNC Symbol;Acc:HGNC:8791]
ENSAPLG00000002475	441.6889387	928.2680561	-1.0715	8.01E-09	3.48E-08	HMOX2	heme oxygenase 2 [Source:HGNC Symbol;Acc:HGNC:5014]
ENSAPLG00000002477	2757.739918	385.5115279	2.8386	7.98E-83	4.73E-81	SGMS1	sphingomyelin synthase 1 [Source:HGNC Symbol;Acc:HGNC:29799]
ENSAPLG00000002481	76.87923395	7.280097633	3.4006	1.76E-19	1.57E-18	-//-
ENSAPLG00000002483	15.71781119	34.67518815	-1.1415	0.0042684	0.0093509	SLC47A2	solute carrier family 47 member 2 [Source:HGNC Symbol;Acc:HGNC:26439]
ENSAPLG00000002484	79.04795909	157.1987332	-0.99179	3.75E-06	1.23E-05	RWDD4	RWD domain containing 4 [Source:HGNC Symbol;Acc:HGNC:23750]
ENSAPLG00000002486	493.5684161	128.8713227	1.9373	4.29E-27	5.48E-26	BACH2	BTB domain and CNC homolog 2 [Source:HGNC Symbol;Acc:HGNC:14078]
ENSAPLG00000002488	4.161701411	14.47094951	-1.7979	0.006237	0.013226	-//-
ENSAPLG00000002489	128.6965058	735.066416	-2.5139	2.38E-43	5.12E-42	CRYL1	crystallin lambda 1 [Source:HGNC Symbol;Acc:HGNC:18246]
ENSAPLG00000002490	22.40079884	47.64677025	-1.0888	0.0013618	0.0032185	DIP2C	disco interacting protein 2 homolog C [Source:HGNC Symbol;Acc:HGNC:29150]
ENSAPLG00000002492	1332.202067	2264.646055	-0.76547	1.71E-08	7.15E-08	MLF2	myeloid leukemia factor 2 [Source:HGNC Symbol;Acc:HGNC:7126]
ENSAPLG00000002495	153.5458639	77.01678632	0.99542	4.55E-06	1.48E-05	PIAS1	protein inhibitor of activated STAT 1 [Source:HGNC Symbol;Acc:HGNC:2752]
ENSAPLG00000002496	985.9461985	1893.672449	-0.94161	6.67E-12	3.71E-11	GPHN	gephyrin [Source:HGNC Symbol;Acc:HGNC:15465]
ENSAPLG00000002498	216.7102024	93.31505815	1.2156	8.93E-10	4.18E-09	OSBPL5	oxysterol binding protein like 5 [Source:HGNC Symbol;Acc:HGNC:16392]
ENSAPLG00000002499	163.5433475	112.9328244	0.53421	0.007962	0.016557	CCDC18	coiled-coil domain containing 18 [Source:HGNC Symbol;Acc:HGNC:30370]
ENSAPLG00000002501	525.0017221	200.7916877	1.3866	2.31E-17	1.81E-16	ANKRD28	ankyrin repeat domain 28 [Source:HGNC Symbol;Acc:HGNC:29024]
ENSAPLG00000002502	216.3816377	109.7949953	0.97877	5.03E-07	1.82E-06	-//-
ENSAPLG00000002505	183.9618564	498.0950029	-1.437	1.19E-12	6.99E-12	-//-
ENSAPLG00000002508	209.8673283	361.3394903	-0.78388	2.91E-06	9.71E-06	-//-
ENSAPLG00000002509	445.5279983	319.1596139	0.48124	0.0024882	0.0056602	SCAF4	SR-related CTD associated factor 4 [Source:HGNC Symbol;Acc:HGNC:19304]
ENSAPLG00000002511	196.8847109	317.6896024	-0.69027	5.57E-05	0.00016042	GTF2E2	general transcription factor IIE subunit 2 [Source:HGNC Symbol;Acc:HGNC:4651]
ENSAPLG00000002516	327.342803	436.5497478	-0.41534	0.0087824	0.018119	TTYH3	tweety family member 3 [Source:HGNC Symbol;Acc:HGNC:22222]
ENSAPLG00000002517	57.38634887	16.21173472	1.8237	1.92E-07	7.24E-07	ST3GAL4	ST3 beta-galactoside alpha-2,3-sialyltransferase 4 [Source:HGNC Symbol;Acc:HGNC:10864]
ENSAPLG00000002518	75.00788018	26.43699798	1.5045	4.34E-07	1.58E-06	-//-
ENSAPLG00000002519	707.5658559	1149.065408	-0.69952	6.86E-07	2.45E-06	NFYC	nuclear transcription factor Y subunit gamma [Source:HGNC Symbol;Acc:HGNC:7806]
ENSAPLG00000002520	884.841476	333.2826363	1.4087	1.29E-20	1.22E-19	SH3GL1	SH3 domain containing GRB2 like 1, endophilin A2 [Source:HGNC Symbol;Acc:HGNC:10830]
ENSAPLG00000002522	385.2907561	92.70048785	2.0553	1.08E-28	1.47E-27	-//-
ENSAPLG00000002524	870.098521	289.4796442	1.5877	3.67E-25	4.27E-24	-//-
ENSAPLG00000002526	627.6601312	92.46478824	2.763	1.76E-55	5.18E-54	PLEKHO1	pleckstrin homology domain containing O1 [Source:HGNC Symbol;Acc:HGNC:24310]
ENSAPLG00000002529	1574.289316	957.2210863	0.71778	1.76E-07	6.67E-07	-//-
ENSAPLG00000002530	568.612835	196.2376355	1.5348	3.57E-21	3.51E-20	TRIM8	tripartite motif containing 8 [Source:HGNC Symbol;Acc:HGNC:15579]
ENSAPLG00000002533	4.44618448	25.58828734	-2.5248	0.0005485	0.0013745	CIB2	calcium and integrin binding family member 2 [Source:HGNC Symbol;Acc:HGNC:24579]
ENSAPLG00000002535	76.4165846	23.90222069	1.6767	2.94E-08	1.20E-07	STYX	serine/threonine/tyrosine interacting protein [Source:HGNC Symbol;Acc:HGNC:11447]
ENSAPLG00000002536	366.8467121	157.2950925	1.2217	5.13E-09	2.27E-08	THEMIS2	thymocyte selection associated family member 2 [Source:HGNC Symbol;Acc:HGNC:16839]
ENSAPLG00000002538	455.2103578	228.7360149	0.99285	9.95E-10	4.65E-09	-//-
ENSAPLG00000002539	118.4850094	39.10423597	1.5993	9.52E-06	2.99E-05	PLCXD2	phosphatidylinositol specific phospholipase C X domain containing 2 [Source:HGNC Symbol;Acc:HGNC:26462]
ENSAPLG00000002541	556.8158976	135.5620754	2.0382	7.43E-33	1.16E-31	NCMAP	non-compact myelin associated protein [Source:HGNC Symbol;Acc:HGNC:29332]
ENSAPLG00000002542	623.3388684	322.6133321	0.95021	5.89E-10	2.79E-09	RNF126	ring finger protein 126 [Source:HGNC Symbol;Acc:HGNC:21151]
ENSAPLG00000002544	1050.420758	798.3181485	0.39593	0.0049746	0.010747	PCID2	PCI domain containing 2 [Source:HGNC Symbol;Acc:HGNC:25653]
ENSAPLG00000002545	440.6829557	288.5265591	0.61104	0.00014466	0.00039483	RCAN3	RCAN family member 3 [Source:HGNC Symbol;Acc:HGNC:3042]
ENSAPLG00000002547	70.1900026	144.7282358	-1.044	1.99E-06	6.73E-06	FRMD4A	FERM domain containing 4A [Source:HGNC Symbol;Acc:HGNC:25491]
ENSAPLG00000002548	634.3400186	1174.356	-0.88854	3.70E-10	1.79E-09	ABCA2	ATP binding cassette subfamily A member 2 [Source:HGNC Symbol;Acc:HGNC:32]
ENSAPLG00000002549	190.6717893	262.597622	-0.46176	0.011253	0.02274	PHACTR4	phosphatase and actin regulator 4 [Source:HGNC Symbol;Acc:HGNC:25793]
ENSAPLG00000002557	325.3669631	652.8739771	-1.0047	7.85E-11	4.02E-10	MRPS5	mitochondrial ribosomal protein S5 [Source:HGNC Symbol;Acc:HGNC:14498]
ENSAPLG00000002562	1.853896627	10.03547235	-2.4365	0.0062814	0.013309	APCDD1L	APC down-regulated 1 like [Source:HGNC Symbol;Acc:HGNC:26892]
ENSAPLG00000002563	221.8590917	130.1346075	0.76964	5.22E-05	0.00015082	SYNJ2	synaptojanin 2 [Source:HGNC Symbol;Acc:HGNC:11504]
ENSAPLG00000002565	801.5746713	1274.469302	-0.66899	0.00066062	0.0016347	VAPB	VAMP associated protein B and C [Source:HGNC Symbol;Acc:HGNC:12649]
ENSAPLG00000002568	76.872965	5.89676058	3.7045	3.21E-21	3.18E-20	LAMC2	laminin subunit gamma 2 [Source:HGNC Symbol;Acc:HGNC:6493]
ENSAPLG00000002569	1350.788455	467.3702952	1.5312	7.38E-26	8.83E-25	FNIP1	folliculin interacting protein 1 [Source:HGNC Symbol;Acc:HGNC:29418]
ENSAPLG00000002572	4.741880989	0	Inf	0.007073	0.014857	-//-
ENSAPLG00000002573	183.9424036	273.7840143	-0.57378	0.0011145	0.0026698	GTF2A1	general transcription factor IIA subunit 1 [Source:HGNC Symbol;Acc:HGNC:4646]
ENSAPLG00000002577	140.3522077	76.16892382	0.88178	0.00028622	0.00074868	LRRC1	leucine rich repeat containing 1 [Source:HGNC Symbol;Acc:HGNC:14307]
ENSAPLG00000002578	484.4234446	360.5991779	0.42587	0.0053602	0.011521	USP1	ubiquitin specific peptidase 1 [Source:HGNC Symbol;Acc:HGNC:12607]
ENSAPLG00000002579	134.2577696	182.9354719	-0.44633	0.021083	0.040383	PIGB	phosphatidylinositol glycan anchor biosynthesis class B [Source:HGNC Symbol;Acc:HGNC:8959]
ENSAPLG00000002580	5.077436285	384.5952953	-6.2431	7.69E-107	8.24E-105	HNF1A	HNF1 homeobox A [Source:HGNC Symbol;Acc:HGNC:11621]
ENSAPLG00000002581	35.38009612	12.49471068	1.5016	0.00028968	0.00075676	-//-
ENSAPLG00000002582	51.80642969	6.198861161	3.0631	1.08E-12	6.35E-12	WISP1	WNT1 inducible signaling pathway protein 1 [Source:HGNC Symbol;Acc:HGNC:12769]
ENSAPLG00000002583	158.897342	268.6832433	-0.75781	2.41E-05	7.22E-05	-//-
ENSAPLG00000002584	2559.130847	667.0499665	1.9398	4.49E-43	9.53E-42	GNPNAT1	glucosamine-phosphate N-acetyltransferase 1 [Source:HGNC Symbol;Acc:HGNC:19980]
ENSAPLG00000002586	17.45540109	5.155708676	1.7594	0.0041347	0.0090804	FOXN4	forkhead box N4 [Source:HGNC Symbol;Acc:HGNC:21399]
ENSAPLG00000002588	349.7644591	478.054236	-0.45079	0.003763	0.0083118	CUX1	cut like homeobox 1 [Source:HGNC Symbol;Acc:HGNC:2557]
ENSAPLG00000002590	499.7986895	75.07529381	2.7349	7.00E-20	6.32E-19	AMOTL2	angiomotin like 2 [Source:HGNC Symbol;Acc:HGNC:17812]
ENSAPLG00000002593	496.8884637	645.5208853	-0.37754	0.011573	0.02332	ZPR1	ZPR1 zinc finger [Source:HGNC Symbol;Acc:HGNC:13051]
ENSAPLG00000002594	79.83787389	193.8181777	-1.2796	1.10E-08	4.71E-08	-//-
ENSAPLG00000002596	455.1522993	738.3441079	-0.69794	0.0010669	0.0025626	TSPAN12	tetraspanin 12 [Source:HGNC Symbol;Acc:HGNC:21641]
ENSAPLG00000002600	14090.77611	4501.583095	1.6462	9.15E-36	1.58E-34	-//-
ENSAPLG00000002602	79.14136234	117.0245602	-0.56431	0.012354	0.02476	DCTD	dCMP deaminase [Source:HGNC Symbol;Acc:HGNC:2710]
ENSAPLG00000002603	1640.704135	413.273725	1.9891	3.87E-42	7.94E-41	MAPK14	mitogen-activated protein kinase 14 [Source:HGNC Symbol;Acc:HGNC:6876]
ENSAPLG00000002604	3752.1092	1373.917342	1.4494	1.19E-26	1.48E-25	RAB21	RAB21, member RAS oncogene family [Source:HGNC Symbol;Acc:HGNC:18263]
ENSAPLG00000002606	36.44285444	146.0685367	-2.0029	2.79E-12	1.59E-11	-//-
ENSAPLG00000002607	14.19200265	0.670848138	4.4029	7.60E-06	2.41E-05	OCA2	OCA2 melanosomal transmembrane protein [Source:HGNC Symbol;Acc:HGNC:8101]
ENSAPLG00000002609	476.2020557	1320.748797	-1.4717	3.15E-24	3.56E-23	PCCA	propionyl-CoA carboxylase alpha subunit [Source:HGNC Symbol;Acc:HGNC:8653]
ENSAPLG00000002614	50.80345954	14.4727279	1.8116	8.41E-07	2.97E-06	-//-
ENSAPLG00000002615	3167.704604	1116.700761	1.5042	2.80E-28	3.74E-27	ACTN1	actinin alpha 1 [Source:HGNC Symbol;Acc:HGNC:163]
ENSAPLG00000002616	446.509419	610.5699981	-0.45147	0.0026809	0.0060698	-//-
ENSAPLG00000002617	196.9361039	3.114601273	5.9825	8.34E-33	1.30E-31	-//-
ENSAPLG00000002620	745.8898891	1217.870787	-0.70733	5.53E-07	1.99E-06	ANP32E	acidic nuclear phosphoprotein 32 family member E [Source:HGNC Symbol;Acc:HGNC:16673]
ENSAPLG00000002624	328.1482341	511.2342694	-0.63964	3.75E-05	0.00011014	-//-
ENSAPLG00000002625	61.54225792	114.7376852	-0.89869	0.00012179	0.00033617	IMPACT	impact RWD domain protein [Source:HGNC Symbol;Acc:HGNC:20387]
ENSAPLG00000002626	66.04700708	16.67924903	1.9854	2.81E-09	1.27E-08	-//-
ENSAPLG00000002628	274.1763994	554.7639965	-1.0168	9.10E-11	4.63E-10	NIPAL3	NIPA like domain containing 3 [Source:HGNC Symbol;Acc:HGNC:25233]
ENSAPLG00000002630	80.84411367	165.2504701	-1.0314	0.00094651	0.0022893	-//-
ENSAPLG00000002631	181.0468467	90.15348091	1.0059	9.41E-07	3.31E-06	RAB22A	RAB22A, member RAS oncogene family [Source:HGNC Symbol;Acc:HGNC:9764]
ENSAPLG00000002632	1276.092961	1694.660068	-0.40926	0.002613	0.0059227	EIF3D	eukaryotic translation initiation factor 3 subunit D [Source:HGNC Symbol;Acc:HGNC:3278]
ENSAPLG00000002635	6386.485012	1909.085024	1.7421	3.04E-38	5.65E-37	YWHAZ	tyrosine 3-monooxygenase/tryptophan 5-monooxygenase activation protein zeta [Source:HGNC Symbol;Acc:HGNC:12855]
ENSAPLG00000002637	107.3709022	57.16132298	0.90949	0.00015173	0.00041279	-//-
ENSAPLG00000002641	1203.706828	4902.526947	-2.026	1.90E-49	4.75E-48	ELOVL2	ELOVL fatty acid elongase 2 [Source:HGNC Symbol;Acc:HGNC:14416]
ENSAPLG00000002642	1346.711306	1721.788025	-0.35447	0.0095728	0.019634	NONO	non-POU domain containing, octamer-binding [Source:HGNC Symbol;Acc:HGNC:7871]
ENSAPLG00000002643	1.60055639	10.33401614	-2.6908	0.0025835	0.005858	-//-
ENSAPLG00000002645	900.3739701	488.9315514	0.88089	1.17E-07	4.53E-07	WWC2	WW and C2 domain containing 2 [Source:HGNC Symbol;Acc:HGNC:24148]
ENSAPLG00000002646	25.32364702	135.2982227	-2.4176	4.77E-20	4.36E-19	PCOLCE2	procollagen C-endopeptidase enhancer 2 [Source:HGNC Symbol;Acc:HGNC:8739]
ENSAPLG00000002647	155.8860855	104.2687606	0.58019	0.0046455	0.010109	CD9	CD9 molecule [Source:HGNC Symbol;Acc:HGNC:1709]
ENSAPLG00000002649	655.2421555	338.9520954	0.95095	5.10E-05	0.00014763	HELLS	helicase, lymphoid-specific [Source:HGNC Symbol;Acc:HGNC:4861]
ENSAPLG00000002650	4302.365647	1138.067083	1.9185	2.67E-15	1.85E-14	-//-
ENSAPLG00000002653	568.3792295	833.2814026	-0.55195	0.00012356	0.00034089	PHLDB2	pleckstrin homology like domain family B member 2 [Source:HGNC Symbol;Acc:HGNC:29573]
ENSAPLG00000002654	81.76059545	351.8834873	-2.1056	1.70E-18	1.43E-17	SUFU	SUFU negative regulator of hedgehog signaling [Source:HGNC Symbol;Acc:HGNC:16466]
ENSAPLG00000002656	242.2069702	130.3144123	0.89424	1.76E-06	5.98E-06	BUD13	BUD13 homolog [Source:HGNC Symbol;Acc:HGNC:28199]
ENSAPLG00000002660	1327.693418	208.5200386	2.6707	9.01E-66	3.49E-64	SENP7	SUMO1/sentrin specific peptidase 7 [Source:HGNC Symbol;Acc:HGNC:30402]
ENSAPLG00000002661	4889.321119	314.2268548	3.9598	4.15E-149	8.74E-147	VPS37B	VPS37B, ESCRT-I subunit [Source:HGNC Symbol;Acc:HGNC:25754]
ENSAPLG00000002662	71.14732159	5.11762469	3.7973	2.39E-20	2.22E-19	-//-
ENSAPLG00000002663	905.1042707	448.8165836	1.012	6.24E-12	3.48E-11	HIP1R	huntingtin interacting protein 1 related [Source:HGNC Symbol;Acc:HGNC:18415]
ENSAPLG00000002664	41.2574119	105.402253	-1.3532	1.07E-07	4.15E-07	TRPC1	transient receptor potential cation channel subfamily C member 1 [Source:HGNC Symbol;Acc:HGNC:12333]
ENSAPLG00000002666	77.32780109	691.5620513	-3.1608	2.98E-70	1.28E-68	-//-
ENSAPLG00000002667	77.21321971	262.2579291	-1.7641	5.99E-19	5.18E-18	COLEC11	collectin subfamily member 11 [Source:HGNC Symbol;Acc:HGNC:17213]
ENSAPLG00000002671	153.7584174	420.0552005	-1.4499	2.04E-17	1.61E-16	-//-
ENSAPLG00000002672	23.29410683	5.53753402	2.0726	0.00015458	0.00042021	DCSTAMP	dendrocyte expressed seven transmembrane protein [Source:HGNC Symbol;Acc:HGNC:18549]
ENSAPLG00000002678	297.3096413	216.7399528	0.456	0.006863	0.014446	SGSH	N-sulfoglucosamine sulfohydrolase [Source:HGNC Symbol;Acc:HGNC:10818]
ENSAPLG00000002679	21.22548001	0.710710519	4.9004	7.49E-09	3.26E-08	-//-
ENSAPLG00000002680	2557.273889	10764.82449	-2.0736	9.83E-22	9.91E-21	-//-
ENSAPLG00000002681	14.26300427	30.99074902	-1.1196	0.0065531	0.013842	-//-
ENSAPLG00000002687	1471.432241	1175.170564	0.32435	0.016665	0.032535	HSPA4	heat shock protein family A (Hsp70) member 4 [Source:HGNC Symbol;Acc:HGNC:5237]
ENSAPLG00000002689	400.8723564	736.899321	-0.87832	5.62E-09	2.47E-08	-//-
ENSAPLG00000002691	846.3307028	541.4624616	0.64436	9.80E-06	3.07E-05	NDRG3	NDRG family member 3 [Source:HGNC Symbol;Acc:HGNC:14462]
ENSAPLG00000002692	20.23499729	92.44954904	-2.1918	1.07E-13	6.78E-13	-//-
ENSAPLG00000002693	394.8093819	133.9315202	1.5597	6.60E-19	5.68E-18	PRKCD	protein kinase C delta [Source:HGNC Symbol;Acc:HGNC:9399]
ENSAPLG00000002694	348.3740641	179.0877805	0.95997	1.93E-08	8.07E-08	NFYA	nuclear transcription factor Y subunit alpha [Source:HGNC Symbol;Acc:HGNC:7804]
ENSAPLG00000002696	1006.440253	2897.995124	-1.5258	8.25E-29	1.12E-27	ROCK1	Rho associated coiled-coil containing protein kinase 1 [Source:HGNC Symbol;Acc:HGNC:10251]
ENSAPLG00000002703	5796.024554	142393.3165	-4.6187	2.90E-128	4.56E-126	FASN	fatty acid synthase [Source:HGNC Symbol;Acc:HGNC:3594]
ENSAPLG00000002709	9.195532681	35.16885803	-1.9353	1.01E-05	3.16E-05	ADAMTS10	ADAM metallopeptidase with thrombospondin type 1 motif 10 [Source:HGNC Symbol;Acc:HGNC:13201]
ENSAPLG00000002711	384.271447	766.6962513	-0.99653	3.40E-07	1.25E-06	-//-
ENSAPLG00000002714	1156.639401	1596.735231	-0.46519	0.0018599	0.0043121	-//-
ENSAPLG00000002715	2353.792521	343.7135303	2.7757	6.79E-78	3.54E-76	HIF1A	hypoxia inducible factor 1 alpha subunit [Source:HGNC Symbol;Acc:HGNC:4910]
ENSAPLG00000002716	46.02299375	24.46122428	0.91186	0.0076666	0.015998	C16orf52	chromosome 16 open reading frame 52 [Source:HGNC Symbol;Acc:HGNC:27087]
ENSAPLG00000002717	738.0457658	587.7724321	0.32845	0.024224	0.045867	-//-
ENSAPLG00000002719	33.16574508	107.6945184	-1.6992	1.16E-10	5.83E-10	CDIP1	cell death inducing p53 target 1 [Source:HGNC Symbol;Acc:HGNC:13234]
ENSAPLG00000002720	18.71915345	51.0368514	-1.447	2.89E-05	8.59E-05	IFT88	intraflagellar transport 88 [Source:HGNC Symbol;Acc:HGNC:20606]
ENSAPLG00000002722	278.7565928	499.8353229	-0.84245	2.51E-05	7.51E-05	-//-
ENSAPLG00000002723	61.06921776	12.28541265	2.3135	1.23E-10	6.17E-10	STAMBPL1	STAM binding protein like 1 [Source:HGNC Symbol;Acc:HGNC:24105]
ENSAPLG00000002724	5.447880641	20.09950768	-1.8834	0.00086092	0.0020963	ARFGEF3	ARFGEF family member 3 [Source:HGNC Symbol;Acc:HGNC:21213]
ENSAPLG00000002726	222.2876493	129.7441093	0.77676	4.03E-05	0.00011792	RCC1	regulator of chromosome condensation 1 [Source:HGNC Symbol;Acc:HGNC:1913]
ENSAPLG00000002728	736.6256072	1215.907325	-0.72303	2.97E-07	1.10E-06	SAMM50	SAMM50 sorting and assembly machinery component [Source:HGNC Symbol;Acc:HGNC:24276]
ENSAPLG00000002729	754.7094006	1709.555689	-1.1796	2.93E-17	2.28E-16	-//-
ENSAPLG00000002731	38.1510016	61.60919368	-0.69142	0.01635	0.03198	-//-
ENSAPLG00000002732	1578.696405	341.8251971	2.2074	3.72E-50	9.48E-49	DDA1	DET1 and DDB1 associated 1 [Source:HGNC Symbol;Acc:HGNC:28360]
ENSAPLG00000002733	32.28862025	85.30567313	-1.4016	3.93E-07	1.44E-06	PBX3	PBX homeobox 3 [Source:HGNC Symbol;Acc:HGNC:8634]
ENSAPLG00000002738	746.4340959	1199.040448	-0.68379	1.15E-06	3.99E-06	TTI1	TELO2 interacting protein 1 [Source:HGNC Symbol;Acc:HGNC:29029]
ENSAPLG00000002747	17.03263577	3.074738892	2.4698	0.00029886	0.00077834	TNFRSF4	TNF receptor superfamily member 4 [Source:HGNC Symbol;Acc:HGNC:11918]
ENSAPLG00000002748	18.92142146	1.672359846	3.5001	2.96E-06	9.86E-06	TG	thyroglobulin [Source:HGNC Symbol;Acc:HGNC:11764]
ENSAPLG00000002749	78.18159635	9.28312105	3.0741	1.23E-17	9.83E-17	ETV4	ETS variant 4 [Source:HGNC Symbol;Acc:HGNC:3493]
ENSAPLG00000002751	113.3606984	23.6036769	2.2638	4.02E-16	2.92E-15	-//-
ENSAPLG00000002753	372.216305	545.973861	-0.55269	0.00028307	0.00074102	ERBIN	erbb2 interacting protein [Source:HGNC Symbol;Acc:HGNC:15842]
ENSAPLG00000002757	4527.204206	6220.736629	-0.45847	0.0010203	0.002458	FMO3	flavin containing monooxygenase 3 [Source:HGNC Symbol;Acc:HGNC:3771]
ENSAPLG00000002760	20.49205851	67.27405745	-1.715	5.05E-07	1.83E-06	F2RL1	F2R like trypsin receptor 1 [Source:HGNC Symbol;Acc:HGNC:3538]
ENSAPLG00000002761	168.3216618	37.46911197	2.1674	2.11E-16	1.57E-15	SOX11	SRY-box 11 [Source:HGNC Symbol;Acc:HGNC:11191]
ENSAPLG00000002762	132.252998	56.07699485	1.2378	1.17E-06	4.07E-06	ZBTB20	zinc finger and BTB domain containing 20 [Source:HGNC Symbol;Acc:HGNC:13503]
ENSAPLG00000002763	400.9603386	168.38146	1.2517	1.96E-13	1.22E-12	SLC26A11	solute carrier family 26 member 11 [Source:HGNC Symbol;Acc:HGNC:14471]
ENSAPLG00000002764	244.246977	109.4815953	1.1577	1.37E-09	6.36E-09	PLBD1	phospholipase B domain containing 1 [Source:HGNC Symbol;Acc:HGNC:26215]
ENSAPLG00000002766	1249.225794	1734.966358	-0.47387	0.0022715	0.0052003	HERC4	HECT and RLD domain containing E3 ubiquitin protein ligase 4 [Source:HGNC Symbol;Acc:HGNC:24521]
ENSAPLG00000002768	213.3147654	109.9537606	0.95609	9.33E-07	3.28E-06	TRMT10A	tRNA methyltransferase 10A [Source:HGNC Symbol;Acc:HGNC:28403]
ENSAPLG00000002770	760.6698045	556.4158368	0.45111	0.0020685	0.0047622	WDR91	WD repeat domain 91 [Source:HGNC Symbol;Acc:HGNC:24997]
ENSAPLG00000002771	1986.722888	44.40809478	5.4834	1.88E-167	5.76E-165	-//-
ENSAPLG00000002775	1.265001094	26.30255465	-4.378	3.27E-10	1.58E-09	KIRREL3	kin of IRRE like 3 (Drosophila) [Source:HGNC Symbol;Acc:HGNC:23204]
ENSAPLG00000002776	68.45445883	160.1219025	-1.226	1.14E-07	4.43E-07	DAPK2	death associated protein kinase 2 [Source:HGNC Symbol;Acc:HGNC:2675]
ENSAPLG00000002777	32.7524931	15.2999339	1.0981	0.020627	0.039587	-//-
ENSAPLG00000002780	6.890225382	30.56503937	-2.1493	0.00012666	0.00034894	-//-
ENSAPLG00000002781	142.1434474	209.4692944	-0.55939	0.0028975	0.0065295	PPP2R3A	protein phosphatase 2 regulatory subunit B''alpha [Source:HGNC Symbol;Acc:HGNC:9307]
ENSAPLG00000002782	131.4361379	1941.465566	-3.8847	2.29E-127	3.50E-125	B4GALNT3	beta-1,4-N-acetyl-galactosaminyltransferase 3 [Source:HGNC Symbol;Acc:HGNC:24137]
ENSAPLG00000002783	53.71761701	154.9477809	-1.5283	1.09E-11	5.96E-11	TMTC4	transmembrane and tetratricopeptide repeat containing 4 [Source:HGNC Symbol;Acc:HGNC:25904]
ENSAPLG00000002787	97.96720386	4.446776552	4.4615	1.67E-24	1.90E-23	-//-
ENSAPLG00000002788	560.007332	362.9514687	0.62567	4.73E-05	0.00013749	DHX8	DEAH-box helicase 8 [Source:HGNC Symbol;Acc:HGNC:2749]
ENSAPLG00000002789	3748.218344	22882.71052	-2.61	2.54E-11	1.35E-10	COMT	catechol-O-methyltransferase [Source:HGNC Symbol;Acc:HGNC:2228]
ENSAPLG00000002790	11012.23315	240.1492147	5.519	4.00E-123	5.38E-121	NCOA7	nuclear receptor coactivator 7 [Source:HGNC Symbol;Acc:HGNC:21081]
ENSAPLG00000002795	397.84466	884.0553047	-1.1519	7.31E-15	4.94E-14	FARP1	FERM, ARH/RhoGEF and pleckstrin domain protein 1 [Source:HGNC Symbol;Acc:HGNC:3591]
ENSAPLG00000002798	580.5313856	191.8941948	1.5971	1.52E-22	1.59E-21	TRABD	TraB domain containing [Source:HGNC Symbol;Acc:HGNC:28805]
ENSAPLG00000002800	112.8253726	307.2857655	-1.4455	3.78E-15	2.60E-14	EPHA1	EPH receptor A1 [Source:HGNC Symbol;Acc:HGNC:3385]
ENSAPLG00000002808	67.82116089	11.67749081	2.538	1.08E-12	6.34E-12	RBPMS	RNA binding protein with multiple splicing [Source:HGNC Symbol;Acc:HGNC:19097]
ENSAPLG00000002809	59.91101004	259.8018646	-2.1165	5.69E-25	6.58E-24	ST8SIA1	ST8 alpha-N-acetyl-neuraminide alpha-2,8-sialyltransferase 1 [Source:HGNC Symbol;Acc:HGNC:10869]
ENSAPLG00000002811	1040.740596	718.8386757	0.53387	0.003329	0.0074306	DCAF13	DDB1 and CUL4 associated factor 13 [Source:HGNC Symbol;Acc:HGNC:24535]
ENSAPLG00000002812	404.3181988	268.8324323	0.58878	0.00047217	0.0011937	SLC35B3	solute carrier family 35 member B3 [Source:HGNC Symbol;Acc:HGNC:21601]
ENSAPLG00000002813	254.2166421	470.8232471	-0.88913	3.72E-08	1.51E-07	DCTN6	dynactin subunit 6 [Source:HGNC Symbol;Acc:HGNC:16964]
ENSAPLG00000002814	3575.085994	1107.991199	1.69	6.75E-35	1.13E-33	SH3BP5	SH3 domain binding protein 5 [Source:HGNC Symbol;Acc:HGNC:10827]
ENSAPLG00000002818	399.0416588	208.4763734	0.93666	1.81E-08	7.58E-08	MAU2	MAU2 sister chromatid cohesion factor [Source:HGNC Symbol;Acc:HGNC:29140]
ENSAPLG00000002821	12.90332593	34.50088244	-1.4189	0.00060246	0.0015014	-//-
ENSAPLG00000002823	3698.883141	2594.896355	0.51141	9.95E-05	0.00027785	SDF4	stromal cell derived factor 4 [Source:HGNC Symbol;Acc:HGNC:24188]
ENSAPLG00000002824	5.078685027	35.69992766	-2.8134	5.55E-05	0.00015979	VWA3A	von Willebrand factor A domain containing 3A [Source:HGNC Symbol;Acc:HGNC:27088]
ENSAPLG00000002825	471.8608087	241.513565	0.96626	2.43E-09	1.10E-08	-//-
ENSAPLG00000002826	3382.263782	695.5765257	2.2817	2.32E-52	6.23E-51	CHD9	chromodomain helicase DNA binding protein 9 [Source:HGNC Symbol;Acc:HGNC:25701]
ENSAPLG00000002834	7702.281272	2199.509899	1.8081	4.91E-22	5.04E-21	PROZ	protein Z, vitamin K dependent plasma glycoprotein [Source:HGNC Symbol;Acc:HGNC:9460]
ENSAPLG00000002835	394.4230499	239.251395	0.72122	1.07E-05	3.35E-05	GRK3	G protein-coupled receptor kinase 3 [Source:HGNC Symbol;Acc:HGNC:290]
ENSAPLG00000002836	133.7104329	256.7186167	-0.94108	3.92E-07	1.44E-06	LYPLAL1	lysophospholipase like 1 [Source:HGNC Symbol;Acc:HGNC:20440]
ENSAPLG00000002837	202.3404596	562.5244136	-1.4751	3.27E-12	1.85E-11	PSD3	pleckstrin and Sec7 domain containing 3 [Source:HGNC Symbol;Acc:HGNC:19093]
ENSAPLG00000002838	1501.512898	3425.531056	-1.1899	1.12E-18	9.50E-18	COPG1	coatomer protein complex subunit gamma 1 [Source:HGNC Symbol;Acc:HGNC:2236]
ENSAPLG00000002841	30.28897415	56.72609234	-0.90522	0.0037419	0.0082696	ARVCF	armadillo repeat gene deleted in velocardiofacial syndrome [Source:HGNC Symbol;Acc:HGNC:728]
ENSAPLG00000002842	1414.706601	263.596972	2.4241	2.14E-57	6.75E-56	SH3TC2	SH3 domain and tetratricopeptide repeats 2 [Source:HGNC Symbol;Acc:HGNC:29427]
ENSAPLG00000002844	402.563688	537.2703732	-0.41643	0.0058946	0.012575	YLPM1	YLP motif containing 1 [Source:HGNC Symbol;Acc:HGNC:17798]
ENSAPLG00000002845	606.360524	945.5956897	-0.64105	7.92E-06	2.50E-05	MAPKAP1	mitogen-activated protein kinase associated protein 1 [Source:HGNC Symbol;Acc:HGNC:18752]
ENSAPLG00000002847	441.2426283	117.9547739	1.9033	3.26E-27	4.18E-26	-//-
ENSAPLG00000002848	5471.171581	4291.112787	0.3505	0.0064678	0.013674	DSTN	destrin, actin depolymerizing factor [Source:HGNC Symbol;Acc:HGNC:15750]
ENSAPLG00000002850	227.955656	383.1926706	-0.74932	4.93E-06	1.60E-05	PDPR	pyruvate dehydrogenase phosphatase regulatory subunit [Source:HGNC Symbol;Acc:HGNC:30264]
ENSAPLG00000002852	12.25339348	52.35950568	-2.0953	2.06E-08	8.55E-08	TPK1	thiamin pyrophosphokinase 1 [Source:HGNC Symbol;Acc:HGNC:17358]
ENSAPLG00000002853	629.5210985	827.3730414	-0.39428	0.0058209	0.012428	PATJ	PATJ, crumbs cell polarity complex component [Source:HGNC Symbol;Acc:HGNC:28881]
ENSAPLG00000002854	35.39505578	19.55776768	0.85581	0.022834	0.043431	ZC3H12C	zinc finger CCCH-type containing 12C [Source:HGNC Symbol;Acc:HGNC:29362]
ENSAPLG00000002855	85.33887289	223.2820902	-1.3876	1.20E-08	5.13E-08	LARGE2	LARGE xylosyl- and glucuronyltransferase 2 [Source:HGNC Symbol;Acc:HGNC:16522]
ENSAPLG00000002856	506.5037328	256.0285627	0.98427	8.64E-10	4.05E-09	NKIRAS2	NFKB inhibitor interacting Ras like 2 [Source:HGNC Symbol;Acc:HGNC:17898]
ENSAPLG00000002858	391.0894472	216.9000048	0.85047	3.24E-07	1.20E-06	FBRSL1	fibrosin like 1 [Source:HGNC Symbol;Acc:HGNC:29308]
ENSAPLG00000002859	3.475631152	31.59820573	-3.1845	7.27E-06	2.31E-05	CYP26A1	cytochrome P450 family 26 subfamily A member 1 [Source:HGNC Symbol;Acc:HGNC:2603]
ENSAPLG00000002860	930.824707	664.1393281	0.48702	0.00061656	0.0015338	HPGD	hydroxyprostaglandin dehydrogenase 15-(NAD) [Source:HGNC Symbol;Acc:HGNC:5154]
ENSAPLG00000002861	21.83433018	5.187828456	2.0734	0.00056369	0.0014101	-//-
ENSAPLG00000002862	1098.979567	410.9406118	1.4192	1.44E-12	8.40E-12	DOCK9	dedicator of cytokinesis 9 [Source:HGNC Symbol;Acc:HGNC:14132]
ENSAPLG00000002863	215.506394	103.2165523	1.0621	1.34E-07	5.16E-07	SLC25A12	solute carrier family 25 member 12 [Source:HGNC Symbol;Acc:HGNC:10982]
ENSAPLG00000002865	16.01225896	36.50103331	-1.1888	0.0025673	0.0058243	-//-
ENSAPLG00000002866	149.8171881	98.86211316	0.59971	0.0084801	0.017547	TTI2	TELO2 interacting protein 2 [Source:HGNC Symbol;Acc:HGNC:26262]
ENSAPLG00000002867	1998.781881	7484.619892	-1.9048	9.20E-39	1.73E-37	AKR1D1	aldo-keto reductase family 1 member D1 [Source:HGNC Symbol;Acc:HGNC:388]
ENSAPLG00000002870	1023.738139	1412.614939	-0.46452	0.00079358	0.0019423	-//-
ENSAPLG00000002873	246.5818575	569.9699228	-1.2088	1.49E-10	7.39E-10	IQCB1	IQ motif containing B1 [Source:HGNC Symbol;Acc:HGNC:28949]
ENSAPLG00000002874	1156.835444	1510.92062	-0.38524	0.0050717	0.010944	ZNF706	zinc finger protein 706 [Source:HGNC Symbol;Acc:HGNC:24992]
ENSAPLG00000002876	3158.184124	7286.246129	-1.2061	1.99E-12	1.15E-11	MTTP	microsomal triglyceride transfer protein [Source:HGNC Symbol;Acc:HGNC:7467]
ENSAPLG00000002877	302.6750366	212.7952998	0.5083	0.0028779	0.0064871	BTBD9	BTB domain containing 9 [Source:HGNC Symbol;Acc:HGNC:21228]
ENSAPLG00000002878	2685.206012	1051.978498	1.3519	5.10E-23	5.49E-22	ABCA3	ATP binding cassette subfamily A member 3 [Source:HGNC Symbol;Acc:HGNC:33]
ENSAPLG00000002879	57.53257493	102.2876518	-0.83018	0.0013776	0.0032539	-//-
ENSAPLG00000002884	2382.561117	3064.439165	-0.36311	0.0066103	0.013951	COPB2	coatomer protein complex subunit beta 2 [Source:HGNC Symbol;Acc:HGNC:2232]
ENSAPLG00000002888	3002.991492	1014.752966	1.5653	2.14E-13	1.33E-12	ARHGAP35	Rho GTPase activating protein 35 [Source:HGNC Symbol;Acc:HGNC:4591]
ENSAPLG00000002889	545.3316121	237.4445919	1.1995	4.93E-11	2.55E-10	RHBDF2	rhomboid 5 homolog 2 [Source:HGNC Symbol;Acc:HGNC:20788]
ENSAPLG00000002891	1634.049236	35.51221638	5.524	5.47E-183	2.04E-180	-//-
ENSAPLG00000002892	246.7242869	398.3960257	-0.6913	2.67E-05	7.97E-05	-//-
ENSAPLG00000002894	1689.275312	62.57989888	4.7546	7.13E-46	1.65E-44	-//-
ENSAPLG00000002900	134.8000608	75.55473653	0.83523	0.00013651	0.00037425	-//-
ENSAPLG00000002902	101.7800904	150.661302	-0.56585	0.0061566	0.013069	NLK	nemo like kinase [Source:HGNC Symbol;Acc:HGNC:29858]
ENSAPLG00000002904	33074.26073	809.0464126	5.3533	8.20E-258	8.11E-255	RNF213	ring finger protein 213 [Source:HGNC Symbol;Acc:HGNC:14539]
ENSAPLG00000002905	38.43173845	107.5219911	-1.4843	8.25E-09	3.58E-08	ORC5	origin recognition complex subunit 5 [Source:HGNC Symbol;Acc:HGNC:8491]
ENSAPLG00000002906	56.06780331	139.6579701	-1.3167	0.0012136	0.0028917	FRAS1	Fraser extracellular matrix complex subunit 1 [Source:HGNC Symbol;Acc:HGNC:19185]
ENSAPLG00000002907	2.813236515	24.1591237	-3.1023	4.26E-07	1.55E-06	-//-
ENSAPLG00000002908	317.4616766	188.5244955	0.75183	1.60E-05	4.91E-05	POLR1C	RNA polymerase I subunit C [Source:HGNC Symbol;Acc:HGNC:20194]
ENSAPLG00000002914	67.17654421	149.1405938	-1.1506	0.00065877	0.0016304	PCK1	phosphoenolpyruvate carboxykinase 1 [Source:HGNC Symbol;Acc:HGNC:8724]
ENSAPLG00000002915	1391.888345	589.1629384	1.2403	1.27E-06	4.38E-06	-//-
ENSAPLG00000002916	16.10818494	62.17632289	-1.9486	7.63E-07	2.71E-06	TMOD1	tropomodulin 1 [Source:HGNC Symbol;Acc:HGNC:11871]
ENSAPLG00000002918	102.5085169	9.032182241	3.5045	3.23E-25	3.77E-24	-//-
ENSAPLG00000002919	419.2100423	305.7617197	0.45527	0.011915	0.023947	MYO1F	myosin IF [Source:HGNC Symbol;Acc:HGNC:7600]
ENSAPLG00000002920	565.6878261	252.5240105	1.1636	2.75E-13	1.69E-12	PUM3	pumilio RNA binding family member 3 [Source:HGNC Symbol;Acc:HGNC:29676]
ENSAPLG00000002921	468.3422049	656.163157	-0.48649	0.0011253	0.0026935	LTA4H	leukotriene A4 hydrolase [Source:HGNC Symbol;Acc:HGNC:6710]
ENSAPLG00000002927	2188.48348	662.230613	1.7245	3.47E-21	3.42E-20	MTFR1	mitochondrial fission regulator 1 [Source:HGNC Symbol;Acc:HGNC:29510]
ENSAPLG00000002930	459.8534693	349.8237213	0.39455	0.012202	0.024478	FAF1	Fas associated factor 1 [Source:HGNC Symbol;Acc:HGNC:3578]
ENSAPLG00000002931	1382.649918	1053.523472	0.39221	0.0045769	0.0099734	CHFR	checkpoint with forkhead and ring finger domains [Source:HGNC Symbol;Acc:HGNC:20455]
ENSAPLG00000002933	26.21243663	67.19014688	-1.358	2.90E-05	8.63E-05	HDC	histidine decarboxylase [Source:HGNC Symbol;Acc:HGNC:4855]
ENSAPLG00000002936	140.7883127	2845.871506	-4.3373	1.87E-159	4.84E-157	BBOX1	gamma-butyrobetaine hydroxylase 1 [Source:HGNC Symbol;Acc:HGNC:964]
ENSAPLG00000002937	468.2416005	602.2280894	-0.36306	0.013432	0.026739	TANC1	tetratricopeptide repeat, ankyrin repeat and coiled-coil containing 1 [Source:HGNC Symbol;Acc:HGNC:29364]
ENSAPLG00000002938	144.1189413	54.21391384	1.4105	8.31E-10	3.90E-09	-//-
ENSAPLG00000002940	705.4655457	322.2515612	1.1304	1.73E-13	1.08E-12	WARS	tryptophanyl-tRNA synthetase [Source:HGNC Symbol;Acc:HGNC:12729]
ENSAPLG00000002945	7290.049299	1766.721828	2.0449	2.69E-51	6.99E-50	F10	coagulation factor X [Source:HGNC Symbol;Acc:HGNC:3528]
ENSAPLG00000002950	167.5861942	268.3338655	-0.67913	0.00014934	0.00040662	PTDSS2	phosphatidylserine synthase 2 [Source:HGNC Symbol;Acc:HGNC:15463]
ENSAPLG00000002954	462.7813377	330.2128208	0.48693	0.0019758	0.0045651	SESTD1	SEC14 and spectrin domain containing 1 [Source:HGNC Symbol;Acc:HGNC:18379]
ENSAPLG00000002956	1562.004365	3265.928453	-1.0641	4.12E-08	1.66E-07	-//-
ENSAPLG00000002958	4.118096396	13.10665445	-1.6702	0.014853	0.02931	IL17RD	interleukin 17 receptor D [Source:HGNC Symbol;Acc:HGNC:17616]
ENSAPLG00000002959	3.802470494	29.59611257	-2.9604	4.60E-08	1.85E-07	GUCY2C	guanylate cyclase 2C [Source:HGNC Symbol;Acc:HGNC:4688]
ENSAPLG00000002962	0.611322411	9.402708193	-3.9431	0.00053623	0.0013459	-//-
ENSAPLG00000002963	529.166086	29.34695216	4.1724	5.27E-43	1.12E-41	ZBTB16	zinc finger and BTB domain containing 16 [Source:HGNC Symbol;Acc:HGNC:12930]
ENSAPLG00000002964	1894.785764	3723.647297	-0.97468	2.07E-13	1.28E-12	A1CF	APOBEC1 complementation factor [Source:HGNC Symbol;Acc:HGNC:24086]
ENSAPLG00000002966	29.76608527	49.06594776	-0.72105	0.025882	0.048661	WDR90	WD repeat domain 90 [Source:HGNC Symbol;Acc:HGNC:26960]
ENSAPLG00000002969	34.5827141	13.53964156	1.3529	0.0010298	0.0024795	SSX2IP	SSX family member 2 interacting protein [Source:HGNC Symbol;Acc:HGNC:16509]
ENSAPLG00000002970	253.0417451	344.2939564	-0.44427	0.0072349	0.01517	LMCD1	LIM and cysteine rich domains 1 [Source:HGNC Symbol;Acc:HGNC:6633]
ENSAPLG00000002976	970.4312625	1431.763766	-0.5611	0.00022429	0.00059499	CCPG1	cell cycle progression 1 [Source:HGNC Symbol;Acc:HGNC:24227]
ENSAPLG00000002977	118.6117321	195.0731996	-0.71777	0.00019205	0.00051541	DBR1	debranching RNA lariats 1 [Source:HGNC Symbol;Acc:HGNC:15594]
ENSAPLG00000002983	17.42675575	4.836344497	1.8493	0.0027914	0.0063073	-//-
ENSAPLG00000002987	5486.003817	2874.630979	0.93238	2.18E-09	9.95E-09	EGFR	epidermal growth factor receptor [Source:HGNC Symbol;Acc:HGNC:3236]
ENSAPLG00000002990	71.85953971	483.6669816	-2.7508	1.49E-08	6.29E-08	SLC30A10	solute carrier family 30 member 10 [Source:HGNC Symbol;Acc:HGNC:25355]
ENSAPLG00000002991	408.0438962	1571.70214	-1.9455	3.35E-15	2.31E-14	-//-
ENSAPLG00000002992	425.0557294	1777.398187	-2.064	1.92E-31	2.86E-30	IQGAP2	IQ motif containing GTPase activating protein 2 [Source:HGNC Symbol;Acc:HGNC:6111]
ENSAPLG00000002993	53.06393833	166.9051565	-1.6532	1.50E-13	9.37E-13	P3H3	prolyl 3-hydroxylase 3 [Source:HGNC Symbol;Acc:HGNC:19318]
ENSAPLG00000002995	4418.398261	2347.543593	0.91237	7.59E-09	3.31E-08	C1QB	complement C1q B chain [Source:HGNC Symbol;Acc:HGNC:1242]
ENSAPLG00000002996	346.7671839	589.3284898	-0.7651	0.00083869	0.0020459	MBTD1	mbt domain containing 1 [Source:HGNC Symbol;Acc:HGNC:19866]
ENSAPLG00000002998	148.4572142	291.7691191	-0.97478	4.63E-08	1.86E-07	URB2	URB2 ribosome biogenesis 2 homolog (S. cerevisiae) [Source:HGNC Symbol;Acc:HGNC:28967]
ENSAPLG00000003002	496.5481197	694.5471062	-0.48414	0.0019891	0.0045938	EBAG9	estrogen receptor binding site associated, antigen, 9 [Source:HGNC Symbol;Acc:HGNC:3123]
ENSAPLG00000003004	2288.825174	248.9658069	3.2006	2.73E-97	2.31E-95	-//-
ENSAPLG00000003006	140.892478	51.36332916	1.4558	4.51E-10	2.16E-09	IKZF1	IKAROS family zinc finger 1 [Source:HGNC Symbol;Acc:HGNC:13176]
ENSAPLG00000003008	93.15352386	57.98095027	0.68403	0.0055155	0.011827	PARVB	parvin beta [Source:HGNC Symbol;Acc:HGNC:14653]
ENSAPLG00000003009	141.6616156	70.3268818	1.0103	4.94E-06	1.60E-05	-//-
ENSAPLG00000003010	151.0295979	27.32310835	2.4666	6.71E-22	6.84E-21	ICA1	islet cell autoantigen 1 [Source:HGNC Symbol;Acc:HGNC:5343]
ENSAPLG00000003012	69.47733313	36.64740505	0.92283	0.0011884	0.0028353	-//-
ENSAPLG00000003017	44.96602779	22.18822007	1.019	0.0035516	0.0078874	-//-
ENSAPLG00000003025	29.63154924	69.78289828	-1.2357	3.52E-05	0.00010347	-//-
ENSAPLG00000003030	22.31730979	72.89246561	-1.7076	2.85E-08	1.17E-07	-//-
ENSAPLG00000003032	54.7965585	30.69042683	0.8363	0.0081891	0.016985	-//-
ENSAPLG00000003033	1059.807325	662.6233813	0.67754	1.99E-06	6.74E-06	PCNP	PEST proteolytic signal containing nuclear protein [Source:HGNC Symbol;Acc:HGNC:30023]
ENSAPLG00000003034	8.806407674	51.19320926	-2.5393	1.87E-10	9.23E-10	-//-
ENSAPLG00000003035	2207.796851	1150.144073	0.94079	0.00068442	0.0016899	CDH1	cadherin 1 [Source:HGNC Symbol;Acc:HGNC:1748]
ENSAPLG00000003041	4.109380442	12.84619464	-1.6443	0.018212	0.035261	MAK	male germ cell associated kinase [Source:HGNC Symbol;Acc:HGNC:6816]
ENSAPLG00000003047	242.3379916	132.9224298	0.86644	0.00010245	0.00028589	-//-
ENSAPLG00000003048	96.37084505	50.69357517	0.92679	0.00025573	0.00067353	EAF2	ELL associated factor 2 [Source:HGNC Symbol;Acc:HGNC:23115]
ENSAPLG00000003049	37.37400033	59.85486555	-0.67943	0.025822	0.048565	ABHD10	abhydrolase domain containing 10 [Source:HGNC Symbol;Acc:HGNC:25656]
ENSAPLG00000003050	1.253787655	8.292908733	-2.7256	0.0077357	0.016124	DUSP26	dual specificity phosphatase 26 (putative) [Source:HGNC Symbol;Acc:HGNC:28161]
ENSAPLG00000003053	583.288074	254.5905623	1.196	3.83E-14	2.48E-13	SWAP70	SWAP switching B-cell complex 70kDa subunit [Source:HGNC Symbol;Acc:HGNC:17070]
ENSAPLG00000003054	244.3653551	93.0253511	1.3933	1.11E-12	6.55E-12	MYO5A	myosin VA [Source:HGNC Symbol;Acc:HGNC:7602]
ENSAPLG00000003055	165.099978	283.7204186	-0.78113	1.21E-05	3.76E-05	C12orf4	chromosome 12 open reading frame 4 [Source:HGNC Symbol;Acc:HGNC:1184]
ENSAPLG00000003056	19.67102612	4.925590256	1.9977	0.00067915	0.0016781	CST7	cystatin F [Source:HGNC Symbol;Acc:HGNC:2479]
ENSAPLG00000003057	164.4648242	238.566621	-0.53661	0.0029441	0.0066249	-//-
ENSAPLG00000003058	698.5198442	58.65294779	3.574	1.12E-69	4.77E-68	BAK1	BCL2 antagonist/killer 1 [Source:HGNC Symbol;Acc:HGNC:949]
ENSAPLG00000003059	1822.177266	5921.307874	-1.7003	1.32E-36	2.34E-35	APMAP	adipocyte plasma membrane associated protein [Source:HGNC Symbol;Acc:HGNC:13238]
ENSAPLG00000003062	257.9930953	455.3215389	-0.81955	1.66E-05	5.08E-05	NADSYN1	NAD synthetase 1 [Source:HGNC Symbol;Acc:HGNC:29832]
ENSAPLG00000003063	6.583315434	22.64799178	-1.7825	0.0008726	0.0021228	-//-
ENSAPLG00000003064	2.486397174	20.32738258	-3.0313	6.04E-06	1.94E-05	MMP11	matrix metallopeptidase 11 [Source:HGNC Symbol;Acc:HGNC:7157]
ENSAPLG00000003068	104.6332109	43.5120804	1.2659	8.62E-07	3.04E-06	B3GALT6	beta-1,3-galactosyltransferase 6 [Source:HGNC Symbol;Acc:HGNC:17978]
ENSAPLG00000003070	121.7530315	48.49162286	1.3282	2.75E-08	1.13E-07	RBM38	RNA binding motif protein 38 [Source:HGNC Symbol;Acc:HGNC:15818]
ENSAPLG00000003072	5.965774554	79.0272511	-3.7276	3.81E-22	3.92E-21	C1QTNF8	C1q and tumor necrosis factor related protein 8 [Source:HGNC Symbol;Acc:HGNC:31374]
ENSAPLG00000003075	943.1948518	135.7667225	2.7964	3.09E-30	4.40E-29	-//-
ENSAPLG00000003077	30542.73818	52247.93344	-0.77454	0.0051146	0.011028	-//-
ENSAPLG00000003078	88.38257142	36.89060126	1.2605	3.14E-06	1.04E-05	ITPR3	inositol 1,4,5-trisphosphate receptor type 3 [Source:HGNC Symbol;Acc:HGNC:6182]
ENSAPLG00000003080	0.315625902	15.43987631	-5.6123	2.42E-07	9.03E-07	-//-
ENSAPLG00000003082	577.5973449	231.8782757	1.3167	6.05E-16	4.37E-15	METTL6	methyltransferase like 6 [Source:HGNC Symbol;Acc:HGNC:28343]
ENSAPLG00000003084	721.6226766	468.7521551	0.62242	3.38E-05	9.96E-05	ETNK1	ethanolamine kinase 1 [Source:HGNC Symbol;Acc:HGNC:24649]
ENSAPLG00000003085	111.398865	398.4328785	-1.8386	6.49E-25	7.49E-24	SELENOO	selenoprotein O [Source:HGNC Symbol;Acc:HGNC:30395]
ENSAPLG00000003086	13.84148769	29.89047055	-1.1107	0.0082848	0.017171	-//-
ENSAPLG00000003088	631.9861273	329.4521248	0.93982	3.99E-07	1.46E-06	PHF20	PHD finger protein 20 [Source:HGNC Symbol;Acc:HGNC:16098]
ENSAPLG00000003092	23.77915782	144.1540748	-2.5998	3.60E-23	3.90E-22	CALML4	calmodulin like 4 [Source:HGNC Symbol;Acc:HGNC:18445]
ENSAPLG00000003093	698.9424193	435.0187258	0.6841	4.46E-06	1.45E-05	DR1	down-regulator of transcription 1 [Source:HGNC Symbol;Acc:HGNC:3017]
ENSAPLG00000003094	1786.976799	1436.421318	0.31504	0.021473	0.041057	HEATR5A	HEAT repeat containing 5A [Source:HGNC Symbol;Acc:HGNC:20276]
ENSAPLG00000003095	517.5993194	281.573267	0.87833	3.18E-08	1.30E-07	GPATCH8	G-patch domain containing 8 [Source:HGNC Symbol;Acc:HGNC:29066]
ENSAPLG00000003097	66.34440368	108.3283767	-0.70736	0.0027337	0.0061837	RAD51AP1	RAD51 associated protein 1 [Source:HGNC Symbol;Acc:HGNC:16956]
ENSAPLG00000003102	176.0565952	526.5716311	-1.5806	6.63E-18	5.41E-17	-//-
ENSAPLG00000003104	1136.011728	722.8326586	0.65224	4.04E-06	1.32E-05	GCLC	glutamate-cysteine ligase catalytic subunit [Source:HGNC Symbol;Acc:HGNC:4311]
ENSAPLG00000003105	8.902333657	0.670848138	3.7301	0.0013358	0.0031623	-//-
ENSAPLG00000003108	23.93032836	107.0531635	-2.1614	7.72E-15	5.22E-14	-//-
ENSAPLG00000003110	593.9892198	182.5034151	1.7025	1.68E-19	1.50E-18	-//-
ENSAPLG00000003111	535.0427053	1993.966685	-1.8979	5.79E-18	4.74E-17	-//-
ENSAPLG00000003115	1041.469378	259.36647	2.0056	7.63E-39	1.44E-37	LIMK2	LIM domain kinase 2 [Source:HGNC Symbol;Acc:HGNC:6614]
ENSAPLG00000003118	2227.693523	681.7912533	1.7081	6.61E-34	1.07E-32	FNBP1L	formin binding protein 1 like [Source:HGNC Symbol;Acc:HGNC:20851]
ENSAPLG00000003123	738.3643701	1232.346195	-0.739	1.12E-05	3.50E-05	MCOLN2	mucolipin 2 [Source:HGNC Symbol;Acc:HGNC:13357]
ENSAPLG00000003124	9.11206888	24.04084983	-1.3996	0.0046568	0.01013	-//-
ENSAPLG00000003126	239.5667148	512.3018809	-1.0966	9.08E-12	4.99E-11	TXNDC5	thioredoxin domain containing 5 [Source:HGNC Symbol;Acc:HGNC:21073]
ENSAPLG00000003127	100.418712	295.8117724	-1.5587	1.05E-16	7.86E-16	-//-
ENSAPLG00000003131	263.025623	142.7739115	0.88147	1.44E-06	4.95E-06	RNF149	ring finger protein 149 [Source:HGNC Symbol;Acc:HGNC:23137]
ENSAPLG00000003132	61.29763364	21.75058201	1.4948	3.16E-06	1.05E-05	ADRA1D	adrenoceptor alpha 1D [Source:HGNC Symbol;Acc:HGNC:280]
ENSAPLG00000003135	75.67526978	150.3789276	-0.99071	4.61E-06	1.50E-05	SMOX	spermine oxidase [Source:HGNC Symbol;Acc:HGNC:15862]
ENSAPLG00000003136	176.7415725	88.95443569	0.9905	1.43E-06	4.92E-06	SENP2	SUMO1/sentrin/SMT3 specific peptidase 2 [Source:HGNC Symbol;Acc:HGNC:23116]
ENSAPLG00000003139	1174.643573	930.4490488	0.33622	0.01604	0.031443	ELAVL1	ELAV like RNA binding protein 1 [Source:HGNC Symbol;Acc:HGNC:3312]
ENSAPLG00000003141	312.2592725	427.3085405	-0.45253	0.0041594	0.0091299	-//-
ENSAPLG00000003143	116.9306608	35.70657611	1.7114	1.80E-11	9.65E-11	-//-
ENSAPLG00000003144	1214.741412	710.6667248	0.7734	5.70E-08	2.27E-07	NSD1	nuclear receptor binding SET domain protein 1 [Source:HGNC Symbol;Acc:HGNC:14234]
ENSAPLG00000003146	1104.560041	693.299364	0.67192	9.01E-06	2.83E-05	-//-
ENSAPLG00000003147	1632.244801	802.0214385	1.0251	1.66E-13	1.04E-12	YBX3	Y-box binding protein 3 [Source:HGNC Symbol;Acc:HGNC:2428]
ENSAPLG00000003148	24.57529109	88.45920653	-1.8478	2.10E-10	1.03E-09	-//-
ENSAPLG00000003151	3.116400236	30.33669935	-3.2831	6.39E-09	2.80E-08	SLC15A2	solute carrier family 15 member 2 [Source:HGNC Symbol;Acc:HGNC:10921]
ENSAPLG00000003152	458.418617	30.33538608	3.9176	5.18E-76	2.55E-74	TMEM106A	transmembrane protein 106A [Source:HGNC Symbol;Acc:HGNC:28288]
ENSAPLG00000003153	897.5011856	571.6477283	0.65079	6.30E-06	2.02E-05	UBE2J2	ubiquitin conjugating enzyme E2 J2 [Source:HGNC Symbol;Acc:HGNC:19268]
ENSAPLG00000003158	1460.141538	96.85244129	3.9142	6.53E-54	1.84E-52	CCDC28A	coiled-coil domain containing 28A [Source:HGNC Symbol;Acc:HGNC:21098]
ENSAPLG00000003159	1.865110066	11.31648585	-2.6011	0.0021153	0.0048619	-//-
ENSAPLG00000003160	274.0185085	685.0776427	-1.322	1.27E-14	8.45E-14	RAE1	ribonucleic acid export 1 [Source:HGNC Symbol;Acc:HGNC:9828]
ENSAPLG00000003161	20.34213671	52.20957715	-1.3598	5.33E-05	0.00015365	GRHL3	grainyhead like transcription factor 3 [Source:HGNC Symbol;Acc:HGNC:25839]
ENSAPLG00000003162	13.01296284	4.486638934	1.5362	0.026448	0.049614	SFRP2	secreted frizzled related protein 2 [Source:HGNC Symbol;Acc:HGNC:10777]
ENSAPLG00000003163	53.5805835	111.6396633	-1.0591	2.03E-05	6.13E-05	EEF1AKMT1	eukaryotic translation elongation factor 1 alpha lysine methyltransferase 1 [Source:HGNC Symbol;Acc:HGNC:27351]
ENSAPLG00000003167	136.2200039	210.5554009	-0.62826	0.00090545	0.0021973	-//-
ENSAPLG00000003170	504.3189593	14.43108712	5.1271	6.09E-105	6.17E-103	RNF24	ring finger protein 24 [Source:HGNC Symbol;Acc:HGNC:13779]
ENSAPLG00000003171	180.5572521	114.6403956	0.65534	0.00085163	0.0020751	-//-
ENSAPLG00000003172	814.4771038	1127.673286	-0.4694	0.0019958	0.0046073	-//-
ENSAPLG00000003180	100.9208993	147.8556136	-0.55096	0.0091202	0.018766	TUBGCP6	tubulin gamma complex associated protein 6 [Source:HGNC Symbol;Acc:HGNC:18127]
ENSAPLG00000003183	102.5405625	1098.780224	-3.4216	4.66E-92	3.47E-90	LGR4	leucine rich repeat containing G protein-coupled receptor 4 [Source:HGNC Symbol;Acc:HGNC:13299]
ENSAPLG00000003186	87.78663478	27.7470396	1.6617	7.70E-09	3.35E-08	-//-
ENSAPLG00000003189	70.55465459	475.4036191	-2.7523	1.03E-42	2.15E-41	STYK1	serine/threonine/tyrosine kinase 1 [Source:HGNC Symbol;Acc:HGNC:18889]
ENSAPLG00000003190	954.4043738	592.7671611	0.68714	2.32E-06	7.81E-06	CAMKK2	calcium/calmodulin dependent protein kinase kinase 2 [Source:HGNC Symbol;Acc:HGNC:1470]
ENSAPLG00000003191	32.03822884	79.09411719	-1.3038	0.0003534	0.00090956	-//-
ENSAPLG00000003192	472.3193362	176.1656788	1.4228	2.21E-17	1.74E-16	SMAP2	small ArfGAP2 [Source:HGNC Symbol;Acc:HGNC:25082]
ENSAPLG00000003193	118.9696638	374.2816344	-1.6535	2.17E-20	2.02E-19	-//-
ENSAPLG00000003196	145.1077492	105.1366772	0.46486	0.024397	0.046158	-//-
ENSAPLG00000003197	850.5206783	68.55219841	3.6331	7.36E-91	5.31E-89	GABARAPL1	GABA type A receptor associated protein like 1 [Source:HGNC Symbol;Acc:HGNC:4068]
ENSAPLG00000003200	285.6697217	186.0749155	0.61846	0.00044249	0.0011232	FBXO8	F-box protein 8 [Source:HGNC Symbol;Acc:HGNC:13587]
ENSAPLG00000003201	597.7263758	66.16751354	3.1753	2.65E-66	1.04E-64	FAS	Fas cell surface death receptor [Source:HGNC Symbol;Acc:HGNC:11920]
ENSAPLG00000003204	199.0392485	277.7185441	-0.48057	0.0051203	0.011039	GAS7	growth arrest specific 7 [Source:HGNC Symbol;Acc:HGNC:4169]
ENSAPLG00000003206	349.5489316	224.0726076	0.64153	0.00011801	0.0003264	SAV1	salvador family WW domain containing protein 1 [Source:HGNC Symbol;Acc:HGNC:17795]
ENSAPLG00000003210	211.7798949	293.1092009	-0.46887	0.0063086	0.013358	NAF1	nuclear assembly factor 1 ribonucleoprotein [Source:HGNC Symbol;Acc:HGNC:25126]
ENSAPLG00000003211	2370.048825	986.6824834	1.2643	8.18E-07	2.89E-06	CA2	carbonic anhydrase 2 [Source:HGNC Symbol;Acc:HGNC:1373]
ENSAPLG00000003214	6.60449357	21.69810697	-1.716	0.001339	0.0031689	-//-
ENSAPLG00000003217	1463.372262	1018.920733	0.52225	0.00017021	0.00045965	IGF2BP2	insulin like growth factor 2 mRNA binding protein 2 [Source:HGNC Symbol;Acc:HGNC:28867]
ENSAPLG00000003218	908.0730016	1608.789976	-0.8251	2.37E-09	1.08E-08	MAP4K4	mitogen-activated protein kinase kinase kinase kinase 4 [Source:HGNC Symbol;Acc:HGNC:6866]
ENSAPLG00000003220	483.7754025	133.9884823	1.8522	7.66E-27	9.65E-26	FZD6	frizzled class receptor 6 [Source:HGNC Symbol;Acc:HGNC:4044]
ENSAPLG00000003222	779.6969264	1454.902612	-0.89994	9.65E-11	4.90E-10	IBTK	inhibitor of Bruton tyrosine kinase [Source:HGNC Symbol;Acc:HGNC:17853]
ENSAPLG00000003223	61.83997532	4.085771597	3.9199	1.33E-11	7.22E-11	S1PR2	sphingosine-1-phosphate receptor 2 [Source:HGNC Symbol;Acc:HGNC:3169]
ENSAPLG00000003225	820.9511075	1185.673115	-0.53034	0.00014945	0.00040685	PNPLA7	patatin like phospholipase domain containing 7 [Source:HGNC Symbol;Acc:HGNC:24768]
ENSAPLG00000003227	136.2482231	231.0556938	-0.762	0.00034545	0.00089087	RFC5	replication factor C subunit 5 [Source:HGNC Symbol;Acc:HGNC:9973]
ENSAPLG00000003228	15.07659469	44.4198593	-1.5589	3.43E-05	0.00010117	DYX1C1	dyslexia susceptibility 1 candidate 1 [Source:HGNC Symbol;Acc:HGNC:21493]
ENSAPLG00000003229	34.38339493	10.884812	1.6594	9.41E-05	0.00026368	LRRN4	leucine rich repeat neuronal 4 [Source:HGNC Symbol;Acc:HGNC:16208]
ENSAPLG00000003233	221.5770556	382.2872435	-0.78685	2.31E-06	7.76E-06	MRPL37	mitochondrial ribosomal protein L37 [Source:HGNC Symbol;Acc:HGNC:14034]
ENSAPLG00000003236	768.1805239	603.1599995	0.3489	0.016738	0.032658	KMT2E	lysine methyltransferase 2E [Source:HGNC Symbol;Acc:HGNC:18541]
ENSAPLG00000003238	14.56866547	81.98464637	-2.4925	8.22E-15	5.54E-14	SOX5	SRY-box 5 [Source:HGNC Symbol;Acc:HGNC:11201]
ENSAPLG00000003240	1863.86522	3159.670734	-0.76148	1.61E-06	5.51E-06	EPRS	glutamyl-prolyl-tRNA synthetase [Source:HGNC Symbol;Acc:HGNC:3418]
ENSAPLG00000003243	511.1740506	322.2911223	0.66545	1.92E-05	5.83E-05	LYAR	Ly1 antibody reactive [Source:HGNC Symbol;Acc:HGNC:26021]
ENSAPLG00000003247	205.802405	308.4485873	-0.58377	0.00064892	0.001607	-//-
ENSAPLG00000003250	1908.163851	1505.453016	0.34199	0.013646	0.027139	SEL1L	SEL1L ERAD E3 ligase adaptor subunit [Source:HGNC Symbol;Acc:HGNC:10717]
ENSAPLG00000003252	589.1319145	886.0587111	-0.58881	4.22E-05	0.00012312	STK10	serine/threonine kinase 10 [Source:HGNC Symbol;Acc:HGNC:11388]
ENSAPLG00000003254	584.8559272	84.54224157	2.7903	1.14E-26	1.42E-25	MAMLD1	mastermind like domain containing 1 [Source:HGNC Symbol;Acc:HGNC:2568]
ENSAPLG00000003255	156.3502287	86.29076938	0.8575	0.0045558	0.009934	-//-
ENSAPLG00000003256	482.4024141	653.9550497	-0.43895	0.0035321	0.007845	EXOC7	exocyst complex component 7 [Source:HGNC Symbol;Acc:HGNC:23214]
ENSAPLG00000003258	312.5934737	75.86441582	2.0428	7.83E-26	9.36E-25	ACSS1	acyl-CoA synthetase short-chain family member 1 [Source:HGNC Symbol;Acc:HGNC:16091]
ENSAPLG00000003259	46.94701848	81.52927959	-0.79628	0.0044971	0.0098148	BCAT1	branched chain amino acid transaminase 1 [Source:HGNC Symbol;Acc:HGNC:976]
ENSAPLG00000003263	227.7330325	11.08458904	4.3607	2.87E-55	8.40E-54	MATK	megakaryocyte-associated tyrosine kinase [Source:HGNC Symbol;Acc:HGNC:6906]
ENSAPLG00000003264	165.9116873	474.1533587	-1.5149	5.66E-08	2.25E-07	SH3BGRL2	SH3 domain binding glutamate rich protein like 2 [Source:HGNC Symbol;Acc:HGNC:15567]
ENSAPLG00000003265	1731.499247	932.9909143	0.89209	9.19E-06	2.89E-05	-//-
ENSAPLG00000003269	472.6501164	183.1934422	1.3674	1.05E-06	3.65E-06	TAF5L	TATA-box binding protein associated factor 5 like [Source:HGNC Symbol;Acc:HGNC:17304]
ENSAPLG00000003272	610.692629	480.6361532	0.3455	0.021812	0.041655	-//-
ENSAPLG00000003274	205.1134617	69.70604606	1.5571	8.44E-14	5.39E-13	-//-
ENSAPLG00000003276	233.296718	112.464681	1.0527	9.59E-06	3.01E-05	-//-
ENSAPLG00000003277	1026.561748	643.9962377	0.6727	3.16E-06	1.05E-05	-//-
ENSAPLG00000003279	1738.015944	974.1576522	0.83521	1.39E-09	6.41E-09	LAMC1	laminin subunit gamma 1 [Source:HGNC Symbol;Acc:HGNC:6492]
ENSAPLG00000003280	8279.904908	13297.69152	-0.68349	3.33E-06	1.10E-05	SOD1	superoxide dismutase 1, soluble [Source:HGNC Symbol;Acc:HGNC:11179]
ENSAPLG00000003282	555.6081915	316.8255705	0.81038	1.92E-07	7.22E-07	-//-
ENSAPLG00000003284	663.8911033	145.044371	2.1945	9.75E-40	1.88E-38	HMGB2	high mobility group box 2 [Source:HGNC Symbol;Acc:HGNC:5000]
ENSAPLG00000003286	19896.46693	42116.56336	-1.0819	3.56E-07	1.31E-06	-//-
ENSAPLG00000003289	114.5463828	60.36517002	0.92414	8.57E-05	0.0002412	SRGAP3	SLIT-ROBO Rho GTPase activating protein 3 [Source:HGNC Symbol;Acc:HGNC:19744]
ENSAPLG00000003290	205.729699	9.321205035	4.4641	7.01E-16	5.05E-15	COL9A3	collagen type IX alpha 3 chain [Source:HGNC Symbol;Acc:HGNC:2219]
ENSAPLG00000003292	148.1773	219.7170191	-0.56832	0.0024218	0.0055219	-//-
ENSAPLG00000003294	187.2631685	111.4292711	0.74894	0.00014717	0.00040111	PREX2	phosphatidylinositol-3,4,5-trisphosphate dependent Rac exchange factor 2 [Source:HGNC Symbol;Acc:HGNC:22950]
ENSAPLG00000003295	620.0742465	166.613042	1.8959	1.67E-30	2.39E-29	-//-
ENSAPLG00000003296	257.7889967	353.760056	-0.45658	0.0054618	0.01172	SMARCB1	SWI/SNF related, matrix associated, actin dependent regulator of chromatin, subfamily b, member 1 [Source:HGNC Symbol;Acc:HGNC:11103]
ENSAPLG00000003298	599.6915589	1023.866021	-0.77173	6.56E-08	2.60E-07	EIF2AK4	eukaryotic translation initiation factor 2 alpha kinase 4 [Source:HGNC Symbol;Acc:HGNC:19687]
ENSAPLG00000003299	10.77491093	0.710710519	3.9223	0.00021707	0.00057678	TOX3	TOX high mobility group box family member 3 [Source:HGNC Symbol;Acc:HGNC:11972]
ENSAPLG00000003303	113.2946665	572.3317095	-2.3368	1.11E-36	1.96E-35	ST3GAL3	ST3 beta-galactoside alpha-2,3-sialyltransferase 3 [Source:HGNC Symbol;Acc:HGNC:10866]
ENSAPLG00000003305	275.7087725	554.4572998	-1.0079	1.78E-10	8.82E-10	PCYT1A	phosphate cytidylyltransferase 1, choline, alpha [Source:HGNC Symbol;Acc:HGNC:8754]
ENSAPLG00000003308	292.2546066	649.6784199	-1.1525	9.28E-14	5.91E-13	NUDT9	nudix hydrolase 9 [Source:HGNC Symbol;Acc:HGNC:8056]
ENSAPLG00000003309	3135.044177	6028.29917	-0.94327	2.91E-09	1.31E-08	ULK2	unc-51 like autophagy activating kinase 2 [Source:HGNC Symbol;Acc:HGNC:13480]
ENSAPLG00000003315	499.0781859	667.762402	-0.42007	0.0050464	0.010891	AHCYL1	adenosylhomocysteinase like 1 [Source:HGNC Symbol;Acc:HGNC:344]
ENSAPLG00000003319	280.1723636	158.1202741	0.82529	3.02E-06	1.00E-05	-//-
ENSAPLG00000003320	453.6628188	108.4645984	2.0644	4.10E-31	6.01E-30	-//-
ENSAPLG00000003322	212.4218583	119.7307706	0.82714	1.39E-05	4.27E-05	EXD2	exonuclease 3'-5' domain containing 2 [Source:HGNC Symbol;Acc:HGNC:20217]
ENSAPLG00000003323	300.2827643	446.3427351	-0.57183	0.00030092	0.00078286	USP3	ubiquitin specific peptidase 3 [Source:HGNC Symbol;Acc:HGNC:12626]
ENSAPLG00000003325	854.852838	515.2948423	0.73028	1.90E-05	5.77E-05	NSF	N-ethylmaleimide sensitive factor, vesicle fusing ATPase [Source:HGNC Symbol;Acc:HGNC:8016]
ENSAPLG00000003327	930.3357035	1733.200515	-0.89762	7.67E-11	3.93E-10	TMEM97	transmembrane protein 97 [Source:HGNC Symbol;Acc:HGNC:28106]
ENSAPLG00000003328	564.9410902	371.9035431	0.60317	9.56E-05	0.00026765	FAM208A	family with sequence similarity 208 member A [Source:HGNC Symbol;Acc:HGNC:30314]
ENSAPLG00000003331	20984.92838	119922.4026	-2.5147	3.43E-77	1.73E-75	GATM	glycine amidinotransferase [Source:HGNC Symbol;Acc:HGNC:4175]
ENSAPLG00000003332	141.6674332	292.9423096	-1.0481	6.87E-09	3.00E-08	ACSF3	acyl-CoA synthetase family member 3 [Source:HGNC Symbol;Acc:HGNC:27288]
ENSAPLG00000003338	358.0864827	130.2377792	1.4592	2.44E-16	1.80E-15	ALOX5	arachidonate 5-lipoxygenase [Source:HGNC Symbol;Acc:HGNC:435]
ENSAPLG00000003339	2133.908043	443.8999122	2.2652	1.03E-54	2.98E-53	RB1CC1	RB1 inducible coiled-coil 1 [Source:HGNC Symbol;Acc:HGNC:15574]
ENSAPLG00000003340	150.977703	212.2632182	-0.49152	0.0083288	0.017251	DAGLB	diacylglycerol lipase beta [Source:HGNC Symbol;Acc:HGNC:28923]
ENSAPLG00000003342	432.5179591	105.4133885	2.0367	1.05E-29	1.46E-28	SLC25A47	solute carrier family 25 member 47 [Source:HGNC Symbol;Acc:HGNC:20115]
ENSAPLG00000003344	178.432478	6.109615402	4.8682	7.95E-21	7.62E-20	-//-
ENSAPLG00000003349	201.7832087	267.4000131	-0.40619	0.018974	0.036635	TMA16	translation machinery associated 16 homolog [Source:HGNC Symbol;Acc:HGNC:25638]
ENSAPLG00000003350	5.016399362	101.4454257	-4.3379	1.41E-31	2.12E-30	-//-
ENSAPLG00000003352	2525.509853	771.8754334	1.7101	8.48E-35	1.41E-33	ANXA6	annexin A6 [Source:HGNC Symbol;Acc:HGNC:544]
ENSAPLG00000003355	448.4733787	134.1117901	1.7416	8.99E-24	9.93E-23	EAF1	ELL associated factor 1 [Source:HGNC Symbol;Acc:HGNC:20907]
ENSAPLG00000003356	2795.83107	1209.103335	1.2093	1.66E-14	1.10E-13	SALL1	spalt like transcription factor 1 [Source:HGNC Symbol;Acc:HGNC:10524]
ENSAPLG00000003358	6632.489806	1549.533923	2.0977	6.66E-23	7.11E-22	TNFRSF21	TNF receptor superfamily member 21 [Source:HGNC Symbol;Acc:HGNC:13469]
ENSAPLG00000003363	589.3064946	410.8320511	0.52047	0.00052117	0.0013114	PTPRA	protein tyrosine phosphatase, receptor type A [Source:HGNC Symbol;Acc:HGNC:9664]
ENSAPLG00000003364	1248.030053	2187.939546	-0.80992	2.11E-09	9.64E-09	MKLN1	muskelin 1 [Source:HGNC Symbol;Acc:HGNC:7109]
ENSAPLG00000003365	266.522061	152.8655796	0.80199	7.28E-06	2.31E-05	EXOC6	exocyst complex component 6 [Source:HGNC Symbol;Acc:HGNC:23196]
ENSAPLG00000003367	2017.454512	3104.336676	-0.62175	0.001708	0.0039817	-//-
ENSAPLG00000003368	313.0475377	82.94714384	1.9161	1.33E-23	1.47E-22	-//-
ENSAPLG00000003371	482.7995587	322.9911359	0.57993	0.00024655	0.00065036	SRPK1	SRSF protein kinase 1 [Source:HGNC Symbol;Acc:HGNC:11305]
ENSAPLG00000003372	5059.778074	429.5288789	3.5582	6.12E-127	9.03E-125	-//-
ENSAPLG00000003374	2.201914104	20.73467925	-3.2352	1.56E-06	5.34E-06	-//-
ENSAPLG00000003376	104.8907488	201.4079812	-0.94123	1.90E-06	6.46E-06	-//-
ENSAPLG00000003377	194.8235512	102.2420443	0.93018	2.66E-06	8.89E-06	TJAP1	tight junction associated protein 1 [Source:HGNC Symbol;Acc:HGNC:17949]
ENSAPLG00000003378	133.3893354	73.74908274	0.85495	0.00010314	0.00028766	MRGBP	MRG domain binding protein [Source:HGNC Symbol;Acc:HGNC:15866]
ENSAPLG00000003379	334.0461461	252.6727627	0.40278	0.014437	0.028546	PTK7	protein tyrosine kinase 7 (inactive) [Source:HGNC Symbol;Acc:HGNC:9618]
ENSAPLG00000003382	215.2500797	451.4835055	-1.0687	8.16E-11	4.17E-10	MRPS14	mitochondrial ribosomal protein S14 [Source:HGNC Symbol;Acc:HGNC:14049]
ENSAPLG00000003383	5467.437554	1850.933677	1.5626	3.72E-31	5.47E-30	LIPA	lipase A, lysosomal acid type [Source:HGNC Symbol;Acc:HGNC:6617]
ENSAPLG00000003385	150.8875189	246.4260775	-0.70768	0.00011491	0.00031819	NOD1	nucleotide binding oligomerization domain containing 1 [Source:HGNC Symbol;Acc:HGNC:16390]
ENSAPLG00000003386	745.930786	565.8359194	0.39866	0.013738	0.027313	PHLPP1	PH domain and leucine rich repeat protein phosphatase 1 [Source:HGNC Symbol;Acc:HGNC:20610]
ENSAPLG00000003387	1098.234415	323.66316	1.7626	8.68E-32	1.31E-30	-//-
ENSAPLG00000003388	144.8200217	83.36333248	0.79678	0.00022471	0.00059583	GOLT1B	golgi transport 1B [Source:HGNC Symbol;Acc:HGNC:20175]
ENSAPLG00000003392	1377.463761	376.2207464	1.8724	8.42E-37	1.50E-35	LPL	lipoprotein lipase [Source:HGNC Symbol;Acc:HGNC:6677]
ENSAPLG00000003394	801.3457924	1178.655748	-0.55665	0.00047825	0.001208	PDLIM1	PDZ and LIM domain 1 [Source:HGNC Symbol;Acc:HGNC:2067]
ENSAPLG00000003395	556.2721422	277.852467	1.0015	2.39E-10	1.17E-09	KPNA5	karyopherin subunit alpha 5 [Source:HGNC Symbol;Acc:HGNC:6398]
ENSAPLG00000003397	1459.339642	173.0630059	3.0759	3.36E-76	1.67E-74	ATXN7	ataxin 7 [Source:HGNC Symbol;Acc:HGNC:10560]
ENSAPLG00000003400	223.2486641	111.1760888	1.0058	1.67E-07	6.35E-07	KIFC3	kinesin family member C3 [Source:HGNC Symbol;Acc:HGNC:6326]
ENSAPLG00000003403	129.3895919	214.6521706	-0.73028	0.00012979	0.00035685	TM2D1	TM2 domain containing 1 [Source:HGNC Symbol;Acc:HGNC:24142]
ENSAPLG00000003412	268.9627522	114.9223049	1.2267	4.79E-11	2.48E-10	PARVG	parvin gamma [Source:HGNC Symbol;Acc:HGNC:14654]
ENSAPLG00000003414	405.1790351	587.8574656	-0.53691	0.0004285	0.0010897	DCUN1D4	defective in cullin neddylation 1 domain containing 4 [Source:HGNC Symbol;Acc:HGNC:28998]
ENSAPLG00000003417	1937.955436	3688.283066	-0.92841	4.25E-11	2.22E-10	-//-
ENSAPLG00000003418	1251.955251	753.573209	0.73236	4.02E-06	1.32E-05	SLC25A29	solute carrier family 25 member 29 [Source:HGNC Symbol;Acc:HGNC:20116]
ENSAPLG00000003422	377.9055403	89.9043205	2.0716	4.92E-29	6.76E-28	SLA	Src-like-adaptor [Source:HGNC Symbol;Acc:HGNC:10902]
ENSAPLG00000003426	405.3760218	662.1957577	-0.708	0.00057219	0.0014298	SSBP3	single stranded DNA binding protein 3 [Source:HGNC Symbol;Acc:HGNC:15674]
ENSAPLG00000003427	70.53427385	6.649111876	3.4071	2.66E-18	2.21E-17	-//-
ENSAPLG00000003428	357.1406382	581.586567	-0.7035	4.92E-06	1.59E-05	MRPL1	mitochondrial ribosomal protein L1 [Source:HGNC Symbol;Acc:HGNC:14275]
ENSAPLG00000003429	190.153098	80.6985168	1.2365	1.84E-09	8.42E-09	STK11IP	serine/threonine kinase 11 interacting protein [Source:HGNC Symbol;Acc:HGNC:19184]
ENSAPLG00000003430	40.40850631	0	Inf	3.24E-12	1.83E-11	-//-
ENSAPLG00000003431	65.25754363	179.0168924	-1.4559	1.17E-11	6.39E-11	DFFB	DNA fragmentation factor subunit beta [Source:HGNC Symbol;Acc:HGNC:2773]
ENSAPLG00000003432	567.0870812	281.8177765	1.0088	1.41E-10	7.05E-10	ZBTB11	zinc finger and BTB domain containing 11 [Source:HGNC Symbol;Acc:HGNC:16740]
ENSAPLG00000003433	117.9343526	6.597950102	4.1598	3.16E-33	4.98E-32	ENDOD1	endonuclease domain containing 1 [Source:HGNC Symbol;Acc:HGNC:29129]
ENSAPLG00000003436	1624.822113	2395.107602	-0.55981	3.11E-05	9.22E-05	HADHB	hydroxyacyl-CoA dehydrogenase/3-ketoacyl-CoA thiolase/enoyl-CoA hydratase (trifunctional protein), beta subunit [Source:HGNC Symbol;Acc:HGNC:4803]
ENSAPLG00000003439	14.22564297	95.50346754	-2.7471	1.17E-18	9.99E-18	-//-
ENSAPLG00000003440	20.83385752	54.40285661	-1.3848	3.05E-05	9.05E-05	SESN3	sestrin 3 [Source:HGNC Symbol;Acc:HGNC:23060]
ENSAPLG00000003441	77.62132092	146.7232975	-0.91857	1.64E-05	5.01E-05	-//-
ENSAPLG00000003442	115.3625212	28.00525588	2.0424	3.13E-09	1.41E-08	COL21A1	collagen type XXI alpha 1 chain [Source:HGNC Symbol;Acc:HGNC:17025]
ENSAPLG00000003443	411.3564605	899.5823203	-1.1289	2.48E-14	1.62E-13	USP5	ubiquitin specific peptidase 5 [Source:HGNC Symbol;Acc:HGNC:12628]
ENSAPLG00000003444	13.34229967	0	Inf	4.90E-05	0.00014193	-//-
ENSAPLG00000003445	999.9242893	183.4122881	2.4467	4.06E-53	1.12E-51	TFPI	tissue factor pathway inhibitor [Source:HGNC Symbol;Acc:HGNC:11760]
ENSAPLG00000003448	798.5952129	450.2163361	0.82685	2.48E-08	1.02E-07	CNOT6L	CCR4-NOT transcription complex subunit 6 like [Source:HGNC Symbol;Acc:HGNC:18042]
ENSAPLG00000003449	186.4647828	606.7075595	-1.7021	3.30E-21	3.26E-20	WWC1	WW and C2 domain containing 1 [Source:HGNC Symbol;Acc:HGNC:29435]
ENSAPLG00000003451	41.42808573	0.701189523	5.8847	1.75E-17	1.39E-16	SCNN1D	sodium channel epithelial 1 delta subunit [Source:HGNC Symbol;Acc:HGNC:10601]
ENSAPLG00000003453	3439.548559	430.1595634	2.9993	1.75E-55	5.17E-54	KDM4A	lysine demethylase 4A [Source:HGNC Symbol;Acc:HGNC:22978]
ENSAPLG00000003454	228.0325805	97.39240289	1.2274	3.81E-10	1.84E-09	TPCN2	two pore segment channel 2 [Source:HGNC Symbol;Acc:HGNC:20820]
ENSAPLG00000003456	312.600194	214.2430959	0.54507	0.0042974	0.0094084	EEF2K	eukaryotic elongation factor 2 kinase [Source:HGNC Symbol;Acc:HGNC:24615]
ENSAPLG00000003457	356.4864577	271.9326156	0.3906	0.015261	0.030064	TMEM9B	TMEM9 domain family member B [Source:HGNC Symbol;Acc:HGNC:1168]
ENSAPLG00000003458	15.19866854	47.12872318	-1.6327	7.45E-06	2.36E-05	DNAH8	dynein axonemal heavy chain 8 [Source:HGNC Symbol;Acc:HGNC:2952]
ENSAPLG00000003461	218.133816	585.0217371	-1.4233	6.60E-19	5.69E-18	ABCB10	ATP binding cassette subfamily B member 10 [Source:HGNC Symbol;Acc:HGNC:41]
ENSAPLG00000003462	1463.258015	1993.418268	-0.44606	0.0016805	0.0039214	KIAA0100	KIAA0100 [Source:HGNC Symbol;Acc:HGNC:28960]
ENSAPLG00000003464	901.1550126	617.5082698	0.54532	0.00012956	0.00035629	-//-
ENSAPLG00000003468	148.3496487	27.71623309	2.4202	3.25E-21	3.21E-20	HGF	hepatocyte growth factor [Source:HGNC Symbol;Acc:HGNC:4893]
ENSAPLG00000003469	703.9336584	278.4800882	1.3379	1.13E-15	8.02E-15	ARHGDIB	Rho GDP dissociation inhibitor beta [Source:HGNC Symbol;Acc:HGNC:679]
ENSAPLG00000003471	1056.732147	171.2265456	2.6256	2.17E-51	5.67E-50	ENDOV	endonuclease V [Source:HGNC Symbol;Acc:HGNC:26640]
ENSAPLG00000003472	191.9227587	601.5919054	-1.6483	3.15E-24	3.56E-23	-//-
ENSAPLG00000003473	151.3327111	297.6546621	-0.97592	5.09E-08	2.04E-07	HMGN3	high mobility group nucleosomal binding domain 3 [Source:HGNC Symbol;Acc:HGNC:12312]
ENSAPLG00000003474	570.7328456	823.2057932	-0.52844	0.00028753	0.00075185	CACYBP	calcyclin binding protein [Source:HGNC Symbol;Acc:HGNC:30423]
ENSAPLG00000003476	752.1997286	956.4148933	-0.34652	0.016011	0.031394	-//-
ENSAPLG00000003482	418.2015409	307.7765897	0.44231	0.0053589	0.011521	UTP18	UTP18, small subunit processome component [Source:HGNC Symbol;Acc:HGNC:24274]
ENSAPLG00000003484	19.97791083	48.79241017	-1.2883	0.0002103	0.00056073	-//-
ENSAPLG00000003485	3440.524884	1512.930674	1.1853	3.50E-08	1.42E-07	SLCO2B1	solute carrier organic anion transporter family member 2B1 [Source:HGNC Symbol;Acc:HGNC:10962]
ENSAPLG00000003489	198.6535741	89.15243433	1.1559	7.66E-08	3.01E-07	ZBTB49	zinc finger and BTB domain containing 49 [Source:HGNC Symbol;Acc:HGNC:19883]
ENSAPLG00000003491	407.8954682	522.7349647	-0.35788	0.021089	0.040389	MCM4	minichromosome maintenance complex component 4 [Source:HGNC Symbol;Acc:HGNC:6947]
ENSAPLG00000003492	1.5706623	21.3003313	-3.7614	1.56E-07	5.96E-07	SPO11	SPO11, initiator of meiotic double stranded breaks [Source:HGNC Symbol;Acc:HGNC:11250]
ENSAPLG00000003494	1569.151695	676.8361145	1.2131	8.06E-18	6.53E-17	UFD1L	ubiquitin fusion degradation 1 like (yeast) [Source:HGNC Symbol;Acc:HGNC:12520]
ENSAPLG00000003496	167.9949278	83.6545988	1.0059	1.82E-06	6.17E-06	-//-
ENSAPLG00000003497	108.6583302	30.64282185	1.8262	1.02E-11	5.58E-11	PDGFRA	platelet derived growth factor receptor alpha [Source:HGNC Symbol;Acc:HGNC:8803]
ENSAPLG00000003498	2594.870664	501.4807347	2.3714	8.07E-61	2.75E-59	ST5	suppression of tumorigenicity 5 [Source:HGNC Symbol;Acc:HGNC:11350]
ENSAPLG00000003499	16.35031174	95.77476161	-2.5503	6.16E-17	4.69E-16	ALKBH4	alkB homolog 4, lysine demethylase [Source:HGNC Symbol;Acc:HGNC:21900]
ENSAPLG00000003501	2121.858394	1501.39403	0.49903	0.025662	0.048302	-//-
ENSAPLG00000003502	4.688311278	18.26414152	-1.9619	0.0011964	0.0028526	-//-
ENSAPLG00000003503	0.948126449	7.557821034	-2.9948	0.014257	0.028217	-//-
ENSAPLG00000003506	532.2319454	185.9513064	1.5171	3.87E-20	3.56E-19	CDC73	cell division cycle 73 [Source:HGNC Symbol;Acc:HGNC:16783]
ENSAPLG00000003508	967.7984582	1299.72047	-0.42542	0.002094	0.0048169	LETM1	leucine zipper and EF-hand containing transmembrane protein 1 [Source:HGNC Symbol;Acc:HGNC:6556]
ENSAPLG00000003510	300.0580146	1135.843463	-1.9205	5.61E-18	4.60E-17	SYDE2	synapse defective Rho GTPase homolog 2 [Source:HGNC Symbol;Acc:HGNC:25841]
ENSAPLG00000003511	5.680042742	0	Inf	0.002436	0.0055505	-//-
ENSAPLG00000003514	117.9822057	10.24477038	3.5256	1.14E-24	1.31E-23	1-Mar	membrane associated ring-CH-type finger 1 [Source:HGNC Symbol;Acc:HGNC:26077]
ENSAPLG00000003517	119.0972345	37.1229632	1.6818	4.97E-11	2.57E-10	BCL10	B-cell CLL/lymphoma 10 [Source:HGNC Symbol;Acc:HGNC:989]
ENSAPLG00000003518	115.5618152	47.26803657	1.2897	1.35E-07	5.18E-07	-//-
ENSAPLG00000003519	141.6337928	218.2631505	-0.6239	0.00082504	0.0020155	-//-
ENSAPLG00000003521	90.14471439	358.4803149	-1.9916	7.73E-27	9.74E-26	-//-
ENSAPLG00000003522	269.1225882	892.9120322	-1.7303	1.19E-28	1.61E-27	SORBS1	sorbin and SH3 domain containing 1 [Source:HGNC Symbol;Acc:HGNC:14565]
ENSAPLG00000003523	807.9033726	448.2730921	0.8498	8.16E-08	3.20E-07	-//-
ENSAPLG00000003524	56.82779878	112.0980396	-0.98009	9.87E-05	0.0002759	-//-
ENSAPLG00000003527	45.93078875	83.75484271	-0.86671	0.0011148	0.0026702	-//-
ENSAPLG00000003528	541.5827021	308.9522702	0.8098	7.47E-05	0.0002117	-//-
ENSAPLG00000003531	63.75583681	4.857164886	3.7144	2.43E-14	1.59E-13	HACD4	3-hydroxyacyl-CoA dehydratase 4 [Source:HGNC Symbol;Acc:HGNC:20920]
ENSAPLG00000003533	61.85711167	344.9349283	-2.4793	2.02E-36	3.56E-35	LRWD1	leucine rich repeats and WD repeat domain containing 1 [Source:HGNC Symbol;Acc:HGNC:21769]
ENSAPLG00000003534	208.8902104	350.9070087	-0.74834	8.89E-06	2.79E-05	MRPS22	mitochondrial ribosomal protein S22 [Source:HGNC Symbol;Acc:HGNC:14508]
ENSAPLG00000003535	1127.612743	2216.261978	-0.97486	4.20E-10	2.02E-09	SLC19A1	solute carrier family 19 member 1 [Source:HGNC Symbol;Acc:HGNC:10937]
ENSAPLG00000003536	649.5138637	274.0030524	1.2452	1.77E-15	1.24E-14	RBM6	RNA binding motif protein 6 [Source:HGNC Symbol;Acc:HGNC:9903]
ENSAPLG00000003540	733.1011698	380.2118549	0.94721	3.22E-10	1.56E-09	NUP133	nucleoporin 133 [Source:HGNC Symbol;Acc:HGNC:18016]
ENSAPLG00000003541	125.438824	451.8784086	-1.849	2.96E-26	3.59E-25	GALNT16	polypeptide N-acetylgalactosaminyltransferase 16 [Source:HGNC Symbol;Acc:HGNC:23233]
ENSAPLG00000003542	390.7429993	174.6766805	1.1615	1.74E-10	8.58E-10	KANSL3	KAT8 regulatory NSL complex subunit 3 [Source:HGNC Symbol;Acc:HGNC:25473]
ENSAPLG00000003543	81.32541843	54.47259525	0.57818	0.025017	0.047208	SFMBT1	Scm-like with four mbt domains 1 [Source:HGNC Symbol;Acc:HGNC:20255]
ENSAPLG00000003547	225.1511102	435.8399676	-0.9529	5.53E-09	2.44E-08	-//-
ENSAPLG00000003549	457.1244435	294.5556012	0.63405	5.81E-05	0.00016672	MLX	MLX, MAX dimerization protein [Source:HGNC Symbol;Acc:HGNC:11645]
ENSAPLG00000003551	2320.735519	387.1281572	2.5837	4.22E-69	1.75E-67	TDRD7	tudor domain containing 7 [Source:HGNC Symbol;Acc:HGNC:30831]
ENSAPLG00000003552	10.51535223	259.7516327	-4.6266	4.22E-34	6.85E-33	FMO4	flavin containing monooxygenase 4 [Source:HGNC Symbol;Acc:HGNC:3772]
ENSAPLG00000003554	354.7077559	65.06351439	2.4467	6.88E-31	1.00E-29	PIK3CB	phosphatidylinositol-4,5-bisphosphate 3-kinase catalytic subunit beta [Source:HGNC Symbol;Acc:HGNC:8976]
ENSAPLG00000003555	126.7557452	265.7647518	-1.0681	2.80E-05	8.34E-05	CEP104	centrosomal protein 104 [Source:HGNC Symbol;Acc:HGNC:24866]
ENSAPLG00000003558	1014.833468	65.24091177	3.9593	2.02E-61	7.02E-60	CYR61	cysteine rich angiogenic inducer 61 [Source:HGNC Symbol;Acc:HGNC:2654]
ENSAPLG00000003562	608.0314109	219.6616449	1.4689	6.93E-20	6.27E-19	SH3D19	SH3 domain containing 19 [Source:HGNC Symbol;Acc:HGNC:30418]
ENSAPLG00000003564	772.0386355	1646.368495	-1.0925	4.92E-15	3.36E-14	PTER	phosphotriesterase related [Source:HGNC Symbol;Acc:HGNC:9590]
ENSAPLG00000003566	1152.7902	576.758678	0.99909	3.58E-12	2.02E-11	RNPEPL1	arginyl aminopeptidase like 1 [Source:HGNC Symbol;Acc:HGNC:10079]
ENSAPLG00000003569	2215.068347	1667.450856	0.40971	0.0023949	0.0054651	H2AFZ	H2A histone family member Z [Source:HGNC Symbol;Acc:HGNC:4741]
ENSAPLG00000003570	246.4231693	453.6797127	-0.88054	5.42E-08	2.16E-07	-//-
ENSAPLG00000003572	304.6359716	162.9781502	0.90241	3.15E-07	1.16E-06	MBNL3	muscleblind like splicing regulator 3 [Source:HGNC Symbol;Acc:HGNC:20564]
ENSAPLG00000003573	2244.891686	452.2940504	2.3113	1.26E-37	2.31E-36	ZCCHC2	zinc finger CCHC-type containing 2 [Source:HGNC Symbol;Acc:HGNC:22916]
ENSAPLG00000003574	339.6643798	603.6182918	-0.82953	1.08E-05	3.35E-05	RSU1	Ras suppressor protein 1 [Source:HGNC Symbol;Acc:HGNC:10464]
ENSAPLG00000003575	50.14231365	80.19269938	-0.67744	0.0087574	0.018079	PYROXD1	pyridine nucleotide-disulphide oxidoreductase domain 1 [Source:HGNC Symbol;Acc:HGNC:26162]
ENSAPLG00000003578	211.1631261	434.4547148	-1.0408	3.23E-10	1.57E-09	-//-
ENSAPLG00000003583	55.34681875	84.84915697	-0.6164	0.016009	0.031394	-//-
ENSAPLG00000003585	910.9701601	254.6677692	1.8388	1.88E-05	5.71E-05	ADGRL4	adhesion G protein-coupled receptor L4 [Source:HGNC Symbol;Acc:HGNC:20822]
ENSAPLG00000003588	35.01839296	79.61837447	-1.185	2.07E-05	6.24E-05	HDAC10	histone deacetylase 10 [Source:HGNC Symbol;Acc:HGNC:18128]
ENSAPLG00000003589	5002.841289	1023.63489	2.289	4.85E-61	1.66E-59	-//-
ENSAPLG00000003590	62.63985482	34.30334893	0.86873	0.0068698	0.014459	SYK	spleen associated tyrosine kinase [Source:HGNC Symbol;Acc:HGNC:11491]
ENSAPLG00000003591	36.05994791	14.24679529	1.3398	0.00085452	0.0020815	-//-
ENSAPLG00000003593	427.8197336	299.7945097	0.51303	0.0014089	0.0033232	SMAD5	SMAD family member 5 [Source:HGNC Symbol;Acc:HGNC:6771]
ENSAPLG00000003594	74.77571807	37.59644172	0.99197	0.00045386	0.0011507	-//-
ENSAPLG00000003597	2042.85369	4460.715283	-1.1267	2.24E-16	1.66E-15	PCBD1	pterin-4 alpha-carbinolamine dehydratase 1 [Source:HGNC Symbol;Acc:HGNC:8646]
ENSAPLG00000003601	10.72633619	1.351217272	2.9888	0.0014882	0.0034975	-//-
ENSAPLG00000003607	37.19992632	17.30249219	1.1043	0.0044446	0.0097154	DNMT3B	DNA methyltransferase 3 beta [Source:HGNC Symbol;Acc:HGNC:2979]
ENSAPLG00000003612	17.14102393	55.57333884	-1.6969	7.11E-07	2.54E-06	BTD	biotinidase [Source:HGNC Symbol;Acc:HGNC:1122]
ENSAPLG00000003619	165.5786295	54.88785364	1.593	9.37E-13	5.53E-12	FMNL1	formin like 1 [Source:HGNC Symbol;Acc:HGNC:1212]
ENSAPLG00000003622	477.9899204	231.1043112	1.0484	1.19E-10	5.97E-10	KLHL8	kelch like family member 8 [Source:HGNC Symbol;Acc:HGNC:18644]
ENSAPLG00000003623	477.7143344	842.8965027	-0.81921	0.0029579	0.0066513	NRP1	neuropilin 1 [Source:HGNC Symbol;Acc:HGNC:8004]
ENSAPLG00000003625	21.12705654	5.227690838	2.0148	0.00039809	0.0010171	-//-
ENSAPLG00000003627	2744.714904	579.5014398	2.2438	2.97E-34	4.84E-33	FKBP5	FK506 binding protein 5 [Source:HGNC Symbol;Acc:HGNC:3721]
ENSAPLG00000003628	1223.454095	2351.679898	-0.94273	3.74E-12	2.11E-11	SS18	SS18, nBAF chromatin remodeling complex subunit [Source:HGNC Symbol;Acc:HGNC:11340]
ENSAPLG00000003632	1201.100758	493.7391135	1.2825	8.31E-19	7.12E-18	-//-
ENSAPLG00000003634	746.7083187	407.8971729	0.87234	5.58E-09	2.46E-08	VPS8	VPS8, CORVET complex subunit [Source:HGNC Symbol;Acc:HGNC:29122]
ENSAPLG00000003635	219.1476535	335.9500232	-0.61634	0.00025607	0.00067431	LACTB	lactamase beta [Source:HGNC Symbol;Acc:HGNC:16468]
ENSAPLG00000003636	608.180329	403.15913	0.59315	0.00041686	0.0010625	KDM2A	lysine demethylase 2A [Source:HGNC Symbol;Acc:HGNC:13606]
ENSAPLG00000003637	276.4670426	616.25374	-1.1564	1.15E-13	7.27E-13	SGPL1	sphingosine-1-phosphate lyase 1 [Source:HGNC Symbol;Acc:HGNC:10817]
ENSAPLG00000003641	581.2536441	245.2775098	1.2448	4.61E-15	3.16E-14	GTF3C1	general transcription factor IIIC subunit 1 [Source:HGNC Symbol;Acc:HGNC:4664]
ENSAPLG00000003643	1788.667683	1131.750877	0.66033	1.45E-06	4.98E-06	SFPQ	splicing factor proline and glutamine rich [Source:HGNC Symbol;Acc:HGNC:10774]
ENSAPLG00000003645	70.81131495	33.43628055	1.0826	0.00020458	0.00054599	-//-
ENSAPLG00000003646	289.9638329	430.9677823	-0.57171	0.0047257	0.010262	-//-
ENSAPLG00000003647	126.5066278	28.31819073	2.1594	4.79E-14	3.09E-13	-//-
ENSAPLG00000003649	29589.78346	12795.68445	1.2094	3.89E-09	1.73E-08	-//-
ENSAPLG00000003650	48.75850834	4.585405689	3.4105	1.36E-13	8.56E-13	-//-
ENSAPLG00000003652	82.12572404	263.5378485	-1.6821	1.10E-17	8.82E-17	-//-
ENSAPLG00000003653	114.7262744	252.9515803	-1.1407	1.56E-09	7.17E-09	-//-
ENSAPLG00000003654	212.2793784	438.0232606	-1.045	1.63E-05	5.00E-05	LMF1	lipase maturation factor 1 [Source:HGNC Symbol;Acc:HGNC:14154]
ENSAPLG00000003656	3007.260803	1692.158371	0.82959	5.61E-10	2.67E-09	TPM1	tropomyosin 1 (alpha) [Source:HGNC Symbol;Acc:HGNC:12010]
ENSAPLG00000003658	713.6898034	448.5299951	0.67009	7.42E-06	2.36E-05	GOLGA1	golgin A1 [Source:HGNC Symbol;Acc:HGNC:4424]
ENSAPLG00000003662	258.4107856	163.9877057	0.65608	0.00031094	0.00080707	BEND6	BEN domain containing 6 [Source:HGNC Symbol;Acc:HGNC:20871]
ENSAPLG00000003665	665.1587325	343.850764	0.95192	4.43E-10	2.12E-09	CERK	ceramide kinase [Source:HGNC Symbol;Acc:HGNC:19256]
ENSAPLG00000003666	241.9271866	181.5508216	0.4142	0.022405	0.042692	ZNF451	zinc finger protein 451 [Source:HGNC Symbol;Acc:HGNC:21091]
ENSAPLG00000003667	327.9894658	512.7505723	-0.64461	3.54E-05	0.00010414	CCDC25	coiled-coil domain containing 25 [Source:HGNC Symbol;Acc:HGNC:25591]
ENSAPLG00000003669	2384.285632	3404.899764	-0.51406	0.00011859	0.00032788	ELOVL5	ELOVL fatty acid elongase 5 [Source:HGNC Symbol;Acc:HGNC:21308]
ENSAPLG00000003670	72.42308478	105.4821969	-0.54248	0.021148	0.04049	PSMC3IP	PSMC3 interacting protein [Source:HGNC Symbol;Acc:HGNC:17928]
ENSAPLG00000003672	1561.91906	108.4413706	3.8483	6.43E-98	5.52E-96	DENND2D	DENN domain containing 2D [Source:HGNC Symbol;Acc:HGNC:26192]
ENSAPLG00000003675	99.0565614	8.969721076	3.4651	3.48E-24	3.92E-23	-//-
ENSAPLG00000003677	465.6998325	214.496497	1.1184	8.62E-11	4.39E-10	FLI1	Fli-1 proto-oncogene, ETS transcription factor [Source:HGNC Symbol;Acc:HGNC:3749]
ENSAPLG00000003678	1.284930487	12.51553107	-3.284	0.00018853	0.00050677	GALNTL6	polypeptide N-acetylgalactosaminyltransferase-like 6 [Source:HGNC Symbol;Acc:HGNC:33844]
ENSAPLG00000003679	1390.649435	173.690271	3.0012	1.08E-79	5.82E-78	IRAK2	interleukin 1 receptor associated kinase 2 [Source:HGNC Symbol;Acc:HGNC:6113]
ENSAPLG00000003680	279.5382683	796.8684923	-1.5113	7.60E-23	8.07E-22	HACL1	2-hydroxyacyl-CoA lyase 1 [Source:HGNC Symbol;Acc:HGNC:17856]
ENSAPLG00000003683	942.2986658	482.2203062	0.96649	4.17E-11	2.18E-10	RNF11	ring finger protein 11 [Source:HGNC Symbol;Acc:HGNC:10056]
ENSAPLG00000003685	383.6260581	499.9219422	-0.382	0.016341	0.031974	MRPL21	mitochondrial ribosomal protein L21 [Source:HGNC Symbol;Acc:HGNC:14479]
ENSAPLG00000003687	2.845628091	38.74656869	-3.7672	2.82E-07	1.05E-06	-//-
ENSAPLG00000003690	38.87193568	81.80962953	-1.0735	0.00031828	0.00082524	-//-
ENSAPLG00000003695	281.5902606	910.0920088	-1.6924	1.90E-28	2.55E-27	UBE2H	ubiquitin conjugating enzyme E2 H [Source:HGNC Symbol;Acc:HGNC:12484]
ENSAPLG00000003704	120.9215326	0.670848138	7.4939	1.44E-18	1.22E-17	-//-
ENSAPLG00000003705	972.6598355	232.1480105	2.0669	1.81E-40	3.53E-39	ZNF385B	zinc finger protein 385B [Source:HGNC Symbol;Acc:HGNC:26332]
ENSAPLG00000003708	13.27377029	0.340184567	5.2861	4.23E-06	1.38E-05	-//-
ENSAPLG00000003709	164.7065249	42.72443554	1.9468	5.87E-17	4.48E-16	-//-
ENSAPLG00000003710	220.7950846	135.4821046	0.70461	0.00016297	0.00044117	CWC25	CWC25 spliceosome associated protein homolog [Source:HGNC Symbol;Acc:HGNC:25989]
ENSAPLG00000003711	183.2193686	294.6413992	-0.68539	0.004712	0.010239	TANGO2	transport and golgi organization 2 homolog [Source:HGNC Symbol;Acc:HGNC:25439]
ENSAPLG00000003712	17.83581015	2.472316124	2.8508	5.21E-05	0.00015052	BAG2	BCL2 associated athanogene 2 [Source:HGNC Symbol;Acc:HGNC:938]
ENSAPLG00000003713	250.3191188	976.0073273	-1.9631	1.65E-19	1.47E-18	-//-
ENSAPLG00000003714	50.01356999	86.5518582	-0.79125	0.0021593	0.0049544	DNAJC17	DnaJ heat shock protein family (Hsp40) member C17 [Source:HGNC Symbol;Acc:HGNC:25556]
ENSAPLG00000003722	987.4400416	182.2867574	2.4375	5.57E-53	1.53E-51	PGAM5	PGAM family member 5, mitochondrial serine/threonine protein phosphatase [Source:HGNC Symbol;Acc:HGNC:28763]
ENSAPLG00000003726	6.351153333	34.45327746	-2.4396	2.01E-07	7.56E-07	-//-
ENSAPLG00000003730	2.855592787	19.07361879	-2.7397	3.01E-05	8.93E-05	DLG2	discs large MAGUK scaffold protein 2 [Source:HGNC Symbol;Acc:HGNC:2901]
ENSAPLG00000003731	1356.947706	115.7148198	3.5517	1.37E-101	1.33E-99	TRIM24	tripartite motif containing 24 [Source:HGNC Symbol;Acc:HGNC:11812]
ENSAPLG00000003732	583.7473275	945.1890224	-0.69526	1.29E-06	4.45E-06	UBL3	ubiquitin like 3 [Source:HGNC Symbol;Acc:HGNC:12504]
ENSAPLG00000003733	12.28079008	24.83352863	-1.0159	0.026026	0.048916	CUBN	cubilin [Source:HGNC Symbol;Acc:HGNC:2548]
ENSAPLG00000003735	66.30404306	121.4494222	-0.87319	0.00014807	0.00040337	-//-
ENSAPLG00000003738	420.8260898	268.6210833	0.64765	6.67E-05	0.00019009	SH3PXD2B	SH3 and PX domains 2B [Source:HGNC Symbol;Acc:HGNC:29242]
ENSAPLG00000003739	104.590032	187.8458782	-0.8448	1.95E-05	5.90E-05	-//-
ENSAPLG00000003741	258.2096358	106.6509008	1.2756	1.39E-06	4.80E-06	-//-
ENSAPLG00000003743	1637.704724	2299.409036	-0.48959	0.00027656	0.00072545	F7	coagulation factor VII [Source:HGNC Symbol;Acc:HGNC:3544]
ENSAPLG00000003744	226.0274881	381.1501391	-0.75386	6.03E-06	1.94E-05	-//-
ENSAPLG00000003745	1219.643846	454.4709144	1.4242	1.68E-22	1.75E-21	TNFRSF11A	TNF receptor superfamily member 11a [Source:HGNC Symbol;Acc:HGNC:11908]
ENSAPLG00000003746	17.91847655	76.0575444	-2.0856	3.94E-11	2.06E-10	COL24A1	collagen type XXIV alpha 1 chain [Source:HGNC Symbol;Acc:HGNC:20821]
ENSAPLG00000003747	331.2048209	624.4270619	-0.91481	5.82E-07	2.09E-06	TMEM254	transmembrane protein 254 [Source:HGNC Symbol;Acc:HGNC:25804]
ENSAPLG00000003748	197.2319562	125.2539957	0.65504	0.00086617	0.0021087	-//-
ENSAPLG00000003750	484.7307511	792.0412854	-0.70839	1.64E-06	5.59E-06	DENR	density regulated re-initiation and release factor [Source:HGNC Symbol;Acc:HGNC:2769]
ENSAPLG00000003751	109.8926398	236.5112864	-1.1058	1.00E-08	4.31E-08	ATR	ATR serine/threonine kinase [Source:HGNC Symbol;Acc:HGNC:882]
ENSAPLG00000003755	834.9622013	1068.616845	-0.35596	0.011159	0.022563	HNRNPR	heterogeneous nuclear ribonucleoprotein R [Source:HGNC Symbol;Acc:HGNC:5047]
ENSAPLG00000003758	56.36639817	99.10484424	-0.81412	0.0010323	0.0024851	ZDHHC8	zinc finger DHHC-type containing 8 [Source:HGNC Symbol;Acc:HGNC:18474]
ENSAPLG00000003760	33.97264044	13.13699583	1.3707	0.0010589	0.0025444	-//-
ENSAPLG00000003762	1.568164814	8.350034711	-2.4127	0.013975	0.027738	CA10	carbonic anhydrase 10 [Source:HGNC Symbol;Acc:HGNC:1369]
ENSAPLG00000003763	569.794283	398.4140004	0.51617	0.00072136	0.0017756	PLRG1	pleiotropic regulator 1 [Source:HGNC Symbol;Acc:HGNC:9089]
ENSAPLG00000003767	29592.69271	186.5944397	7.3092	1.51E-230	9.42E-228	SDC4	syndecan 4 [Source:HGNC Symbol;Acc:HGNC:10661]
ENSAPLG00000003769	410.9357961	882.375667	-1.1025	1.17E-13	7.41E-13	-//-
ENSAPLG00000003770	217.4627307	101.052301	1.1057	2.08E-08	8.64E-08	WHSC1	Wolf-Hirschhorn syndrome candidate 1 [Source:HGNC Symbol;Acc:HGNC:12766]
ENSAPLG00000003771	117.052258	15.28816938	2.9367	6.83E-23	7.27E-22	EFNB2	ephrin B2 [Source:HGNC Symbol;Acc:HGNC:3227]
ENSAPLG00000003772	16.01101022	4.566363696	1.8099	0.0040974	0.0090044	SLC4A3	solute carrier family 4 member 3 [Source:HGNC Symbol;Acc:HGNC:11029]
ENSAPLG00000003774	993.3406961	2255.286135	-1.1829	8.14E-18	6.59E-17	AZIN1	antizyme inhibitor 1 [Source:HGNC Symbol;Acc:HGNC:16432]
ENSAPLG00000003775	2140.946839	4501.159878	-1.072	8.86E-13	5.24E-12	HAL	histidine ammonia-lyase [Source:HGNC Symbol;Acc:HGNC:4806]
ENSAPLG00000003776	434.968349	563.6083566	-0.37378	0.014161	0.028047	GPN3	GPN-loop GTPase 3 [Source:HGNC Symbol;Acc:HGNC:30186]
ENSAPLG00000003777	214.1665145	52.365306	2.032	9.35E-21	8.92E-20	-//-
ENSAPLG00000003778	25.34982012	11.00486427	1.2038	0.010903	0.022095	TOM1L1	target of myb1 like 1 membrane trafficking protein [Source:HGNC Symbol;Acc:HGNC:11983]
ENSAPLG00000003779	327.4336835	141.8401962	1.2069	1.35E-11	7.32E-11	BEND7	BEN domain containing 7 [Source:HGNC Symbol;Acc:HGNC:23514]
ENSAPLG00000003783	62.04147118	36.99533222	0.74589	0.0094438	0.019391	STOML3	stomatin like 3 [Source:HGNC Symbol;Acc:HGNC:19420]
ENSAPLG00000003788	61.11454811	103.6745456	-0.76247	0.0014612	0.0034378	-//-
ENSAPLG00000003793	25.38967891	11.52709715	1.1392	0.013505	0.026871	PCDH19	protocadherin 19 [Source:HGNC Symbol;Acc:HGNC:14270]
ENSAPLG00000003794	92.65933081	38.82760672	1.2549	2.36E-06	7.93E-06	GALC	galactosylceramidase [Source:HGNC Symbol;Acc:HGNC:4115]
ENSAPLG00000003796	24.86849012	55.47055016	-1.1574	0.00034909	0.00089941	C14orf159	chromosome 14 open reading frame 159 [Source:HGNC Symbol;Acc:HGNC:20498]
ENSAPLG00000003798	0.315625902	4.606226078	-3.8673	0.025212	0.047534	BDNF	brain derived neurotrophic factor [Source:HGNC Symbol;Acc:HGNC:1033]
ENSAPLG00000003799	1858.262814	3081.827042	-0.72983	0.00023538	0.00062227	ACSF2	acyl-CoA synthetase family member 2 [Source:HGNC Symbol;Acc:HGNC:26101]
ENSAPLG00000003801	3856.040219	443.6604098	3.1196	1.30E-59	4.31E-58	ZYX	zyxin [Source:HGNC Symbol;Acc:HGNC:13200]
ENSAPLG00000003802	675.1933366	387.0170787	0.8029	8.77E-08	3.43E-07	UBE2V2	ubiquitin conjugating enzyme E2 V2 [Source:HGNC Symbol;Acc:HGNC:12495]
ENSAPLG00000003803	3359.70979	4832.116353	-0.52432	0.00051781	0.0013036	HADHA	hydroxyacyl-CoA dehydrogenase/3-ketoacyl-CoA thiolase/enoyl-CoA hydratase (trifunctional protein), alpha subunit [Source:HGNC Symbol;Acc:HGNC:4801]
ENSAPLG00000003804	51.48828106	348.6286689	-2.7594	1.13E-12	6.62E-12	-//-
ENSAPLG00000003806	17.70502035	59.44401209	-1.7474	2.29E-07	8.57E-07	ZC4H2	zinc finger C4H2-type containing [Source:HGNC Symbol;Acc:HGNC:24931]
ENSAPLG00000003807	60.59742635	11.33506272	2.4185	4.48E-11	2.33E-10	VOPP1	vesicular, overexpressed in cancer, prosurvival protein 1 [Source:HGNC Symbol;Acc:HGNC:34518]
ENSAPLG00000003808	1445.342456	408.4986923	1.823	1.80E-35	3.08E-34	CCND1	cyclin D1 [Source:HGNC Symbol;Acc:HGNC:1582]
ENSAPLG00000003809	520.2290443	58.61680609	3.1498	1.02E-61	3.61E-60	LPCAT2	lysophosphatidylcholine acyltransferase 2 [Source:HGNC Symbol;Acc:HGNC:26032]
ENSAPLG00000003810	86.38212793	130.5049696	-0.5953	0.017952	0.034814	DERL3	derlin 3 [Source:HGNC Symbol;Acc:HGNC:14236]
ENSAPLG00000003811	1336.974486	1046.943689	0.35279	0.011893	0.023909	FMR1	fragile X mental retardation 1 [Source:HGNC Symbol;Acc:HGNC:3775]
ENSAPLG00000003813	861.5406488	255.8753786	1.7515	4.99E-28	6.56E-27	LARP4B	La ribonucleoprotein domain family member 4B [Source:HGNC Symbol;Acc:HGNC:28987]
ENSAPLG00000003814	224.2404208	23.66901061	3.244	4.52E-40	8.78E-39	FAM160A1	family with sequence similarity 160 member A1 [Source:HGNC Symbol;Acc:HGNC:34237]
ENSAPLG00000003815	2131.472796	3002.476788	-0.4943	0.00019908	0.00053233	SEC13	SEC13 homolog, nuclear pore and COPII coat complex component [Source:HGNC Symbol;Acc:HGNC:10697]
ENSAPLG00000003817	266.6831162	1993.372986	-2.902	1.73E-81	9.85E-80	ABCC5	ATP binding cassette subfamily C member 5 [Source:HGNC Symbol;Acc:HGNC:56]
ENSAPLG00000003818	76.0810293	347.3775055	-2.1909	1.00E-30	1.46E-29	DSP	desmoplakin [Source:HGNC Symbol;Acc:HGNC:3052]
ENSAPLG00000003821	852.8205694	101.071726	3.0769	1.12E-22	1.18E-21	-//-
ENSAPLG00000003824	276.4222941	368.6107512	-0.41522	0.012126	0.024342	CCDC134	coiled-coil domain containing 134 [Source:HGNC Symbol;Acc:HGNC:26185]
ENSAPLG00000003825	1004.809662	1614.239877	-0.68393	7.25E-07	2.59E-06	BPNT1	3'(2'), 5'-bisphosphate nucleotidase 1 [Source:HGNC Symbol;Acc:HGNC:1096]
ENSAPLG00000003830	582.0291356	318.3996287	0.87025	2.27E-08	9.40E-08	SEPHS1	selenophosphate synthetase 1 [Source:HGNC Symbol;Acc:HGNC:19685]
ENSAPLG00000003834	251.6789024	344.6061252	-0.45336	0.0061069	0.012975	POLR3E	RNA polymerase III subunit E [Source:HGNC Symbol;Acc:HGNC:30347]
ENSAPLG00000003836	2122.267476	3904.384645	-0.87949	3.03E-11	1.60E-10	OGT	O-linked N-acetylglucosamine (GlcNAc) transferase [Source:HGNC Symbol;Acc:HGNC:8127]
ENSAPLG00000003837	193.6212872	97.14299648	0.99506	5.09E-07	1.84E-06	NOL6	nucleolar protein 6 [Source:HGNC Symbol;Acc:HGNC:19910]
ENSAPLG00000003839	15.06662999	61.5810137	-2.0311	5.23E-07	1.89E-06	PCDHAC2	protocadherin alpha subfamily C, 2 [Source:HGNC Symbol;Acc:HGNC:8677]
ENSAPLG00000003841	534.0173379	899.5294622	-0.75228	2.25E-07	8.44E-07	USP48	ubiquitin specific peptidase 48 [Source:HGNC Symbol;Acc:HGNC:18533]
ENSAPLG00000003844	0	3.734287638	#NAME?	0.017241	0.033559	-//-
ENSAPLG00000003846	92.37280161	148.1486583	-0.68151	0.001305	0.0030947	-//-
ENSAPLG00000003848	52.61624864	342.0053852	-2.7004	2.78E-41	5.59E-40	MCRIP2	MAPK regulated corepressor interacting protein 2 [Source:HGNC Symbol;Acc:HGNC:14142]
ENSAPLG00000003849	836.8094829	1494.105748	-0.83631	1.00E-06	3.51E-06	OCIAD1	OCIA domain containing 1 [Source:HGNC Symbol;Acc:HGNC:16074]
ENSAPLG00000003850	175.5092586	262.6247344	-0.58146	0.0010373	0.0024956	LMAN2L	lectin, mannose binding 2 like [Source:HGNC Symbol;Acc:HGNC:19263]
ENSAPLG00000003855	195.7165384	612.7289143	-1.6465	2.51E-24	2.85E-23	AADAT	aminoadipate aminotransferase [Source:HGNC Symbol;Acc:HGNC:17929]
ENSAPLG00000003859	205.3600311	789.3270881	-1.9425	1.43E-34	2.36E-33	TMEM205	transmembrane protein 205 [Source:HGNC Symbol;Acc:HGNC:29631]
ENSAPLG00000003860	77.06901454	890.1858492	-3.5299	3.29E-90	2.35E-88	SLC16A12	solute carrier family 16 member 12 [Source:HGNC Symbol;Acc:HGNC:23094]
ENSAPLG00000003861	2268.389983	1209.983206	0.90668	2.59E-11	1.37E-10	ATP6V1H	ATPase H+ transporting V1 subunit H [Source:HGNC Symbol;Acc:HGNC:18303]
ENSAPLG00000003865	387.9493461	210.6331834	0.88114	1.47E-07	5.60E-07	ARHGAP32	Rho GTPase activating protein 32 [Source:HGNC Symbol;Acc:HGNC:17399]
ENSAPLG00000003869	195.2288847	369.9436108	-0.92214	4.94E-08	1.98E-07	-//-
ENSAPLG00000003871	25.63180571	117.9824888	-2.2026	2.24E-16	1.66E-15	-//-
ENSAPLG00000003873	1254.855216	2973.377794	-1.2446	5.09E-20	4.64E-19	AMDHD1	amidohydrolase domain containing 1 [Source:HGNC Symbol;Acc:HGNC:28577]
ENSAPLG00000003874	190.0260544	93.5361207	1.0226	4.72E-07	1.71E-06	-//-
ENSAPLG00000003875	587.4451012	123.5642901	2.2492	1.82E-39	3.49E-38	STK17A	serine/threonine kinase 17a [Source:HGNC Symbol;Acc:HGNC:11395]
ENSAPLG00000003876	18.9787374	55.41279517	-1.5458	0.0016539	0.0038664	-//-
ENSAPLG00000003878	616.5716953	204.8829584	1.5895	6.21E-23	6.64E-22	OXSR1	oxidative stress responsive 1 [Source:HGNC Symbol;Acc:HGNC:8508]
ENSAPLG00000003881	32.2126489	13.12925323	1.2948	0.0034662	0.0077079	-//-
ENSAPLG00000003883	91.79759175	193.7666595	-1.0778	4.83E-05	0.00014008	-//-
ENSAPLG00000003884	3360.250034	4336.514148	-0.36797	0.0048689	0.010543	-//-
ENSAPLG00000003885	208.7643651	356.0145103	-0.77006	0.00015209	0.00041371	ARNTL	aryl hydrocarbon receptor nuclear translocator like [Source:HGNC Symbol;Acc:HGNC:701]
ENSAPLG00000003887	4.119345139	14.11768715	-1.777	0.0078078	0.016262	-//-
ENSAPLG00000003888	41.66197317	3.103301881	3.7469	2.86E-05	8.50E-05	-//-
ENSAPLG00000003892	0.632500547	9.883765421	-3.9659	0.00028287	0.00074061	EPHA6	EPH receptor A6 [Source:HGNC Symbol;Acc:HGNC:19296]
ENSAPLG00000003897	119.9211905	206.3094955	-0.78272	4.86E-05	0.00014089	CRBN	cereblon [Source:HGNC Symbol;Acc:HGNC:30185]
ENSAPLG00000003900	229.7040881	522.9137309	-1.1868	1.67E-13	1.04E-12	RNF14	ring finger protein 14 [Source:HGNC Symbol;Acc:HGNC:10058]
ENSAPLG00000003901	73.0057366	14.83791867	2.2987	6.46E-12	3.59E-11	SEMA3C	semaphorin 3C [Source:HGNC Symbol;Acc:HGNC:10725]
ENSAPLG00000003902	1031.649896	1719.905164	-0.73738	7.33E-08	2.89E-07	OPA1	OPA1, mitochondrial dynamin like GTPase [Source:HGNC Symbol;Acc:HGNC:8140]
ENSAPLG00000003903	1116.612296	513.305171	1.1212	1.09E-14	7.32E-14	-//-
ENSAPLG00000003904	1062.699507	557.6083153	0.93041	8.55E-11	4.36E-10	TRA2B	transformer 2 beta homolog (Drosophila) [Source:HGNC Symbol;Acc:HGNC:10781]
ENSAPLG00000003905	4482.456661	11730.70211	-1.3879	7.11E-26	8.52E-25	SHMT2	serine hydroxymethyltransferase 2 [Source:HGNC Symbol;Acc:HGNC:10852]
ENSAPLG00000003906	393.0316376	148.4624682	1.4045	3.90E-10	1.88E-09	USP42	ubiquitin specific peptidase 42 [Source:HGNC Symbol;Acc:HGNC:20068]
ENSAPLG00000003908	3746.552456	433.3684178	3.1119	1.09E-95	8.93E-94	THBS1	thrombospondin 1 [Source:HGNC Symbol;Acc:HGNC:11785]
ENSAPLG00000003909	144.4770288	1102.39982	-2.9317	8.83E-22	8.95E-21	SLCO1A2	solute carrier organic anion transporter family member 1A2 [Source:HGNC Symbol;Acc:HGNC:10956]
ENSAPLG00000003913	79.73230401	157.6995167	-0.98394	3.87E-06	1.27E-05	PIP4K2B	phosphatidylinositol-5-phosphate 4-kinase type 2 beta [Source:HGNC Symbol;Acc:HGNC:8998]
ENSAPLG00000003916	243.7975619	127.9074299	0.93058	7.53E-07	2.68E-06	-//-
ENSAPLG00000003917	238.7011242	333.5184994	-0.48256	0.006039	0.01284	-//-
ENSAPLG00000003918	193.0565186	125.5951923	0.62024	0.0013497	0.0031916	ABRACL	ABRA C-terminal like [Source:HGNC Symbol;Acc:HGNC:21230]
ENSAPLG00000003919	413.0637598	304.4190935	0.44031	0.0064526	0.013646	KIAA1468	KIAA1468 [Source:HGNC Symbol;Acc:HGNC:29289]
ENSAPLG00000003920	184.4100479	42.19361193	2.1278	2.76E-20	2.55E-19	SNAI2	snail family transcriptional repressor 2 [Source:HGNC Symbol;Acc:HGNC:11094]
ENSAPLG00000003921	83.41642164	579.0992591	-2.7954	5.30E-55	1.54E-53	-//-
ENSAPLG00000003922	268.0626987	176.0248061	0.60679	0.00063305	0.0015711	HECA	hdc homolog, cell cycle regulator [Source:HGNC Symbol;Acc:HGNC:21041]
ENSAPLG00000003923	86.24217083	0.670848138	7.0063	3.19E-24	3.60E-23	-//-
ENSAPLG00000003926	136.3674787	190.4059895	-0.48158	0.016316	0.031932	-//-
ENSAPLG00000003927	326.7063752	110.4190866	1.565	8.11E-06	2.56E-05	-//-
ENSAPLG00000003928	130.8310844	841.0105747	-2.6844	1.88E-59	6.19E-58	TTC4	tetratricopeptide repeat domain 4 [Source:HGNC Symbol;Acc:HGNC:12394]
ENSAPLG00000003932	91.67214297	31.77522009	1.5286	9.67E-07	3.39E-06	ACAP3	ArfGAP with coiled-coil, ankyrin repeat and PH domains 3 [Source:HGNC Symbol;Acc:HGNC:16754]
ENSAPLG00000003933	47.18787129	198.1875548	-2.0704	8.17E-21	7.81E-20	GATB	glutamyl-tRNA amidotransferase subunit B [Source:HGNC Symbol;Acc:HGNC:8849]
ENSAPLG00000003935	333.0587428	173.1985434	0.94335	2.87E-07	1.06E-06	DCAF17	DDB1 and CUL4 associated factor 17 [Source:HGNC Symbol;Acc:HGNC:25784]
ENSAPLG00000003936	457.2013428	951.7989005	-1.0578	6.05E-13	3.62E-12	CAND2	cullin associated and neddylation dissociated 2 (putative) [Source:HGNC Symbol;Acc:HGNC:30689]
ENSAPLG00000003938	257.2010796	192.0688283	0.42127	0.017082	0.033265	SRFBP1	serum response factor binding protein 1 [Source:HGNC Symbol;Acc:HGNC:26333]
ENSAPLG00000003939	87.38052921	224.1689117	-1.3592	4.38E-09	1.95E-08	COMMD7	COMM domain containing 7 [Source:HGNC Symbol;Acc:HGNC:16223]
ENSAPLG00000003940	216.4088693	1624.529976	-2.9082	8.14E-09	3.53E-08	C8orf22	chromosome 8 open reading frame 22 [Source:HGNC Symbol;Acc:HGNC:31745]
ENSAPLG00000003941	348.0625305	510.5029021	-0.55257	0.0003989	0.001019	NLE1	notchless homolog 1 [Source:HGNC Symbol;Acc:HGNC:19889]
ENSAPLG00000003942	182.8593403	261.2804116	-0.51486	0.0035619	0.0079061	STX18	syntaxin 18 [Source:HGNC Symbol;Acc:HGNC:15942]
ENSAPLG00000003943	3277.061153	2335.573085	0.48863	0.00024406	0.0006443	PAFAH1B1	platelet activating factor acetylhydrolase 1b regulatory subunit 1 [Source:HGNC Symbol;Acc:HGNC:8574]
ENSAPLG00000003944	12.54908999	43.19465851	-1.7833	5.04E-06	1.63E-05	FAM161A	family with sequence similarity 161 member A [Source:HGNC Symbol;Acc:HGNC:25808]
ENSAPLG00000003945	1103.589799	1621.691406	-0.5553	5.51E-05	0.00015856	ROMO1	reactive oxygen species modulator 1 [Source:HGNC Symbol;Acc:HGNC:16185]
ENSAPLG00000003946	241.7610311	778.4324542	-1.687	2.45E-27	3.15E-26	PDE8A	phosphodiesterase 8A [Source:HGNC Symbol;Acc:HGNC:8793]
ENSAPLG00000003947	172.1944671	354.8415385	-1.0431	1.30E-09	6.01E-09	MAP4K5	mitogen-activated protein kinase kinase kinase kinase 5 [Source:HGNC Symbol;Acc:HGNC:6867]
ENSAPLG00000003948	26.58288099	55.71971058	-1.0677	0.0015328	0.0035945	-//-
ENSAPLG00000003949	88.22603462	59.40995002	0.5705	0.022483	0.042815	EML1	echinoderm microtubule associated protein like 1 [Source:HGNC Symbol;Acc:HGNC:3330]
ENSAPLG00000003956	20.17271163	5.95744335	1.7596	0.0016505	0.003859	TEAD3	TEA domain transcription factor 3 [Source:HGNC Symbol;Acc:HGNC:11716]
ENSAPLG00000003958	541.51173	734.8329334	-0.44042	0.002715	0.0061439	-//-
ENSAPLG00000003965	119.1699867	192.1940519	-0.68954	0.00061114	0.0015217	EMP2	epithelial membrane protein 2 [Source:HGNC Symbol;Acc:HGNC:3334]
ENSAPLG00000003969	21.34303548	5.284816816	2.0138	0.000327	0.00084626	RNF17	ring finger protein 17 [Source:HGNC Symbol;Acc:HGNC:10060]
ENSAPLG00000003974	349.9973934	90.39621199	1.953	1.29E-25	1.53E-24	PPHLN1	periphilin 1 [Source:HGNC Symbol;Acc:HGNC:19369]
ENSAPLG00000003979	130.5378349	67.92345618	0.94249	3.79E-05	0.00011112	MAST4	microtubule associated serine/threonine kinase family member 4 [Source:HGNC Symbol;Acc:HGNC:19037]
ENSAPLG00000003981	7.919318147	26.46378257	-1.7406	0.00037879	0.00097133	KCTD1	potassium channel tetramerization domain containing 1 [Source:HGNC Symbol;Acc:HGNC:18249]
ENSAPLG00000003982	44.96647914	72.91391501	-0.69734	0.010619	0.021564	SCAI	suppressor of cancer cell invasion [Source:HGNC Symbol;Acc:HGNC:26709]
ENSAPLG00000003983	164.3502933	459.7851692	-1.4842	9.06E-19	7.75E-18	BCAR3	breast cancer anti-estrogen resistance 3 [Source:HGNC Symbol;Acc:HGNC:973]
ENSAPLG00000003984	18.03558067	70.25396939	-1.9617	2.40E-08	9.91E-08	-//-
ENSAPLG00000003985	1763.632662	307.2835489	2.5209	1.35E-63	5.02E-62	RMDN3	regulator of microtubule dynamics 3 [Source:HGNC Symbol;Acc:HGNC:25550]
ENSAPLG00000003986	362.9685018	556.7581828	-0.61721	6.81E-05	0.00019394	-//-
ENSAPLG00000004000	3028.912427	10532.44326	-1.798	1.04E-36	1.85E-35	TPI1	triosephosphate isomerase 1 [Source:HGNC Symbol;Acc:HGNC:12009]
ENSAPLG00000004001	193.5261838	293.1610469	-0.59916	0.00051565	0.0012987	TTL	tubulin tyrosine ligase [Source:HGNC Symbol;Acc:HGNC:21586]
ENSAPLG00000004002	307.2541118	448.7427678	-0.54646	0.00061984	0.0015415	MRPL40	mitochondrial ribosomal protein L40 [Source:HGNC Symbol;Acc:HGNC:14491]
ENSAPLG00000004006	1001.619051	544.1549652	0.88024	1.08E-09	5.02E-09	ARPC3	actin related protein 2/3 complex subunit 3 [Source:HGNC Symbol;Acc:HGNC:706]
ENSAPLG00000004008	912.0819124	1757.00093	-0.94588	7.21E-12	4.00E-11	XPO1	exportin 1 [Source:HGNC Symbol;Acc:HGNC:12825]
ENSAPLG00000004010	30.65941851	12.53635146	1.2902	0.0026568	0.0060186	-//-
ENSAPLG00000004011	832.8777878	1202.766827	-0.53018	0.00016234	0.00043967	ERH	enhancer of rudimentary homolog (Drosophila) [Source:HGNC Symbol;Acc:HGNC:3447]
ENSAPLG00000004014	95.24255667	153.8478302	-0.69183	0.015898	0.0312	-//-
ENSAPLG00000004016	2686.72055	1431.054123	0.90877	1.89E-11	1.01E-10	-//-
ENSAPLG00000004019	428.7890634	209.030343	1.0366	4.47E-10	2.14E-09	FOXO1	forkhead box O1 [Source:HGNC Symbol;Acc:HGNC:3819]
ENSAPLG00000004021	1363.323273	441.5207817	1.6266	6.04E-29	8.25E-28	SLC12A4	solute carrier family 12 member 4 [Source:HGNC Symbol;Acc:HGNC:10913]
ENSAPLG00000004022	64.75742767	3.424444455	4.2411	1.91E-06	6.48E-06	-//-
ENSAPLG00000004026	847.3788266	538.6690581	0.65361	7.05E-06	2.24E-05	RAP2C	RAP2C, member of RAS oncogene family [Source:HGNC Symbol;Acc:HGNC:21165]
ENSAPLG00000004028	25.8851207	56.26145057	-1.12	0.00041443	0.0010566	TTC26	tetratricopeptide repeat domain 26 [Source:HGNC Symbol;Acc:HGNC:21882]
ENSAPLG00000004031	441.3105161	795.1195258	-0.84938	1.94E-05	5.89E-05	MRPS31	mitochondrial ribosomal protein S31 [Source:HGNC Symbol;Acc:HGNC:16632]
ENSAPLG00000004033	818.5328548	1327.538918	-0.69764	5.18E-07	1.87E-06	CPPED1	calcineurin like phosphoesterase domain containing 1 [Source:HGNC Symbol;Acc:HGNC:25632]
ENSAPLG00000004036	373.4212864	273.5007097	0.44926	0.023857	0.045222	KLHDC10	kelch domain containing 10 [Source:HGNC Symbol;Acc:HGNC:22194]
ENSAPLG00000004038	85.02120085	129.6333589	-0.60854	0.0053633	0.011526	UACA	uveal autoantigen with coiled-coil domains and ankyrin repeats [Source:HGNC Symbol;Acc:HGNC:15947]
ENSAPLG00000004040	42.29524586	8.162022197	2.3735	4.31E-08	1.74E-07	-//-
ENSAPLG00000004041	2532.309664	243.847498	3.3764	1.64E-51	4.30E-50	-//-
ENSAPLG00000004044	587.038093	155.5601076	1.916	1.59E-30	2.28E-29	-//-
ENSAPLG00000004046	1680.239027	528.2626499	1.6693	2.01E-31	2.98E-30	-//-
ENSAPLG00000004047	426.9915295	153.0376418	1.4803	4.55E-18	3.74E-17	-//-
ENSAPLG00000004050	159.9796836	97.77291497	0.71038	0.00062882	0.0015613	SNX29	sorting nexin 29 [Source:HGNC Symbol;Acc:HGNC:30542]
ENSAPLG00000004054	135.8075745	10.86399161	3.6439	1.32E-32	2.03E-31	KIT	KIT proto-oncogene receptor tyrosine kinase [Source:HGNC Symbol;Acc:HGNC:6342]
ENSAPLG00000004059	1647.836581	670.966878	1.2963	3.34E-20	3.08E-19	AFF1	AF4/FMR2 family member 1 [Source:HGNC Symbol;Acc:HGNC:7135]
ENSAPLG00000004060	549.3909788	1379.146757	-1.3279	1.11E-20	1.05E-19	TLN2	talin 2 [Source:HGNC Symbol;Acc:HGNC:15447]
ENSAPLG00000004063	25.48355875	11.00486427	1.2114	0.0096144	0.019713	PIBF1	progesterone immunomodulatory binding factor 1 [Source:HGNC Symbol;Acc:HGNC:23352]
ENSAPLG00000004064	2282.620424	0	Inf	8.33E-210	3.89E-207	-//-
ENSAPLG00000004066	339.8521142	501.1416442	-0.56031	0.00032346	0.00083789	GNA11	G protein subunit alpha 11 [Source:HGNC Symbol;Acc:HGNC:4379]
ENSAPLG00000004067	151.6628453	332.6704999	-1.1332	1.16E-10	5.85E-10	-//-
ENSAPLG00000004068	557.5833603	122.3871594	2.1877	7.20E-37	1.29E-35	-//-
ENSAPLG00000004069	9.115815108	23.23911515	-1.3501	0.0065838	0.013902	ARL6	ADP ribosylation factor like GTPase 6 [Source:HGNC Symbol;Acc:HGNC:13210]
ENSAPLG00000004071	121.2081923	275.6470949	-1.1853	3.76E-07	1.38E-06	HMCES	5-hydroxymethylcytosine binding, ES cell specific [Source:HGNC Symbol;Acc:HGNC:24446]
ENSAPLG00000004074	437.5260938	967.3389942	-1.1447	7.21E-15	4.89E-14	SPG7	SPG7, paraplegin matrix AAA peptidase subunit [Source:HGNC Symbol;Acc:HGNC:11237]
ENSAPLG00000004075	51.83629854	25.89394471	1.0013	0.0023038	0.0052671	FAM69B	family with sequence similarity 69 member B [Source:HGNC Symbol;Acc:HGNC:28290]
ENSAPLG00000004077	292.0367626	1019.775844	-1.804	8.50E-33	1.32E-31	-//-
ENSAPLG00000004078	2193.464576	4044.241633	-0.88266	1.07E-07	4.17E-07	-//-
ENSAPLG00000004079	140.9310881	228.8968598	-0.69971	0.00015077	0.00041032	VAT1	vesicle amine transport 1 [Source:HGNC Symbol;Acc:HGNC:16919]
ENSAPLG00000004081	92.01481943	144.2062489	-0.6482	0.012338	0.024733	BLOC1S6	biogenesis of lysosomal organelles complex 1 subunit 6 [Source:HGNC Symbol;Acc:HGNC:8549]
ENSAPLG00000004084	287.1249547	184.2700277	0.63986	0.00051823	0.0013045	TGFBI	transforming growth factor beta induced [Source:HGNC Symbol;Acc:HGNC:11771]
ENSAPLG00000004086	1580.515908	67.78343166	4.5433	5.46E-65	2.07E-63	-//-
ENSAPLG00000004090	3366.560689	13355.89927	-1.9881	3.74E-13	2.28E-12	ACSBG2	acyl-CoA synthetase bubblegum family member 2 [Source:HGNC Symbol;Acc:HGNC:24174]
ENSAPLG00000004091	7070.632451	675.527714	3.3878	4.59E-117	5.44E-115	IFI35	interferon induced protein 35 [Source:HGNC Symbol;Acc:HGNC:5399]
ENSAPLG00000004092	141.8028971	98.94052466	0.51925	0.013342	0.026582	CEP97	centrosomal protein 97 [Source:HGNC Symbol;Acc:HGNC:26244]
ENSAPLG00000004096	1370.940515	3755.852434	-1.454	8.64E-27	1.09E-25	NDUFA10	NADH:ubiquinone oxidoreductase subunit A10 [Source:HGNC Symbol;Acc:HGNC:7684]
ENSAPLG00000004097	159.6622524	88.00299161	0.8594	0.0023896	0.0054552	-//-
ENSAPLG00000004098	1148.146039	2385.411414	-1.0549	1.08E-14	7.25E-14	AGPAT2	1-acylglycerol-3-phosphate O-acyltransferase 2 [Source:HGNC Symbol;Acc:HGNC:325]
ENSAPLG00000004101	3129.703943	5069.295658	-0.69576	0.0038071	0.0084027	ITIH4	inter-alpha-trypsin inhibitor heavy chain family member 4 [Source:HGNC Symbol;Acc:HGNC:6169]
ENSAPLG00000004103	71.22703917	7.398371509	3.2671	2.27E-17	1.78E-16	-//-
ENSAPLG00000004107	9236.930676	7533.494414	0.29409	0.020685	0.039688	-//-
ENSAPLG00000004111	95.22247148	34.15008273	1.4794	0.00030618	0.00079558	ARHGAP27	Rho GTPase activating protein 27 [Source:HGNC Symbol;Acc:HGNC:31813]
ENSAPLG00000004113	1322.49487	501.782397	1.3981	4.96E-22	5.09E-21	FRYL	FRY like transcription coactivator [Source:HGNC Symbol;Acc:HGNC:29127]
ENSAPLG00000004119	5.056258149	16.2628965	-1.6854	0.0063104	0.01336	NDUFA4L2	NDUFA4, mitochondrial complex associated like 2 [Source:HGNC Symbol;Acc:HGNC:29836]
ENSAPLG00000004120	163.154172	109.1414107	0.58004	0.0040934	0.0089969	NELFA	negative elongation factor complex member A [Source:HGNC Symbol;Acc:HGNC:12768]
ENSAPLG00000004121	864.3001549	1412.552669	-0.7087	3.63E-07	1.33E-06	PHYH	phytanoyl-CoA 2-hydroxylase [Source:HGNC Symbol;Acc:HGNC:8940]
ENSAPLG00000004123	39.67431266	65.18115925	-0.71625	0.011729	0.023613	FNDC4	fibronectin type III domain containing 4 [Source:HGNC Symbol;Acc:HGNC:20239]
ENSAPLG00000004126	319.6306973	533.0178746	-0.73778	1.90E-06	6.44E-06	-//-
ENSAPLG00000004128	30.32011698	87.98567278	-1.537	2.24E-06	7.54E-06	METTL15	methyltransferase like 15 [Source:HGNC Symbol;Acc:HGNC:26606]
ENSAPLG00000004129	558.6626934	2096.558674	-1.908	3.55E-18	2.94E-17	CLPTM1L	CLPTM1 like [Source:HGNC Symbol;Acc:HGNC:24308]
ENSAPLG00000004131	121.1995016	221.7919429	-0.87182	3.94E-06	1.29E-05	INO80D	INO80 complex subunit D [Source:HGNC Symbol;Acc:HGNC:25997]
ENSAPLG00000004135	4.06702417	0	Inf	0.014737	0.029089	-//-
ENSAPLG00000004136	588.9973735	1300.861979	-1.1431	1.28E-15	9.10E-15	IARS2	isoleucyl-tRNA synthetase 2, mitochondrial [Source:HGNC Symbol;Acc:HGNC:29685]
ENSAPLG00000004138	496.3001592	338.416293	0.55241	0.0085301	0.017642	-//-
ENSAPLG00000004139	99.82657205	15.5278088	2.6846	3.22E-18	2.67E-17	TLR7	toll like receptor 7 [Source:HGNC Symbol;Acc:HGNC:15631]
ENSAPLG00000004140	15.11770222	49.32107238	-1.706	3.02E-06	1.00E-05	METTL8	methyltransferase like 8 [Source:HGNC Symbol;Acc:HGNC:25856]
ENSAPLG00000004141	26330.31117	44320.76198	-0.75126	4.53E-09	2.01E-08	PRPS2	phosphoribosyl pyrophosphate synthetase 2 [Source:HGNC Symbol;Acc:HGNC:9465]
ENSAPLG00000004142	461.8854817	340.9089644	0.43815	0.0045613	0.0099439	POLR1B	RNA polymerase I subunit B [Source:HGNC Symbol;Acc:HGNC:20454]
ENSAPLG00000004147	166.2274185	94.24171515	0.81872	5.86E-05	0.00016807	-//-
ENSAPLG00000004148	20.82888779	7.6202822	1.4507	0.0063916	0.013522	-//-
ENSAPLG00000004149	275.4055835	112.5800271	1.2906	6.45E-12	3.59E-11	ALOX5AP	arachidonate 5-lipoxygenase activating protein [Source:HGNC Symbol;Acc:HGNC:436]
ENSAPLG00000004151	232.4305111	91.41969347	1.3462	7.32E-12	4.06E-11	UBOX5	U-box domain containing 5 [Source:HGNC Symbol;Acc:HGNC:17777]
ENSAPLG00000004152	660.399951	956.9443222	-0.53509	0.00018876	0.00050723	-//-
ENSAPLG00000004154	906.1446483	576.245747	0.65306	8.03E-06	2.54E-05	RIC1	RIC1 homolog, RAB6A GEF complex partner 1 [Source:HGNC Symbol;Acc:HGNC:17686]
ENSAPLG00000004155	158.4342918	286.6404141	-0.85536	1.39E-06	4.80E-06	DIRC2	disrupted in renal carcinoma 2 [Source:HGNC Symbol;Acc:HGNC:16628]
ENSAPLG00000004159	205.6890976	277.5365775	-0.43221	0.013554	0.026963	MRPL32	mitochondrial ribosomal protein L32 [Source:HGNC Symbol;Acc:HGNC:14035]
ENSAPLG00000004164	179.9363363	104.7338675	0.78076	0.00010474	0.00029179	-//-
ENSAPLG00000004168	49.25522412	174.1818612	-1.8222	5.76E-16	4.17E-15	NPL	N-acetylneuraminate pyruvate lyase [Source:HGNC Symbol;Acc:HGNC:16781]
ENSAPLG00000004169	173.7193477	231.7199756	-0.41562	0.020893	0.040046	-//-
ENSAPLG00000004171	1164.841532	1622.861616	-0.47841	0.00042466	0.0010811	FBXO9	F-box protein 9 [Source:HGNC Symbol;Acc:HGNC:13588]
ENSAPLG00000004174	2245.286885	1165.16869	0.94636	4.48E-12	2.52E-11	STK26	serine/threonine protein kinase 26 [Source:HGNC Symbol;Acc:HGNC:18174]
ENSAPLG00000004175	1062.840252	48.42768453	4.4559	2.24E-69	9.35E-68	NFKBIZ	NFKB inhibitor zeta [Source:HGNC Symbol;Acc:HGNC:29805]
ENSAPLG00000004177	168.1261942	1239.780682	-2.8825	1.07E-63	3.99E-62	CRY2	cryptochrome circadian clock 2 [Source:HGNC Symbol;Acc:HGNC:2385]
ENSAPLG00000004178	76.53039384	26.70164359	1.5191	2.66E-07	9.90E-07	-//-
ENSAPLG00000004180	372.6011018	204.0978583	0.86837	1.50E-06	5.15E-06	-//-
ENSAPLG00000004181	2527.170151	6382.078857	-1.3365	8.03E-24	8.90E-23	CLUH	clustered mitochondria homolog [Source:HGNC Symbol;Acc:HGNC:29094]
ENSAPLG00000004182	310.9518098	463.3564502	-0.57543	0.0003023	0.00078609	MRPL54	mitochondrial ribosomal protein L54 [Source:HGNC Symbol;Acc:HGNC:16685]
ENSAPLG00000004183	213.8709233	151.1429882	0.50083	0.006958	0.014631	CFAP36	cilia and flagella associated protein 36 [Source:HGNC Symbol;Acc:HGNC:30540]
ENSAPLG00000004185	438.8578897	147.4330778	1.5737	2.75E-06	9.18E-06	-//-
ENSAPLG00000004186	16.46741586	5.225912442	1.6559	0.007186	0.015079	TRIM66	tripartite motif containing 66 [Source:HGNC Symbol;Acc:HGNC:29005]
ENSAPLG00000004187	1245.682692	3149.36041	-1.3381	6.70E-18	5.46E-17	TXNDC12	thioredoxin domain containing 12 [Source:HGNC Symbol;Acc:HGNC:24626]
ENSAPLG00000004190	381.6562212	528.0528315	-0.46841	0.0042061	0.0092243	RBM17	RNA binding motif protein 17 [Source:HGNC Symbol;Acc:HGNC:16944]
ENSAPLG00000004192	397.6059586	1089.148872	-1.4538	8.76E-22	8.89E-21	-//-
ENSAPLG00000004193	1096.238815	6892.828969	-2.6525	3.03E-62	1.08E-60	-//-
ENSAPLG00000004194	5483.653432	6844.931477	-0.3199	0.014454	0.028576	RPL32	ribosomal protein L32 [Source:HGNC Symbol;Acc:HGNC:10336]
ENSAPLG00000004196	259.1791762	416.6816987	-0.685	2.48E-05	7.42E-05	RIOK1	RIO kinase 1 [Source:HGNC Symbol;Acc:HGNC:18656]
ENSAPLG00000004197	10.94558476	0	Inf	0.0068372	0.014396	-//-
ENSAPLG00000004200	1834.138948	36.32494921	5.658	4.06E-163	1.16E-160	IL1R2	interleukin 1 receptor type 2 [Source:HGNC Symbol;Acc:HGNC:5994]
ENSAPLG00000004203	24.39919619	112.5190983	-2.2053	1.09E-15	7.76E-15	CDH2	cadherin 2 [Source:HGNC Symbol;Acc:HGNC:1759]
ENSAPLG00000004204	584.5484262	21.92776026	4.7365	1.62E-105	1.70E-103	C15orf48	chromosome 15 open reading frame 48 [Source:HGNC Symbol;Acc:HGNC:29898]
ENSAPLG00000004205	619.1364216	409.3099748	0.59706	0.0037511	0.0082889	MFSD11	major facilitator superfamily domain containing 11 [Source:HGNC Symbol;Acc:HGNC:25458]
ENSAPLG00000004209	2597.235999	770.0089868	1.754	3.60E-36	6.31E-35	MSN	moesin [Source:HGNC Symbol;Acc:HGNC:7373]
ENSAPLG00000004210	245.9182394	330.2121918	-0.42521	0.010768	0.021843	SPATA5L1	spermatogenesis associated 5 like 1 [Source:HGNC Symbol;Acc:HGNC:28762]
ENSAPLG00000004211	409.4061909	609.5082135	-0.57411	0.00013929	0.00038143	TPRA1	transmembrane protein adipocyte associated 1 [Source:HGNC Symbol;Acc:HGNC:30413]
ENSAPLG00000004212	0.315625902	6.548566725	-4.3749	0.0029974	0.0067357	LRRC23	leucine rich repeat containing 23 [Source:HGNC Symbol;Acc:HGNC:19138]
ENSAPLG00000004213	45.67247879	2.113089565	4.4339	3.86E-16	2.82E-15	GZMA	granzyme A [Source:HGNC Symbol;Acc:HGNC:4708]
ENSAPLG00000004214	527.4106424	366.8126761	0.52388	0.00070211	0.0017316	IBA57	IBA57 homolog, iron-sulfur cluster assembly [Source:HGNC Symbol;Acc:HGNC:27302]
ENSAPLG00000004215	1568.22455	528.6992756	1.5686	4.48E-11	2.33E-10	-//-
ENSAPLG00000004216	159.1295293	333.991677	-1.0696	8.62E-10	4.04E-09	C1orf50	chromosome 1 open reading frame 50 [Source:HGNC Symbol;Acc:HGNC:28795]
ENSAPLG00000004218	6.963724487	0	Inf	0.00058231	0.001454	RHOD	ras homolog family member D [Source:HGNC Symbol;Acc:HGNC:670]
ENSAPLG00000004219	12.92700156	26.07421463	-1.0122	0.02464	0.046571	ENO2	enolase 2 [Source:HGNC Symbol;Acc:HGNC:3353]
ENSAPLG00000004221	85.20426113	415.3235601	-2.2852	9.21E-23	9.72E-22	-//-
ENSAPLG00000004224	58.43459888	2.774416706	4.3966	1.17E-19	1.05E-18	CCDC148	coiled-coil domain containing 148 [Source:HGNC Symbol;Acc:HGNC:25191]
ENSAPLG00000004225	39.20749097	109.6948331	-1.4843	4.34E-07	1.58E-06	-//-
ENSAPLG00000004227	0	11.04472665	#NAME?	3.36E-06	1.11E-05	-//-
ENSAPLG00000004231	356.7567489	31.59511407	3.4972	3.70E-51	9.58E-50	HSF2BP	heat shock transcription factor 2 binding protein [Source:HGNC Symbol;Acc:HGNC:5226]
ENSAPLG00000004232	243.732458	334.5255371	-0.45682	0.0065509	0.01384	-//-
ENSAPLG00000004233	104.4944773	155.0597072	-0.5694	0.0060191	0.012806	-//-
ENSAPLG00000004234	77.44865144	291.7444407	-1.9134	8.02E-23	8.50E-22	IFT122	intraflagellar transport 122 [Source:HGNC Symbol;Acc:HGNC:13556]
ENSAPLG00000004236	10.36835402	48.77916849	-2.2341	1.19E-08	5.11E-08	-//-
ENSAPLG00000004238	19.26444396	93.91261086	-2.2854	1.36E-14	9.04E-14	EVC2	EvC ciliary complex subunit 2 [Source:HGNC Symbol;Acc:HGNC:19747]
ENSAPLG00000004240	54.00459757	194.567546	-1.8491	6.58E-07	2.35E-06	C9orf72	chromosome 9 open reading frame 72 [Source:HGNC Symbol;Acc:HGNC:28337]
ENSAPLG00000004243	2226.011711	1427.804259	0.64066	0.0039011	0.0086011	ALDOA	aldolase, fructose-bisphosphate A [Source:HGNC Symbol;Acc:HGNC:414]
ENSAPLG00000004244	184.5361635	4.847643889	5.2505	3.53E-56	1.07E-54	-//-
ENSAPLG00000004245	544.8052381	366.0412276	0.57373	0.00019542	0.00052337	PSMB3	proteasome subunit beta 3 [Source:HGNC Symbol;Acc:HGNC:9540]
ENSAPLG00000004246	7.173459709	30.4716078	-2.0867	1.43E-05	4.40E-05	CHAD	chondroadherin [Source:HGNC Symbol;Acc:HGNC:1909]
ENSAPLG00000004247	525.5074998	202.4221056	1.3763	3.21E-17	2.49E-16	CCDC88C	coiled-coil domain containing 88C [Source:HGNC Symbol;Acc:HGNC:19967]
ENSAPLG00000004251	3942.180977	3026.395835	0.38139	0.0034819	0.0077418	ARPC2	actin related protein 2/3 complex subunit 2 [Source:HGNC Symbol;Acc:HGNC:705]
ENSAPLG00000004253	314.6892016	53.48834713	2.5566	3.87E-36	6.76E-35	SLC4A7	solute carrier family 4 member 7 [Source:HGNC Symbol;Acc:HGNC:11033]
ENSAPLG00000004254	286.6574618	133.9129433	1.098	1.80E-06	6.11E-06	NEDD4	neural precursor cell expressed, developmentally down-regulated 4, E3 ubiquitin protein ligase [Source:HGNC Symbol;Acc:HGNC:7727]
ENSAPLG00000004255	10.06144407	2.933866231	1.778	0.023025	0.043745	-//-
ENSAPLG00000004256	19969.17738	32154.81094	-0.68726	0.0031446	0.0070487	-//-
ENSAPLG00000004260	279.7039724	466.3708628	-0.73758	4.22E-06	1.38E-05	P3H1	prolyl 3-hydroxylase 1 [Source:HGNC Symbol;Acc:HGNC:19316]
ENSAPLG00000004261	888.9325422	1236.75541	-0.47641	0.00065317	0.001617	-//-
ENSAPLG00000004262	3396.147496	4399.401871	-0.37341	0.0043639	0.0095502	NDUFS1	NADH:ubiquinone oxidoreductase core subunit S1 [Source:HGNC Symbol;Acc:HGNC:7707]
ENSAPLG00000004264	732.2076303	2267.282962	-1.6306	1.99E-31	2.95E-30	ACAD11	acyl-CoA dehydrogenase family member 11 [Source:HGNC Symbol;Acc:HGNC:30211]
ENSAPLG00000004266	30.318843	62.03528634	-1.0329	0.0037217	0.0082261	DTD1	D-tyrosyl-tRNA deacylase 1 [Source:HGNC Symbol;Acc:HGNC:16219]
ENSAPLG00000004267	1743.723808	503.7100453	1.7915	1.65E-35	2.82E-34	GRB10	growth factor receptor bound protein 10 [Source:HGNC Symbol;Acc:HGNC:4564]
ENSAPLG00000004268	394.1404824	92.25595533	2.095	1.29E-11	6.99E-11	FASTKD5	FAST kinase domains 5 [Source:HGNC Symbol;Acc:HGNC:25790]
ENSAPLG00000004269	21.83927466	62.38321351	-1.5142	1.82E-05	5.53E-05	-//-
ENSAPLG00000004270	116.0792325	265.311985	-1.1926	1.31E-10	6.56E-10	LZTS3	leucine zipper tumor suppressor family member 3 [Source:HGNC Symbol;Acc:HGNC:30139]
ENSAPLG00000004273	104.6685766	170.1687829	-0.70114	0.022165	0.042276	C5orf22	chromosome 5 open reading frame 22 [Source:HGNC Symbol;Acc:HGNC:25639]
ENSAPLG00000004274	546.5382844	410.1808743	0.41406	0.0074031	0.015488	-//-
ENSAPLG00000004276	194.9156805	80.16761106	1.2818	2.90E-05	8.63E-05	KLHL18	kelch like family member 18 [Source:HGNC Symbol;Acc:HGNC:29120]
ENSAPLG00000004277	525.9986388	62.07205706	3.083	3.35E-34	5.46E-33	DUSP5	dual specificity phosphatase 5 [Source:HGNC Symbol;Acc:HGNC:3071]
ENSAPLG00000004278	70.81333584	26.44651898	1.4209	1.92E-05	5.84E-05	NTN4	netrin 4 [Source:HGNC Symbol;Acc:HGNC:13658]
ENSAPLG00000004280	7.218313466	1.341696276	2.4276	0.025587	0.048176	-//-
ENSAPLG00000004281	374.429036	275.7689259	0.44123	0.007329	0.015346	DGCR8	DGCR8, microprocessor complex subunit [Source:HGNC Symbol;Acc:HGNC:2847]
ENSAPLG00000004283	86.39286478	196.7729461	-1.1875	5.53E-09	2.44E-08	-//-
ENSAPLG00000004285	392.4949073	1106.748349	-1.4956	3.37E-24	3.80E-23	-//-
ENSAPLG00000004286	6945.422053	21.25319144	8.3522	0	0	FGF19	fibroblast growth factor 19 [Source:HGNC Symbol;Acc:HGNC:3675]
ENSAPLG00000004288	108.7596773	185.6964831	-0.7718	0.00049414	0.0012466	CDR2	cerebellar degeneration related protein 2 [Source:HGNC Symbol;Acc:HGNC:1799]
ENSAPLG00000004290	332.1131988	134.7303823	1.3016	9.37E-07	3.29E-06	SRC	SRC proto-oncogene, non-receptor tyrosine kinase [Source:HGNC Symbol;Acc:HGNC:11283]
ENSAPLG00000004291	62.90940346	113.2601503	-0.84829	0.0003375	0.00087156	NAGPA	N-acetylglucosamine-1-phosphodiester alpha-N-acetylglucosaminidase [Source:HGNC Symbol;Acc:HGNC:17378]
ENSAPLG00000004292	2208.370244	791.6955752	1.48	2.55E-26	3.11E-25	EPS15	epidermal growth factor receptor pathway substrate 15 [Source:HGNC Symbol;Acc:HGNC:3419]
ENSAPLG00000004293	3441.387235	227.4037022	3.9197	2.12E-51	5.54E-50	PLEKHM1	pleckstrin homology and RUN domain containing M1 [Source:HGNC Symbol;Acc:HGNC:29017]
ENSAPLG00000004295	26.09567856	155.7065612	-2.5769	7.38E-07	2.63E-06	C21orf2	chromosome 21 open reading frame 2 [Source:HGNC Symbol;Acc:HGNC:1260]
ENSAPLG00000004296	91.21698607	245.0851476	-1.4259	1.69E-13	1.05E-12	-//-
ENSAPLG00000004297	673.7771489	119.3593144	2.497	1.21E-29	1.69E-28	WDR24	WD repeat domain 24 [Source:HGNC Symbol;Acc:HGNC:20852]
ENSAPLG00000004298	602.9169132	312.0977328	0.94996	7.72E-10	3.63E-09	-//-
ENSAPLG00000004299	17.70874133	98.87675023	-2.4812	6.84E-17	5.18E-16	MOB3B	MOB kinase activator 3B [Source:HGNC Symbol;Acc:HGNC:23825]
ENSAPLG00000004300	132.8615021	49.75498975	1.417	3.04E-09	1.37E-08	SLC25A36	solute carrier family 25 member 36 [Source:HGNC Symbol;Acc:HGNC:25554]
ENSAPLG00000004303	119.1291747	184.6678855	-0.63241	0.0011032	0.0026445	-//-
ENSAPLG00000004304	440.7017804	138.0018066	1.6751	2.98E-17	2.31E-16	SIRT1	sirtuin 1 [Source:HGNC Symbol;Acc:HGNC:14929]
ENSAPLG00000004307	102.8923262	52.35463562	0.97475	8.23E-05	0.00023246	-//-
ENSAPLG00000004308	378.7227464	286.1293985	0.40447	0.011787	0.023721	EGFL7	EGF like domain multiple 7 [Source:HGNC Symbol;Acc:HGNC:20594]
ENSAPLG00000004310	505.2925625	248.5413553	1.0236	1.88E-10	9.27E-10	-//-
ENSAPLG00000004314	87.9029415	43.7304343	1.0073	0.00013842	0.00037917	TLE4	transducin like enhancer of split 4 [Source:HGNC Symbol;Acc:HGNC:11840]
ENSAPLG00000004316	61.74280059	97.71067293	-0.66225	0.0060362	0.012836	-//-
ENSAPLG00000004317	1161.520857	847.2567396	0.45514	0.0011946	0.0028488	PPP4R3A	protein phosphatase 4 regulatory subunit 3A [Source:HGNC Symbol;Acc:HGNC:20219]
ENSAPLG00000004320	4.995221226	36.57944481	-2.8724	3.61E-09	1.61E-08	CNTN4	contactin 4 [Source:HGNC Symbol;Acc:HGNC:2174]
ENSAPLG00000004321	228.9668359	2.08274818	6.7805	6.07E-18	4.96E-17	KLF5	Kruppel like factor 5 [Source:HGNC Symbol;Acc:HGNC:6349]
ENSAPLG00000004322	587.3779764	327.3348226	0.84352	4.98E-08	1.99E-07	SMNDC1	survival motor neuron domain containing 1 [Source:HGNC Symbol;Acc:HGNC:16900]
ENSAPLG00000004325	4.14302076	13.4694378	-1.7009	0.011961	0.024035	-//-
ENSAPLG00000004326	2209.989162	890.3189243	1.3116	1.04E-10	5.25E-10	PER2	period circadian clock 2 [Source:HGNC Symbol;Acc:HGNC:8846]
ENSAPLG00000004327	1142.406064	1657.368493	-0.53682	9.81E-05	0.00027443	DDRGK1	DDRGK domain containing 1 [Source:HGNC Symbol;Acc:HGNC:16110]
ENSAPLG00000004330	16.30920421	0.710710519	4.5203	8.77E-07	3.09E-06	-//-
ENSAPLG00000004332	255.0053587	188.1089093	0.43896	0.014114	0.02797	-//-
ENSAPLG00000004333	889.0172504	146.008729	2.6062	5.71E-57	1.77E-55	ARL14EP	ADP ribosylation factor like GTPase 14 effector protein [Source:HGNC Symbol;Acc:HGNC:26798]
ENSAPLG00000004335	227.8896241	153.0374779	0.57445	0.0016641	0.0038881	AAMP	angio associated migratory cell protein [Source:HGNC Symbol;Acc:HGNC:18]
ENSAPLG00000004339	281046.4969	103606.8883	1.4397	9.69E-15	6.51E-14	FGB	fibrinogen beta chain [Source:HGNC Symbol;Acc:HGNC:3662]
ENSAPLG00000004340	20.21631664	50.07295855	-1.3085	0.00046804	0.001184	MCM10	minichromosome maintenance 10 replication initiation factor [Source:HGNC Symbol;Acc:HGNC:18043]
ENSAPLG00000004342	325.4882395	535.2218779	-0.71753	3.77E-06	1.24E-05	GALK2	galactokinase 2 [Source:HGNC Symbol;Acc:HGNC:4119]
ENSAPLG00000004343	15.63389604	32.03940058	-1.0352	0.010456	0.021265	-//-
ENSAPLG00000004349	2640.526657	1810.496309	0.54444	0.0010128	0.0024408	PFKL	phosphofructokinase, liver type [Source:HGNC Symbol;Acc:HGNC:8876]
ENSAPLG00000004351	211.9882508	156.3411858	0.43929	0.017502	0.034003	RNF115	ring finger protein 115 [Source:HGNC Symbol;Acc:HGNC:18154]
ENSAPLG00000004352	162.420801	296.393922	-0.86778	8.76E-07	3.09E-06	TLK1	tousled like kinase 1 [Source:HGNC Symbol;Acc:HGNC:11841]
ENSAPLG00000004354	334.0353292	9.760156357	5.097	3.03E-77	1.54E-75	-//-
ENSAPLG00000004357	66.71437144	40.71057786	0.71259	0.011333	0.022885	-//-
ENSAPLG00000004359	1126.629461	1839.658477	-0.70742	2.48E-07	9.28E-07	DHCR24	24-dehydrocholesterol reductase [Source:HGNC Symbol;Acc:HGNC:2859]
ENSAPLG00000004360	314.8179409	192.2810541	0.7113	0.00011419	0.0003164	ANAPC7	anaphase promoting complex subunit 7 [Source:HGNC Symbol;Acc:HGNC:17380]
ENSAPLG00000004362	284.1019029	67.96750437	2.0635	7.80E-25	8.99E-24	TBC1D4	TBC1 domain family member 4 [Source:HGNC Symbol;Acc:HGNC:19165]
ENSAPLG00000004367	143.4208602	87.24399186	0.71713	0.00077129	0.0018908	-//-
ENSAPLG00000004371	1101.564612	1477.635471	-0.42374	0.0020987	0.0048265	BTF3L4	basic transcription factor 3 like 4 [Source:HGNC Symbol;Acc:HGNC:30547]
ENSAPLG00000004373	23.35888998	93.8043231	-2.0057	2.68E-12	1.53E-11	-//-
ENSAPLG00000004374	111.8602656	65.67854982	0.7682	0.00096871	0.00234	FKBP14	FK506 binding protein 14 [Source:HGNC Symbol;Acc:HGNC:18625]
ENSAPLG00000004375	158.4538751	99.05879854	0.67771	0.0010491	0.0025222	CCDC88A	coiled-coil domain containing 88A [Source:HGNC Symbol;Acc:HGNC:25523]
ENSAPLG00000004381	4846.462034	16244.65525	-1.745	6.81E-16	4.91E-15	CYP27A1	cytochrome P450 family 27 subfamily A member 1 [Source:HGNC Symbol;Acc:HGNC:2605]
ENSAPLG00000004382	18.57215524	100.1353841	-2.4307	1.97E-16	1.46E-15	CUX2	cut like homeobox 2 [Source:HGNC Symbol;Acc:HGNC:19347]
ENSAPLG00000004384	53.09675601	162.2032001	-1.6111	1.31E-11	7.12E-11	RDM1	RAD52 motif containing 1 [Source:HGNC Symbol;Acc:HGNC:19950]
ENSAPLG00000004385	941.2569803	1211.969541	-0.36469	0.0094178	0.019342	-//-
ENSAPLG00000004386	26.00225006	77.49869169	-1.5755	8.07E-08	3.17E-07	-//-
ENSAPLG00000004392	1530.30838	434.5150432	1.8163	1.34E-35	2.31E-34	RHOU	ras homolog family member U [Source:HGNC Symbol;Acc:HGNC:17794]
ENSAPLG00000004393	3001.578051	5896.196488	-0.97406	1.12E-13	7.09E-13	MMD	monocyte to macrophage differentiation associated [Source:HGNC Symbol;Acc:HGNC:7153]
ENSAPLG00000004395	52.60878143	140.10004	-1.4131	1.05E-09	4.91E-09	COQ10B	coenzyme Q10B [Source:HGNC Symbol;Acc:HGNC:25819]
ENSAPLG00000004397	5.973241765	0	Inf	0.0017236	0.0040148	-//-
ENSAPLG00000004400	2.221843497	10.31497414	-2.2149	0.008182	0.016974	-//-
ENSAPLG00000004405	1082.949194	232.5331736	2.2195	1.30E-46	3.08E-45	RNF34	ring finger protein 34 [Source:HGNC Symbol;Acc:HGNC:17297]
ENSAPLG00000004406	1640.383759	720.4891494	1.187	2.39E-17	1.87E-16	SEC23B	Sec23 homolog B, coat complex II component [Source:HGNC Symbol;Acc:HGNC:10702]
ENSAPLG00000004407	429.2461563	1826.87329	-2.0895	1.38E-12	8.03E-12	-//-
ENSAPLG00000004411	4410.933466	7432.153421	-0.7527	8.23E-09	3.57E-08	RPN1	ribophorin I [Source:HGNC Symbol;Acc:HGNC:10381]
ENSAPLG00000004413	178.4711681	243.5121014	-0.4483	0.01319	0.026304	METTL13	methyltransferase like 13 [Source:HGNC Symbol;Acc:HGNC:24248]
ENSAPLG00000004414	27.33450655	48.56453527	-0.82918	0.010773	0.021846	-//-
ENSAPLG00000004416	3.780043615	18.775075	-2.3123	0.0002297	0.00060791	-//-
ENSAPLG00000004419	1063.01561	159.2832598	2.7385	6.49E-65	2.46E-63	ASPA	aspartoacylase [Source:HGNC Symbol;Acc:HGNC:756]
ENSAPLG00000004420	69.75809521	304.9713113	-2.1282	1.86E-20	1.75E-19	MYH15	myosin heavy chain 15 [Source:HGNC Symbol;Acc:HGNC:31073]
ENSAPLG00000004421	57.56448991	0.340184567	7.4027	4.29E-15	2.94E-14	-//-
ENSAPLG00000004422	1165.751395	693.9257519	0.74841	1.27E-07	4.87E-07	ARID4B	AT-rich interaction domain 4B [Source:HGNC Symbol;Acc:HGNC:15550]
ENSAPLG00000004423	330.2448991	108.4469518	1.6065	4.46E-18	3.67E-17	ZFAND5	zinc finger AN1-type containing 5 [Source:HGNC Symbol;Acc:HGNC:13008]
ENSAPLG00000004426	274.3783214	170.4803224	0.68656	0.0022026	0.0050515	DBF4	DBF4 zinc finger [Source:HGNC Symbol;Acc:HGNC:17364]
ENSAPLG00000004428	126.4521049	451.7770702	-1.837	2.08E-09	9.49E-09	TJP3	tight junction protein 3 [Source:HGNC Symbol;Acc:HGNC:11829]
ENSAPLG00000004430	188.65596	275.9617264	-0.54871	0.0018182	0.0042229	-//-
ENSAPLG00000004431	898.0350016	156.8216961	2.5176	6.04E-45	1.37E-43	MAP3K14	mitogen-activated protein kinase kinase kinase 14 [Source:HGNC Symbol;Acc:HGNC:6853]
ENSAPLG00000004433	325.0192159	152.4244669	1.0924	7.47E-10	3.52E-09	UBN2	ubinuclein 2 [Source:HGNC Symbol;Acc:HGNC:21931]
ENSAPLG00000004434	152.862958	23.69888686	2.6893	1.39E-08	5.91E-08	LRRC15	leucine rich repeat containing 15 [Source:HGNC Symbol;Acc:HGNC:20818]
ENSAPLG00000004435	6.332472682	0	Inf	0.0011846	0.002827	-//-
ENSAPLG00000004436	74.03155973	401.691116	-2.4399	9.30E-35	1.55E-33	POLG	DNA polymerase gamma, catalytic subunit [Source:HGNC Symbol;Acc:HGNC:9179]
ENSAPLG00000004438	18.52730148	5.448288261	1.7658	0.0029468	0.00663	GP5	glycoprotein V platelet [Source:HGNC Symbol;Acc:HGNC:4443]
ENSAPLG00000004439	1699.850235	1361.778275	0.31992	0.020711	0.039729	ATP13A3	ATPase 13A3 [Source:HGNC Symbol;Acc:HGNC:24113]
ENSAPLG00000004443	529.4587487	677.9531362	-0.35667	0.016206	0.031746	COPS3	COP9 signalosome subunit 3 [Source:HGNC Symbol;Acc:HGNC:2239]
ENSAPLG00000004444	5.656367121	47.28639431	-3.0635	2.49E-09	1.13E-08	SLC16A7	solute carrier family 16 member 7 [Source:HGNC Symbol;Acc:HGNC:10928]
ENSAPLG00000004445	204.7931616	59.17449642	1.7911	2.80E-13	1.72E-12	-//-
ENSAPLG00000004446	90.39013607	51.09884744	0.82287	0.0010219	0.0024614	CSNK1G1	casein kinase 1 gamma 1 [Source:HGNC Symbol;Acc:HGNC:2454]
ENSAPLG00000004448	20.31349137	43.35944322	-1.0939	0.0020411	0.0047029	PAG1	phosphoprotein membrane anchor with glycosphingolipid microdomains 1 [Source:HGNC Symbol;Acc:HGNC:30043]
ENSAPLG00000004456	20.85256342	0.330663571	5.9787	1.65E-09	7.58E-09	-//-
ENSAPLG00000004459	402.3362253	28.38885962	3.825	4.02E-69	1.67E-67	PFKFB3	6-phosphofructo-2-kinase/fructose-2,6-biphosphatase 3 [Source:HGNC Symbol;Acc:HGNC:8874]
ENSAPLG00000004460	47.65094675	106.2504985	-1.1569	3.47E-06	1.14E-05	-//-
ENSAPLG00000004461	6006.856235	3645.556162	0.72047	1.80E-06	6.12E-06	MSMO1	methylsterol monooxygenase 1 [Source:HGNC Symbol;Acc:HGNC:10545]
ENSAPLG00000004462	545.4943877	212.785615	1.3582	4.72E-17	3.63E-16	MAPK11	mitogen-activated protein kinase 11 [Source:HGNC Symbol;Acc:HGNC:6873]
ENSAPLG00000004463	77.48431265	229.7807266	-1.5683	5.83E-15	3.96E-14	-//-
ENSAPLG00000004464	146.9628945	284.5720018	-0.95334	9.51E-08	3.70E-07	-//-
ENSAPLG00000004466	286.612081	990.0197064	-1.7884	5.40E-32	8.20E-31	MRPL15	mitochondrial ribosomal protein L15 [Source:HGNC Symbol;Acc:HGNC:14054]
ENSAPLG00000004469	142.366417	228.8376542	-0.68472	0.00024573	0.0006484	XRCC6	X-ray repair cross complementing 6 [Source:HGNC Symbol;Acc:HGNC:4055]
ENSAPLG00000004471	1229.479979	102.8668467	3.5792	4.99E-100	4.59E-98	-//-
ENSAPLG00000004472	57.48519844	87.34585028	-0.60355	0.017501	0.034003	-//-
ENSAPLG00000004474	430.2116093	590.8460772	-0.45774	0.0024545	0.0055895	TTC37	tetratricopeptide repeat domain 37 [Source:HGNC Symbol;Acc:HGNC:23639]
ENSAPLG00000004475	1203.937601	2498.532847	-1.0533	1.27E-06	4.38E-06	LYPLA1	lysophospholipase I [Source:HGNC Symbol;Acc:HGNC:6737]
ENSAPLG00000004476	839.9841227	80.46174992	3.384	2.90E-82	1.68E-80	IL13RA1	interleukin 13 receptor subunit alpha 1 [Source:HGNC Symbol;Acc:HGNC:5974]
ENSAPLG00000004478	6215.88171	2300.303054	1.4341	5.32E-11	2.75E-10	-//-
ENSAPLG00000004479	772.3594627	1467.571983	-0.92609	3.24E-11	1.71E-10	ESRP2	epithelial splicing regulatory protein 2 [Source:HGNC Symbol;Acc:HGNC:26152]
ENSAPLG00000004480	831.0484948	1388.307226	-0.74032	9.21E-08	3.59E-07	PDXK	pyridoxal (pyridoxine, vitamin B6) kinase [Source:HGNC Symbol;Acc:HGNC:8819]
ENSAPLG00000004482	458.0136549	168.1190027	1.4459	1.13E-17	9.01E-17	-//-
ENSAPLG00000004483	68.07325238	26.54621599	1.3586	1.11E-05	3.46E-05	-//-
ENSAPLG00000004484	110.8610417	185.7374396	-0.74451	0.00013179	0.00036206	-//-
ENSAPLG00000004485	174.2721307	778.6556492	-2.1596	3.63E-21	3.56E-20	-//-
ENSAPLG00000004486	76.80993243	38.89649722	0.98165	0.0065231	0.013783	F2RL2	coagulation factor II thrombin receptor like 2 [Source:HGNC Symbol;Acc:HGNC:3539]
ENSAPLG00000004489	875.9319707	166.7718625	2.3929	2.88E-37	5.20E-36	-//-
ENSAPLG00000004491	44.67280352	8.583709923	2.3797	1.71E-08	7.17E-08	ADGRG3	adhesion G protein-coupled receptor G3 [Source:HGNC Symbol;Acc:HGNC:13728]
ENSAPLG00000004495	257.5212491	81.32772416	1.6629	3.08E-17	2.39E-16	DOCK11	dedicator of cytokinesis 11 [Source:HGNC Symbol;Acc:HGNC:23483]
ENSAPLG00000004496	91.59080536	166.0768011	-0.85858	3.69E-05	0.00010825	-//-
ENSAPLG00000004498	4652.768624	235.342173	4.3053	1.65E-31	2.47E-30	UPP2	uridine phosphorylase 2 [Source:HGNC Symbol;Acc:HGNC:23061]
ENSAPLG00000004499	289.219198	59.37140091	2.2843	2.68E-29	3.71E-28	-//-
ENSAPLG00000004500	135.5900008	86.50340508	0.64842	0.0029275	0.00659	APPL1	adaptor protein, phosphotyrosine interacting with PH domain and leucine zipper 1 [Source:HGNC Symbol;Acc:HGNC:24035]
ENSAPLG00000004501	110.8735039	179.0419539	-0.69138	0.00052789	0.0013268	-//-
ENSAPLG00000004502	163.8401917	88.23179676	0.89292	0.00032584	0.00084363	-//-
ENSAPLG00000004504	673.2536437	969.3590349	-0.52588	0.0002807	0.00073516	AUP1	ancient ubiquitous protein 1 [Source:HGNC Symbol;Acc:HGNC:891]
ENSAPLG00000004505	1.232609519	45.42137101	-5.2036	2.70E-18	2.24E-17	CSMD2	CUB and Sushi multiple domains 2 [Source:HGNC Symbol;Acc:HGNC:19290]
ENSAPLG00000004506	298304.601	128969.3538	1.2098	9.43E-21	8.99E-20	FGA	fibrinogen alpha chain [Source:HGNC Symbol;Acc:HGNC:3661]
ENSAPLG00000004508	46.38344817	6.679453261	2.7958	1.11E-10	5.62E-10	-//-
ENSAPLG00000004510	25.47109657	55.84772457	-1.1326	0.0007522	0.0018475	-//-
ENSAPLG00000004511	35.51837837	90.96503782	-1.3567	3.67E-07	1.35E-06	PIGQ	phosphatidylinositol glycan anchor biosynthesis class Q [Source:HGNC Symbol;Acc:HGNC:14135]
ENSAPLG00000004512	242.6265164	148.1289321	0.71188	0.00011242	0.00031179	PHTF1	putative homeodomain transcription factor 1 [Source:HGNC Symbol;Acc:HGNC:8939]
ENSAPLG00000004513	15.76516243	0.340184567	5.5343	5.48E-06	1.77E-05	ZPLD1	zona pellucida like domain containing 1 [Source:HGNC Symbol;Acc:HGNC:27022]
ENSAPLG00000004514	155.8170795	385.1411128	-1.3055	2.28E-05	6.88E-05	AUTS2	autism susceptibility candidate 2 [Source:HGNC Symbol;Acc:HGNC:14262]
ENSAPLG00000004518	893.5317709	6350.783524	-2.8293	4.27E-17	3.29E-16	-//-
ENSAPLG00000004519	140.4497581	24.27274664	2.5326	1.17E-21	1.18E-20	MAML2	mastermind like transcriptional coactivator 2 [Source:HGNC Symbol;Acc:HGNC:16259]
ENSAPLG00000004520	228.2418139	539.860936	-1.242	1.40E-05	4.31E-05	MCM2	minichromosome maintenance complex component 2 [Source:HGNC Symbol;Acc:HGNC:6944]
ENSAPLG00000004521	270.439459	94.29465532	1.5201	1.97E-15	1.38E-14	PIP4K2A	phosphatidylinositol-5-phosphate 4-kinase type 2 alpha [Source:HGNC Symbol;Acc:HGNC:8997]
ENSAPLG00000004522	604.2517681	417.4670183	0.53349	0.00056882	0.0014222	UTRN	utrophin [Source:HGNC Symbol;Acc:HGNC:12635]
ENSAPLG00000004523	23.10305226	41.8447545	-0.85696	0.015619	0.030696	SLC4A11	solute carrier family 4 member 11 [Source:HGNC Symbol;Acc:HGNC:16438]
ENSAPLG00000004525	280.1335885	548.2257167	-0.96866	9.65E-10	4.51E-09	AIMP2	aminoacyl tRNA synthetase complex interacting multifunctional protein 2 [Source:HGNC Symbol;Acc:HGNC:20609]
ENSAPLG00000004527	3904.662998	961.3740274	2.022	7.40E-36	1.28E-34	ECE1	endothelin converting enzyme 1 [Source:HGNC Symbol;Acc:HGNC:3146]
ENSAPLG00000004533	3689.215054	2882.107322	0.35619	0.0062032	0.013159	VCP	valosin containing protein [Source:HGNC Symbol;Acc:HGNC:12666]
ENSAPLG00000004534	510.6170152	149.6936885	1.7702	1.41E-25	1.67E-24	KDM2B	lysine demethylase 2B [Source:HGNC Symbol;Acc:HGNC:13610]
ENSAPLG00000004535	237.5113475	364.0254277	-0.61604	0.00019481	0.00052224	GTF2F2	general transcription factor IIF subunit 2 [Source:HGNC Symbol;Acc:HGNC:4653]
ENSAPLG00000004536	996.0768296	4746.009726	-2.2524	1.25E-21	1.25E-20	HPGDS	hematopoietic prostaglandin D synthase [Source:HGNC Symbol;Acc:HGNC:17890]
ENSAPLG00000004537	535.2068442	703.571519	-0.3946	0.0077892	0.016229	RRN3	RRN3 homolog, RNA polymerase I transcription factor [Source:HGNC Symbol;Acc:HGNC:30346]
ENSAPLG00000004539	666.5973149	307.254713	1.1174	9.49E-05	0.00026579	-//-
ENSAPLG00000004540	27.61197375	115.6283644	-2.0661	1.69E-14	1.12E-13	NAT9	N-acetyltransferase 9 (putative) [Source:HGNC Symbol;Acc:HGNC:23133]
ENSAPLG00000004541	18.70918875	2.152951946	3.1194	9.23E-06	2.90E-05	-//-
ENSAPLG00000004542	20.44847874	102.23649	-2.3218	4.01E-14	2.60E-13	-//-
ENSAPLG00000004546	437.4415623	1005.063557	-1.2001	4.06E-08	1.64E-07	-//-
ENSAPLG00000004547	132.0479117	59.27728509	1.1555	6.38E-07	2.29E-06	GXYLT1	glucoside xylosyltransferase 1 [Source:HGNC Symbol;Acc:HGNC:27482]
ENSAPLG00000004548	79.29085804	19.76706571	2.0041	1.07E-10	5.42E-10	NR5A1	nuclear receptor subfamily 5 group A member 1 [Source:HGNC Symbol;Acc:HGNC:7983]
ENSAPLG00000004549	223.9863632	160.942378	0.47687	0.008741	0.018047	-//-
ENSAPLG00000004550	14.32778742	46.73691171	-1.7057	4.07E-06	1.33E-05	-//-
ENSAPLG00000004554	8.142764294	55.28385092	-2.7633	3.89E-12	2.19E-11	ARHGEF9	Cdc42 guanine nucleotide exchange factor 9 [Source:HGNC Symbol;Acc:HGNC:14561]
ENSAPLG00000004559	88.73351249	11.63407163	2.9311	2.05E-18	1.71E-17	AMPD3	adenosine monophosphate deaminase 3 [Source:HGNC Symbol;Acc:HGNC:470]
ENSAPLG00000004560	397.5444199	561.2098294	-0.49742	0.0012221	0.0029099	-//-
ENSAPLG00000004564	210059.6401	69301.24857	1.5998	1.26E-17	1.00E-16	FGG	fibrinogen gamma chain [Source:HGNC Symbol;Acc:HGNC:3694]
ENSAPLG00000004565	9.199278909	55.28300278	-2.5872	1.66E-11	8.92E-11	EVC	EvC ciliary complex subunit 1 [Source:HGNC Symbol;Acc:HGNC:3497]
ENSAPLG00000004566	539.5947848	269.0920171	1.0038	2.12E-10	1.04E-09	-//-
ENSAPLG00000004570	38.25064857	60.66789962	-0.66545	0.022776	0.043331	-//-
ENSAPLG00000004575	1260.303246	307.259063	2.0362	1.13E-41	2.30E-40	RHBDF1	rhomboid 5 homolog 1 [Source:HGNC Symbol;Acc:HGNC:20561]
ENSAPLG00000004576	456.0192445	243.2786456	0.90649	0.00039341	0.0010061	USP44	ubiquitin specific peptidase 44 [Source:HGNC Symbol;Acc:HGNC:20064]
ENSAPLG00000004578	12.36800011	28.04867506	-1.1813	0.0070853	0.014877	SEC14L5	SEC14 like lipid binding 5 [Source:HGNC Symbol;Acc:HGNC:29032]
ENSAPLG00000004579	19.57634888	145.6225539	-2.8951	5.98E-27	7.58E-26	C20orf194	chromosome 20 open reading frame 194 [Source:HGNC Symbol;Acc:HGNC:17721]
ENSAPLG00000004580	761.7453206	345.4295015	1.1409	5.82E-12	3.24E-11	NOTCH1	notch 1 [Source:HGNC Symbol;Acc:HGNC:7881]
ENSAPLG00000004583	532.1039098	46.00940272	3.5317	1.12E-43	2.43E-42	-//-
ENSAPLG00000004585	7.849565271	109.4893379	-3.802	1.58E-29	2.20E-28	ESR1	estrogen receptor 1 [Source:HGNC Symbol;Acc:HGNC:3467]
ENSAPLG00000004586	36.7671963	87.26172058	-1.2469	3.24E-06	1.07E-05	TEX30	testis expressed 30 [Source:HGNC Symbol;Acc:HGNC:25188]
ENSAPLG00000004588	139.1308116	186.4146349	-0.42207	0.025337	0.047753	-//-
ENSAPLG00000004591	3415.034469	6639.122633	-0.95909	3.02E-13	1.85E-12	MDH2	malate dehydrogenase 2 [Source:HGNC Symbol;Acc:HGNC:6971]
ENSAPLG00000004592	603.2509402	38.97622198	3.9521	5.25E-25	6.09E-24	DNAJC12	DnaJ heat shock protein family (Hsp40) member C12 [Source:HGNC Symbol;Acc:HGNC:28908]
ENSAPLG00000004593	55.59144303	6.558087721	3.0835	1.51E-13	9.44E-13	PDCD1LG2	programmed cell death 1 ligand 2 [Source:HGNC Symbol;Acc:HGNC:18731]
ENSAPLG00000004596	328.1233097	528.0041593	-0.68631	1.14E-05	3.53E-05	KDELC1	KDEL motif containing 1 [Source:HGNC Symbol;Acc:HGNC:19350]
ENSAPLG00000004597	1174.277244	411.5452246	1.5127	1.23E-13	7.74E-13	MAP3K13	mitogen-activated protein kinase kinase kinase 13 [Source:HGNC Symbol;Acc:HGNC:6852]
ENSAPLG00000004600	137.2702748	249.8436275	-0.86401	3.16E-06	1.05E-05	MRPL27	mitochondrial ribosomal protein L27 [Source:HGNC Symbol;Acc:HGNC:14483]
ENSAPLG00000004601	351.597629	238.0371106	0.56274	0.00074529	0.0018313	BTBD10	BTB domain containing 10 [Source:HGNC Symbol;Acc:HGNC:21445]
ENSAPLG00000004604	63.15527649	326.9605759	-2.3721	1.59E-33	2.53E-32	ZNF704	zinc finger protein 704 [Source:HGNC Symbol;Acc:HGNC:32291]
ENSAPLG00000004605	287.2516479	669.9191836	-1.2217	2.44E-15	1.70E-14	ZFYVE9	zinc finger FYVE-type containing 9 [Source:HGNC Symbol;Acc:HGNC:6775]
ENSAPLG00000004607	496.0247382	45.48801799	3.4469	4.53E-17	3.48E-16	ELF3	E74 like ETS transcription factor 3 [Source:HGNC Symbol;Acc:HGNC:3318]
ENSAPLG00000004610	92.83090734	165.5918041	-0.83495	6.14E-05	0.0001756	PCTP	phosphatidylcholine transfer protein [Source:HGNC Symbol;Acc:HGNC:8752]
ENSAPLG00000004612	165.5134751	271.4615445	-0.7138	7.36E-05	0.00020875	TRIP4	thyroid hormone receptor interactor 4 [Source:HGNC Symbol;Acc:HGNC:12310]
ENSAPLG00000004616	12.48056061	2.373549369	2.3946	0.016297	0.031901	-//-
ENSAPLG00000004619	829.6499656	645.1449958	0.36288	0.011903	0.023926	CPNE1	copine 1 [Source:HGNC Symbol;Acc:HGNC:2314]
ENSAPLG00000004623	19.95176296	3.034876511	2.7168	3.49E-05	0.00010265	-//-
ENSAPLG00000004625	15058.20847	28630.39461	-0.927	7.12E-05	0.00020241	SERPIND1	serpin family D member 1 [Source:HGNC Symbol;Acc:HGNC:4838]
ENSAPLG00000004626	131.5080422	2.783937702	5.5619	3.58E-45	8.16E-44	PTX3	pentraxin 3 [Source:HGNC Symbol;Acc:HGNC:9692]
ENSAPLG00000004627	90.3577445	147.7527432	-0.70946	0.00066579	0.0016463	OTUD7B	OTU deubiquitinase 7B [Source:HGNC Symbol;Acc:HGNC:16683]
ENSAPLG00000004630	392.3122479	714.9144333	-0.86577	4.75E-08	1.91E-07	SMARCAD1	SWI/SNF-related, matrix-associated actin-dependent regulator of chromatin, subfamily a, containing DEAD/H box 1 [Source:HGNC Symbol;Acc:HGNC:18398]
ENSAPLG00000004631	592.15767	362.9167223	0.70634	4.38E-06	1.43E-05	HOOK1	hook microtubule tethering protein 1 [Source:HGNC Symbol;Acc:HGNC:19884]
ENSAPLG00000004634	705.7502855	197.4233838	1.8379	8.47E-16	6.08E-15	ADGRF5	adhesion G protein-coupled receptor F5 [Source:HGNC Symbol;Acc:HGNC:19030]
ENSAPLG00000004635	1.274965791	10.60353181	-3.056	0.0017638	0.0041029	-//-
ENSAPLG00000004640	238.6595653	77.30952979	1.6262	7.43E-16	5.35E-15	-//-
ENSAPLG00000004643	79.35859002	48.45091234	0.71186	0.0068315	0.014385	-//-
ENSAPLG00000004645	8583.345443	600.6102555	3.837	1.01E-120	1.30E-118	OPTN	optineurin [Source:HGNC Symbol;Acc:HGNC:17142]
ENSAPLG00000004647	117.8808081	76.7949574	0.61825	0.0070041	0.014723	TMEM209	transmembrane protein 209 [Source:HGNC Symbol;Acc:HGNC:21898]
ENSAPLG00000004648	487.1920724	776.4148472	-0.67234	5.15E-06	1.67E-05	METTL9	methyltransferase like 9 [Source:HGNC Symbol;Acc:HGNC:24586]
ENSAPLG00000004652	265.1955717	154.8077564	0.77658	1.59E-05	4.86E-05	-//-
ENSAPLG00000004653	90.63226287	149.8762837	-0.72568	0.018092	0.035053	PIGS	phosphatidylinositol glycan anchor biosynthesis class S [Source:HGNC Symbol;Acc:HGNC:14937]
ENSAPLG00000004654	259.2438036	582.3487954	-1.1676	1.48E-12	8.59E-12	-//-
ENSAPLG00000004656	471.6614095	146.3892963	1.6879	1.66E-18	1.40E-17	NPNT	nephronectin [Source:HGNC Symbol;Acc:HGNC:27405]
ENSAPLG00000004659	1130.58702	1685.100566	-0.57576	2.72E-05	8.12E-05	ATP2A2	ATPase sarcoplasmic/endoplasmic reticulum Ca2+ transporting 2 [Source:HGNC Symbol;Acc:HGNC:812]
ENSAPLG00000004660	40.67975505	66.29514452	-0.70459	0.012405	0.024854	TRDMT1	tRNA aspartic acid methyltransferase 1 [Source:HGNC Symbol;Acc:HGNC:2977]
ENSAPLG00000004662	3513.371609	1353.91786	1.3757	4.68E-24	5.24E-23	BACH1	BTB domain and CNC homolog 1 [Source:HGNC Symbol;Acc:HGNC:935]
ENSAPLG00000004664	207.1267682	383.7364615	-0.8896	8.30E-08	3.25E-07	BRE	brain and reproductive organ-expressed (TNFRSF1A modulator) [Source:HGNC Symbol;Acc:HGNC:1106]
ENSAPLG00000004667	393.3797653	81.53020985	2.2705	8.24E-19	7.06E-18	INHBA	inhibin beta A subunit [Source:HGNC Symbol;Acc:HGNC:6066]
ENSAPLG00000004668	143.9021902	379.289056	-1.3982	8.49E-16	6.09E-15	BIVM	basic, immunoglobulin-like variable motif containing [Source:HGNC Symbol;Acc:HGNC:16034]
ENSAPLG00000004669	1566.222471	20.23458003	6.2743	1.88E-81	1.07E-79	CD274	CD274 molecule [Source:HGNC Symbol;Acc:HGNC:17635]
ENSAPLG00000004672	21104.72423	17327.1477	0.28453	0.024841	0.046914	TPT1	tumor protein, translationally-controlled 1 [Source:HGNC Symbol;Acc:HGNC:12022]
ENSAPLG00000004674	1625.40593	825.9272701	0.97671	3.41E-12	1.93E-11	PLA2G15	phospholipase A2 group XV [Source:HGNC Symbol;Acc:HGNC:17163]
ENSAPLG00000004681	121.7601779	167.0951934	-0.45663	0.02069	0.039694	FDXACB1	ferredoxin-fold anticodon binding domain containing 1 [Source:HGNC Symbol;Acc:HGNC:25110]
ENSAPLG00000004688	269.0694951	98.97149506	1.4429	3.75E-14	2.44E-13	TPGS2	tubulin polyglutamylase complex subunit 2 [Source:HGNC Symbol;Acc:HGNC:24561]
ENSAPLG00000004691	6357.482196	5161.36098	0.3007	0.026246	0.049268	PCSK9	proprotein convertase subtilisin/kexin type 9 [Source:HGNC Symbol;Acc:HGNC:20001]
ENSAPLG00000004692	9.789423184	2.113089565	2.2119	0.011225	0.02269	-//-
ENSAPLG00000004693	71.47293744	124.2548093	-0.79783	0.0040438	0.0088972	IMMP1L	inner mitochondrial membrane peptidase subunit 1 [Source:HGNC Symbol;Acc:HGNC:26317]
ENSAPLG00000004694	561.4038951	1041.986608	-0.89223	4.42E-10	2.12E-09	SECISBP2L	SECIS binding protein 2 like [Source:HGNC Symbol;Acc:HGNC:28997]
ENSAPLG00000004697	152.2721216	91.23895842	0.73893	0.00036746	0.00094386	XYLT2	xylosyltransferase 2 [Source:HGNC Symbol;Acc:HGNC:15517]
ENSAPLG00000004699	2765.114051	1229.390471	1.1694	7.99E-18	6.48E-17	TM9SF2	transmembrane 9 superfamily member 2 [Source:HGNC Symbol;Acc:HGNC:11865]
ENSAPLG00000004700	41.33218499	18.91594766	1.1277	0.0023016	0.0052627	WNT9A	Wnt family member 9A [Source:HGNC Symbol;Acc:HGNC:12778]
ENSAPLG00000004703	63.63953009	190.4923627	-1.5817	1.36E-13	8.53E-13	MINA	MYC induced nuclear antigen [Source:HGNC Symbol;Acc:HGNC:19441]
ENSAPLG00000004705	10.62044551	2.453274132	2.1141	0.014894	0.029384	-//-
ENSAPLG00000004706	1109.827388	532.2389026	1.0602	2.38E-13	1.47E-12	RANBP9	RAN binding protein 9 [Source:HGNC Symbol;Acc:HGNC:13727]
ENSAPLG00000004708	38.13229571	82.72654641	-1.1173	4.51E-05	0.00013118	C11orf1	chromosome 11 open reading frame 1 [Source:HGNC Symbol;Acc:HGNC:1163]
ENSAPLG00000004709	51.12283167	31.4268278	0.70197	0.023966	0.045415	-//-
ENSAPLG00000004710	829.4655008	635.0952697	0.38521	0.0083912	0.017374	RNF141	ring finger protein 141 [Source:HGNC Symbol;Acc:HGNC:21159]
ENSAPLG00000004711	535.2438551	335.5419871	0.6737	1.61E-05	4.94E-05	CNTRL	centriolin [Source:HGNC Symbol;Acc:HGNC:1858]
ENSAPLG00000004715	471.0589083	217.2987104	1.1162	5.03E-12	2.81E-11	BMP4	bone morphogenetic protein 4 [Source:HGNC Symbol;Acc:HGNC:1071]
ENSAPLG00000004716	12.28203883	83.03879701	-2.7572	9.38E-10	4.39E-09	-//-
ENSAPLG00000004718	61.48701336	501.0107839	-3.0265	5.16E-20	4.70E-19	MAP3K7CL	MAP3K7 C-terminal like [Source:HGNC Symbol;Acc:HGNC:16457]
ENSAPLG00000004723	110.3585335	192.6402807	-0.80371	4.33E-05	0.00012635	RPUSD2	RNA pseudouridylate synthase domain containing 2 [Source:HGNC Symbol;Acc:HGNC:24180]
ENSAPLG00000004726	412.9557429	542.9521993	-0.39484	0.0092498	0.019016	RREB1	ras responsive element binding protein 1 [Source:HGNC Symbol;Acc:HGNC:10449]
ENSAPLG00000004727	0.631251804	6.548566725	-3.3749	0.0083034	0.017205	CRYAB	crystallin alpha B [Source:HGNC Symbol;Acc:HGNC:2389]
ENSAPLG00000004731	101.1750117	202.1267908	-0.99841	7.56E-06	2.40E-05	HPF1	histone PARylation factor 1 [Source:HGNC Symbol;Acc:HGNC:26051]
ENSAPLG00000004734	170.732193	122.470441	0.4793	0.015063	0.029701	IPPK	inositol-pentakisphosphate 2-kinase [Source:HGNC Symbol;Acc:HGNC:14645]
ENSAPLG00000004735	20.50826692	74.47350006	-1.8605	2.47E-09	1.12E-08	-//-
ENSAPLG00000004740	4.699524717	0.340184567	3.7881	0.025821	0.048565	MEP1A	meprin A subunit alpha [Source:HGNC Symbol;Acc:HGNC:7015]
ENSAPLG00000004744	497.1448673	2602.28425	-2.388	2.44E-22	2.53E-21	NT5DC4	5'-nucleotidase domain containing 4 [Source:HGNC Symbol;Acc:HGNC:27678]
ENSAPLG00000004747	15.12891566	37.19448024	-1.2978	0.0014131	0.0033322	MFSD4A	major facilitator superfamily domain containing 4A [Source:HGNC Symbol;Acc:HGNC:25433]
ENSAPLG00000004748	3073.428009	277.1410454	3.4712	8.65E-116	1.01E-113	JAK2	Janus kinase 2 [Source:HGNC Symbol;Acc:HGNC:6192]
ENSAPLG00000004749	67.08311571	1.782425994	5.234	1.45E-13	9.13E-13	-//-
ENSAPLG00000004750	599.7686737	467.2183423	0.36031	0.016983	0.033099	CDK13	cyclin dependent kinase 13 [Source:HGNC Symbol;Acc:HGNC:1733]
ENSAPLG00000004752	146.6642239	208.2909874	-0.50608	0.022458	0.042782	-//-
ENSAPLG00000004753	334.0928558	443.5425462	-0.40882	0.020889	0.040046	-//-
ENSAPLG00000004754	39.44090182	164.7639691	-2.0626	1.49E-18	1.25E-17	-//-
ENSAPLG00000004756	857.5363937	468.3173056	0.87271	0.0045651	0.0099492	LYVE1	lymphatic vessel endothelial hyaluronan receptor 1 [Source:HGNC Symbol;Acc:HGNC:14687]
ENSAPLG00000004757	511.6095737	249.5172871	1.0359	1.04E-10	5.28E-10	-//-
ENSAPLG00000004758	693.9793445	520.3732623	0.41535	0.0056515	0.012099	IDE	insulin degrading enzyme [Source:HGNC Symbol;Acc:HGNC:5381]
ENSAPLG00000004760	2.211878801	18.36646506	-3.0537	1.26E-05	3.89E-05	GNA14	G protein subunit alpha 14 [Source:HGNC Symbol;Acc:HGNC:4382]
ENSAPLG00000004761	282.4728065	208.0587076	0.44112	0.010457	0.021265	ESCO1	establishment of sister chromatid cohesion N-acetyltransferase 1 [Source:HGNC Symbol;Acc:HGNC:24645]
ENSAPLG00000004762	761.2576028	193.0659903	1.9793	2.53E-25	2.97E-24	DCP1B	decapping mRNA 1B [Source:HGNC Symbol;Acc:HGNC:24451]
ENSAPLG00000004767	4096.97502	359.2253622	3.5116	1.47E-121	1.93E-119	ACVR1	activin A receptor type 1 [Source:HGNC Symbol;Acc:HGNC:171]
ENSAPLG00000004770	152.2630048	47.71163883	1.6742	7.03E-13	4.19E-12	CHN2	chimerin 2 [Source:HGNC Symbol;Acc:HGNC:1944]
ENSAPLG00000004772	300.5039445	911.8731756	-1.6014	1.35E-09	6.24E-09	PIK3R1	phosphoinositide-3-kinase regulatory subunit 1 [Source:HGNC Symbol;Acc:HGNC:8979]
ENSAPLG00000004774	15.15134254	30.32764348	-1.0012	0.015075	0.02972	CMC4	C-X9-C motif containing 4 [Source:HGNC Symbol;Acc:HGNC:35428]
ENSAPLG00000004777	3570.316597	648.0553064	2.4619	4.54E-67	1.80E-65	DNAJC13	DnaJ heat shock protein family (Hsp40) member C13 [Source:HGNC Symbol;Acc:HGNC:30343]
ENSAPLG00000004778	82.91970587	335.3286668	-2.0158	2.24E-08	9.27E-08	CYP46A1	cytochrome P450 family 46 subfamily A member 1 [Source:HGNC Symbol;Acc:HGNC:2641]
ENSAPLG00000004779	8.216263399	21.8919198	-1.4138	0.0054262	0.011648	-//-
ENSAPLG00000004780	3071.028212	9628.464625	-1.6486	4.61E-35	7.78E-34	HSPD1	heat shock protein family D (Hsp60) member 1 [Source:HGNC Symbol;Acc:HGNC:5261]
ENSAPLG00000004781	69.26974934	42.99843827	0.68794	0.012608	0.025232	XRCC2	X-ray repair cross complementing 2 [Source:HGNC Symbol;Acc:HGNC:12829]
ENSAPLG00000004784	7.245710071	41.56393944	-2.5201	8.35E-09	3.62E-08	ADAM22	ADAM metallopeptidase domain 22 [Source:HGNC Symbol;Acc:HGNC:201]
ENSAPLG00000004785	85.31190239	230.9164625	-1.4366	4.33E-13	2.63E-12	-//-
ENSAPLG00000004786	78.86639262	154.3831961	-0.96903	5.64E-06	1.82E-05	-//-
ENSAPLG00000004787	1295.530129	540.5887465	1.2609	1.55E-18	1.31E-17	F8	coagulation factor VIII [Source:HGNC Symbol;Acc:HGNC:3546]
ENSAPLG00000004788	59.08825232	17.60459277	1.7469	3.07E-07	1.14E-06	-//-
ENSAPLG00000004790	4.687062535	0	Inf	0.0072478	0.015193	ADGRD2	adhesion G protein-coupled receptor D2 [Source:HGNC Symbol;Acc:HGNC:18651]
ENSAPLG00000004795	21.86422427	66.16912805	-1.5976	3.95E-07	1.44E-06	NEK4	NIMA related kinase 4 [Source:HGNC Symbol;Acc:HGNC:11399]
ENSAPLG00000004801	135.4754194	187.1524313	-0.46618	0.014475	0.028615	-//-
ENSAPLG00000004802	492.8437906	749.1009873	-0.60403	4.04E-05	0.00011811	DESI1	desumoylating isopeptidase 1 [Source:HGNC Symbol;Acc:HGNC:24577]
ENSAPLG00000004803	220.7581241	72.91785482	1.5981	7.04E-10	3.32E-09	-//-
ENSAPLG00000004805	140.9028941	94.08242952	0.5827	0.0053543	0.011514	-//-
ENSAPLG00000004811	502.0207941	244.8485446	1.0359	1.39E-10	6.94E-10	ACAP2	ArfGAP with coiled-coil, ankyrin repeat and PH domains 2 [Source:HGNC Symbol;Acc:HGNC:16469]
ENSAPLG00000004813	7497.171556	399.9705756	4.2284	4.55E-127	6.78E-125	-//-
ENSAPLG00000004816	4.433722298	15.10967786	-1.7689	0.0059122	0.012607	-//-
ENSAPLG00000004818	172.9203961	259.9887277	-0.58834	0.00097758	0.0023608	CCDC58	coiled-coil domain containing 58 [Source:HGNC Symbol;Acc:HGNC:31136]
ENSAPLG00000004819	8.313438125	26.54575086	-1.675	0.00044293	0.001124	-//-
ENSAPLG00000004820	195.2828552	309.8820185	-0.66615	0.00013518	0.00037065	SLC35C1	solute carrier family 35 member C1 [Source:HGNC Symbol;Acc:HGNC:20197]
ENSAPLG00000004822	30.27898421	170.4541403	-2.493	4.00E-19	3.48E-18	PMM1	phosphomannomutase 1 [Source:HGNC Symbol;Acc:HGNC:9114]
ENSAPLG00000004824	54.32147221	127.8108245	-1.2344	1.67E-07	6.35E-07	ENY2	ENY2, transcription and export complex 2 subunit [Source:HGNC Symbol;Acc:HGNC:24449]
ENSAPLG00000004825	12.39292448	0.741051904	4.0638	0.00016581	0.0004485	ATP6V0A4	ATPase H+ transporting V0 subunit a4 [Source:HGNC Symbol;Acc:HGNC:866]
ENSAPLG00000004827	957.2416985	385.668187	1.3115	1.29E-18	1.09E-17	SUCO	SUN domain containing ossification factor [Source:HGNC Symbol;Acc:HGNC:1240]
ENSAPLG00000004832	2397.517887	3547.689084	-0.56534	2.22E-05	6.70E-05	ACADL	acyl-CoA dehydrogenase, long chain [Source:HGNC Symbol;Acc:HGNC:88]
ENSAPLG00000004834	51.41478195	97.67918216	-0.92587	0.00021138	0.0005629	TMEM106C	transmembrane protein 106C [Source:HGNC Symbol;Acc:HGNC:28775]
ENSAPLG00000004842	112.649383	216.3201256	-0.94133	1.14E-06	3.95E-06	RWDD2B	RWD domain containing 2B [Source:HGNC Symbol;Acc:HGNC:1302]
ENSAPLG00000004844	1029.752825	1890.188252	-0.87623	1.24E-09	5.76E-09	NCLN	nicalin [Source:HGNC Symbol;Acc:HGNC:26923]
ENSAPLG00000004845	445.5501549	58.55171839	2.9278	1.34E-51	3.52E-50	LY96	lymphocyte antigen 96 [Source:HGNC Symbol;Acc:HGNC:17156]
ENSAPLG00000004848	121.7219139	53.14706842	1.1955	4.16E-07	1.52E-06	THSD1	thrombospondin type 1 domain containing 1 [Source:HGNC Symbol;Acc:HGNC:17754]
ENSAPLG00000004855	45.39793517	150.5512358	-1.7296	1.40E-13	8.78E-13	-//-
ENSAPLG00000004856	481.7791818	322.3964558	0.57954	0.00024618	0.00064949	TMEM70	transmembrane protein 70 [Source:HGNC Symbol;Acc:HGNC:26050]
ENSAPLG00000004857	2634.20656	885.2212447	1.5733	5.75E-30	8.14E-29	TCEB1	transcription elongation factor B subunit 1 [Source:HGNC Symbol;Acc:HGNC:11617]
ENSAPLG00000004858	145.7419498	228.9068459	-0.65134	0.00039533	0.0010105	PRDM10	PR/SET domain 10 [Source:HGNC Symbol;Acc:HGNC:13995]
ENSAPLG00000004860	370.9516499	92.72486503	2.0002	5.60E-27	7.11E-26	SLC16A3	solute carrier family 16 member 3 [Source:HGNC Symbol;Acc:HGNC:10924]
ENSAPLG00000004866	556.8697881	418.6164338	0.41171	0.018794	0.036305	PTPN6	protein tyrosine phosphatase, non-receptor type 6 [Source:HGNC Symbol;Acc:HGNC:9658]
ENSAPLG00000004868	23.90293176	5.788472828	2.0459	0.00016684	0.00045099	DOK5	docking protein 5 [Source:HGNC Symbol;Acc:HGNC:16173]
ENSAPLG00000004872	321.9167329	662.7411348	-1.0418	1.32E-11	7.18E-11	FAM162A	family with sequence similarity 162 member A [Source:HGNC Symbol;Acc:HGNC:17865]
ENSAPLG00000004877	1.928644474	13.35581486	-2.7918	0.00038264	0.00098031	UNC119	unc-119 lipid binding chaperone [Source:HGNC Symbol;Acc:HGNC:12565]
ENSAPLG00000004878	0.632500547	13.199457	-4.3833	1.11E-05	3.47E-05	CORO2B	coronin 2B [Source:HGNC Symbol;Acc:HGNC:2256]
ENSAPLG00000004880	259.7721388	26.43699798	3.2966	3.16E-45	7.24E-44	RAB17	RAB17, member RAS oncogene family [Source:HGNC Symbol;Acc:HGNC:16523]
ENSAPLG00000004881	5.121041299	56.96332435	-3.4755	1.05E-09	4.89E-09	MEGF6	multiple EGF like domains 6 [Source:HGNC Symbol;Acc:HGNC:3232]
ENSAPLG00000004883	60.50070297	138.82127	-1.1982	1.22E-07	4.68E-07	ZBTB37	zinc finger and BTB domain containing 37 [Source:HGNC Symbol;Acc:HGNC:28365]
ENSAPLG00000004884	108.9385904	67.87360767	0.68259	0.003532	0.007845	RGS3	regulator of G-protein signaling 3 [Source:HGNC Symbol;Acc:HGNC:9999]
ENSAPLG00000004885	48.80088986	22.5986084	1.1107	0.0010968	0.0026306	ACER2	alkaline ceramidase 2 [Source:HGNC Symbol;Acc:HGNC:23675]
ENSAPLG00000004886	424.2747757	262.2340723	0.69414	1.67E-05	5.10E-05	KPNA1	karyopherin subunit alpha 1 [Source:HGNC Symbol;Acc:HGNC:6394]
ENSAPLG00000004887	140.0008449	99.9389447	0.48632	0.023228	0.044105	RSBN1	round spermatid basic protein 1 [Source:HGNC Symbol;Acc:HGNC:25642]
ENSAPLG00000004889	7124.527122	9318.589265	-0.38732	0.0028988	0.0065317	RPS6	ribosomal protein S6 [Source:HGNC Symbol;Acc:HGNC:10429]
ENSAPLG00000004892	330.5460419	704.9652251	-1.0927	9.57E-13	5.65E-12	DAO	D-amino acid oxidase [Source:HGNC Symbol;Acc:HGNC:2671]
ENSAPLG00000004893	1676.748837	6446.748447	-1.9429	1.87E-46	4.37E-45	SCCPDH	saccharopine dehydrogenase (putative) [Source:HGNC Symbol;Acc:HGNC:24275]
ENSAPLG00000004899	8045.52323	13105.39576	-0.7039	6.01E-08	2.39E-07	YBX1	Y-box binding protein 1 [Source:HGNC Symbol;Acc:HGNC:8014]
ENSAPLG00000004900	3534.768484	5287.506615	-0.58097	9.71E-06	3.04E-05	RPN2	ribophorin II [Source:HGNC Symbol;Acc:HGNC:10382]
ENSAPLG00000004901	281.9357301	203.1530075	0.4728	0.0059515	0.012678	NUBP2	nucleotide binding protein 2 [Source:HGNC Symbol;Acc:HGNC:8042]
ENSAPLG00000004903	149.3849599	201.310583	-0.43039	0.02392	0.045337	-//-
ENSAPLG00000004905	1720.401587	610.4689882	1.4948	1.32E-25	1.56E-24	XRN1	5'-3' exoribonuclease 1 [Source:HGNC Symbol;Acc:HGNC:30654]
ENSAPLG00000004906	3530.193975	947.8747686	1.897	7.35E-43	1.54E-41	SCN4A	sodium voltage-gated channel alpha subunit 4 [Source:HGNC Symbol;Acc:HGNC:10591]
ENSAPLG00000004908	509.1094908	332.2487856	0.61571	8.85E-05	0.00024881	-//-
ENSAPLG00000004910	323.0001127	69.92617836	2.2076	7.02E-19	6.02E-18	POC5	POC5 centriolar protein [Source:HGNC Symbol;Acc:HGNC:26658]
ENSAPLG00000004911	266.9750412	799.6712543	-1.5827	1.36E-24	1.55E-23	FDXR	ferredoxin reductase [Source:HGNC Symbol;Acc:HGNC:3642]
ENSAPLG00000004914	9.73460473	184.6793488	-4.2458	1.66E-48	4.07E-47	SORCS1	sortilin related VPS10 domain containing receptor 1 [Source:HGNC Symbol;Acc:HGNC:16697]
ENSAPLG00000004917	1267.239147	788.49173	0.68452	1.18E-06	4.08E-06	SETD2	SET domain containing 2 [Source:HGNC Symbol;Acc:HGNC:18420]
ENSAPLG00000004919	45.33487736	2.783937702	4.0254	1.99E-05	6.01E-05	IL1RL1	interleukin 1 receptor like 1 [Source:HGNC Symbol;Acc:HGNC:5998]
ENSAPLG00000004921	481.9089039	231.7224651	1.0564	4.96E-06	1.61E-05	CSGALNACT2	chondroitin sulfate N-acetylgalactosaminyltransferase 2 [Source:HGNC Symbol;Acc:HGNC:24292]
ENSAPLG00000004923	170.6871834	452.4386986	-1.4064	1.49E-07	5.69E-07	-//-
ENSAPLG00000004925	5.633940242	0.670848138	3.0701	0.02537	0.047806	CACNA2D4	calcium voltage-gated channel auxiliary subunit alpha2delta 4 [Source:HGNC Symbol;Acc:HGNC:20202]
ENSAPLG00000004926	42.61461799	66.71683225	-0.6467	0.020601	0.039544	RAB29	RAB29, member RAS oncogene family [Source:HGNC Symbol;Acc:HGNC:9789]
ENSAPLG00000004929	105.5257215	18.29866871	2.5278	1.13E-17	9.03E-17	-//-
ENSAPLG00000004930	12762.21602	26376.68746	-1.0474	7.52E-16	5.40E-15	SERPINC1	serpin family C member 1 [Source:HGNC Symbol;Acc:HGNC:775]
ENSAPLG00000004932	128.6337688	89.78651175	0.5187	0.016166	0.031672	-//-
ENSAPLG00000004935	49.57087527	26.86464991	0.88378	0.0064274	0.013596	ARL15	ADP ribosylation factor like GTPase 15 [Source:HGNC Symbol;Acc:HGNC:25945]
ENSAPLG00000004937	267.1300085	175.1802813	0.6087	0.00061194	0.0015235	-//-
ENSAPLG00000004939	1.538270724	19.18546334	-3.6406	1.11E-06	3.85E-06	-//-
ENSAPLG00000004940	18.89774584	35.6029393	-0.91378	0.016426	0.032105	CDKL1	cyclin dependent kinase like 1 [Source:HGNC Symbol;Acc:HGNC:1781]
ENSAPLG00000004943	247.2414087	559.1647273	-1.1774	1.07E-13	6.75E-13	MTIF2	mitochondrial translational initiation factor 2 [Source:HGNC Symbol;Acc:HGNC:7441]
ENSAPLG00000004945	246.3230962	163.201155	0.5939	0.0011158	0.0026724	LY86	lymphocyte antigen 86 [Source:HGNC Symbol;Acc:HGNC:16837]
ENSAPLG00000004946	30.37865642	61.04731755	-1.0069	0.00090472	0.0021958	PUSL1	pseudouridylate synthase-like 1 [Source:HGNC Symbol;Acc:HGNC:26914]
ENSAPLG00000004947	6213.671566	1492.1688	2.058	2.28E-33	3.62E-32	TRIM25	tripartite motif containing 25 [Source:HGNC Symbol;Acc:HGNC:12932]
ENSAPLG00000004948	104.1219869	181.6127355	-0.80259	7.57E-05	0.00021456	FANCI	Fanconi anemia complementation group I [Source:HGNC Symbol;Acc:HGNC:25568]
ENSAPLG00000004950	163.623065	225.9461951	-0.4656	0.010189	0.020773	RALA	RAS like proto-oncogene A [Source:HGNC Symbol;Acc:HGNC:9839]
ENSAPLG00000004952	73.68101952	168.1336128	-1.1902	3.04E-08	1.24E-07	ENDOG	endonuclease G [Source:HGNC Symbol;Acc:HGNC:3346]
ENSAPLG00000004953	303.9242301	456.0286106	-0.58541	0.00022545	0.00059753	-//-
ENSAPLG00000004957	202.5228739	328.6332635	-0.69839	4.22E-05	0.0001233	VPS36	vacuolar protein sorting 36 homolog [Source:HGNC Symbol;Acc:HGNC:20312]
ENSAPLG00000004959	273.0193099	81.67611645	1.741	6.28E-19	5.42E-18	SLC7A6	solute carrier family 7 member 6 [Source:HGNC Symbol;Acc:HGNC:11064]
ENSAPLG00000004960	171.4377413	14.2200107	3.5917	6.74E-38	1.24E-36	CREB5	cAMP responsive element binding protein 5 [Source:HGNC Symbol;Acc:HGNC:16844]
ENSAPLG00000004961	1288.08642	1743.367694	-0.43665	0.001452	0.0034189	CCT8	chaperonin containing TCP1 subunit 8 [Source:HGNC Symbol;Acc:HGNC:1623]
ENSAPLG00000004963	616.9878204	142.0988776	2.1183	1.84E-36	3.25E-35	WHAMM	WAS protein homolog associated with actin, golgi membranes and microtubules [Source:HGNC Symbol;Acc:HGNC:30493]
ENSAPLG00000004966	1189.143457	2015.982674	-0.76156	2.18E-08	9.04E-08	DCAF6	DDB1 and CUL4 associated factor 6 [Source:HGNC Symbol;Acc:HGNC:30002]
ENSAPLG00000004968	10733.75972	2381.709543	2.1721	1.95E-28	2.62E-27	PLXNB2	plexin B2 [Source:HGNC Symbol;Acc:HGNC:9104]
ENSAPLG00000004969	659.5655285	419.8978306	0.65148	1.57E-05	4.83E-05	CSNK1D	casein kinase 1 delta [Source:HGNC Symbol;Acc:HGNC:2452]
ENSAPLG00000004972	1026.407388	150.2597504	2.7721	1.31E-32	2.03E-31	-//-
ENSAPLG00000004973	282.1580032	178.2497402	0.6626	0.00015693	0.0004263	NUFIP1	NUFIP1, FMR1 interacting protein 1 [Source:HGNC Symbol;Acc:HGNC:8057]
ENSAPLG00000004974	136.2336896	291.1573392	-1.0957	1.29E-09	6.00E-09	-//-
ENSAPLG00000004976	297.61788	413.6577383	-0.47498	0.0035527	0.0078884	-//-
ENSAPLG00000004977	55.29529517	10.99665654	2.3301	2.92E-06	9.73E-06	PPL	periplakin [Source:HGNC Symbol;Acc:HGNC:9273]
ENSAPLG00000004979	1661.747382	74.36923423	4.4819	1.63E-146	3.30E-144	SUSD1	sushi domain containing 1 [Source:HGNC Symbol;Acc:HGNC:25413]
ENSAPLG00000004980	318.7776742	56.81402483	2.4882	7.24E-35	1.21E-33	DTNB	dystrobrevin beta [Source:HGNC Symbol;Acc:HGNC:3058]
ENSAPLG00000004982	167.6950084	263.018023	-0.64932	0.00029342	0.00076584	-//-
ENSAPLG00000004983	503.0158045	745.8568945	-0.5683	0.0066862	0.014097	-//-
ENSAPLG00000004984	322.1343361	575.2274634	-0.83647	7.64E-08	3.01E-07	GLT8D1	glycosyltransferase 8 domain containing 1 [Source:HGNC Symbol;Acc:HGNC:24870]
ENSAPLG00000004985	1448.473879	822.6456137	0.81619	5.11E-09	2.26E-08	-//-
ENSAPLG00000004987	555.282883	299.421548	0.89104	2.13E-07	8.00E-07	-//-
ENSAPLG00000004988	956.9206608	2530.304566	-1.4028	2.02E-09	9.23E-09	VPS13C	vacuolar protein sorting 13 homolog C [Source:HGNC Symbol;Acc:HGNC:23594]
ENSAPLG00000004990	375.8049689	54.34589452	2.7897	3.37E-20	3.10E-19	ANKDD1B	ankyrin repeat and death domain containing 1B [Source:HGNC Symbol;Acc:HGNC:32525]
ENSAPLG00000004991	46.16000202	24.20076448	0.93159	0.0064833	0.013702	HAUS3	HAUS augmin like complex subunit 3 [Source:HGNC Symbol;Acc:HGNC:28719]
ENSAPLG00000004994	694.9269944	944.3935793	-0.44253	0.0021113	0.004854	CNIH1	cornichon family AMPA receptor auxiliary protein 1 [Source:HGNC Symbol;Acc:HGNC:19431]
ENSAPLG00000004997	397.6207878	297.0558782	0.42066	0.0099196	0.020272	MXD4	MAX dimerization protein 4 [Source:HGNC Symbol;Acc:HGNC:13906]
ENSAPLG00000004998	551.5117868	188.7752704	1.5467	2.01E-07	7.55E-07	SAAL1	serum amyloid A like 1 [Source:HGNC Symbol;Acc:HGNC:25158]
ENSAPLG00000004999	113.955015	170.639225	-0.58248	0.0031616	0.0070821	ZFYVE28	zinc finger FYVE-type containing 28 [Source:HGNC Symbol;Acc:HGNC:29334]
ENSAPLG00000005001	673.6895584	188.734396	1.8357	3.70E-25	4.31E-24	-//-
ENSAPLG00000005002	357.6372487	75.39930893	2.2459	9.09E-32	1.37E-30	DIXDC1	DIX domain containing 1 [Source:HGNC Symbol;Acc:HGNC:23695]
ENSAPLG00000005003	93.51105469	27.52775545	1.7642	3.71E-10	1.79E-09	DEF6	DEF6, guanine nucleotide exchange factor [Source:HGNC Symbol;Acc:HGNC:2760]
ENSAPLG00000005008	70.61276792	45.75622039	0.62596	0.022951	0.043618	F13A1	coagulation factor XIII A chain [Source:HGNC Symbol;Acc:HGNC:3531]
ENSAPLG00000005009	697.7198594	351.0134359	0.99112	1.08E-06	3.77E-06	-//-
ENSAPLG00000005010	451.787579	267.3915863	0.75669	2.90E-06	9.66E-06	-//-
ENSAPLG00000005011	284.7253667	401.2744891	-0.49502	0.0022747	0.0052069	-//-
ENSAPLG00000005012	887.1717532	1390.370987	-0.64818	3.36E-06	1.11E-05	DNM1L	dynamin 1 like [Source:HGNC Symbol;Acc:HGNC:2973]
ENSAPLG00000005014	446.8101358	807.6037605	-0.85399	8.10E-09	3.52E-08	-//-
ENSAPLG00000005015	1628.218018	2635.996229	-0.69505	2.08E-07	7.80E-07	PDIA5	protein disulfide isomerase family A member 5 [Source:HGNC Symbol;Acc:HGNC:24811]
ENSAPLG00000005017	62.36536169	393.6634819	-2.6581	3.87E-43	8.26E-42	PHKA1	phosphorylase kinase regulatory subunit alpha 1 [Source:HGNC Symbol;Acc:HGNC:8925]
ENSAPLG00000005019	54.80944679	20.29394953	1.4334	2.30E-05	6.94E-05	IL18R1	interleukin 18 receptor 1 [Source:HGNC Symbol;Acc:HGNC:5988]
ENSAPLG00000005020	555.5728376	404.8345532	0.45664	0.0028568	0.0064447	UCHL3	ubiquitin C-terminal hydrolase L3 [Source:HGNC Symbol;Acc:HGNC:12515]
ENSAPLG00000005021	276.1564369	401.9169381	-0.54141	0.00083182	0.0020303	ISOC1	isochorismatase domain containing 1 [Source:HGNC Symbol;Acc:HGNC:24254]
ENSAPLG00000005022	1236.895295	2209.630514	-0.83708	7.08E-10	3.34E-09	GFM1	G elongation factor mitochondrial 1 [Source:HGNC Symbol;Acc:HGNC:13780]
ENSAPLG00000005024	202.5556916	288.1700677	-0.5086	0.0033655	0.0075057	PUS7	pseudouridylate synthase 7 (putative) [Source:HGNC Symbol;Acc:HGNC:26033]
ENSAPLG00000005028	291.6537255	417.5169217	-0.51758	0.0012433	0.002958	RNF25	ring finger protein 25 [Source:HGNC Symbol;Acc:HGNC:14662]
ENSAPLG00000005029	129.3422659	404.448542	-1.6448	5.13E-21	5.00E-20	ARSK	arylsulfatase family member K [Source:HGNC Symbol;Acc:HGNC:25239]
ENSAPLG00000005030	5674.493107	1184.457216	2.2603	2.39E-60	8.03E-59	MAPK6	mitogen-activated protein kinase 6 [Source:HGNC Symbol;Acc:HGNC:6879]
[truncated: 6,980 more rows]
