# Supplementary material for: Comparative liver transcriptome analysis in ducklings infected with duck hepatitis A virus 3 (DHAV-3) at 12 and 48 hours post-infection through RNA-seq
Source: Vet Res. 2018 Jun 20;49:52. doi: 10.1186/s13567-018-0545-7 (PMC6011267; doi:10.1186/s13567-018-0545-7)
Supplement: Supplementary file 5 — Additional file 5. Genes expressed only in the livers of ducklings at 12 hpi. Compared with the control group, genes expressed only in the livers of ducklings at 12 hpi. [file 13567_2018_545_MOESM5_ESM.xls]

ENSAPLG00000000007
ENSAPLG00000000008
ENSAPLG00000000015
ENSAPLG00000000051
ENSAPLG00000000083
ENSAPLG00000000095
ENSAPLG00000000111
ENSAPLG00000000113
ENSAPLG00000000124
ENSAPLG00000000130
ENSAPLG00000000135
ENSAPLG00000000142
ENSAPLG00000000155
ENSAPLG00000000182
ENSAPLG00000000188
ENSAPLG00000000207
ENSAPLG00000000233
ENSAPLG00000000248
ENSAPLG00000000257
ENSAPLG00000000286
ENSAPLG00000000335
ENSAPLG00000000359
ENSAPLG00000000395
ENSAPLG00000000444
ENSAPLG00000000497
ENSAPLG00000000498
ENSAPLG00000000527
ENSAPLG00000000541
ENSAPLG00000000652
ENSAPLG00000000667
ENSAPLG00000000702
ENSAPLG00000000784
ENSAPLG00000000814
ENSAPLG00000000831
ENSAPLG00000000834
ENSAPLG00000000928
ENSAPLG00000000964
ENSAPLG00000001012
ENSAPLG00000001017
ENSAPLG00000001052
ENSAPLG00000001084
ENSAPLG00000001126
ENSAPLG00000001171
ENSAPLG00000001176
ENSAPLG00000001182
ENSAPLG00000001242
ENSAPLG00000001330
ENSAPLG00000001364
ENSAPLG00000001395
ENSAPLG00000001430
ENSAPLG00000001452
ENSAPLG00000001492
ENSAPLG00000001533
ENSAPLG00000001638
ENSAPLG00000001644
ENSAPLG00000001680
ENSAPLG00000001687
ENSAPLG00000001692
ENSAPLG00000001727
ENSAPLG00000001735
ENSAPLG00000001737
ENSAPLG00000001748
ENSAPLG00000001762
ENSAPLG00000001843
ENSAPLG00000001853
ENSAPLG00000001859
ENSAPLG00000001923
ENSAPLG00000001944
ENSAPLG00000002048
ENSAPLG00000002055
ENSAPLG00000002081
ENSAPLG00000002160
ENSAPLG00000002191
ENSAPLG00000002217
ENSAPLG00000002239
ENSAPLG00000002296
ENSAPLG00000002328
ENSAPLG00000002488
ENSAPLG00000002490
ENSAPLG00000002503
ENSAPLG00000002515
ENSAPLG00000002543
ENSAPLG00000002576
ENSAPLG00000002605
ENSAPLG00000002611
ENSAPLG00000002617
ENSAPLG00000002626
ENSAPLG00000002658
ENSAPLG00000002699
ENSAPLG00000002708
ENSAPLG00000002713
ENSAPLG00000002799
ENSAPLG00000002824
ENSAPLG00000002828
ENSAPLG00000002906
ENSAPLG00000002959
ENSAPLG00000002963
ENSAPLG00000002966
ENSAPLG00000002986
ENSAPLG00000003090
ENSAPLG00000003151
ENSAPLG00000003185
ENSAPLG00000003195
ENSAPLG00000003223
ENSAPLG00000003235
ENSAPLG00000003253
ENSAPLG00000003373
ENSAPLG00000003427
ENSAPLG00000003442
ENSAPLG00000003468
ENSAPLG00000003497
ENSAPLG00000003518
ENSAPLG00000003520
ENSAPLG00000003557
ENSAPLG00000003591
ENSAPLG00000003616
ENSAPLG00000003712
ENSAPLG00000003746
ENSAPLG00000003762
ENSAPLG00000003778
ENSAPLG00000003881
ENSAPLG00000003932
ENSAPLG00000003956
ENSAPLG00000003967
ENSAPLG00000003968
ENSAPLG00000003979
ENSAPLG00000004032
ENSAPLG00000004278
ENSAPLG00000004320
ENSAPLG00000004329
ENSAPLG00000004366
ENSAPLG00000004477
ENSAPLG00000004557
ENSAPLG00000004570
ENSAPLG00000004582
ENSAPLG00000004593
ENSAPLG00000004628
ENSAPLG00000004661
ENSAPLG00000004671
ENSAPLG00000004675
ENSAPLG00000004696
ENSAPLG00000004891
ENSAPLG00000004991
ENSAPLG00000005081
ENSAPLG00000005091
ENSAPLG00000005093
ENSAPLG00000005118
ENSAPLG00000005352
ENSAPLG00000005400
ENSAPLG00000005404
ENSAPLG00000005451
ENSAPLG00000005557
ENSAPLG00000005594
ENSAPLG00000005699
ENSAPLG00000005731
ENSAPLG00000005737
ENSAPLG00000005782
ENSAPLG00000005847
ENSAPLG00000005879
ENSAPLG00000005904
ENSAPLG00000005916
ENSAPLG00000005980
ENSAPLG00000005995
ENSAPLG00000006052
ENSAPLG00000006080
ENSAPLG00000006222
ENSAPLG00000006241
ENSAPLG00000006243
ENSAPLG00000006266
ENSAPLG00000006274
ENSAPLG00000006375
ENSAPLG00000006417
ENSAPLG00000006430
ENSAPLG00000006447
ENSAPLG00000006455
ENSAPLG00000006464
ENSAPLG00000006495
ENSAPLG00000006625
ENSAPLG00000006630
ENSAPLG00000006692
ENSAPLG00000006728
ENSAPLG00000006747
ENSAPLG00000006752
ENSAPLG00000006815
ENSAPLG00000006879
ENSAPLG00000006891
ENSAPLG00000006892
ENSAPLG00000006932
ENSAPLG00000006955
ENSAPLG00000006958
ENSAPLG00000006965
ENSAPLG00000006969
ENSAPLG00000007014
ENSAPLG00000007090
ENSAPLG00000007102
ENSAPLG00000007123
ENSAPLG00000007144
ENSAPLG00000007207
ENSAPLG00000007226
ENSAPLG00000007231
ENSAPLG00000007308
ENSAPLG00000007320
ENSAPLG00000007327
ENSAPLG00000007377
ENSAPLG00000007410
ENSAPLG00000007462
ENSAPLG00000007468
ENSAPLG00000007489
ENSAPLG00000007520
ENSAPLG00000007550
ENSAPLG00000007558
ENSAPLG00000007561
ENSAPLG00000007593
ENSAPLG00000007625
ENSAPLG00000007669
ENSAPLG00000007710
ENSAPLG00000007831
ENSAPLG00000007840
ENSAPLG00000007943
ENSAPLG00000007945
ENSAPLG00000007951
ENSAPLG00000007962
ENSAPLG00000007984
ENSAPLG00000008027
ENSAPLG00000008028
ENSAPLG00000008154
ENSAPLG00000008174
ENSAPLG00000008184
ENSAPLG00000008235
ENSAPLG00000008242
ENSAPLG00000008261
ENSAPLG00000008267
ENSAPLG00000008282
ENSAPLG00000008293
ENSAPLG00000008351
ENSAPLG00000008355
ENSAPLG00000008494
ENSAPLG00000008496
ENSAPLG00000008583
ENSAPLG00000008608
ENSAPLG00000008615
ENSAPLG00000008656
ENSAPLG00000008684
ENSAPLG00000008735
ENSAPLG00000008763
ENSAPLG00000008787
ENSAPLG00000008815
ENSAPLG00000008849
ENSAPLG00000008893
ENSAPLG00000008907
ENSAPLG00000008932
ENSAPLG00000008939
ENSAPLG00000008941
ENSAPLG00000008968
ENSAPLG00000009002
ENSAPLG00000009095
ENSAPLG00000009098
ENSAPLG00000009110
ENSAPLG00000009115
ENSAPLG00000009133
ENSAPLG00000009160
ENSAPLG00000009214
ENSAPLG00000009256
ENSAPLG00000009390
ENSAPLG00000009403
ENSAPLG00000009405
ENSAPLG00000009408
ENSAPLG00000009460
ENSAPLG00000009469
ENSAPLG00000009485
ENSAPLG00000009492
ENSAPLG00000009497
ENSAPLG00000009565
ENSAPLG00000009611
ENSAPLG00000009648
ENSAPLG00000009699
ENSAPLG00000009742
ENSAPLG00000009778
ENSAPLG00000009781
ENSAPLG00000009852
ENSAPLG00000009861
ENSAPLG00000009871
ENSAPLG00000009896
ENSAPLG00000009933
ENSAPLG00000009937
ENSAPLG00000010132
ENSAPLG00000010154
ENSAPLG00000010223
ENSAPLG00000010224
ENSAPLG00000010246
ENSAPLG00000010312
ENSAPLG00000010325
ENSAPLG00000010353
ENSAPLG00000010406
ENSAPLG00000010439
ENSAPLG00000010549
ENSAPLG00000010583
ENSAPLG00000010591
ENSAPLG00000010610
ENSAPLG00000010625
ENSAPLG00000010646
ENSAPLG00000010650
ENSAPLG00000010656
ENSAPLG00000010660
ENSAPLG00000010703
ENSAPLG00000010842
ENSAPLG00000010851
ENSAPLG00000010861
ENSAPLG00000010883
ENSAPLG00000010936
ENSAPLG00000010945
ENSAPLG00000010981
ENSAPLG00000010988
ENSAPLG00000011005
ENSAPLG00000011100
ENSAPLG00000011143
ENSAPLG00000011180
ENSAPLG00000011220
ENSAPLG00000011256
ENSAPLG00000011318
ENSAPLG00000011424
ENSAPLG00000011430
ENSAPLG00000011471
ENSAPLG00000011499
ENSAPLG00000011505
ENSAPLG00000011651
ENSAPLG00000011657
ENSAPLG00000011663
ENSAPLG00000011679
ENSAPLG00000011696
ENSAPLG00000011767
ENSAPLG00000011829
ENSAPLG00000011831
ENSAPLG00000011853
ENSAPLG00000011943
ENSAPLG00000011963
ENSAPLG00000012029
ENSAPLG00000012101
ENSAPLG00000012119
ENSAPLG00000012154
ENSAPLG00000012158
ENSAPLG00000012191
ENSAPLG00000012194
ENSAPLG00000012197
ENSAPLG00000012223
ENSAPLG00000012267
ENSAPLG00000012284
ENSAPLG00000012322
ENSAPLG00000012490
ENSAPLG00000012509
ENSAPLG00000012538
ENSAPLG00000012631
ENSAPLG00000012650
ENSAPLG00000012703
ENSAPLG00000012717
ENSAPLG00000012739
ENSAPLG00000012781
ENSAPLG00000012785
ENSAPLG00000012868
ENSAPLG00000012882
ENSAPLG00000012941
ENSAPLG00000012943
ENSAPLG00000013007
ENSAPLG00000013034
ENSAPLG00000013087
ENSAPLG00000013104
ENSAPLG00000013106
ENSAPLG00000013126
ENSAPLG00000013141
ENSAPLG00000013156
ENSAPLG00000013160
ENSAPLG00000013183
ENSAPLG00000013188
ENSAPLG00000013259
ENSAPLG00000013260
ENSAPLG00000013274
ENSAPLG00000013333
ENSAPLG00000013348
ENSAPLG00000013351
ENSAPLG00000013356
ENSAPLG00000013486
ENSAPLG00000013501
ENSAPLG00000013527
ENSAPLG00000013575
ENSAPLG00000013584
ENSAPLG00000013586
ENSAPLG00000013648
ENSAPLG00000013650
ENSAPLG00000013697
ENSAPLG00000013707
ENSAPLG00000013833
ENSAPLG00000013913
ENSAPLG00000013925
ENSAPLG00000013929
ENSAPLG00000014005
ENSAPLG00000014007
ENSAPLG00000014096
ENSAPLG00000014111
ENSAPLG00000014115
ENSAPLG00000014118
ENSAPLG00000014120
ENSAPLG00000014225
ENSAPLG00000014235
ENSAPLG00000014258
ENSAPLG00000014332
ENSAPLG00000014370
ENSAPLG00000014377
ENSAPLG00000014411
ENSAPLG00000014426
ENSAPLG00000014450
ENSAPLG00000014476
ENSAPLG00000014480
ENSAPLG00000014494
ENSAPLG00000014516
ENSAPLG00000014551
ENSAPLG00000014564
ENSAPLG00000014603
ENSAPLG00000014613
ENSAPLG00000014617
ENSAPLG00000014635
ENSAPLG00000014685
ENSAPLG00000014720
ENSAPLG00000014825
ENSAPLG00000014890
ENSAPLG00000014910
ENSAPLG00000014933
ENSAPLG00000014950
ENSAPLG00000015021
ENSAPLG00000015061
ENSAPLG00000015075
ENSAPLG00000015100
ENSAPLG00000015101
ENSAPLG00000015109
ENSAPLG00000015115
ENSAPLG00000015156
ENSAPLG00000015329
ENSAPLG00000015336
ENSAPLG00000015355
ENSAPLG00000015370
ENSAPLG00000015387
ENSAPLG00000015429
ENSAPLG00000015457
ENSAPLG00000015520
ENSAPLG00000015540
ENSAPLG00000015560
ENSAPLG00000015609
ENSAPLG00000015737
ENSAPLG00000015792
ENSAPLG00000015814
ENSAPLG00000015821
ENSAPLG00000015912
ENSAPLG00000015923
ENSAPLG00000015945
ENSAPLG00000016021
ENSAPLG00000016022
ENSAPLG00000016053
ENSAPLG00000016125
ENSAPLG00000016143
ENSAPLG00000016145
ENSAPLG00000016190
ENSAPLG00000016223
ENSAPLG00000016225
ENSAPLG00000016243
ENSAPLG00000016260
ENSAPLG00000016282
ENSAPLG00000016373
ENSAPLG00000016436
ENSAPLG00000016447
Novel00013
Novel00014
Novel00015
Novel00020
Novel00022
Novel00044
Novel00053
Novel00071
Novel00075
Novel00078
Novel00081
Novel00082
Novel00083
Novel00097
Novel00111
Novel00118
Novel00147
Novel00148
Novel00169
Novel00180
Novel00193
Novel00194
Novel00209
Novel00216
Novel00230
Novel00238
Novel00255
Novel00257
Novel00263
Novel00276
Novel00292
Novel00295
Novel00300
Novel00312
Novel00318
Novel00324
Novel00333
Novel00339
Novel00344
Novel00368
Novel00372
Novel00375
Novel00379
Novel00382
Novel00410
Novel00427
Novel00438
Novel00449
Novel00452
Novel00456
Novel00459
Novel00471
Novel00492
Novel00530
Novel00531
Novel00532
Novel00535
Novel00547
Novel00548
Novel00576
Novel00582
Novel00603
Novel00634
Novel00643
Novel00645
Novel00661
Novel00681
Novel00690
Novel00702
Novel00703
Novel00711
Novel00732
Novel00735
Novel00739
Novel00751
Novel00761
Novel00765
Novel00786
Novel00811
Novel00815
Novel00818
Novel00824
Novel00825
Novel00847
Novel00863
Novel00872
Novel00885
Novel00922
Novel00937
Novel00942
Novel00946
Novel00953
Novel00954
Novel00958
Novel00964
Novel00984
Novel00988
Novel01011
Novel01019
Novel01024
Novel01034
Novel01083
Novel01091
Novel01092
Novel01107
Novel01113
Novel01114
Novel01134
Novel01139
Novel01156
Novel01164
Novel01189
Novel01200
Novel01220
Novel01236
Novel01237
Novel01244
Novel01246
Novel01262
Novel01263
Novel01276
Novel01286
Novel01303
Novel01331
Novel01334
Novel01335
Novel01357
Novel01359
Novel01382
Novel01385
Novel01414
Novel01416
Novel01431
Novel01490
Novel01495
Novel01513
Novel01516
Novel01523
Novel01536
Novel01542
Novel01562
Novel01571
Novel01577
Novel01674
Novel01710
Novel01749
Novel01786
Novel01790
Novel01800
