# Supplementary material for: Comparative liver transcriptome analysis in ducklings infected with duck hepatitis A virus 3 (DHAV-3) at 12 and 48 hours post-infection through RNA-seq
Source: Vet Res. 2018 Jun 20;49:52. doi: 10.1186/s13567-018-0545-7 (PMC6011267; doi:10.1186/s13567-018-0545-7)
Supplement: Supplementary file 6 — Additional file 6. Genes expressed only in the livers of ducklings at 48 hpi. Compared with the control group, genes expressed only in the livers of ducklings at 48 hpi. [file 13567_2018_545_MOESM6_ESM.xls]

ENSAPLG00000000006
ENSAPLG00000000015
ENSAPLG00000000016
ENSAPLG00000000026
ENSAPLG00000000039
ENSAPLG00000000043
ENSAPLG00000000076
ENSAPLG00000000078
ENSAPLG00000000083
ENSAPLG00000000089
ENSAPLG00000000095
ENSAPLG00000000111
ENSAPLG00000000124
ENSAPLG00000000125
ENSAPLG00000000130
ENSAPLG00000000132
ENSAPLG00000000135
ENSAPLG00000000142
ENSAPLG00000000149
ENSAPLG00000000155
ENSAPLG00000000162
ENSAPLG00000000207
ENSAPLG00000000233
ENSAPLG00000000246
ENSAPLG00000000248
ENSAPLG00000000288
ENSAPLG00000000333
ENSAPLG00000000359
ENSAPLG00000000360
ENSAPLG00000000383
ENSAPLG00000000425
ENSAPLG00000000437
ENSAPLG00000000444
ENSAPLG00000000490
ENSAPLG00000000498
ENSAPLG00000000504
ENSAPLG00000000516
ENSAPLG00000000527
ENSAPLG00000000536
ENSAPLG00000000541
ENSAPLG00000000617
ENSAPLG00000000666
ENSAPLG00000000667
ENSAPLG00000000690
ENSAPLG00000000702
ENSAPLG00000000705
ENSAPLG00000000708
ENSAPLG00000000715
ENSAPLG00000000719
ENSAPLG00000000741
ENSAPLG00000000742
ENSAPLG00000000743
ENSAPLG00000000744
ENSAPLG00000000746
ENSAPLG00000000751
ENSAPLG00000000754
ENSAPLG00000000762
ENSAPLG00000000784
ENSAPLG00000000798
ENSAPLG00000000812
ENSAPLG00000000814
ENSAPLG00000000862
ENSAPLG00000000911
ENSAPLG00000000914
ENSAPLG00000000917
ENSAPLG00000000923
ENSAPLG00000000938
ENSAPLG00000000945
ENSAPLG00000000957
ENSAPLG00000000965
ENSAPLG00000000999
ENSAPLG00000001001
ENSAPLG00000001034
ENSAPLG00000001036
ENSAPLG00000001047
ENSAPLG00000001052
ENSAPLG00000001055
ENSAPLG00000001057
ENSAPLG00000001091
ENSAPLG00000001105
ENSAPLG00000001126
ENSAPLG00000001174
ENSAPLG00000001176
ENSAPLG00000001182
ENSAPLG00000001211
ENSAPLG00000001275
ENSAPLG00000001305
ENSAPLG00000001322
ENSAPLG00000001330
ENSAPLG00000001364
ENSAPLG00000001386
ENSAPLG00000001387
ENSAPLG00000001395
ENSAPLG00000001419
ENSAPLG00000001452
ENSAPLG00000001533
ENSAPLG00000001544
ENSAPLG00000001554
ENSAPLG00000001556
ENSAPLG00000001566
ENSAPLG00000001569
ENSAPLG00000001572
ENSAPLG00000001590
ENSAPLG00000001591
ENSAPLG00000001605
ENSAPLG00000001614
ENSAPLG00000001644
ENSAPLG00000001661
ENSAPLG00000001663
ENSAPLG00000001677
ENSAPLG00000001680
ENSAPLG00000001687
ENSAPLG00000001720
ENSAPLG00000001727
ENSAPLG00000001740
ENSAPLG00000001745
ENSAPLG00000001748
ENSAPLG00000001750
ENSAPLG00000001762
ENSAPLG00000001800
ENSAPLG00000001838
ENSAPLG00000001843
ENSAPLG00000001853
ENSAPLG00000001857
ENSAPLG00000001874
ENSAPLG00000001907
ENSAPLG00000001930
ENSAPLG00000001944
ENSAPLG00000001954
ENSAPLG00000001960
ENSAPLG00000001966
ENSAPLG00000001985
ENSAPLG00000002030
ENSAPLG00000002048
ENSAPLG00000002049
ENSAPLG00000002081
ENSAPLG00000002083
ENSAPLG00000002110
ENSAPLG00000002111
ENSAPLG00000002119
ENSAPLG00000002159
ENSAPLG00000002160
ENSAPLG00000002172
ENSAPLG00000002196
ENSAPLG00000002210
ENSAPLG00000002211
ENSAPLG00000002216
ENSAPLG00000002226
ENSAPLG00000002239
ENSAPLG00000002288
ENSAPLG00000002295
ENSAPLG00000002296
ENSAPLG00000002317
ENSAPLG00000002324
ENSAPLG00000002336
ENSAPLG00000002366
ENSAPLG00000002379
ENSAPLG00000002384
ENSAPLG00000002406
ENSAPLG00000002409
ENSAPLG00000002410
ENSAPLG00000002417
ENSAPLG00000002452
ENSAPLG00000002455
ENSAPLG00000002471
ENSAPLG00000002481
ENSAPLG00000002503
ENSAPLG00000002510
ENSAPLG00000002568
ENSAPLG00000002572
ENSAPLG00000002574
ENSAPLG00000002581
ENSAPLG00000002582
ENSAPLG00000002605
ENSAPLG00000002617
ENSAPLG00000002626
ENSAPLG00000002636
ENSAPLG00000002637
ENSAPLG00000002658
ENSAPLG00000002662
ENSAPLG00000002672
ENSAPLG00000002676
ENSAPLG00000002679
ENSAPLG00000002723
ENSAPLG00000002747
ENSAPLG00000002749
ENSAPLG00000002787
ENSAPLG00000002861
ENSAPLG00000002926
ENSAPLG00000002963
ENSAPLG00000002969
ENSAPLG00000002983
ENSAPLG00000002986
ENSAPLG00000003007
ENSAPLG00000003056
ENSAPLG00000003090
ENSAPLG00000003162
ENSAPLG00000003185
ENSAPLG00000003223
ENSAPLG00000003229
ENSAPLG00000003235
ENSAPLG00000003263
ENSAPLG00000003290
ENSAPLG00000003344
ENSAPLG00000003427
ENSAPLG00000003430
ENSAPLG00000003433
ENSAPLG00000003442
ENSAPLG00000003451
ENSAPLG00000003468
ENSAPLG00000003497
ENSAPLG00000003514
ENSAPLG00000003518
ENSAPLG00000003531
ENSAPLG00000003584
ENSAPLG00000003596
ENSAPLG00000003601
ENSAPLG00000003607
ENSAPLG00000003625
ENSAPLG00000003650
ENSAPLG00000003704
ENSAPLG00000003708
ENSAPLG00000003712
ENSAPLG00000003778
ENSAPLG00000003814
ENSAPLG00000003881
ENSAPLG00000003888
ENSAPLG00000003901
ENSAPLG00000003923
ENSAPLG00000003932
ENSAPLG00000003956
ENSAPLG00000003961
ENSAPLG00000003979
ENSAPLG00000004010
ENSAPLG00000004022
ENSAPLG00000004054
ENSAPLG00000004064
ENSAPLG00000004103
ENSAPLG00000004139
ENSAPLG00000004148
ENSAPLG00000004197
ENSAPLG00000004213
ENSAPLG00000004218
ENSAPLG00000004224
ENSAPLG00000004244
ENSAPLG00000004255
ENSAPLG00000004278
ENSAPLG00000004280
ENSAPLG00000004321
ENSAPLG00000004366
ENSAPLG00000004401
ENSAPLG00000004421
ENSAPLG00000004425
ENSAPLG00000004435
ENSAPLG00000004438
ENSAPLG00000004456
ENSAPLG00000004491
ENSAPLG00000004495
ENSAPLG00000004508
ENSAPLG00000004519
ENSAPLG00000004548
ENSAPLG00000004559
ENSAPLG00000004582
ENSAPLG00000004593
ENSAPLG00000004623
ENSAPLG00000004626
ENSAPLG00000004675
ENSAPLG00000004692
ENSAPLG00000004696
ENSAPLG00000004749
ENSAPLG00000004838
ENSAPLG00000004868
ENSAPLG00000004895
ENSAPLG00000004919
ENSAPLG00000004949
ENSAPLG00000004960
ENSAPLG00000004991
ENSAPLG00000005003
ENSAPLG00000005019
ENSAPLG00000005052
ENSAPLG00000005081
ENSAPLG00000005087
ENSAPLG00000005109
ENSAPLG00000005114
ENSAPLG00000005123
ENSAPLG00000005146
ENSAPLG00000005173
ENSAPLG00000005182
ENSAPLG00000005196
ENSAPLG00000005221
ENSAPLG00000005255
ENSAPLG00000005262
ENSAPLG00000005272
ENSAPLG00000005345
ENSAPLG00000005373
ENSAPLG00000005400
ENSAPLG00000005401
ENSAPLG00000005404
ENSAPLG00000005413
ENSAPLG00000005414
ENSAPLG00000005431
ENSAPLG00000005487
ENSAPLG00000005516
ENSAPLG00000005541
ENSAPLG00000005580
ENSAPLG00000005594
ENSAPLG00000005596
ENSAPLG00000005599
ENSAPLG00000005909
ENSAPLG00000005910
ENSAPLG00000005912
ENSAPLG00000005913
ENSAPLG00000005915
ENSAPLG00000005932
ENSAPLG00000005947
ENSAPLG00000005962
ENSAPLG00000005980
ENSAPLG00000005987
ENSAPLG00000006042
ENSAPLG00000006052
ENSAPLG00000006075
ENSAPLG00000006079
ENSAPLG00000006090
ENSAPLG00000006115
ENSAPLG00000006129
ENSAPLG00000006137
ENSAPLG00000006165
ENSAPLG00000006188
ENSAPLG00000006199
ENSAPLG00000006265
ENSAPLG00000006274
ENSAPLG00000006324
ENSAPLG00000006340
ENSAPLG00000006375
ENSAPLG00000006393
ENSAPLG00000006415
ENSAPLG00000006417
ENSAPLG00000006429
ENSAPLG00000006447
ENSAPLG00000006451
ENSAPLG00000006455
ENSAPLG00000006495
ENSAPLG00000006622
ENSAPLG00000006625
ENSAPLG00000006628
ENSAPLG00000006630
ENSAPLG00000006692
ENSAPLG00000006704
ENSAPLG00000006708
ENSAPLG00000006728
ENSAPLG00000006752
ENSAPLG00000006771
ENSAPLG00000006790
ENSAPLG00000006815
ENSAPLG00000006818
ENSAPLG00000006840
ENSAPLG00000006879
ENSAPLG00000006885
ENSAPLG00000006901
ENSAPLG00000006911
ENSAPLG00000006932
ENSAPLG00000006940
ENSAPLG00000006942
ENSAPLG00000006947
ENSAPLG00000006953
ENSAPLG00000006955
ENSAPLG00000006958
ENSAPLG00000006965
ENSAPLG00000007004
ENSAPLG00000007026
ENSAPLG00000007049
ENSAPLG00000007070
ENSAPLG00000007078
ENSAPLG00000007090
ENSAPLG00000007120
ENSAPLG00000007123
ENSAPLG00000007212
ENSAPLG00000007226
ENSAPLG00000007303
ENSAPLG00000007308
ENSAPLG00000007327
ENSAPLG00000007331
ENSAPLG00000007408
ENSAPLG00000007468
ENSAPLG00000007492
ENSAPLG00000007562
ENSAPLG00000007587
ENSAPLG00000007605
ENSAPLG00000007610
ENSAPLG00000007620
ENSAPLG00000007669
ENSAPLG00000007670
ENSAPLG00000007693
ENSAPLG00000007710
ENSAPLG00000007747
ENSAPLG00000007831
ENSAPLG00000007840
ENSAPLG00000007864
ENSAPLG00000007926
ENSAPLG00000007933
ENSAPLG00000007936
ENSAPLG00000007943
ENSAPLG00000007945
ENSAPLG00000007972
ENSAPLG00000008028
ENSAPLG00000008089
ENSAPLG00000008135
ENSAPLG00000008150
ENSAPLG00000008199
ENSAPLG00000008225
ENSAPLG00000008238
ENSAPLG00000008242
ENSAPLG00000008248
ENSAPLG00000008267
ENSAPLG00000008283
ENSAPLG00000008293
ENSAPLG00000008309
ENSAPLG00000008359
ENSAPLG00000008379
ENSAPLG00000008389
ENSAPLG00000008419
ENSAPLG00000008448
ENSAPLG00000008496
ENSAPLG00000008583
ENSAPLG00000008598
ENSAPLG00000008604
ENSAPLG00000008658
ENSAPLG00000008693
ENSAPLG00000008716
ENSAPLG00000008725
ENSAPLG00000008735
ENSAPLG00000008763
ENSAPLG00000008785
ENSAPLG00000008860
ENSAPLG00000008907
ENSAPLG00000008909
ENSAPLG00000008932
ENSAPLG00000009002
ENSAPLG00000009013
ENSAPLG00000009044
ENSAPLG00000009095
ENSAPLG00000009098
ENSAPLG00000009119
ENSAPLG00000009138
ENSAPLG00000009193
ENSAPLG00000009200
ENSAPLG00000009202
ENSAPLG00000009294
ENSAPLG00000009357
ENSAPLG00000009361
ENSAPLG00000009384
ENSAPLG00000009390
ENSAPLG00000009403
ENSAPLG00000009408
ENSAPLG00000009418
ENSAPLG00000009427
ENSAPLG00000009472
ENSAPLG00000009479
ENSAPLG00000009485
ENSAPLG00000009494
ENSAPLG00000009564
ENSAPLG00000009568
ENSAPLG00000009576
ENSAPLG00000009598
ENSAPLG00000009617
ENSAPLG00000009625
ENSAPLG00000009657
ENSAPLG00000009676
ENSAPLG00000009677
ENSAPLG00000009679
ENSAPLG00000009709
ENSAPLG00000009738
ENSAPLG00000009749
ENSAPLG00000009778
ENSAPLG00000009784
ENSAPLG00000009798
ENSAPLG00000009822
ENSAPLG00000009823
ENSAPLG00000009852
ENSAPLG00000009861
ENSAPLG00000009896
ENSAPLG00000009923
ENSAPLG00000009955
ENSAPLG00000010031
ENSAPLG00000010108
ENSAPLG00000010134
ENSAPLG00000010141
ENSAPLG00000010154
ENSAPLG00000010189
ENSAPLG00000010200
ENSAPLG00000010224
ENSAPLG00000010229
ENSAPLG00000010247
ENSAPLG00000010249
ENSAPLG00000010255
ENSAPLG00000010285
ENSAPLG00000010293
ENSAPLG00000010295
ENSAPLG00000010312
ENSAPLG00000010336
ENSAPLG00000010406
ENSAPLG00000010446
ENSAPLG00000010505
ENSAPLG00000010507
ENSAPLG00000010518
ENSAPLG00000010533
ENSAPLG00000010549
ENSAPLG00000010554
ENSAPLG00000010580
ENSAPLG00000010610
ENSAPLG00000010619
ENSAPLG00000010639
ENSAPLG00000010646
ENSAPLG00000010650
ENSAPLG00000010656
ENSAPLG00000010660
ENSAPLG00000010661
ENSAPLG00000010678
ENSAPLG00000010703
ENSAPLG00000010721
ENSAPLG00000010730
ENSAPLG00000010776
ENSAPLG00000010818
ENSAPLG00000010842
ENSAPLG00000010851
ENSAPLG00000010860
ENSAPLG00000010861
ENSAPLG00000010891
ENSAPLG00000010899
ENSAPLG00000010981
ENSAPLG00000010988
ENSAPLG00000011005
ENSAPLG00000011037
ENSAPLG00000011065
ENSAPLG00000011072
ENSAPLG00000011073
ENSAPLG00000011083
ENSAPLG00000011100
ENSAPLG00000011125
ENSAPLG00000011129
ENSAPLG00000011137
ENSAPLG00000011143
ENSAPLG00000011160
ENSAPLG00000011171
ENSAPLG00000011180
ENSAPLG00000011205
ENSAPLG00000011253
ENSAPLG00000011263
ENSAPLG00000011289
ENSAPLG00000011296
ENSAPLG00000011327
ENSAPLG00000011350
ENSAPLG00000011394
ENSAPLG00000011396
ENSAPLG00000011398
ENSAPLG00000011432
ENSAPLG00000011449
ENSAPLG00000011451
ENSAPLG00000011477
ENSAPLG00000011490
ENSAPLG00000011499
ENSAPLG00000011505
ENSAPLG00000011531
ENSAPLG00000011592
ENSAPLG00000011595
ENSAPLG00000011653
ENSAPLG00000011679
ENSAPLG00000011683
ENSAPLG00000011684
ENSAPLG00000011754
ENSAPLG00000011759
ENSAPLG00000011829
ENSAPLG00000011836
ENSAPLG00000011857
ENSAPLG00000011878
ENSAPLG00000011900
ENSAPLG00000011934
ENSAPLG00000011950
ENSAPLG00000011963
ENSAPLG00000011989
ENSAPLG00000012001
ENSAPLG00000012004
ENSAPLG00000012064
ENSAPLG00000012071
ENSAPLG00000012101
ENSAPLG00000012107
ENSAPLG00000012142
ENSAPLG00000012147
ENSAPLG00000012154
ENSAPLG00000012177
ENSAPLG00000012194
ENSAPLG00000012197
ENSAPLG00000012221
ENSAPLG00000012223
ENSAPLG00000012271
ENSAPLG00000012278
ENSAPLG00000012289
ENSAPLG00000012305
ENSAPLG00000012318
ENSAPLG00000012348
ENSAPLG00000012369
ENSAPLG00000012372
ENSAPLG00000012383
ENSAPLG00000012404
ENSAPLG00000012417
ENSAPLG00000012434
ENSAPLG00000012480
ENSAPLG00000012499
ENSAPLG00000012522
ENSAPLG00000012560
ENSAPLG00000012605
ENSAPLG00000012644
ENSAPLG00000012710
ENSAPLG00000012711
ENSAPLG00000012717
ENSAPLG00000012728
ENSAPLG00000012739
ENSAPLG00000012781
ENSAPLG00000012785
ENSAPLG00000012787
ENSAPLG00000012804
ENSAPLG00000012808
ENSAPLG00000012822
ENSAPLG00000012861
ENSAPLG00000012868
ENSAPLG00000012876
ENSAPLG00000012882
ENSAPLG00000012910
ENSAPLG00000012926
ENSAPLG00000012929
ENSAPLG00000012941
ENSAPLG00000012944
ENSAPLG00000012949
ENSAPLG00000013065
ENSAPLG00000013087
ENSAPLG00000013126
ENSAPLG00000013141
ENSAPLG00000013171
ENSAPLG00000013195
ENSAPLG00000013210
ENSAPLG00000013257
ENSAPLG00000013274
ENSAPLG00000013282
ENSAPLG00000013299
ENSAPLG00000013348
ENSAPLG00000013351
ENSAPLG00000013352
ENSAPLG00000013355
ENSAPLG00000013371
ENSAPLG00000013393
ENSAPLG00000013408
ENSAPLG00000013463
ENSAPLG00000013477
ENSAPLG00000013490
ENSAPLG00000013501
ENSAPLG00000013527
ENSAPLG00000013555
ENSAPLG00000013567
ENSAPLG00000013568
ENSAPLG00000013586
ENSAPLG00000013593
ENSAPLG00000013605
ENSAPLG00000013637
ENSAPLG00000013639
ENSAPLG00000013647
ENSAPLG00000013648
ENSAPLG00000013650
ENSAPLG00000013664
ENSAPLG00000013667
ENSAPLG00000013682
ENSAPLG00000013707
ENSAPLG00000013721
ENSAPLG00000013748
ENSAPLG00000013811
ENSAPLG00000013835
ENSAPLG00000013874
ENSAPLG00000013956
ENSAPLG00000013964
ENSAPLG00000013991
ENSAPLG00000014004
ENSAPLG00000014007
ENSAPLG00000014022
ENSAPLG00000014063
ENSAPLG00000014111
ENSAPLG00000014123
ENSAPLG00000014144
ENSAPLG00000014147
ENSAPLG00000014155
ENSAPLG00000014156
ENSAPLG00000014225
ENSAPLG00000014232
ENSAPLG00000014309
ENSAPLG00000014320
ENSAPLG00000014321
ENSAPLG00000014332
ENSAPLG00000014338
ENSAPLG00000014341
ENSAPLG00000014370
ENSAPLG00000014372
ENSAPLG00000014512
ENSAPLG00000014531
ENSAPLG00000014546
ENSAPLG00000014564
ENSAPLG00000014579
ENSAPLG00000014603
ENSAPLG00000014613
ENSAPLG00000014616
ENSAPLG00000014631
ENSAPLG00000014646
ENSAPLG00000014671
ENSAPLG00000014674
ENSAPLG00000014689
ENSAPLG00000014693
ENSAPLG00000014715
ENSAPLG00000014741
ENSAPLG00000014775
ENSAPLG00000014777
ENSAPLG00000014782
ENSAPLG00000014812
ENSAPLG00000014825
ENSAPLG00000014890
ENSAPLG00000014910
ENSAPLG00000014932
ENSAPLG00000014944
ENSAPLG00000014948
ENSAPLG00000014958
ENSAPLG00000014991
ENSAPLG00000014996
ENSAPLG00000014998
ENSAPLG00000015050
ENSAPLG00000015072
ENSAPLG00000015101
ENSAPLG00000015109
ENSAPLG00000015122
ENSAPLG00000015150
ENSAPLG00000015178
ENSAPLG00000015179
ENSAPLG00000015248
ENSAPLG00000015291
ENSAPLG00000015297
ENSAPLG00000015329
ENSAPLG00000015336
ENSAPLG00000015355
ENSAPLG00000015357
ENSAPLG00000015383
ENSAPLG00000015387
ENSAPLG00000015412
ENSAPLG00000015429
ENSAPLG00000015529
ENSAPLG00000015609
ENSAPLG00000015612
ENSAPLG00000015713
ENSAPLG00000015899
ENSAPLG00000015920
ENSAPLG00000015945
ENSAPLG00000015951
ENSAPLG00000015954
ENSAPLG00000015963
ENSAPLG00000015968
ENSAPLG00000015976
ENSAPLG00000016019
ENSAPLG00000016021
ENSAPLG00000016050
ENSAPLG00000016126
ENSAPLG00000016145
ENSAPLG00000016190
ENSAPLG00000016201
ENSAPLG00000016213
ENSAPLG00000016243
ENSAPLG00000016260
ENSAPLG00000016268
ENSAPLG00000016329
ENSAPLG00000016381
ENSAPLG00000016411
ENSAPLG00000016418
ENSAPLG00000016428
ENSAPLG00000016439
Novel00001
Novel00006
Novel00009
Novel00012
Novel00013
Novel00017
Novel00018
Novel00019
Novel00020
Novel00022
Novel00024
Novel00026
Novel00029
Novel00033
Novel00035
Novel00039
Novel00046
Novel00060
Novel00062
Novel00071
Novel00075
Novel00078
Novel00079
Novel00080
Novel00083
Novel00085
Novel00093
Novel00105
Novel00106
Novel00107
Novel00120
Novel00128
Novel00132
Novel00133
Novel00139
Novel00148
Novel00149
Novel00155
Novel00162
Novel00164
Novel00167
Novel00175
Novel00177
Novel00178
Novel00179
Novel00189
Novel00192
Novel00206
Novel00222
Novel00223
Novel00224
Novel00225
Novel00230
Novel00231
Novel00232
Novel00238
Novel00239
Novel00240
Novel00241
Novel00244
Novel00246
Novel00248
Novel00250
Novel00251
Novel00256
Novel00258
Novel00260
Novel00262
Novel00263
Novel00266
Novel00270
Novel00271
Novel00278
Novel00298
Novel00299
Novel00305
Novel00320
Novel00327
Novel00336
Novel00337
Novel00339
Novel00340
Novel00346
Novel00351
Novel00358
Novel00362
Novel00364
Novel00370
Novel00371
Novel00372
Novel00375
Novel00378
Novel00382
Novel00385
Novel00400
Novel00402
Novel00404
Novel00409
Novel00418
Novel00419
Novel00425
Novel00426
Novel00435
Novel00436
Novel00438
Novel00441
Novel00444
Novel00446
Novel00451
Novel00460
Novel00462
Novel00463
Novel00464
Novel00466
Novel00468
Novel00477
Novel00483
Novel00489
Novel00491
Novel00492
Novel00496
Novel00499
Novel00500
Novel00510
Novel00515
Novel00516
Novel00523
Novel00532
Novel00534
Novel00535
Novel00538
Novel00539
Novel00541
Novel00542
Novel00543
Novel00555
Novel00569
Novel00573
Novel00581
Novel00593
Novel00596
Novel00612
Novel00616
Novel00627
Novel00629
Novel00635
Novel00644
Novel00650
Novel00661
Novel00662
Novel00663
Novel00666
Novel00669
Novel00689
Novel00693
Novel00694
Novel00708
Novel00710
Novel00711
Novel00720
Novel00721
Novel00722
Novel00732
Novel00744
Novel00752
Novel00760
Novel00765
Novel00766
Novel00789
Novel00803
Novel00806
Novel00807
Novel00812
Novel00817
Novel00818
Novel00826
Novel00834
Novel00836
Novel00840
Novel00846
Novel00849
Novel00852
Novel00855
Novel00859
Novel00865
Novel00869
Novel00873
Novel00875
Novel00882
Novel00899
Novel00904
Novel00913
Novel00916
Novel00917
Novel00918
Novel00923
Novel00927
Novel00942
Novel00949
Novel00964
Novel00967
Novel00969
Novel00972
Novel00982
Novel00991
Novel01000
Novel01002
Novel01010
Novel01012
Novel01018
Novel01022
Novel01027
Novel01028
Novel01038
Novel01042
Novel01043
Novel01054
Novel01057
Novel01061
Novel01063
Novel01069
Novel01071
Novel01073
Novel01076
Novel01082
Novel01088
Novel01095
Novel01097
Novel01100
Novel01111
Novel01113
Novel01124
Novel01128
Novel01129
Novel01131
Novel01136
Novel01139
Novel01150
Novel01153
Novel01158
Novel01160
Novel01166
Novel01169
Novel01180
Novel01182
Novel01185
Novel01188
Novel01198
Novel01206
Novel01211
Novel01213
Novel01216
Novel01222
Novel01238
Novel01245
Novel01246
Novel01250
Novel01251
Novel01255
Novel01258
Novel01259
Novel01264
Novel01265
Novel01266
Novel01275
Novel01276
Novel01278
Novel01286
Novel01287
Novel01288
Novel01290
Novel01296
Novel01298
Novel01307
Novel01312
Novel01333
Novel01337
Novel01339
Novel01354
Novel01359
Novel01364
Novel01365
Novel01373
Novel01385
Novel01390
Novel01392
Novel01393
Novel01394
Novel01405
Novel01407
Novel01408
Novel01418
Novel01421
Novel01431
Novel01444
Novel01482
Novel01538
Novel01539
Novel01554
Novel01569
Novel01580
Novel01581
Novel01587
Novel01594
Novel01607
Novel01613
Novel01624
Novel01625
