# Supplementary material for: Comparative liver transcriptome analysis in ducklings infected with duck hepatitis A virus 3 (DHAV-3) at 12 and 48 hours post-infection through RNA-seq
Source: Vet Res. 2018 Jun 20;49:52. doi: 10.1186/s13567-018-0545-7 (PMC6011267; doi:10.1186/s13567-018-0545-7)
Supplement: Supplementary file 7 — Additional file 7. Description of all genes in the livers of ducklings at 12 hpi. Structure, expression level, difference information, and annotation information for all genes at 12 hpi are described. [file 13567_2018_545_MOESM7_ESM.xls]

Gene_id	chromosome	Strand	start	end	length	C_1_readcount	C_2_readcount	C_3_readcount	P_12h_1_readcount	P_12h_2_readcount	P_12h_3_readcount	C_1_fpkm	C_2_fpkm	C_3_fpkm	P_12h_1_fpkm	P_12h_2_fpkm	P_12h_3_fpkm	C_group_fpkm	P_12h_group_fpkm	P_12h_readcount(P_12hvsC)	C_readcount(P_12hvsC)	log2FoldChange(P_12hvsC)	pval(P_12hvsC)	padj(P_12hvsC)	significant(P_12hvsC)	biological_process	biological_process_description	cellular_component	cellular_component_description	molecular_function	molecular_function_description	KEGG AnnotInfo	KEGG url	Associated Gene Name	Description
ENSAPLG00000000001	KB743021.1	-	1205430	1205525	96	0	0	0	0	0	0	0	0	0	0	0	0	0	0	0	0	NA	NA	NA	NA	--	--	--	--	--	--	--	--	--	--
ENSAPLG00000000002	KB742845.1	+	1713664	1713755	92	0	0	0	0	0	0	0	0	0	0	0	0	0	0	0	0	NA	NA	NA	NA	--	--	--	--	--	--	--	--	--	--
ENSAPLG00000000003	KB742740.1	+	197191	197297	107	1	0	0	0	0	0	0.748445947	0	0	0	0	0	0.249481982	0	0	0.373300268	#NAME?	0.9837	1	FALSE	--	--	--	--	--	--	--	--	--	--
ENSAPLG00000000004	KB742875.1	-	907221	907288	68	0	0	0	0	0	0	0	0	0	0	0	0	0	0	0	0	NA	NA	NA	NA	--	--	--	--	--	--	--	--	--	--
ENSAPLG00000000005	KB743381.1	-	119547	119677	131	1	2	4	1	0	4	0.611326079	1.093293176	2.047801961	0.599764543	0	2.370145602	1.250807072	0.989970048	1.656171093	2.414704895	-0.544	0.78154	1	FALSE	--	--	--	--	--	--	--	--	--	--
ENSAPLG00000000006	KB742477.1	+	36970	37108	139	1	0	1	0	0	2	0.576141844	0	0.482485714	0	0	1.116867172	0.352875853	0.372289057	0.648639151	0.715691352	-0.14192	1	1	FALSE	--	--	--	--	--	--	--	--	--	--
ENSAPLG00000000007	KB743532.1	+	1074943	1075089	147	1	1	1	2	1	5	0.544787186	0.48714764	0.456227988	1.068968097	0.473658784	2.640213213	0.496054271	1.394280031	2.61155263	1.051611498	1.3123	0.53565	0.91487	FALSE	--	--	--	--	--	--	--	--	--	--
ENSAPLG00000000008	KB743241.1	+	565730	565868	139	0	3	3	4	5	6	0	1.545554741	1.447457141	2.260982881	2.504598607	3.350601516	0.997670628	2.705394335	4.742334468	2.034933688	1.2206	0.36252	0.78884	FALSE	--	--	--	--	--	--	--	--	--	--
ENSAPLG00000000009	KB742855.1	-	349129	349217	89	0	0	0	0	0	0	0	0	0	0	0	0	0	0	0	0	NA	NA	NA	NA	--	--	--	--	--	--	--	--	--	--
ENSAPLG00000000010	KB754144.1	+	53	115	63	0	0	0	0	0	0	0	0	0	0	0	0	0	0	0	0	NA	NA	NA	NA	--	--	--	--	--	--	--	--	--	--
ENSAPLG00000000011	KB744955.1	-	635955	636225	271	37	49	40	31	34	36	10.93393913	12.94806069	9.898968889	8.98761553	8.735596323	10.31144526	11.2603229	9.344885703	32.05493302	43.96784041	-0.4559	0.16821	0.56253	FALSE	--	--	--	--	--	--	--	--	--	--
ENSAPLG00000000012	KB742441.1	+	1433360	1433431	72	0	0	0	0	0	0	0	0	0	0	0	0	0	0	0	0	NA	NA	NA	NA	--	--	--	--	--	--	--	--	--	--
ENSAPLG00000000013	KB742588.1	+	634772	634848	77	0	0	0	0	0	0	0	0	0	0	0	0	0	0	0	0	NA	NA	NA	NA	--	--	--	--	--	--	--	--	--	--
ENSAPLG00000000014	KB743686.1	+	2008672	2008739	68	0	0	0	0	0	0	0	0	0	0	0	0	0	0	0	0	NA	NA	NA	NA	--	--	--	--	--	--	--	--	--	--
ENSAPLG00000000015	KB742815.1	-	793612	793747	136	0	3	1	5	0	1	0	1.579647861	0.493128781	2.888571879	0	0.570751974	0.690925547	1.153107951	2.118783529	1.350151521	0.65011	0.93249	1	FALSE	--	--	--	--	--	--	--	--	--	--
ENSAPLG00000000016	KB742605.1	+	538215	538312	98	1	0	0	0	0	0	0.817180779	0	0	0	0	0	0.272393593	0	0	0.373300268	#NAME?	0.9837	1	FALSE	--	--	--	--	--	--	--	--	--	--
ENSAPLG00000000017	KB743076.1	+	129305	129372	68	0	0	0	0	0	0	0	0	0	0	0	0	0	0	0	0	NA	NA	NA	NA	--	--	--	--	--	--	--	--	--	--
ENSAPLG00000000018	KB744225.1	-	1012	1077	66	0	0	0	0	0	0	0	0	0	0	0	0	0	0	0	0	NA	NA	NA	NA	--	--	--	--	--	--	--	--	--	--
ENSAPLG00000000019	KB742733.1	-	1505791	1506384	594	3547	3245	5574	3364	4087	3521	478.2103397	391.2066184	629.3319466	444.9606697	479.0723692	460.1144903	499.5829682	461.3825097	3461.599972	4322.644825	-0.32048	0.23503	0.65656	FALSE	--	--	--	--	--	--	--	--	--	--
ENSAPLG00000000020	KB744498.1	+	588	655	68	126	120	175	142	160	137	148.3904155	126.3718289	172.5950734	164.0708827	163.8302148	156.3860409	149.1191059	161.4290461	138.9416254	147.2646909	-0.083933	0.64564	0.97003	FALSE	--	--	--	--	--	--	--	--	--	--
ENSAPLG00000000021	KB746696.1	-	322	409	88	0	0	0	0	0	0	0	0	0	0	0	0	0	0	0	0	NA	NA	NA	NA	--	--	--	--	--	--	--	--	--	--
ENSAPLG00000000022	KB743568.1	+	399986	400077	92	3313	2577	3462	2693	3435	2952	2883.884262	2005.878062	2523.704459	2299.855812	2599.691682	2490.662353	2471.155594	2463.403283	2858.790772	3287.767936	-0.2017	0.23501	0.65656	FALSE	--	--	--	--	--	--	--	--	--	--
ENSAPLG00000000023	KB742849.1	+	550966	551068	103	10	26	28	22	36	23	7.775118089	18.07648814	18.23140192	16.78176129	24.33594452	17.33312791	14.69433605	19.48361124	25.15308176	22.05387682	0.1897	0.69149	0.98685	FALSE	--	--	--	--	--	--	--	--	--	--
ENSAPLG00000000024	KB743157.1	-	1186295	1186357	63	0	0	0	0	0	0	0	0	0	0	0	0	0	0	0	0	NA	NA	NA	NA	--	--	--	--	--	--	--	--	--	--
ENSAPLG00000000025	KB813022.1	+	7	82	76	3	2	2	3	4	1	3.161199328	1.884492185	1.764881953	3.101414018	3.664623225	1.021345638	2.270191155	2.595794294	2.489674628	2.476523264	0.007641	1	1	FALSE	--	--	--	--	--	--	--	--	--	--
ENSAPLG00000000026	KB744156.1	-	711772	711898	127	2	0	0	0	2	1	1.261160887	0	0	0	1.096501437	0.611198964	0.420386962	0.569233467	0.868657916	0.746600536	0.21845	1	1	FALSE	--	--	--	--	--	--	--	--	--	--
ENSAPLG00000000027	KB743669.1	+	951	1054	104	7	3	10	7	19	6	5.390250136	2.065693356	6.448607137	5.288308517	12.720471	4.478207796	4.63485021	7.495662439	9.629381223	7.044773153	0.45089	0.49886	0.8918	FALSE	--	--	--	--	--	--	--	--	--	--
ENSAPLG00000000028	KB743610.1	-	599914	600004	91	0	0	0	0	0	0	0	0	0	0	0	0	0	0	0	0	NA	NA	NA	NA	--	--	--	--	--	--	--	--	--	--
ENSAPLG00000000029	KB742880.1	-	279450	279643	194	0	0	0	0	0	0	0	0	0	0	0	0	0	0	0	0	NA	NA	NA	NA	--	--	--	--	--	--	--	--	--	--
ENSAPLG00000000030	KB742797.1	-	922106	922186	81	1	4	0	1	5	2	0.988687856	3.536331013	0	0.969989569	4.298014894	1.916599221	1.508339623	2.394867895	2.368377793	1.716980851	0.46403	0.8368	1	FALSE	--	--	--	--	--	--	--	--	--	--
ENSAPLG00000000031	KB742801.1	-	113851	114013	163	0	0	0	0	0	0	0	0	0	0	0	0	0	0	0	0	NA	NA	NA	NA	--	--	--	--	--	--	--	--	--	--
ENSAPLG00000000032	KB742496.1	-	979324	979454	131	0	0	0	0	0	0	0	0	0	0	0	0	0	0	0	0	NA	NA	NA	NA	--	--	--	--	--	--	--	--	--	--
ENSAPLG00000000033	KB742535.1	+	1331789	1331900	112	0	0	0	0	1	0	0	0	0	0	0.621677154	0	0	0.207225718	0.27216917	0	Inf	1	1	FALSE	--	--	--	--	--	--	--	--	--	--
ENSAPLG00000000034	KB743502.1	-	286289	286383	95	0	0	0	0	0	0	0	0	0	0	0	0	0	0	0	0	NA	NA	NA	NA	--	--	--	--	--	--	--	--	--	--
ENSAPLG00000000035	KB743944.1	+	51348	51463	116	0	0	0	0	0	0	0	0	0	0	0	0	0	0	0	0	NA	NA	NA	NA	--	--	--	--	--	--	--	--	--	--
ENSAPLG00000000036	KB742712.1	+	1368512	1368595	84	0	0	1	0	0	1	0	0	0.798398979	0	0	0.924074625	0.266132993	0.308024875	0.324319576	0.342391084	-0.078229	1	1	FALSE	--	--	--	--	--	--	--	--	--	--
ENSAPLG00000000037	KB744769.1	+	249059	249158	100	2	4	2	1	7	1	1.601674326	2.864428121	1.341310284	0.785691551	4.873948889	0.776222685	1.935804244	2.145287708	2.588396558	2.775063287	-0.10046	1	1	FALSE	--	--	--	--	--	--	--	--	--	--
ENSAPLG00000000038	KB749002.1	-	279	409	131	0	0	0	0	0	0	0	0	0	0	0	0	0	0	0	0	NA	NA	NA	NA	--	--	--	--	--	--	--	--	--	--
ENSAPLG00000000039	KB742543.1	-	984966	985028	63	0	0	0	0	0	0	0	0	0	0	0	0	0	0	0	0	NA	NA	NA	NA	--	--	--	--	--	--	--	--	--	--
ENSAPLG00000000040	KB742718.1	-	83135	83253	119	0	0	0	0	0	0	0	0	0	0	0	0	0	0	0	0	NA	NA	NA	NA	--	--	--	--	--	--	--	--	5S_rRNA	5S ribosomal RNA [Source:RFAM;Acc:RF00001]
ENSAPLG00000000041	KB742966.1	+	756934	757028	95	0	0	1	0	0	0	0	0	0.705952781	0	0	0	0.235317594	0	0	0.342391084	#NAME?	0.9837	1	FALSE	--	--	--	--	--	--	--	--	--	--
ENSAPLG00000000042	KB742937.1	+	1514164	1514270	107	0	0	0	0	0	0	0	0	0	0	0	0	0	0	0	0	NA	NA	NA	NA	--	--	--	--	--	--	--	--	--	--
ENSAPLG00000000043	KB743532.1	+	1123333	1123408	76	1	1	0	0	2	1	1.053733109	0.942246092	0	0	1.832311613	1.021345638	0.665326401	0.951219083	0.868657916	0.709220414	0.29255	1	1	FALSE	--	--	--	--	--	--	--	--	--	--
ENSAPLG00000000044	KB742580.1	-	256155	256240	86	0	0	0	3	0	0	0	0	0	2.740784481	0	0	0	0.913594827	1.076678372	0	Inf	0.5827	0.93722	FALSE	--	--	--	--	--	--	--	--	--	--
ENSAPLG00000000045	KB743214.1	+	1385509	1385564	56	0	0	0	0	0	0	0	0	0	0	0	0	0	0	0	0	NA	NA	NA	NA	--	--	--	--	--	--	--	--	--	--
ENSAPLG00000000046	KB742637.1	-	264722	264854	133	5	5	5	0	11	1	3.010666027	2.692131693	2.521259933	0	5.758693639	0.583626079	2.741352551	2.114106573	3.318180448	5.258057488	-0.66414	0.70129	0.98685	FALSE	--	--	--	--	--	--	--	--	--	--
ENSAPLG00000000047	KB742722.1	+	710991	711085	95	0	0	0	0	0	0	0	0	0	0	0	0	0	0	0	0	NA	NA	NA	NA	--	--	--	--	--	--	--	--	--	--
ENSAPLG00000000048	KB743471.1	-	294828	294917	90	0	0	0	1	1	0	0	0	0	0.872990612	0.773642681	0	0	0.548877764	0.631061961	0	Inf	0.76212	1	FALSE	--	--	--	--	--	--	--	--	--	--
ENSAPLG00000000049	KB742876.1	-	737898	737986	89	0	0	0	0	1	0	0	0	0	0	0.782335295	0	0	0.260778432	0.27216917	0	Inf	1	1	FALSE	--	--	--	--	--	--	--	--	--	--
ENSAPLG00000000050	KB744961.1	-	298473	298633	161	0	0	0	0	0	0	0	0	0	0	0	0	0	0	0	0	NA	NA	NA	NA	--	--	--	--	--	--	--	--	--	--
ENSAPLG00000000051	KB744547.1	+	29766	29880	115	0	0	0	3	1	2	0	0	0	2.049630133	0.605459489	1.349952495	0	1.335014039	1.997486694	0	Inf	0.20516	0.62016	FALSE	--	--	--	--	--	--	--	--	--	--
ENSAPLG00000000052	KB744410.1	-	47786	47878	93	2	0	4	1	2	3	1.722230458	0	2.884538246	0.844829625	1.497372931	2.503944144	1.535589568	1.615382233	1.876189858	2.116164872	-0.17365	1	1	FALSE	--	--	--	--	--	--	--	--	--	--
ENSAPLG00000000053	KB744547.1	-	54020	54134	115	0	0	0	0	0	0	0	0	0	0	0	0	0	0	0	0	NA	NA	NA	NA	--	--	--	--	--	--	--	--	--	--
ENSAPLG00000000054	KB742845.1	+	1712511	1712602	92	0	0	0	0	0	0	0	0	0	0	0	0	0	0	0	0	NA	NA	NA	NA	--	--	--	--	--	--	--	--	--	--
ENSAPLG00000000055	KB808110.1	+	39	100	62	0	0	0	0	0	0	0	0	0	0	0	0	0	0	0	0	NA	NA	NA	NA	--	--	--	--	--	--	--	--	--	--
ENSAPLG00000000056	KB742459.1	-	493675	493821	147	0	0	0	0	0	0	0	0	0	0	0	0	0	0	0	0	NA	NA	NA	NA	--	--	--	--	--	--	--	--	--	--
ENSAPLG00000000057	KB744204.1	-	969568	969696	129	17	29	31	10	17	18	10.55366804	16.09853014	16.11651892	6.09063218	9.175762029	10.8310142	14.25623903	8.699136137	14.05355616	26.70191238	-0.92601	0.043841	0.25123	FALSE	--	--	--	--	--	--	--	--	--	--
ENSAPLG00000000058	KB798513.1	-	11	93	83	3	0	0	0	0	0	2.894592156	0	0	0	0	0	0.964864052	0	0	1.119900805	#NAME?	0.53673	0.91503	FALSE	--	--	--	--	--	--	--	--	--	--
ENSAPLG00000000059	KB742849.1	+	549919	550005	87	0	1	0	1	1	1	0	0.823111529	0	0.903093737	0.800320015	0.892209982	0.27437051	0.865207911	0.955381537	0.335920146	1.508	0.83259	1	FALSE	--	--	--	--	--	--	--	--	--	--
ENSAPLG00000000060	KB743408.1	+	2253	2418	166	0	0	0	0	0	0	0	0	0	0	0	0	0	0	0	0	NA	NA	NA	NA	--	--	--	--	--	--	--	--	--	--
ENSAPLG00000000061	KB742877.1	-	79497	79656	160	4	5	2	6	2	4	2.002092908	2.237834469	0.838318928	2.946343317	0.870348016	1.940556712	1.692748768	1.919082681	3.994973387	3.857583969	0.050488	1	1	FALSE	--	--	--	--	--	--	--	--	--	--
ENSAPLG00000000062	KB742651.1	+	1750858	1750932	75	0	0	0	0	0	1	0	0	0	0	0	1.03496358	0	0.34498786	0.324319576	0	Inf	1	1	FALSE	--	--	--	--	--	--	--	--	--	--
ENSAPLG00000000063	KB746367.1	+	2601	2669	69	0	0	0	0	0	0	0	0	0	0	0	0	0	0	0	0	NA	NA	NA	NA	--	--	--	--	--	--	--	--	--	--
ENSAPLG00000000064	KB743041.1	+	20948	21046	99	0	1	0	0	0	0	0	0.723340435	0	0	0	0	0.241113478	0	0	0.335920146	#NAME?	0.9837	1	FALSE	--	--	--	--	--	--	--	--	--	--
ENSAPLG00000000065	KB743359.1	+	640255	640330	76	0	0	0	1	2	0	0	0	0	1.033804673	1.832311613	0	0	0.955372095	0.903231131	0	Inf	0.56801	0.93058	FALSE	--	--	--	--	--	--	--	--	--	--
ENSAPLG00000000066	KB743399.1	-	343910	343968	59	0	2	1	0	1	2	0	2.427481458	1.136703631	0	1.180132903	2.631263338	1.188061696	1.270465414	0.920808322	1.014231375	-0.13941	1	1	FALSE	--	--	--	--	--	--	--	--	--	--
ENSAPLG00000000067	KB743610.1	-	598858	598942	85	0	0	0	0	0	1	0	0	0	0	0	0.913203158	0	0.304401053	0.324319576	0	Inf	1	1	FALSE	--	--	--	--	--	--	--	--	--	--
ENSAPLG00000000068	KB743644.1	+	276440	276510	71	7	4	12	5	4	6	7.895577665	4.034405804	11.33501649	5.533039093	3.922695283	6.559628321	7.754999986	5.338454232	4.829058088	8.065475466	-0.74002	0.37917	0.80564	FALSE	--	--	--	--	--	--	--	--	--	--
ENSAPLG00000000069	KB744208.1	+	650116	650205	90	0	0	2	0	0	0	0	0	1.49034476	0	0	0	0.496781587	0	0	0.684782168	#NAME?	0.6992	0.98685	FALSE	--	--	--	--	--	--	--	--	--	--
ENSAPLG00000000070	KB742594.1	-	2233552	2233624	73	0	0	0	0	0	0	0	0	0	0	0	0	0	0	0	0	NA	NA	NA	NA	--	--	--	--	--	--	--	--	--	--
ENSAPLG00000000071	KB743822.1	+	151451	151589	139	0	0	1	0	2	2	0	0	0.482485714	0	1.001839443	1.116867172	0.160828571	0.706235538	1.192977492	0.342391084	1.8008	0.66949	0.9799	FALSE	--	--	--	--	--	--	--	--	--	--
ENSAPLG00000000072	KB743944.1	+	1422929	1423126	198	2	3	1	0	2	1	0.808926427	1.085010652	0.338714718	0	0.703311528	0.392031659	0.744217266	0.365114396	0.868657916	2.096752057	-1.2713	0.63208	0.96191	FALSE	--	--	--	--	--	--	--	--	--	--
ENSAPLG00000000073	KB742797.1	+	1528994	1529109	116	0	0	0	0	0	0	0	0	0	0	0	0	0	0	0	0	NA	NA	NA	NA	--	--	--	--	--	--	--	--	5S_rRNA	5S ribosomal RNA [Source:RFAM;Acc:RF00001]
ENSAPLG00000000074	KB743886.1	-	486049	486118	70	2	0	1	2	3	4	2.28810618	0	0.958078775	2.244833003	2.98405034	4.435558198	1.082061652	3.221480514	2.831571395	1.08899162	1.3786	0.44697	0.85633	FALSE	--	--	--	--	--	--	--	--	--	--
ENSAPLG00000000075	KB743276.1	+	200440	200521	82	0	0	0	0	0	0	0	0	0	0	0	0	0	0	0	0	NA	NA	NA	NA	--	--	--	--	--	--	--	--	--	--
ENSAPLG00000000076	KB809264.1	+	377	442	66	0	0	0	0	0	0	0	0	0	0	0	0	0	0	0	0	NA	NA	NA	NA	--	--	--	--	--	--	--	--	--	--
ENSAPLG00000000077	KB744359.1	-	48544	48620	77	20	24	32	69	90	73	20.80096528	22.32021912	27.87138253	70.40612601	81.3831911	73.58994283	23.66418898	75.12641998	72.9341569	26.48460354	1.4614	2.77E-06	8.72E-05	UP	--	--	--	--	--	--	--	--	--	--
ENSAPLG00000000078	KB742410.1	-	64214	64297	84	0	0	0	0	0	0	0	0	0	0	0	0	0	0	0	0	NA	NA	NA	NA	--	--	--	--	--	--	--	--	--	--
ENSAPLG00000000079	KB743832.1	-	356506	356696	191	15	11	19	22	12	9	6.289297093	4.124176614	6.671438588	9.049850328	4.374524059	3.657593802	5.694970765	5.693989396	14.08054762	15.80005622	-0.16623	0.7275	1	FALSE	--	--	--	--	--	--	--	--	--	--
ENSAPLG00000000080	KB743260.1	-	869163	869230	68	13	6	46	1	0	2	15.31012224	6.318591443	45.36784786	1.155428752	0	2.283007896	22.33218718	1.146145549	1.007531942	22.61841422	-4.4886	0.025182	0.17176	FALSE	--	--	--	--	--	--	--	--	--	--
ENSAPLG00000000081	KB743632.1	-	581147	581463	317	0	0	0	0	0	0	0	0	0	0	0	0	0	0	0	0	NA	NA	NA	NA	--	--	--	--	--	--	--	--	--	--
ENSAPLG00000000082	KB744072.1	-	1109825	1109892	68	1	0	5	0	5	0	1.17770171	0	4.93128781	0	5.119694212	0	2.03632984	1.706564737	1.360845851	2.085255688	-0.61572	0.93118	1	FALSE	--	--	--	--	--	--	--	--	--	--
ENSAPLG00000000083	KB742712.1	+	1367235	1367327	93	0	2	0	4	0	5	0	1.540015119	0	3.3793185	0	4.17324024	0.513338373	2.51751958	3.057169041	0.671840291	2.186	0.3054	0.73717	FALSE	--	--	--	--	--	--	--	--	--	--
ENSAPLG00000000084	KB743540.1	+	157545	157648	104	0	0	0	0	0	0	0	0	0	0	0	0	0	0	0	0	NA	NA	NA	NA	--	--	--	--	--	--	--	--	--	--
ENSAPLG00000000085	KB743365.1	-	159835	159903	69	0	0	0	0	0	0	0	0	0	0	0	0	0	0	0	0	NA	NA	NA	NA	--	--	--	--	--	--	--	--	--	--
ENSAPLG00000000086	KB744646.1	-	276760	276830	71	0	0	0	0	0	0	0	0	0	0	0	0	0	0	0	0	NA	NA	NA	NA	--	--	--	--	--	--	--	--	--	--
ENSAPLG00000000087	KB743317.1	-	1168426	1168497	72	0	0	0	0	0	0	0	0	0	0	0	0	0	0	0	0	NA	NA	NA	NA	--	--	--	--	--	--	--	--	--	--
ENSAPLG00000000088	KB742969.1	+	2355632	2355769	138	0	0	1	0	0	0	0	0	0.485981987	0	0	0	0.161993996	0	0	0.342391084	#NAME?	0.9837	1	FALSE	--	--	--	--	--	--	--	--	--	--
ENSAPLG00000000089	KB742651.1	+	1752562	1752635	74	0	1	0	0	3	0	0	0.967712203	0	0	2.822750322	0	0.322570734	0.940916774	0.816507511	0.335920146	1.2813	0.84382	1	FALSE	--	--	--	--	--	--	--	--	--	--
ENSAPLG00000000090	KB742569.1	+	555509	555600	92	0	0	0	0	0	0	0	0	0	0	0	0	0	0	0	0	NA	NA	NA	NA	--	--	--	--	--	--	--	--	--	--
ENSAPLG00000000091	KB743644.1	-	340484	340551	68	1	0	1	0	1	1	1.17770171	0	0.986257562	0	1.023938842	1.141503948	0.721319758	0.721814263	0.596488746	0.715691352	-0.26284	1	1	FALSE	--	--	--	--	--	--	--	--	--	--
ENSAPLG00000000092	KB743012.1	+	536939	537011	73	0	0	0	1	0	0	0	0	0	1.076289796	0	0	0	0.358763265	0.358892791	0	Inf	1	1	FALSE	--	--	--	--	--	--	--	--	--	--
ENSAPLG00000000093	KB742382.1	+	151167	151274	108	1	2	4	2	4	3	0.741515892	1.32612413	2.483907934	1.454984354	2.578808936	2.156174124	1.517182652	2.063322471	2.779420989	2.414704895	0.20294	0.98427	1	FALSE	--	--	--	--	--	--	--	--	--	--
ENSAPLG00000000094	KB743111.1	+	557719	557813	95	0	0	0	0	0	0	0	0	0	0	0	0	0	0	0	0	NA	NA	NA	NA	--	--	--	--	--	--	--	--	--	--
ENSAPLG00000000095	KB742432.1	-	73811	73946	136	2	1	2	5	3	1	1.17770171	0.526549287	0.986257562	2.888571879	1.535908263	0.570751974	0.896836187	1.665077372	2.935291039	1.76730285	0.73195	0.71812	0.99684	FALSE	--	--	--	--	--	--	--	--	--	--
ENSAPLG00000000096	KB743982.1	-	15045	15172	128	1	0	0	0	0	0	0.625654034	0	0	0	0	0	0.208551345	0	0	0.373300268	#NAME?	0.9837	1	FALSE	--	--	--	--	--	--	--	--	--	--
ENSAPLG00000000097	KB743575.1	+	565150	565253	104	0	0	0	0	0	0	0	0	0	0	0	0	0	0	0	0	NA	NA	NA	NA	--	--	--	--	--	--	--	--	--	--
ENSAPLG00000000098	KB742995.1	-	232	292	61	0	0	0	0	0	0	0	0	0	0	0	0	0	0	0	0	NA	NA	NA	NA	--	--	--	--	--	--	--	--	--	--
ENSAPLG00000000099	KB743227.1	-	11357	11440	84	0	0	0	0	0	0	0	0	0	0	0	0	0	0	0	0	NA	NA	NA	NA	--	--	--	--	--	--	--	--	--	--
ENSAPLG00000000100	KB742693.1	-	129475	129558	84	0	0	0	0	0	0	0	0	0	0	0	0	0	0	0	0	NA	NA	NA	NA	--	--	--	--	--	--	--	--	--	--
ENSAPLG00000000101	KB743532.1	+	1218380	1218498	119	0	0	0	0	0	0	0	0	0	0	0	0	0	0	0	0	NA	NA	NA	NA	--	--	--	--	--	--	--	--	--	--
ENSAPLG00000000102	KB743456.1	+	102124	102227	104	1	2	2	1	0	1	0.770035734	1.377128904	1.289721427	0.755472645	0	0.746367966	1.145628688	0.500613537	0.683212366	1.729922727	-1.3403	0.60311	0.94668	FALSE	--	--	--	--	--	--	--	--	--	--
ENSAPLG00000000103	KB744112.1	-	429418	429513	96	0	0	0	0	0	0	0	0	0	0	0	0	0	0	0	0	NA	NA	NA	NA	--	--	--	--	--	--	--	--	--	--
ENSAPLG00000000104	KB742622.1	-	915726	915855	130	7	10	20	8	11	10	4.312200109	5.508515617	10.31777142	4.83502493	5.89158657	5.970943728	6.712829048	5.565851743	9.108198954	12.82012501	-0.49317	0.44051	0.85112	FALSE	--	--	--	--	--	--	--	--	--	--
ENSAPLG00000000105	KB743208.1	-	182467	182565	99	0	0	0	0	0	0	0	0	0	0	0	0	0	0	0	0	NA	NA	NA	NA	--	--	--	--	--	--	--	--	--	--
ENSAPLG00000000106	KB742439.1	+	420125	420231	107	0	0	0	0	0	0	0	0	0	0	0	0	0	0	0	0	NA	NA	NA	NA	--	--	--	--	--	--	--	--	--	--
ENSAPLG00000000107	KB743177.1	+	1076594	1076681	88	0	0	0	1	0	0	0	0	0	0.892831308	0	0	0	0.297610436	0.358892791	0	Inf	1	1	FALSE	--	--	--	--	--	--	--	--	--	--
ENSAPLG00000000108	KB743644.1	-	347584	347651	68	0	0	0	0	0	0	0	0	0	0	0	0	0	0	0	0	NA	NA	NA	NA	--	--	--	--	--	--	--	--	--	--
ENSAPLG00000000109	KB743520.1	-	2344376	2344478	103	0	0	0	0	0	0	0	0	0	0	0	0	0	0	0	0	NA	NA	NA	NA	--	--	--	--	--	--	--	--	--	--
ENSAPLG00000000110	KB742441.1	+	1459202	1459324	123	6	10	7	8	22	12	3.906522747	5.822008376	3.816736582	5.110188951	12.45376023	7.57290424	4.515089235	8.37895114	12.75069898	7.995740652	0.67327	0.28251	0.71687	FALSE	--	--	--	--	--	--	--	--	--	--
ENSAPLG00000000111	KB742637.1	-	264083	264211	129	1	1	1	0	5	1	0.620804002	0.555121729	0.519887707	0	2.698753538	0.601723011	0.565271146	1.10015885	1.685165427	1.051611498	0.68029	0.77819	1	FALSE	--	--	--	--	--	--	--	--	--	--
ENSAPLG00000000112	KB742884.1	+	452031	452163	133	8	9	3	4	6	2	4.817065643	4.845837047	1.51275596	2.362982109	3.141105622	1.167252157	3.72521955	2.223779963	3.717225335	7.036856708	-0.9207	0.35539	0.78279	FALSE	--	--	--	--	--	--	--	--	--	--
ENSAPLG00000000113	KB819681.1	+	899	1022	124	0	0	0	3	3	4	0	0	0	1.900866656	1.684544547	2.503944144	0	2.029785116	3.190464185	0	Inf	0.057725	0.30255	FALSE	--	--	--	--	--	--	--	--	--	--
ENSAPLG00000000114	KB742503.1	+	52872	52960	89	7	5	12	12	14	10	6.298719261	4.023073203	9.042541243	10.59359395	10.95269413	8.721603198	6.454777902	10.08929709	11.36027763	8.401395612	0.4353	0.54615	0.92067	FALSE	--	--	--	--	--	--	--	--	--	--
ENSAPLG00000000115	KB743872.1	-	467213	467287	75	1	0	0	0	2	0	1.067782884	0	0	0	1.856742434	0	0.355927628	0.618914145	0.54433834	0.373300268	0.54417	1	1	FALSE	--	--	--	--	--	--	--	--	--	--
ENSAPLG00000000116	KB743073.1	-	1269283	1269519	237	4	10	16	3	17	14	1.351623904	3.021548651	4.527629652	0.994546267	4.994402117	4.585281681	2.966934069	3.524743355	10.24402833	10.33065987	-0.012149	1	1	FALSE	--	--	--	--	--	--	--	--	--	--
ENSAPLG00000000117	KB742778.1	+	276713	276795	83	0	0	0	0	0	0	0	0	0	0	0	0	0	0	0	0	NA	NA	NA	NA	--	--	--	--	--	--	--	--	--	--
ENSAPLG00000000118	KB743214.1	+	446621	446808	188	0	0	0	0	0	0	0	0	0	0	0	0	0	0	0	0	NA	NA	NA	NA	--	--	--	--	--	--	--	--	--	--
ENSAPLG00000000119	KB743453.1	-	286391	286481	91	0	0	0	0	0	0	0	0	0	0	0	0	0	0	0	0	NA	NA	NA	NA	--	--	--	--	--	--	--	--	--	--
ENSAPLG00000000120	KB743649.1	-	60407	60476	70	0	0	0	0	0	0	0	0	0	0	0	0	0	0	0	0	NA	NA	NA	NA	--	--	--	--	--	--	--	--	--	--
ENSAPLG00000000121	KB744794.1	-	897	989	93	9	10	7	5	9	8	7.750037063	7.700075594	5.047941931	4.224148125	6.738178188	6.677184384	6.832684862	5.879836899	6.838543091	9.115641457	-0.41466	0.63213	0.96191	FALSE	--	--	--	--	--	--	--	--	--	--
ENSAPLG00000000122	KB742999.1	-	672282	672366	85	0	0	0	0	0	0	0	0	0	0	0	0	0	0	0	0	NA	NA	NA	NA	--	--	--	--	--	--	--	--	--	--
ENSAPLG00000000123	KB742622.1	-	919277	919408	132	1	6	1	2	3	3	0.606694821	3.255031956	0.508072077	1.190441744	1.582450938	1.764142465	1.456599618	1.512345049	2.507251819	2.731212226	-0.12343	1	1	FALSE	--	--	--	--	--	--	--	--	--	--
ENSAPLG00000000124	KB750153.1	+	15564	15639	76	1	0	0	2	1	1	1.053733109	0	0	2.067609345	0.916155806	1.021345638	0.35124437	1.33503693	1.314274327	0.373300268	1.8159	0.65487	0.97444	FALSE	--	--	--	--	--	--	--	--	--	--
ENSAPLG00000000125	KB743012.1	+	535938	536009	72	0	0	0	0	1	0	0	0	0	0	0.967053351	0	0	0.322351117	0.27216917	0	Inf	1	1	FALSE	--	--	--	--	--	--	--	--	--	--
ENSAPLG00000000126	KB742668.1	+	472584	472693	110	0	0	0	0	0	0	0	0	0	0	0	0	0	0	0	0	NA	NA	NA	NA	--	--	--	--	--	--	--	--	--	--
ENSAPLG00000000127	KB791458.1	-	38	155	118	0	0	0	0	0	0	0	0	0	0	0	0	0	0	0	0	NA	NA	NA	NA	--	--	--	--	--	--	--	--	--	--
ENSAPLG00000000128	KB743087.1	-	632862	632961	100	0	0	0	0	0	0	0	0	0	0	0	0	0	0	0	0	NA	NA	NA	NA	--	--	--	--	--	--	--	--	--	--
ENSAPLG00000000129	KB744033.1	-	514439	514579	141	0	1	0	0	0	2	0	0.507877326	0	0	0	1.101025085	0.169292442	0.367008362	0.648639151	0.335920146	0.9493	1	1	FALSE	--	--	--	--	--	--	--	--	--	--
ENSAPLG00000000130	KB792883.1	-	47	178	132	0	1	3	4	4	2	0	0.542505326	1.524216232	2.380883488	2.109934584	1.176094977	0.688907186	1.888971016	3.172886995	1.363093397	1.2189	0.49582	0.89041	FALSE	--	--	--	--	--	--	--	--	--	--
ENSAPLG00000000131	KB743821.1	+	695433	695518	86	0	0	1	0	0	0	0	0	0.779831561	0	0	0	0.259943854	0	0	0.342391084	#NAME?	0.9837	1	FALSE	--	--	--	--	--	--	--	--	--	--
ENSAPLG00000000132	KB744077.1	+	582822	583218	397	1	8	6	10	2	3	0.201722207	1.443036837	1.013584598	1.979071917	0.350769981	0.58656626	0.886114547	0.972136053	5.106224974	5.115007936	-0.0024794	0.95796	1	FALSE	--	--	--	--	--	--	--	--	--	--
ENSAPLG00000000133	KB743553.1	+	37455	37537	83	0	0	0	0	0	0	0	0	0	0	0	0	0	0	0	0	NA	NA	NA	NA	--	--	--	--	--	--	--	--	--	--
ENSAPLG00000000134	KB743110.1	-	1287956	1288073	118	0	0	0	0	0	0	0	0	0	0	0	0	0	0	0	0	NA	NA	NA	NA	--	--	--	--	--	--	--	--	5S_rRNA	5S ribosomal RNA [Source:RFAM;Acc:RF00001]
ENSAPLG00000000135	KB742794.1	+	338195	338303	109	0	0	0	1	1	3	0	0	0	0.720817937	0.638787535	2.13639271	0	1.165332727	1.604020688	0	Inf	0.29242	0.72561	FALSE	--	--	--	--	--	--	--	--	--	--
ENSAPLG00000000136	KB742933.1	+	513951	514059	109	0	0	0	1	2	0	0	0	0	0.720817937	1.277575069	0	0	0.666131002	0.903231131	0	Inf	0.56801	0.93058	FALSE	--	--	--	--	--	--	--	--	--	--
ENSAPLG00000000137	KB742622.1	-	918568	918640	73	1	5	6	1	3	3	1.09703721	4.904842673	5.512234046	1.076289796	2.861418135	3.189956238	3.838037976	2.375888056	2.148359028	4.107247499	-0.93494	0.49455	0.88894	FALSE	--	--	--	--	--	--	--	--	--	--
ENSAPLG00000000138	KB809809.1	-	213	296	84	1	0	1	1	0	1	0.953377575	0	0.798398979	0.935347085	0	0.924074625	0.583925518	0.619807236	0.683212366	0.715691352	-0.067003	1	1	FALSE	--	--	--	--	--	--	--	--	--	--
ENSAPLG00000000139	KB761376.1	-	13	79	67	0	0	0	0	0	0	0	0	0	0	0	0	0	0	0	0	NA	NA	NA	NA	--	--	--	--	--	--	--	--	--	--
ENSAPLG00000000140	KB744936.1	-	112608	112700	93	0	1	0	3	0	0	0	0.770007559	0	2.534488875	0	0	0.256669186	0.844829625	1.076678372	0.335920146	1.6804	0.82477	1	FALSE	--	--	--	--	--	--	--	--	--	--
ENSAPLG00000000141	KB743450.1	-	60562	60685	124	14	12	14	2	4	7	9.041709906	6.930068034	7.571912896	1.267244437	2.246059396	4.381902252	7.847896946	2.631735362	4.076699292	14.05072068	-1.7852	0.013712	0.10977	FALSE	--	--	--	--	--	--	--	--	--	--
ENSAPLG00000000142	KB742797.1	-	898854	898939	86	2	0	0	2	4	1	1.862412007	0	0	1.827189654	3.238504245	0.902584517	0.620804002	1.989426139	2.130781838	0.746600536	1.513	0.4861	0.88411	FALSE	--	--	--	--	--	--	--	--	--	--
ENSAPLG00000000143	KB742464.1	-	2063497	2063598	102	0	0	0	0	0	0	0	0	0	0	0	0	0	0	0	0	NA	NA	NA	NA	--	--	--	--	--	--	--	--	--	--
ENSAPLG00000000144	KB743532.1	+	1218122	1218206	85	0	0	0	0	0	0	0	0	0	0	0	0	0	0	0	0	NA	NA	NA	NA	--	--	--	--	--	--	--	--	--	--
ENSAPLG00000000145	KB744358.1	+	70358	70489	132	8	7	8	3	9	8	4.853558564	3.797537281	4.06457662	1.785662616	4.747352814	4.704379907	4.238557488	3.745798446	6.120757509	8.076971836	-0.4001	0.69599	0.98685	FALSE	--	--	--	--	--	--	--	--	--	--
ENSAPLG00000000146	KB743069.1	+	1309582	1309666	85	8	9	16	12	19	10	7.537290947	7.582309732	12.62409679	11.09211602	15.5638704	9.132031584	9.247899158	11.92933933	12.72112348	11.4879408	0.14711	0.83492	1	FALSE	--	--	--	--	--	--	--	--	--	--
ENSAPLG00000000147	KB743069.1	+	1307457	1307539	83	23	21	31	28	25	33	22.1918732	18.11837064	25.04856555	26.50525715	20.97224135	30.86186577	21.7862698	26.11312142	27.55577339	26.25435283	0.069798	0.94611	1	FALSE	--	--	--	--	--	--	--	--	--	--
ENSAPLG00000000148	KB742418.1	-	2356113	2356199	87	0	0	0	1	0	0	0	0	0	0.903093737	0	0	0	0.301031246	0.358892791	0	Inf	1	1	FALSE	--	--	--	--	--	--	--	--	--	--
ENSAPLG00000000149	KB742845.1	+	1716439	1716530	92	0	0	1	0	0	0	0	0	0.728972981	0	0	0	0.242990994	0	0	0.342391084	#NAME?	0.9837	1	FALSE	--	--	--	--	--	--	--	--	--	--
ENSAPLG00000000150	KB752264.1	-	1787	1859	73	1	3	0	3	2	2	1.09703721	2.942905604	0	3.228869388	1.90761209	2.126637492	1.346647604	2.421039657	2.269655864	1.381060705	0.7167	0.80196	1	FALSE	--	--	--	--	--	--	--	--	--	--
ENSAPLG00000000151	KB743380.1	-	1513712	1513794	83	0	0	0	0	0	0	0	0	0	0	0	0	0	0	0	0	NA	NA	NA	NA	--	--	--	--	--	--	--	--	--	--
ENSAPLG00000000152	KB820629.1	-	1706	1807	102	0	0	0	0	0	0	0	0	0	0	0	0	0	0	0	0	NA	NA	NA	NA	--	--	--	--	--	--	--	--	--	--
ENSAPLG00000000153	KB742873.1	-	2957718	2957805	88	2	1	1	0	0	0	1.820084462	0.813757989	0.762108116	0	0	0	1.131983522	0	0	1.424911766	#NAME?	0.33025	0.75894	FALSE	--	--	--	--	--	--	--	--	--	--
ENSAPLG00000000154	KB820629.1	-	584	683	100	1	5	3	1	2	3	0.800837163	3.580535151	2.011965427	0.785691551	1.392556826	2.328668054	2.13111258	1.502305477	1.876189858	3.080074248	-0.71516	0.67012	0.97996	FALSE	--	--	--	--	--	--	--	--	--	--
ENSAPLG00000000155	KB742718.1	-	64052	64119	68	1	0	1	3	7	5	1.17770171	0	0.986257562	3.466286255	7.167571896	5.70751974	0.721319758	5.447125964	4.603460442	0.715691352	2.6853	0.080236	0.37058	FALSE	--	--	--	--	--	--	--	--	--	--
ENSAPLG00000000156	KB742999.1	-	671807	671904	98	0	0	0	0	0	0	0	0	0	0	0	0	0	0	0	0	NA	NA	NA	NA	--	--	--	--	--	--	--	--	--	--
ENSAPLG00000000157	KB743097.1	+	579498	579574	77	0	0	0	0	0	0	0	0	0	0	0	0	0	0	0	0	NA	NA	NA	NA	--	--	--	--	--	--	--	--	--	--
ENSAPLG00000000158	KB742418.1	+	2793639	2793724	86	65	88	62	45	56	58	60.52839024	73.27606821	48.34955676	41.11176721	45.33905944	52.34990199	60.71800507	46.26690955	50.2021845	75.05373745	-0.58017	0.030937	0.19847	FALSE	--	--	--	--	--	--	--	--	--	--
ENSAPLG00000000159	KB745110.1	+	380033	380122	90	0	0	0	0	0	0	0	0	0	0	0	0	0	0	0	0	NA	NA	NA	NA	--	--	--	--	--	--	--	--	--	--
ENSAPLG00000000160	KB743822.1	+	141880	142015	136	4	2	11	1	2	3	2.355403421	1.053098574	5.424416591	0.577714376	1.023938842	1.712255922	2.944306195	1.10463638	1.876189858	5.931343287	-1.6606	0.17906	0.5801	FALSE	--	--	--	--	--	--	--	--	--	--
ENSAPLG00000000161	KB745056.1	+	65497	65576	80	0	0	0	0	0	0	0	0	0	0	0	0	0	0	0	0	NA	NA	NA	NA	--	--	--	--	--	--	--	--	--	--
ENSAPLG00000000162	KB743260.1	-	862285	862352	68	3	5	0	3	5	3	3.533105131	5.265492869	0	3.466286255	5.119694212	3.424511844	2.932866	4.003497437	3.41048295	2.799501533	0.28481	0.89445	1	FALSE	--	--	--	--	--	--	--	--	--	--
ENSAPLG00000000163	KB744822.1	+	24245	24360	116	0	0	0	0	0	0	0	0	0	0	0	0	0	0	0	0	NA	NA	NA	NA	--	--	--	--	--	--	--	--	--	--
ENSAPLG00000000164	KB742985.1	+	858670	858761	92	0	0	0	0	0	0	0	0	0	0	0	0	0	0	0	0	NA	NA	NA	NA	--	--	--	--	--	--	--	--	--	--
ENSAPLG00000000165	KB742563.1	-	919500	919579	80	0	1	0	0	1	1	0	0.895133788	0	0	0.870348016	0.970278356	0.298377929	0.613542124	0.596488746	0.335920146	0.82838	1	1	FALSE	--	--	--	--	--	--	--	--	--	--
ENSAPLG00000000166	KB742833.1	-	4266590	4266644	55	1	0	0	0	0	0	1.456067569	0	0	0	0	0	0.485355856	0	0	0.373300268	#NAME?	0.9837	1	FALSE	--	--	--	--	--	--	--	--	--	--
ENSAPLG00000000167	KB743833.1	-	1040093	1040224	132	0	2	0	0	0	0	0	1.085010652	0	0	0	0	0.361670217	0	0	0.671840291	#NAME?	0.70145	0.98685	FALSE	--	--	--	--	--	--	--	--	--	--
ENSAPLG00000000168	KB744753.1	+	76604	76670	67	0	0	0	0	1	0	0	0	0	0	1.039221512	0	0	0.346407171	0.27216917	0	Inf	1	1	FALSE	--	--	--	--	--	--	--	--	--	--
ENSAPLG00000000169	KB744799.1	-	11233	11364	132	18	16	35	13	21	21	10.92050677	8.680085215	17.78252271	7.737871337	11.07715657	12.34899726	12.46103823	10.38800839	17.19186994	24.07781509	-0.48598	0.30489	0.73683	FALSE	--	--	--	--	--	--	--	--	--	--
ENSAPLG00000000170	KB746286.1	+	382526	382601	76	0	0	0	0	0	0	0	0	0	0	0	0	0	0	0	0	NA	NA	NA	NA	--	--	--	--	--	--	--	--	--	--
ENSAPLG00000000171	KB810877.1	-	14	162	149	0	0	0	0	0	0	0	0	0	0	0	0	0	0	0	0	NA	NA	NA	NA	--	--	--	--	--	--	--	--	--	--
ENSAPLG00000000172	KB743173.1	-	16528	16615	88	0	0	0	1	0	0	0	0	0	0.892831308	0	0	0	0.297610436	0.358892791	0	Inf	1	1	FALSE	--	--	--	--	--	--	--	--	--	--
ENSAPLG00000000173	KB742989.1	-	120814	120876	63	2	1	2	1	0	1	2.5423402	1.136677826	2.129063944	1.247129446	0	1.232099499	1.936027323	0.826409649	0.683212366	1.76730285	-1.3711	0.60167	0.94613	FALSE	--	--	--	--	--	--	--	--	--	--
ENSAPLG00000000174	KB743157.1	-	1098956	1099040	85	0	0	0	0	0	0	0	0	0	0	0	0	0	0	0	0	NA	NA	NA	NA	--	--	--	--	--	--	--	--	--	--
ENSAPLG00000000175	KB742664.1	-	482461	482528	68	747	742	988	661	734	664	879.7431777	781.3991418	974.4224713	763.7384049	751.5711103	757.9586215	878.521597	757.7560455	652.3485038	866.3904393	-0.40937	0.0099362	0.086585	FALSE	--	--	--	--	--	--	--	--	--	--
ENSAPLG00000000176	KB742383.1	-	405363	405479	117	0	0	0	0	0	1	0	0	0	0	0	0.663438192	0	0.221146064	0.324319576	0	Inf	1	1	FALSE	--	--	--	--	--	--	--	--	--	--
ENSAPLG00000000177	KB743120.1	-	35541	35609	69	0	0	1	0	0	0	0	0	0.971963974	0	0	0	0.323987991	0	0	0.342391084	#NAME?	0.9837	1	FALSE	--	--	--	--	--	--	--	--	--	--
ENSAPLG00000000178	KB743076.1	+	122320	122387	68	6	4	7	17	30	39	7.066210263	4.212394295	6.903802935	19.64228878	30.71816527	44.51865397	6.060802498	31.62636934	26.914716	5.980219779	2.1701	0.00016043	0.0030319	UP	--	--	--	--	--	--	--	--	--	--
ENSAPLG00000000179	KB744031.1	+	567758	567849	92	15	23	14	15	19	13	13.05712766	17.90267576	10.20562173	12.81018833	14.37966287	10.96836402	13.72180838	12.71940508	14.77076058	18.11914255	-0.29477	0.58116	0.93638	FALSE	--	--	--	--	--	--	--	--	--	--
ENSAPLG00000000180	KB742659.1	+	1367702	1367784	83	0	0	0	0	1	0	0	0	0	0	0.838889654	0	0	0.279629885	0.27216917	0	Inf	1	1	FALSE	--	--	--	--	--	--	--	--	--	--
ENSAPLG00000000181	KB819246.1	-	939	1013	75	0	0	0	0	0	0	0	0	0	0	0	0	0	0	0	0	NA	NA	NA	NA	--	--	--	--	--	--	--	--	--	--
ENSAPLG00000000182	KB744234.1	+	183810	183896	87	0	0	2	2	1	4	0	0	1.541735959	1.806187474	0.800320015	3.568839929	0.513911986	2.058449139	2.287233054	0.684782168	1.7399	0.47993	0.87986	FALSE	--	--	--	--	--	--	--	--	--	--
ENSAPLG00000000183	KB768349.1	+	4	114	111	0	0	0	0	0	0	0	0	0	0	0	0	0	0	0	0	NA	NA	NA	NA	--	--	--	--	--	--	--	--	--	--
ENSAPLG00000000184	KB742541.1	+	219988	220085	98	3	0	2	0	0	0	2.451542336	0	1.368683964	0	0	0	1.273408767	0	0	1.804682972	#NAME?	0.22441	0.64437	FALSE	--	--	--	--	--	--	--	--	--	--
ENSAPLG00000000185	KB743814.1	+	304269	304403	135	3	3	4	1	1	1	1.77963814	1.591348956	1.987126347	0.581993742	0.515761787	0.574979766	1.786037815	0.557578432	0.955381537	3.497225577	-1.8721	0.25778	0.68449	FALSE	--	--	--	--	--	--	--	--	--	--
ENSAPLG00000000186	KB742622.1	-	921368	921439	72	2	6	1	1	3	1	2.224547675	5.967558585	0.931465475	1.091238266	2.901160053	1.078087062	3.041190579	1.690161794	1.499719877	3.104512494	-1.0497	0.55511	0.92453	FALSE	--	--	--	--	--	--	--	--	--	--
ENSAPLG00000000187	KB742873.1	-	2955789	2955872	84	0	0	0	2	0	0	0	0	0	1.870694169	0	0	0	0.623564723	0.717785581	0	Inf	0.74549	1	FALSE	--	--	--	--	--	--	--	--	--	--
ENSAPLG00000000188	KB743696.1	-	731599	731690	92	1	1	1	1	3	1	0.870475177	0.778377207	0.728972981	0.854012556	2.270473085	0.843720309	0.792608455	1.322735317	1.499719877	1.051611498	0.51209	0.91012	1	FALSE	--	--	--	--	--	--	--	--	--	--
ENSAPLG00000000189	KB744232.1	+	903434	903535	102	0	0	0	0	0	0	0	0	0	0	0	0	0	0	0	0	NA	NA	NA	NA	--	--	--	--	--	--	--	--	--	--
ENSAPLG00000000190	KB742948.1	-	806587	806695	109	0	0	0	1	0	0	0	0	0	0.720817937	0	0	0	0.240272646	0.358892791	0	Inf	1	1	FALSE	--	--	--	--	--	--	--	--	--	--
ENSAPLG00000000191	KB744156.1	-	711610	711698	89	1	3	2	0	4	2	0.899817037	2.413843922	1.507090207	0	3.129341181	1.74432064	1.606917056	1.62455394	1.737315832	2.065842873	-0.24987	1	1	FALSE	--	--	--	--	--	--	--	--	--	--
ENSAPLG00000000192	KB742489.1	+	1663143	1663274	132	2	9	5	3	2	6	1.213389641	4.882547933	2.540360387	1.785662616	1.054967292	3.52828493	2.878765987	2.122971613	3.566934167	5.481837266	-0.61997	0.53187	0.91184	FALSE	--	--	--	--	--	--	--	--	--	--
ENSAPLG00000000193	KB743399.1	-	251559	251652	94	0	0	0	0	0	0	0	0	0	0	0	0	0	0	0	0	NA	NA	NA	NA	--	--	--	--	--	--	--	--	--	--
ENSAPLG00000000194	KB747920.1	-	8	73	66	0	0	0	0	0	0	0	0	0	0	0	0	0	0	0	0	NA	NA	NA	NA	--	--	--	--	--	--	--	--	--	--
ENSAPLG00000000195	KB742745.1	+	17749	17930	182	1	2	1	0	0	3	0.440020419	0.786930802	0.368491836	0	0	1.279487942	0.531814353	0.426495981	0.972958727	1.387531643	-0.51207	0.93634	1	FALSE	--	--	--	--	--	--	--	--	--	--
ENSAPLG00000000196	KB742999.1	-	672003	672060	58	0	0	0	0	0	0	0	0	0	0	0	0	0	0	0	0	NA	NA	NA	NA	--	--	--	--	--	--	--	--	--	--
ENSAPLG00000000197	KB743713.1	+	866710	866824	115	0	0	0	0	0	0	0	0	0	0	0	0	0	0	0	0	NA	NA	NA	NA	--	--	--	--	--	--	--	--	--	--
ENSAPLG00000000198	KB810192.1	-	5	323	319	2	2	5	2	2	3	0.502092265	0.448969925	1.051183608	0.492596584	0.43653819	0.729989986	0.667415266	0.553041586	2.235082649	3.130396247	-0.48602	0.78457	1	FALSE	--	--	--	--	--	--	--	--	--	--
ENSAPLG00000000199	KB753470.1	+	683	759	77	0	0	0	0	0	0	0	0	0	0	0	0	0	0	0	0	NA	NA	NA	NA	--	--	--	--	--	--	--	--	--	--
ENSAPLG00000000200	KB743065.1	+	380459	380542	84	0	0	0	0	0	0	0	0	0	0	0	0	0	0	0	0	NA	NA	NA	NA	--	--	--	--	--	--	--	--	--	--
ENSAPLG00000000201	KB743696.1	-	204852	204926	75	3	3	7	5	2	5	3.203348653	2.864428121	6.259447994	5.237943674	1.856742434	5.174817898	4.109074922	4.089834669	3.960400172	4.524398828	-0.19208	0.87499	1	FALSE	--	--	--	--	--	--	--	--	--	--
ENSAPLG00000000202	KB742446.1	-	727583	727665	83	4	14	8	3	9	4	3.859456208	12.07891376	6.464145949	2.83984898	7.550006885	3.740832215	7.467505307	4.71022936	4.823479207	8.935211782	-0.88943	0.29964	0.73293	FALSE	--	--	--	--	--	--	--	--	--	--
ENSAPLG00000000203	KB742870.1	+	42929	43247	319	5	5	3	3	0	0	1.255230663	1.122424812	0.630710165	0.738894876	0	0	1.002788547	0.246298292	1.076678372	4.573275321	-2.0866	0.12059	0.47172	FALSE	--	--	--	--	--	--	--	--	--	--
ENSAPLG00000000204	KB751271.1	-	7127	7192	66	2	1	0	2	2	2	2.426779282	1.085010652	0	2.380883488	2.109934584	2.352189953	1.170596645	2.281002675	1.910763073	1.082520682	0.81975	0.76665	1	FALSE	--	--	--	--	--	--	--	--	--	--
ENSAPLG00000000205	KB742383.1	-	411319	411426	108	2	2	0	2	0	1	1.483031784	1.32612413	0	1.454984354	0	0.718724708	0.936385305	0.724569687	1.042105157	1.418440828	-0.44481	0.93715	1	FALSE	--	--	--	--	--	--	--	--	--	--
ENSAPLG00000000206	KB742689.1	+	263566	263676	111	2	0	0	0	0	0	1.442949843	0	0	0	0	0	0.480983281	0	0	0.746600536	#NAME?	0.68904	0.98685	FALSE	--	--	--	--	--	--	--	--	--	--
ENSAPLG00000000207	KB807075.1	+	287	365	79	1	0	0	4	3	2	1.013717928	0	0	3.978185069	2.644095238	1.965120721	0.337905976	2.862467009	2.900717825	0.373300268	2.958	0.18637	0.59123	FALSE	--	--	--	--	--	--	--	--	--	--
ENSAPLG00000000208	KB742651.1	+	1231430	1231517	88	762	655	990	719	998	923	693.4521799	533.0114827	754.487035	641.9457106	789.6430181	814.1517476	660.3168992	748.5801588	829.0157167	843.4496728	-0.024903	0.91511	1	FALSE	--	--	--	--	--	--	--	--	--	--
ENSAPLG00000000209	KB744461.1	+	232856	232973	118	12	16	15	10	20	14	8.144106744	9.709925833	8.525277232	6.658402976	11.80132903	9.209421682	8.79310327	9.223051229	13.57278537	14.99019181	-0.1433	0.86533	1	FALSE	--	--	--	--	--	--	--	--	--	--
ENSAPLG00000000210	KB743532.1	+	1217919	1218040	122	0	0	0	0	0	0	0	0	0	0	0	0	0	0	0	0	NA	NA	NA	NA	--	--	--	--	--	--	--	--	--	--
ENSAPLG00000000211	KB744088.1	-	1025842	1025976	135	4	1	4	1	5	0	2.372850854	0.530449652	1.987126347	0.581993742	2.578808936	0	1.630142284	1.053600893	1.719738642	3.198685554	-0.89529	0.67045	0.98002	FALSE	--	--	--	--	--	--	--	--	--	--
ENSAPLG00000000212	KB742479.1	-	1858226	1858318	93	0	0	0	0	0	0	0	0	0	0	0	0	0	0	0	0	NA	NA	NA	NA	--	--	--	--	--	--	--	--	--	--
ENSAPLG00000000213	KB743409.1	-	143440	143548	109	0	0	1	0	1	0	0	0	0.615279947	0	0.638787535	0	0.205093316	0.212929178	0.27216917	0.342391084	-0.33114	1	1	FALSE	--	--	--	--	--	--	--	--	--	--
ENSAPLG00000000214	KB743456.1	+	72691	72770	80	0	0	0	0	1	0	0	0	0	0	0.870348016	0	0	0.290116005	0.27216917	0	Inf	1	1	FALSE	--	--	--	--	--	--	--	--	--	--
ENSAPLG00000000215	KB743644.1	+	279148	279275	128	2	3	6	4	1	4	1.251308067	1.678375852	3.143695979	2.455286097	0.54396751	2.425695889	2.024459966	1.808316499	3.005018636	3.808707476	-0.34193	0.78428	1	FALSE	--	--	--	--	--	--	--	--	--	--
ENSAPLG00000000216	KB743509.1	+	772801	772882	82	2	2	0	0	0	0	1.953261374	1.746602513	0	0	0	0	1.233287962	0	0	1.418440828	#NAME?	0.33097	0.75909	FALSE	--	--	--	--	--	--	--	--	--	--
ENSAPLG00000000217	KB743227.1	-	10659	10735	77	0	0	0	0	0	0	0	0	0	0	0	0	0	0	0	0	NA	NA	NA	NA	--	--	--	--	--	--	--	--	--	--
ENSAPLG00000000218	KB742403.1	-	181467	181622	156	0	0	0	0	0	0	0	0	0	0	0	0	0	0	0	0	NA	NA	NA	NA	--	--	--	--	--	--	--	--	--	--
ENSAPLG00000000219	KB743696.1	-	468306	468405	100	6	11	12	20	16	17	4.805022979	7.877177332	8.047861707	15.71383102	11.1404546	13.19578564	6.910020673	13.35002376	17.04599532	10.04361622	0.76315	0.21371	0.63109	FALSE	--	--	--	--	--	--	--	--	--	--
ENSAPLG00000000220	KB742512.1	-	150869	150967	99	0	1	0	0	0	0	0	0.723340435	0	0	0	0	0.241113478	0	0	0.335920146	#NAME?	0.9837	1	FALSE	--	--	--	--	--	--	--	--	--	--
ENSAPLG00000000221	KB742797.1	-	915153	915240	88	0	0	0	1	0	0	0	0	0	0.892831308	0	0	0	0.297610436	0.358892791	0	Inf	1	1	FALSE	--	--	--	--	--	--	--	--	--	--
ENSAPLG00000000222	KB742845.1	+	1714823	1714914	92	0	0	0	0	0	1	0	0	0	0	0	0.843720309	0	0.281240103	0.324319576	0	Inf	1	1	FALSE	--	--	--	--	--	--	--	--	--	--
ENSAPLG00000000223	KB743012.1	+	536411	536478	68	0	0	0	0	1	0	0	0	0	0	1.023938842	0	0	0.341312947	0.27216917	0	Inf	1	1	FALSE	--	--	--	--	--	--	--	--	--	--
ENSAPLG00000000224	KB742496.1	-	330292	330584	293	0	0	0	0	0	0	0	0	0	0	0	0	0	0	0	0	NA	NA	NA	NA	--	--	--	--	--	--	--	--	--	--
ENSAPLG00000000225	KB742446.1	-	727339	727422	84	1	1	3	6	2	0	0.953377575	0.852508369	2.395196936	5.612082508	1.657805745	0	1.40036096	2.423296084	2.697695084	1.736393665	0.63563	0.83228	1	FALSE	--	--	--	--	--	--	--	--	--	--
ENSAPLG00000000226	KB742477.1	+	34337	34406	70	0	0	0	0	0	0	0	0	0	0	0	0	0	0	0	0	NA	NA	NA	NA	--	--	--	--	--	--	--	--	--	--
ENSAPLG00000000227	KB820629.1	-	1140	1211	72	4	1	4	1	4	4	4.449095351	0.994593098	3.725861901	1.091238266	3.868213404	4.312348248	3.056516783	3.090599973	2.744847774	3.198685554	-0.22075	1	1	FALSE	--	--	--	--	--	--	--	--	--	--
ENSAPLG00000000228	KB742432.1	+	4030199	4030303	105	0	0	0	0	0	0	0	0	0	0	0	0	0	0	0	0	NA	NA	NA	NA	--	--	--	--	--	--	--	--	--	--
ENSAPLG00000000229	KB742833.1	-	1117129	1117179	51	0	0	0	0	0	0	0	0	0	0	0	0	0	0	0	0	NA	NA	NA	NA	--	--	--	--	--	--	--	--	--	--
ENSAPLG00000000230	KB742956.1	+	216982	217099	118	0	0	0	0	0	0	0	0	0	0	0	0	0	0	0	0	NA	NA	NA	NA	--	--	--	--	--	--	--	--	5S_rRNA	5S ribosomal RNA [Source:RFAM;Acc:RF00001]
ENSAPLG00000000231	KB744454.1	-	52921	53021	101	0	0	0	1	2	1	0	0	0	0.777912427	1.378769134	0.768537312	0	0.975072958	1.227550707	0	Inf	0.41282	0.83256	FALSE	--	--	--	--	--	--	--	--	--	--
ENSAPLG00000000232	KB742900.1	-	182853	182938	86	0	0	1	0	0	0	0	0	0.779831561	0	0	0	0.259943854	0	0	0.342391084	#NAME?	0.9837	1	FALSE	--	--	--	--	--	--	--	--	--	--
ENSAPLG00000000233	KB742655.1	+	1698330	1698459	130	2	0	1	1	6	5	1.232057174	0	0.515888571	0.604378116	3.213592674	2.985471864	0.582648582	2.267814218	3.61350569	1.08899162	1.7304	0.25376	0.67923	FALSE	--	--	--	--	--	--	--	--	--	--
ENSAPLG00000000234	KB742685.1	+	1918157	1918233	77	0	0	0	0	0	0	0	0	0	0	0	0	0	0	0	0	NA	NA	NA	NA	--	--	--	--	--	--	--	--	--	--
ENSAPLG00000000235	KB743440.1	-	19001	19136	136	0	0	0	0	0	0	0	0	0	0	0	0	0	0	0	0	NA	NA	NA	NA	--	--	--	--	--	--	--	--	--	--
ENSAPLG00000000236	KB743891.1	-	655217	655297	81	1	1	4	10	4	5	0.988687856	0.884082753	3.311877246	9.699895693	3.438411915	4.791498053	1.728215952	5.976601887	6.299202466	2.078784749	1.5994	0.17949	0.58064	FALSE	--	--	--	--	--	--	--	--	--	--
ENSAPLG00000000237	KB743381.1	-	120499	120647	149	0	0	0	0	3	3	0	0	0	0	1.401902845	1.562864466	0	0.98825577	1.789466238	0	Inf	0.22393	0.64401	FALSE	--	--	--	--	--	--	--	--	--	--
ENSAPLG00000000238	KB743545.1	-	426608	426708	101	0	0	0	0	0	0	0	0	0	0	0	0	0	0	0	0	NA	NA	NA	NA	--	--	--	--	--	--	--	--	--	--
ENSAPLG00000000239	KB742969.1	+	71416	71483	68	0	2	1	2	3	2	0	2.106197148	0.986257562	2.310857503	3.071816527	2.283007896	1.030818237	2.555227309	2.182932243	1.014231375	1.1059	0.64969	0.97206	FALSE	--	--	--	--	--	--	--	--	--	--
ENSAPLG00000000240	KB743922.1	+	285966	286039	74	0	0	1	0	0	0	0	0	0.906290733	0	0	0	0.302096911	0	0	0.342391084	#NAME?	0.9837	1	FALSE	--	--	--	--	--	--	--	--	--	--
ENSAPLG00000000241	KB742622.1	-	1805729	1806005	277	0	1	2	0	0	2	0	0.258522394	0.48422754	0	0	0.560449592	0.247583311	0.186816531	0.648639151	1.020702313	-0.65407	0.94746	1	FALSE	--	--	--	--	--	--	--	--	--	--
ENSAPLG00000000242	KB743192.1	+	161497	161597	101	0	0	0	0	0	0	0	0	0	0	0	0	0	0	0	0	NA	NA	NA	NA	--	--	--	--	--	--	--	--	--	--
ENSAPLG00000000243	KB744031.1	+	569218	569314	97	9	2	7	8	13	7	7.430447905	1.476509341	4.839779377	6.479930319	9.331566357	5.601607002	4.582245541	7.137701226	8.679578568	6.428280292	0.43319	0.56256	0.92898	FALSE	--	--	--	--	--	--	--	--	--	--
ENSAPLG00000000244	KB742382.1	+	145962	146046	85	0	0	0	0	0	0	0	0	0	0	0	0	0	0	0	0	NA	NA	NA	NA	--	--	--	--	--	--	--	--	--	--
ENSAPLG00000000245	KB743777.1	+	6704	6847	144	7	2	1	3	1	2	3.892958432	0.994593098	0.465732738	1.636857398	0.483526676	1.078087062	1.784428089	1.066157045	1.997486694	3.627333253	-0.86072	0.56451	0.92988	FALSE	--	--	--	--	--	--	--	--	--	--
ENSAPLG00000000246	KB743458.1	+	552601	552673	73	1	0	0	0	0	0	1.09703721	0	0	0	0	0	0.36567907	0	0	0.373300268	#NAME?	0.9837	1	FALSE	--	--	--	--	--	--	--	--	--	--
ENSAPLG00000000247	KB744325.1	-	357344	357436	93	0	0	0	0	1	0	0	0	0	0	0.748686465	0	0	0.249562155	0.27216917	0	Inf	1	1	FALSE	--	--	--	--	--	--	--	--	--	--
ENSAPLG00000000248	KB743893.1	+	218607	218682	76	1	0	0	2	1	3	1.053733109	0	0	2.067609345	0.916155806	3.064036913	0.35124437	2.015934021	1.962913479	0.373300268	2.3946	0.40148	0.82388	FALSE	--	--	--	--	--	--	--	--	--	--
ENSAPLG00000000249	KB742567.1	+	1165328	1165430	103	0	0	0	0	0	0	0	0	0	0	0	0	0	0	0	0	NA	NA	NA	NA	--	--	--	--	--	--	--	--	5S_rRNA	5S ribosomal RNA [Source:RFAM;Acc:RF00001]
ENSAPLG00000000250	KB742605.1	+	538752	538850	99	1	3	1	0	1	1	0.808926427	2.170021304	0.677429437	0	0.703311528	0.784063318	1.218792389	0.495791615	0.596488746	1.723451789	-1.5307	0.60682	0.9484	FALSE	--	--	--	--	--	--	--	--	--	--
ENSAPLG00000000251	KB742439.1	+	2516635	2516727	93	0	0	0	0	0	0	0	0	0	0	0	0	0	0	0	0	NA	NA	NA	NA	--	--	--	--	--	--	--	--	--	--
ENSAPLG00000000252	KB742966.1	+	252644	252738	95	0	0	0	0	0	0	0	0	0	0	0	0	0	0	0	0	NA	NA	NA	NA	--	--	--	--	--	--	--	--	--	--
ENSAPLG00000000253	KB744461.1	+	244774	244900	127	1	0	0	0	1	1	0.630580443	0	0	0	0.548250719	0.611198964	0.210193481	0.386483228	0.596488746	0.373300268	0.67616	1	1	FALSE	--	--	--	--	--	--	--	--	--	--
ENSAPLG00000000254	KB742563.1	-	918702	918805	104	0	1	0	0	0	0	0	0.688564452	0	0	0	0	0.229521484	0	0	0.335920146	#NAME?	0.9837	1	FALSE	--	--	--	--	--	--	--	--	--	--
ENSAPLG00000000255	KB759911.1	+	9	83	75	0	0	0	0	0	0	0	0	0	0	0	0	0	0	0	0	NA	NA	NA	NA	--	--	--	--	--	--	--	--	--	--
ENSAPLG00000000256	KB743456.1	+	82020	82091	72	0	0	0	0	0	0	0	0	0	0	0	0	0	0	0	0	NA	NA	NA	NA	--	--	--	--	--	--	--	--	--	--
ENSAPLG00000000257	KB743948.1	+	154767	154834	68	0	2	0	2	3	10	0	2.106197148	0	2.310857503	3.071816527	11.41503948	0.702065716	5.599237837	4.777488849	0.671840291	2.8301	0.12872	0.48979	FALSE	--	--	--	--	--	--	--	--	--	--
ENSAPLG00000000258	KB743404.1	+	1415023	1415132	110	0	0	0	0	0	0	0	0	0	0	0	0	0	0	0	0	NA	NA	NA	NA	--	--	--	--	--	--	--	--	--	--
ENSAPLG00000000259	KB742513.1	-	760941	761024	84	0	0	0	0	0	0	0	0	0	0	0	0	0	0	0	0	NA	NA	NA	NA	--	--	--	--	--	--	--	--	--	--
ENSAPLG00000000260	KB742483.1	+	1371226	1371312	87	1	12	18	10	11	7	0.920502486	9.877338348	13.87562363	9.03093737	8.803520161	6.245469876	8.224488155	8.026642469	8.853025809	10.56738152	-0.25538	0.74745	1	FALSE	--	--	--	--	--	--	--	--	--	--
ENSAPLG00000000261	KB786566.1	+	88	133	46	0	0	0	0	0	0	0	0	0	0	0	0	0	0	0	0	NA	NA	NA	NA	--	--	--	--	--	--	--	--	--	--
ENSAPLG00000000262	KB744722.1	+	3592	3659	68	0	0	0	0	1	0	0	0	0	0	1.023938842	0	0	0.341312947	0.27216917	0	Inf	1	1	FALSE	--	--	--	--	--	--	--	--	--	--
ENSAPLG00000000263	KB743097.1	+	579965	580049	85	361	264	344	326	378	329	340.120254	222.4144188	271.4180811	301.3358184	309.6391059	300.4438391	277.9842513	303.8062545	326.5801365	341.2268481	-0.063294	0.74599	1	FALSE	--	--	--	--	--	--	--	--	--	--
ENSAPLG00000000264	KB742464.1	+	2770142	2770306	165	0	0	0	0	0	0	0	0	0	0	0	0	0	0	0	0	NA	NA	NA	NA	--	--	--	--	--	--	--	--	--	--
ENSAPLG00000000265	KB742770.1	+	74225	74309	85	0	0	0	0	0	0	0	0	0	0	0	0	0	0	0	0	NA	NA	NA	NA	--	--	--	--	--	--	--	--	--	--
ENSAPLG00000000266	KB742535.1	+	1322057	1322158	102	0	0	0	0	0	0	0	0	0	0	0	0	0	0	0	0	NA	NA	NA	NA	--	--	--	--	--	--	--	--	--	--
ENSAPLG00000000267	KB747461.1	-	662	825	164	14	9	20	11	11	36	6.836414807	3.929855654	8.178721247	5.269882355	4.670160086	17.03903454	6.314997236	8.993025661	18.61718629	15.09730674	0.30234	0.747	1	FALSE	--	--	--	--	--	--	--	--	--	--
ENSAPLG00000000268	KB742594.1	-	38221	38332	112	0	0	0	0	0	0	0	0	0	0	0	0	0	0	0	0	NA	NA	NA	NA	--	--	--	--	--	--	--	--	--	--
ENSAPLG00000000269	KB742873.1	+	2138426	2138559	134	6	10	23	8	11	3	3.585838044	5.344082315	11.51124498	4.690695828	5.715718314	1.737811981	6.813721779	4.048075374	6.837961925	13.47399799	-0.97854	0.25016	0.67608	FALSE	--	--	--	--	--	--	--	--	--	--
ENSAPLG00000000270	KB744646.1	-	265266	265361	96	0	0	0	0	0	0	0	0	0	0	0	0	0	0	0	0	NA	NA	NA	NA	--	--	--	--	--	--	--	--	--	--
ENSAPLG00000000271	KB743696.1	-	203998	204071	74	2	4	3	5	3	2	2.164424765	3.870848812	2.718872198	5.308726697	2.822750322	2.097899148	2.918048592	3.409792056	3.259610615	3.11745437	0.064331	1	1	FALSE	--	--	--	--	--	--	--	--	--	--
ENSAPLG00000000272	KB743162.1	-	797890	798061	172	5	0	2	0	0	2	2.328015009	0	0.779831561	0	0	0.902584517	1.035948857	0.300861506	0.648639151	2.551283509	-1.9757	0.38688	0.81089	FALSE	--	--	--	--	--	--	--	--	--	--
ENSAPLG00000000273	KB743413.1	+	341727	341806	80	0	0	0	0	0	0	0	0	0	0	0	0	0	0	0	0	NA	NA	NA	NA	--	--	--	--	--	--	--	--	--	--
ENSAPLG00000000274	KB743872.1	-	466898	467001	104	1	0	0	0	0	0	0.770035734	0	0	0	0	0	0.256678578	0	0	0.373300268	#NAME?	0.9837	1	FALSE	--	--	--	--	--	--	--	--	--	--
ENSAPLG00000000275	KB742446.1	-	725617	725680	64	4	4	2	3	1	1	5.00523227	4.475668939	2.095797319	3.682929146	1.08793502	1.212847945	3.858899509	1.994570704	1.673167118	3.521663823	-1.0737	0.45764	0.86595	FALSE	--	--	--	--	--	--	--	--	--	--
ENSAPLG00000000276	KB742800.1	-	602208	602278	71	1	1	3	2	1	1	1.127939666	1.008601451	2.833754122	2.213215637	0.980673821	1.093271387	1.65676508	1.429053615	1.314274327	1.736393665	-0.40183	0.92691	1	FALSE	--	--	--	--	--	--	--	--	--	--
ENSAPLG00000000277	KB742554.1	+	48532	48666	135	0	0	0	1	0	0	0	0	0	0.581993742	0	0	0	0.193997914	0.358892791	0	Inf	1	1	FALSE	--	--	--	--	--	--	--	--	--	--
ENSAPLG00000000278	KB743352.1	+	114257	114334	78	0	0	0	0	0	0	0	0	0	0	0	0	0	0	0	0	NA	NA	NA	NA	--	--	--	--	--	--	--	--	--	--
ENSAPLG00000000279	KB743020.1	+	263520	263628	109	0	0	0	0	0	0	0	0	0	0	0	0	0	0	0	0	NA	NA	NA	NA	--	--	--	--	--	--	--	--	5S_rRNA	5S ribosomal RNA [Source:RFAM;Acc:RF00001]
ENSAPLG00000000280	KB742943.1	+	1967666	1967772	107	0	0	0	0	1	1	0	0	0	0	0.650727489	0.725441761	0	0.458723083	0.596488746	0	Inf	0.76944	1	FALSE	--	--	--	--	--	--	--	--	--	--
ENSAPLG00000000281	KB743923.1	-	90606	90692	87	0	0	0	0	0	0	0	0	0	0	0	0	0	0	0	0	NA	NA	NA	NA	--	--	--	--	--	--	--	--	--	--
ENSAPLG00000000282	KB742693.1	-	133298	133373	76	0	0	0	0	0	0	0	0	0	0	0	0	0	0	0	0	NA	NA	NA	NA	--	--	--	--	--	--	--	--	--	--
ENSAPLG00000000283	KB742835.1	-	31831	31917	87	0	0	0	0	0	0	0	0	0	0	0	0	0	0	0	0	NA	NA	NA	NA	--	--	--	--	--	--	--	--	--	--
ENSAPLG00000000284	KB743948.1	-	199178	199245	68	7	9	12	2	1	1	8.243911973	9.477887165	11.83509075	2.310857503	1.023938842	1.141503948	9.852296628	1.492100098	1.314274327	9.745076194	-2.8904	0.0038858	0.041782	DOWN	--	--	--	--	--	--	--	--	--	--
ENSAPLG00000000285	KB742678.1	-	80921	81038	118	1	5	4	1	4	1	0.678675562	3.034351823	2.273407262	0.665840298	2.360265806	0.657815834	1.995478216	1.227973979	1.771889047	3.422465332	-0.94975	0.57016	0.93158	FALSE	--	--	--	--	--	--	--	--	--	--
ENSAPLG00000000286	KB780602.1	+	62	131	70	0	0	1	1	2	0	0	0	0.958078775	1.122416502	1.989366894	0	0.319359592	1.037261132	0.903231131	0.342391084	1.3995	0.83613	1	FALSE	--	--	--	--	--	--	--	--	--	--
ENSAPLG00000000287	KB743662.1	+	974827	974910	84	0	0	0	0	0	0	0	0	0	0	0	0	0	0	0	0	NA	NA	NA	NA	--	--	--	--	--	--	--	--	--	--
ENSAPLG00000000288	KB742800.1	-	602522	602589	68	2	0	0	0	0	0	2.355403421	0	0	0	0	0	0.785134474	0	0	0.746600536	#NAME?	0.68904	0.98685	FALSE	--	--	--	--	--	--	--	--	--	--
ENSAPLG00000000289	KB744461.1	+	231657	231800	144	17	10	13	8	10	7	9.45432762	4.972965488	6.054525589	4.364953062	4.835266755	3.773304717	6.827272899	4.324508178	7.863071057	14.15639011	-0.84829	0.19345	0.60163	FALSE	--	--	--	--	--	--	--	--	--	--
ENSAPLG00000000290	KB742464.1	-	2234997	2235125	129	2	6	9	6	12	7	1.241608005	3.330730373	4.678989364	3.654379308	6.477008491	4.212061079	3.083775914	4.781149626	7.689623816	5.843641165	0.39605	0.66436	0.97743	FALSE	--	--	--	--	--	--	--	--	--	--
ENSAPLG00000000291	KB743240.1	+	266255	266448	194	0	0	1	0	0	0	0	0	0.345698527	0	0	0	0.115232842	0	0	0.342391084	#NAME?	0.9837	1	FALSE	--	--	--	--	--	--	--	--	--	--
ENSAPLG00000000292	KB742459.1	+	895711	895795	85	0	0	0	0	2	0	0	0	0	0	1.638302148	0	0	0.546100716	0.54433834	0	Inf	0.78136	1	FALSE	--	--	--	--	--	--	--	--	--	--
ENSAPLG00000000293	KB743594.1	-	378779	378876	98	0	0	0	0	0	0	0	0	0	0	0	0	0	0	0	0	NA	NA	NA	NA	--	--	--	--	--	--	--	--	--	--
ENSAPLG00000000294	KB742944.1	-	26412	26496	85	0	0	0	0	0	0	0	0	0	0	0	0	0	0	0	0	NA	NA	NA	NA	--	--	--	--	--	--	--	--	--	--
ENSAPLG00000000295	KB742435.1	+	1482087	1482176	90	0	0	0	0	1	0	0	0	0	0	0.773642681	0	0	0.257880894	0.27216917	0	Inf	1	1	FALSE	--	--	--	--	--	--	--	--	--	--
ENSAPLG00000000296	KB742999.1	-	672127	672219	93	0	0	0	0	0	0	0	0	0	0	0	0	0	0	0	0	NA	NA	NA	NA	--	--	--	--	--	--	--	--	--	--
ENSAPLG00000000297	KB818729.1	+	166	308	143	0	0	0	0	0	0	0	0	0	0	0	0	0	0	0	0	NA	NA	NA	NA	--	--	--	--	--	--	--	--	--	--
ENSAPLG00000000298	KB742433.1	-	2410412	2410572	161	0	0	0	0	0	0	0	0	0	0	0	0	0	0	0	0	NA	NA	NA	NA	--	--	--	--	--	--	--	--	--	--
ENSAPLG00000000299	KB742622.1	-	916228	916349	122	10	19	20	12	14	5	6.564239042	11.15248654	10.99434659	7.728113618	7.990080147	3.181240511	9.570357391	6.299811425	9.738679749	16.96330713	-0.80062	0.1557	0.54089	FALSE	--	--	--	--	--	--	--	--	--	--
ENSAPLG00000000300	KB742745.1	-	690475	690640	166	2	12	19	12	14	8	0.964864052	5.176677327	7.676173315	5.67969796	5.872227578	3.740832215	4.605904898	5.097585918	10.71163848	11.28307288	-0.074981	0.9209	1	FALSE	--	--	--	--	--	--	--	--	--	--
ENSAPLG00000000301	KB742399.1	+	625849	625928	80	0	1	0	0	2	0	0	0.895133788	0	0	1.740696032	0	0.298377929	0.580232011	0.54433834	0.335920146	0.69639	1	1	FALSE	--	--	--	--	--	--	--	--	--	--
ENSAPLG00000000302	KB743181.1	+	296498	296562	65	0	0	0	0	0	0	0	0	0	0	0	0	0	0	0	0	NA	NA	NA	NA	--	--	--	--	--	--	--	--	--	--
ENSAPLG00000000303	KB743228.1	-	531323	531442	120	2	4	1	1	5	6	1.334728605	2.387023434	0.558879285	0.654742959	2.901160053	3.881113423	1.426877108	2.479005479	3.665656096	2.432672203	0.59153	0.68674	0.98685	FALSE	--	--	--	--	--	--	--	--	--	--
ENSAPLG00000000304	KB742427.1	-	153177	153274	98	0	0	0	0	0	0	0	0	0	0	0	0	0	0	0	0	NA	NA	NA	NA	--	--	--	--	--	--	--	--	--	--
ENSAPLG00000000305	KB743381.1	-	121567	121716	150	0	0	0	0	0	0	0	0	0	0	0	0	0	0	0	0	NA	NA	NA	NA	--	--	--	--	--	--	--	--	--	--
ENSAPLG00000000306	KB742459.1	+	894804	894879	76	0	0	0	1	0	0	0	0	0	1.033804673	0	0	0	0.344601558	0.358892791	0	Inf	1	1	FALSE	--	--	--	--	--	--	--	--	--	--
ENSAPLG00000000307	KB744208.1	-	701910	702197	288	3	5	1	2	0	0	0.834205378	1.243241372	0.232866369	0.545619133	0	0	0.770104373	0.181873044	0.717785581	3.141892617	-2.13	0.21869	0.63777	FALSE	--	--	--	--	--	--	--	--	--	--
ENSAPLG00000000308	KB742921.1	+	479870	480165	296	7	14	8	6	17	6	1.89387167	3.38699271	1.812581465	1.592618009	3.99889629	1.573424361	2.364481949	2.388312886	8.726150092	10.05511259	-0.20451	0.86754	1	FALSE	--	--	--	--	--	--	--	--	--	--
ENSAPLG00000000309	KB742637.1	-	262777	262910	134	1	1	1	2	0	0	0.597639674	0.534408232	0.500488912	1.172673957	0	0	0.544178939	0.390891319	0.717785581	1.051611498	-0.55098	0.9483	1	FALSE	--	--	--	--	--	--	--	--	--	--
ENSAPLG00000000310	KB742418.1	-	706452	706564	113	0	0	0	0	0	0	0	0	0	0	0	0	0	0	0	0	NA	NA	NA	NA	--	--	--	--	--	--	--	--	--	--
ENSAPLG00000000311	KB743040.1	+	1722632	1722719	88	0	0	0	0	1	0	0	0	0	0	0.791225469	0	0	0.263741823	0.27216917	0	Inf	1	1	FALSE	--	--	--	--	--	--	--	--	--	--
ENSAPLG00000000312	KB742999.1	-	349936	350056	121	0	0	0	0	1	0	0	0	0	0	0.575436705	0	0	0.191812235	0.27216917	0	Inf	1	1	FALSE	--	--	--	--	--	--	--	--	5S_rRNA	5S ribosomal RNA [Source:RFAM;Acc:RF00001]
ENSAPLG00000000313	KB742918.1	-	704930	705033	104	0	0	0	0	0	0	0	0	0	0	0	0	0	0	0	0	NA	NA	NA	NA	--	--	--	--	--	--	--	--	--	--
ENSAPLG00000000314	KB743771.1	+	70973	71073	101	0	0	0	0	0	0	0	0	0	0	0	0	0	0	0	0	NA	NA	NA	NA	--	--	--	--	--	--	--	--	--	--
ENSAPLG00000000315	KB742842.1	+	420177	420284	108	0	0	0	0	0	0	0	0	0	0	0	0	0	0	0	0	NA	NA	NA	NA	--	--	--	--	--	--	--	--	--	--
ENSAPLG00000000316	KB746358.1	+	23106	23242	137	1	4	4	2	3	5	0.584552674	2.090823446	1.958117204	1.146994965	1.524697254	2.832929506	1.544497774	1.834873908	3.15589097	3.086545186	0.032054	1	1	FALSE	--	--	--	--	--	--	--	--	--	--
ENSAPLG00000000317	KB743404.1	+	1426753	1426862	110	118	71	69	75	152	112	85.90798659	46.22145377	42.06836801	53.56987849	96.21301704	79.03358243	58.06593612	76.27215932	104.6104656	91.52474677	0.19279	0.50965	0.89933	FALSE	--	--	--	--	--	--	--	--	--	--
ENSAPLG00000000318	KB746345.1	-	11094	11179	86	0	0	0	0	0	0	0	0	0	0	0	0	0	0	0	0	NA	NA	NA	NA	--	--	--	--	--	--	--	--	--	--
ENSAPLG00000000319	KB743121.1	-	669681	669774	94	0	0	0	0	0	0	0	0	0	0	0	0	0	0	0	0	NA	NA	NA	NA	--	--	--	--	--	--	--	--	--	--
ENSAPLG00000000320	KB742446.1	-	728330	728397	68	2	3	1	1	6	2	2.355403421	3.159295722	0.986257562	1.155428752	6.143633054	2.283007896	2.166985568	3.194023234	2.640546963	2.096752057	0.33268	0.85991	1	FALSE	--	--	--	--	--	--	--	--	--	--
ENSAPLG00000000321	KB742873.1	-	2954659	2954744	86	0	2	1	0	0	1	0	1.665365187	0.779831561	0	0	0.902584517	0.815065582	0.300861506	0.324319576	1.014231375	-1.6449	0.74153	1	FALSE	--	--	--	--	--	--	--	--	--	--
ENSAPLG00000000322	KB742875.1	-	914052	914119	68	0	1	0	0	0	0	0	1.053098574	0	0	0	0	0.351032858	0	0	0.335920146	#NAME?	0.9837	1	FALSE	--	--	--	--	--	--	--	--	--	--
ENSAPLG00000000323	KB743319.1	+	911072	911139	68	0	0	0	0	0	0	0	0	0	0	0	0	0	0	0	0	NA	NA	NA	NA	--	--	--	--	--	--	--	--	--	--
ENSAPLG00000000324	KB742750.1	-	1319795	1319896	102	0	0	0	0	0	0	0	0	0	0	0	0	0	0	0	0	NA	NA	NA	NA	--	--	--	--	--	--	--	--	--	--
ENSAPLG00000000325	KB742567.1	-	1713388	1713476	89	0	0	0	0	0	0	0	0	0	0	0	0	0	0	0	0	NA	NA	NA	NA	--	--	--	--	--	--	--	--	--	--
ENSAPLG00000000326	KB742769.1	-	54700	54791	92	0	0	0	0	0	0	0	0	0	0	0	0	0	0	0	0	NA	NA	NA	NA	--	--	--	--	--	--	--	--	--	--
ENSAPLG00000000327	KB742402.1	-	181087	181151	65	1	2	2	2	1	1	1.232057174	2.203406247	2.063554284	2.417512465	1.071197558	1.194188746	1.833005902	1.560966256	1.314274327	1.729922727	-0.39644	0.92685	1	FALSE	--	--	--	--	--	--	--	--	--	--
ENSAPLG00000000328	KB743176.1	+	19449	19580	132	15	23	11	13	13	13	9.100422308	12.4776225	5.588792852	7.737871337	6.857287399	7.644617349	9.055612552	7.413258695	12.41995998	17.09196929	-0.46066	0.38624	0.81089	FALSE	--	--	--	--	--	--	--	--	--	--
ENSAPLG00000000329	KB744224.1	-	162443	162526	84	0	0	0	0	0	0	0	0	0	0	0	0	0	0	0	0	NA	NA	NA	NA	--	--	--	--	--	--	--	--	--	--
ENSAPLG00000000330	KB742539.1	-	154722	154820	99	0	0	0	0	0	0	0	0	0	0	0	0	0	0	0	0	NA	NA	NA	NA	--	--	--	--	--	--	--	--	--	--
ENSAPLG00000000331	KB747435.1	-	12537	12608	72	0	0	0	0	0	0	0	0	0	0	0	0	0	0	0	0	NA	NA	NA	NA	--	--	--	--	--	--	--	--	--	--
ENSAPLG00000000332	KB742778.1	+	276854	276937	84	0	0	0	0	0	0	0	0	0	0	0	0	0	0	0	0	NA	NA	NA	NA	--	--	--	--	--	--	--	--	--	--
ENSAPLG00000000333	KB744074.1	-	1109827	1109925	99	0	0	0	2	0	0	0	0	0	1.587255659	0	0	0	0.52908522	0.717785581	0	Inf	0.74549	1	FALSE	--	--	--	--	--	--	--	--	--	--
ENSAPLG00000000334	KB744786.1	+	14207	14274	68	0	0	0	0	0	0	0	0	0	0	0	0	0	0	0	0	NA	NA	NA	NA	--	--	--	--	--	--	--	--	--	--
ENSAPLG00000000335	KB744558.1	-	151529	151615	87	1	0	0	1	3	0	0.920502486	0	0	0.903093737	2.400960044	0	0.306834162	1.10135126	1.175400301	0.373300268	1.6547	0.66814	0.97946	FALSE	--	--	--	--	--	--	--	--	--	--
ENSAPLG00000000336	KB743197.1	-	3102117	3102219	103	0	0	0	0	0	0	0	0	0	0	0	0	0	0	0	0	NA	NA	NA	NA	--	--	--	--	--	--	--	--	--	--
ENSAPLG00000000337	KB743040.1	+	1730695	1730801	107	0	0	0	0	0	0	0	0	0	0	0	0	0	0	0	0	NA	NA	NA	NA	--	--	--	--	--	--	--	--	--	--
ENSAPLG00000000338	KB744739.1	+	146014	146081	68	0	3	0	0	1	0	0	3.159295722	0	0	1.023938842	0	1.053098574	0.341312947	0.27216917	1.007760437	-1.8886	0.74479	1	FALSE	--	--	--	--	--	--	--	--	--	--
ENSAPLG00000000339	KB743958.1	+	2125	2245	121	0	0	0	0	0	0	0	0	0	0	0	0	0	0	0	0	NA	NA	NA	NA	--	--	--	--	--	--	--	--	--	--
ENSAPLG00000000340	KB742877.1	-	78348	78501	154	9	11	9	10	16	11	4.680217187	5.115050216	3.919413169	5.101893189	7.234061431	5.544447747	4.571560191	5.960134123	11.51114996	10.13634377	0.18349	0.8	1	FALSE	--	--	--	--	--	--	--	--	--	--
ENSAPLG00000000341	KB743610.1	+	7691	8048	358	1	0	0	0	1	0	0.223697532	0	0	0	0.194491177	0	0.074565844	0.064830392	0.27216917	0.373300268	-0.45583	1	1	FALSE	--	--	--	--	--	--	--	--	--	--
ENSAPLG00000000342	KB742432.1	-	75643	75717	75	5	7	4	0	5	3	5.338914421	6.683665615	3.576827425	0	4.641856085	3.104890739	5.199802487	2.582248941	2.333804578	5.587506696	-1.2595	0.31069	0.74184	FALSE	--	--	--	--	--	--	--	--	--	--
ENSAPLG00000000343	KB742406.1	-	1060499	1060826	328	146	187	280	219	192	178	35.64702007	40.82683373	57.25104873	52.45928345	40.75776075	42.12427984	44.57496751	45.11377468	188.5828863	213.1884099	-0.17693	0.52156	0.9059	FALSE	--	--	--	--	--	--	--	--	--	--
ENSAPLG00000000344	KB744277.1	+	186768	187015	248	4	11	1	4	2	5	1.291672844	3.176281182	0.270425461	1.267244437	0.561514849	1.56496509	1.579459829	1.131241459	3.601507381	5.530713758	-0.61886	0.56558	0.93029	FALSE	--	--	--	--	--	--	--	--	--	--
ENSAPLG00000000345	KB743198.1	-	365567	365679	113	0	0	0	0	0	0	0	0	0	0	0	0	0	0	0	0	NA	NA	NA	NA	--	--	--	--	--	--	--	--	--	--
ENSAPLG00000000346	KB742473.1	+	122105	122192	88	0	0	0	0	0	0	0	0	0	0	0	0	0	0	0	0	NA	NA	NA	NA	--	--	--	--	--	--	--	--	--	--
ENSAPLG00000000347	KB742441.1	-	4165922	4165990	69	0	0	0	0	0	0	0	0	0	0	0	0	0	0	0	0	NA	NA	NA	NA	--	--	--	--	--	--	--	--	--	--
ENSAPLG00000000348	KB742580.1	-	1997423	1997530	108	0	0	0	0	0	0	0	0	0	0	0	0	0	0	0	0	NA	NA	NA	NA	--	--	--	--	--	--	--	--	--	--
ENSAPLG00000000349	KB743121.1	-	670420	670500	81	0	0	0	0	0	0	0	0	0	0	0	0	0	0	0	0	NA	NA	NA	NA	--	--	--	--	--	--	--	--	--	--
ENSAPLG00000000350	KB744020.1	+	1004624	1004719	96	4	5	7	4	6	3	3.336821513	3.729724116	4.890193745	3.273714797	4.35174008	2.425695889	3.985579791	3.350383589	4.041544911	5.569539388	-0.46265	0.69479	0.98685	FALSE	--	--	--	--	--	--	--	--	--	--
ENSAPLG00000000351	KB742999.1	-	671558	671663	106	12	16	11	5	10	9	9.066081092	10.80916272	6.959628834	3.706092222	6.568664271	6.590569964	8.944957549	5.621775486	7.435031837	13.62062747	-0.87338	0.18993	0.59708	FALSE	--	--	--	--	--	--	--	--	--	--
ENSAPLG00000000352	KB742811.1	-	648652	648739	88	1	1	3	2	1	1	0.910042231	0.813757989	2.286324348	1.785662616	0.791225469	0.882071233	1.336708189	1.152986439	1.314274327	1.736393665	-0.40183	0.92691	1	FALSE	--	--	--	--	--	--	--	--	--	--
ENSAPLG00000000353	KB743893.1	+	219067	219199	133	7	11	7	6	12	12	4.214932438	5.922689724	3.529763906	3.544473163	6.282211243	7.003512944	4.555795356	5.610065783	9.311221695	8.704961066	0.097133	0.93331	1	FALSE	--	--	--	--	--	--	--	--	--	--
ENSAPLG00000000354	KB743532.1	+	1217777	1217878	102	0	0	0	0	0	0	0	0	0	0	0	0	0	0	0	0	NA	NA	NA	NA	--	--	--	--	--	--	--	--	--	--
ENSAPLG00000000355	KB743020.1	-	525515	525616	102	0	0	0	0	0	0	0	0	0	0	0	0	0	0	0	0	NA	NA	NA	NA	--	--	--	--	--	--	--	--	--	--
ENSAPLG00000000356	KB743073.1	+	1145348	1145472	125	2	4	0	1	0	4	1.281339461	2.291542497	0	0.628553241	0	2.483912591	1.190960653	1.037488611	1.656171093	2.090281119	-0.33585	0.91862	1	FALSE	--	--	--	--	--	--	--	--	--	--
ENSAPLG00000000357	KB743076.1	-	345057	345135	79	0	0	4	5	2	2	0	0	3.395722239	4.972731337	1.762730159	1.965120721	1.131907413	2.900194072	2.987441445	1.369564335	1.1252	0.58035	0.93577	FALSE	--	--	--	--	--	--	--	--	--	--
ENSAPLG00000000358	KB742520.1	-	219228	219312	85	1	0	1	0	1	1	0.942161368	0	0.78900605	0	0.819151074	0.913203158	0.577055806	0.577451411	0.596488746	0.715691352	-0.26284	1	1	FALSE	--	--	--	--	--	--	--	--	--	--
ENSAPLG00000000359	KB742414.1	-	800755	800842	88	0	1	2	0	12	3	0	0.813757989	1.524216232	0	9.494705629	2.646213698	0.77932474	4.046973109	4.23898877	1.020702313	2.0542	0.30065	0.73348	FALSE	--	--	--	--	--	--	--	--	--	--
ENSAPLG00000000360	KB742639.1	+	467877	467947	71	0	0	0	0	1	1	0	0	0	0	0.980673821	1.093271387	0	0.691315069	0.596488746	0	Inf	0.76944	1	FALSE	--	--	--	--	--	--	--	--	--	--
ENSAPLG00000000361	KB756247.1	+	244	350	107	0	0	0	0	0	0	0	0	0	0	0	0	0	0	0	0	NA	NA	NA	NA	--	--	--	--	--	--	--	--	--	--
ENSAPLG00000000362	KB742733.1	-	1505586	1505678	93	558	514	835	509	607	483	480.5022979	395.7838855	602.1473589	430.0182791	454.4526845	403.1350072	492.8111808	429.2019902	504.5294718	666.8610595	-0.40245	0.11123	0.44854	FALSE	--	--	--	--	--	--	--	--	--	--
ENSAPLG00000000363	KB742479.1	+	4671506	4671590	85	0	0	0	0	0	0	0	0	0	0	0	0	0	0	0	0	NA	NA	NA	NA	--	--	--	--	--	--	--	--	--	--
ENSAPLG00000000364	KB744498.1	-	267893	267979	87	1	2	3	1	0	2	0.920502486	1.646223058	2.312603939	0.903093737	0	1.784419965	1.626443161	0.895837901	1.007531942	2.072313811	-1.0404	0.62918	0.96191	FALSE	--	--	--	--	--	--	--	--	--	--
ENSAPLG00000000365	KB743260.1	+	350264	350356	93	0	0	0	0	0	0	0	0	0	0	0	0	0	0	0	0	NA	NA	NA	NA	--	--	--	--	--	--	--	--	--	--
ENSAPLG00000000366	KB744204.1	-	665268	665358	91	0	0	0	0	0	0	0	0	0	0	0	0	0	0	0	0	NA	NA	NA	NA	--	--	--	--	--	--	--	--	--	--
ENSAPLG00000000367	KB742580.1	-	254789	254875	87	2	0	2	0	0	0	1.841004973	0	1.541735959	0	0	0	1.127580311	0	0	1.431382704	#NAME?	0.32952	0.75878	FALSE	--	--	--	--	--	--	--	--	--	--
ENSAPLG00000000368	KB742969.1	-	2329520	2329643	124	45	33	49	17	36	22	29.06263898	19.05768709	26.50169514	10.77157772	20.21453456	13.77169279	24.87400707	14.91926836	23.03429823	44.66103998	-0.95523	0.011288	0.095476	FALSE	--	--	--	--	--	--	--	--	--	--
ENSAPLG00000000369	KB814138.1	-	52	183	132	3	3	4	0	0	0	1.820084462	1.627515978	2.03228831	0	0	0	1.826629583	0	0	3.497225577	#NAME?	0.03466	0.21525	FALSE	--	--	--	--	--	--	--	--	--	--
ENSAPLG00000000370	KB744077.1	+	417893	418023	131	13	18	14	15	20	15	7.947239023	9.839638583	7.167306863	8.996468143	10.63020478	8.888046007	8.31806149	9.504906308	15.6915689	15.69294128	-0.00012617	1	1	FALSE	--	--	--	--	--	--	--	--	--	--
ENSAPLG00000000371	KB743040.1	+	1727784	1727891	108	0	0	0	0	0	0	0	0	0	0	0	0	0	0	0	0	NA	NA	NA	NA	--	--	--	--	--	--	--	--	--	--
ENSAPLG00000000372	KB743517.1	-	41244	41332	89	0	0	0	0	1	0	0	0	0	0	0.782335295	0	0	0.260778432	0.27216917	0	Inf	1	1	FALSE	--	--	--	--	--	--	--	--	--	--
ENSAPLG00000000373	KB743087.1	-	868987	869141	155	0	0	0	0	0	0	0	0	0	0	0	0	0	0	0	0	NA	NA	NA	NA	--	--	--	--	--	--	--	--	--	--
ENSAPLG00000000374	KB742439.1	-	1614376	1614552	177	0	1	0	0	0	0	0	0.404580243	0	0	0	0	0.134860081	0	0	0.335920146	#NAME?	0.9837	1	FALSE	--	--	--	--	--	--	--	--	--	--
ENSAPLG00000000375	KB743681.1	+	72573	72629	57	0	0	0	1	0	0	0	0	0	1.37840623	0	0	0	0.459468743	0.358892791	0	Inf	1	1	FALSE	--	--	--	--	--	--	--	--	--	--
ENSAPLG00000000376	KB742427.1	-	153070	153156	87	0	0	0	0	0	0	0	0	0	0	0	0	0	0	0	0	NA	NA	NA	NA	--	--	--	--	--	--	--	--	--	--
ENSAPLG00000000377	KB742639.1	+	465878	465944	67	0	2	3	3	1	0	0	2.137632926	3.002933473	3.518021871	1.039221512	0	1.713522133	1.519081128	1.348847542	1.699013543	-0.33297	0.92688	1	FALSE	--	--	--	--	--	--	--	--	--	--
ENSAPLG00000000378	KB742399.1	+	624019	624100	82	1	2	3	1	0	2	0.976630687	1.746602513	2.453616374	0.958160428	0	1.89322606	1.725616524	0.950462163	1.007531942	2.072313811	-1.0404	0.62918	0.96191	FALSE	--	--	--	--	--	--	--	--	--	--
ENSAPLG00000000379	KB743008.1	-	222684	222772	89	0	0	0	0	0	0	0	0	0	0	0	0	0	0	0	0	NA	NA	NA	NA	--	--	--	--	--	--	--	--	--	--
ENSAPLG00000000380	KB744547.1	-	24447	24576	130	0	5	4	4	3	6	0	2.754257809	2.063554284	2.417512465	1.606796337	3.582566237	1.605937364	2.535625013	4.197996127	3.049165063	0.46129	0.81687	1	FALSE	--	--	--	--	--	--	--	--	--	--
ENSAPLG00000000381	KB743158.1	+	2250064	2250145	82	0	0	0	1	1	0	0	0	0	0.958160428	0.849120016	0	0	0.602426815	0.631061961	0	Inf	0.76212	1	FALSE	--	--	--	--	--	--	--	--	--	--
ENSAPLG00000000382	KB745628.1	+	101770	101837	68	2	1	3	9	14	9	2.355403421	1.053098574	2.958772686	10.39885877	14.33514379	10.27353553	2.122424894	11.66917936	9.95927968	2.109693934	2.239	0.015466	0.12025	FALSE	--	--	--	--	--	--	--	--	--	--
ENSAPLG00000000383	KB742845.1	+	1715804	1715895	92	0	0	0	0	0	0	0	0	0	0	0	0	0	0	0	0	NA	NA	NA	NA	--	--	--	--	--	--	--	--	--	--
ENSAPLG00000000384	KB743149.1	+	255041	255108	68	0	0	0	0	0	0	0	0	0	0	0	0	0	0	0	0	NA	NA	NA	NA	--	--	--	--	--	--	--	--	--	--
ENSAPLG00000000385	KB744014.1	-	355280	355362	83	0	0	0	0	0	0	0	0	0	0	0	0	0	0	0	0	NA	NA	NA	NA	--	--	--	--	--	--	--	--	--	--
ENSAPLG00000000386	KB742902.1	-	15910	16062	153	0	0	0	0	0	0	0	0	0	0	0	0	0	0	0	0	NA	NA	NA	NA	--	--	--	--	--	--	--	--	--	--
ENSAPLG00000000387	KB743006.1	+	464447	464549	103	0	0	0	0	0	0	0	0	0	0	0	0	0	0	0	0	NA	NA	NA	NA	--	--	--	--	--	--	--	--	--	--
ENSAPLG00000000388	KB743509.1	+	621813	621907	95	0	0	0	0	0	0	0	0	0	0	0	0	0	0	0	0	NA	NA	NA	NA	--	--	--	--	--	--	--	--	--	--
ENSAPLG00000000389	KB742845.1	+	1717087	1717180	94	2	3	1	0	2	2	1.703908858	2.285447969	0.713462917	0	1.481443431	1.651537627	1.567606581	1.044327019	1.192977492	2.096752057	-0.81359	0.77857	1	FALSE	--	--	--	--	--	--	--	--	--	--
ENSAPLG00000000390	KB746694.1	+	37902	38008	107	0	0	0	0	0	0	0	0	0	0	0	0	0	0	0	0	NA	NA	NA	NA	--	--	--	--	--	--	--	--	--	--
ENSAPLG00000000391	KB793719.1	-	43	196	154	752	1032	986	855	1105	915	391.0581472	479.8847112	429.3934872	436.2118677	499.6023676	461.1972444	433.4454485	465.6704932	904.3526808	964.9890006	-0.093627	0.43053	0.84357	FALSE	--	--	--	--	--	--	--	--	--	--
ENSAPLG00000000392	KB742428.1	+	524961	525017	57	0	0	1	0	0	0	0	0	1.176587969	0	0	0	0.39219599	0	0	0.342391084	#NAME?	0.9837	1	FALSE	--	--	--	--	--	--	--	--	--	--
ENSAPLG00000000393	KB744949.1	-	14082	14269	188	0	0	0	0	0	0	0	0	0	0	0	0	0	0	0	0	NA	NA	NA	NA	--	--	--	--	--	--	--	--	--	--
ENSAPLG00000000394	KB742840.1	-	1609305	1609373	69	5	4	2	6	7	6	5.803167849	4.151345103	1.943927948	6.832100445	7.063694043	6.749762475	3.966146967	6.881852321	6.00445839	3.894964091	0.62442	0.55214	0.92328	FALSE	--	--	--	--	--	--	--	--	--	--
ENSAPLG00000000395	KB742989.1	-	120156	120224	69	0	0	0	1	1	1	0	0	0	1.138683407	1.009099149	1.124960413	0	1.090914323	0.955381537	0	Inf	0.55752	0.92556	FALSE	--	--	--	--	--	--	--	--	--	--
ENSAPLG00000000396	KB745354.1	+	4586	4728	143	0	0	0	0	0	0	0	0	0	0	0	0	0	0	0	0	NA	NA	NA	NA	--	--	--	--	--	--	--	--	--	--
ENSAPLG00000000397	KB743012.1	+	536707	536775	69	0	0	0	0	0	0	0	0	0	0	0	0	0	0	0	0	NA	NA	NA	NA	--	--	--	--	--	--	--	--	--	--
ENSAPLG00000000398	KB743517.1	-	43828	43917	90	0	0	0	0	0	0	0	0	0	0	0	0	0	0	0	0	NA	NA	NA	NA	--	--	--	--	--	--	--	--	--	--
ENSAPLG00000000399	KB743532.1	+	1218535	1218623	89	0	0	1	2	0	1	0	0	0.753545104	1.765598991	0	0.87216032	0.251181701	0.879253104	1.042105157	0.342391084	1.6058	0.82579	1	FALSE	--	--	--	--	--	--	--	--	--	--
ENSAPLG00000000400	KB742726.1	+	321989	322084	96	0	0	0	0	0	0	0	0	0	0	0	0	0	0	0	0	NA	NA	NA	NA	--	--	--	--	--	--	--	--	--	--
ENSAPLG00000000401	KB743645.1	+	358819	358950	132	9	9	7	12	10	4	5.460253385	4.882547933	3.556504542	7.142650465	5.27483646	2.352189953	4.633101953	4.923225626	8.325683493	8.779721311	-0.076606	0.95328	1	FALSE	--	--	--	--	--	--	--	--	--	--
ENSAPLG00000000402	KB742441.1	-	211130	211228	99	0	0	0	0	0	0	0	0	0	0	0	0	0	0	0	0	NA	NA	NA	NA	--	--	--	--	--	--	--	--	--	--
ENSAPLG00000000403	KB742442.1	+	560638	560800	163	1	0	0	0	0	0	0.491311143	0	0	0	0	0	0.163770381	0	0	0.373300268	#NAME?	0.9837	1	FALSE	--	--	--	--	--	--	--	--	--	--
ENSAPLG00000000404	KB743276.1	-	51221	51308	88	0	0	0	0	0	0	0	0	0	0	0	0	0	0	0	0	NA	NA	NA	NA	--	--	--	--	--	--	--	--	--	--
ENSAPLG00000000405	KB742464.1	-	2596231	2596331	101	0	1	0	0	0	2	0	0.709016862	0	0	0	1.537074623	0.236338954	0.512358208	0.648639151	0.335920146	0.9493	1	1	FALSE	--	--	--	--	--	--	--	--	--	--
ENSAPLG00000000406	KB742896.1	+	420944	421039	96	0	0	0	0	0	0	0	0	0	0	0	0	0	0	0	0	NA	NA	NA	NA	--	--	--	--	--	--	--	--	--	--
ENSAPLG00000000407	KB743257.1	-	1949336	1949608	273	0	3	2	1	2	2	0	0.786930802	0.491322449	0.287799103	0.510094075	0.568661307	0.426084417	0.455518162	1.551870282	1.692542605	-0.12518	1	1	FALSE	--	--	--	--	--	--	--	--	--	--
ENSAPLG00000000408	KB743272.1	+	70598	70759	162	0	0	0	0	0	0	0	0	0	0	0	0	0	0	0	0	NA	NA	NA	NA	--	--	--	--	--	--	--	--	--	--
ENSAPLG00000000409	KB742651.1	+	1751986	1752062	77	0	0	0	0	0	0	0	0	0	0	0	0	0	0	0	0	NA	NA	NA	NA	--	--	--	--	--	--	--	--	--	--
ENSAPLG00000000410	KB742873.1	-	2962029	2962117	89	0	0	1	1	0	0	0	0	0.753545104	0.882799496	0	0	0.251181701	0.294266499	0.358892791	0.342391084	0.067908	1	1	FALSE	--	--	--	--	--	--	--	--	--	--
ENSAPLG00000000411	KB743608.1	-	907979	908169	191	0	0	0	0	0	0	0	0	0	0	0	0	0	0	0	0	NA	NA	NA	NA	--	--	--	--	--	--	--	--	--	--
ENSAPLG00000000412	KB744239.1	+	97821	97915	95	0	0	0	0	1	0	0	0	0	0	0.732924645	0	0	0.244308215	0.27216917	0	Inf	1	1	FALSE	--	--	--	--	--	--	--	--	--	--
ENSAPLG00000000413	KB744498.1	-	273014	273108	95	2	3	1	3	2	1	1.685972975	2.261390622	0.705952781	2.481131214	1.46584929	0.81707651	1.551105459	1.588019005	1.945336288	2.096752057	-0.10814	1	1	FALSE	--	--	--	--	--	--	--	--	--	--
ENSAPLG00000000414	KB743814.1	+	106607	106674	68	0	0	1	0	1	0	0	0	0.986257562	0	1.023938842	0	0.328752521	0.341312947	0.27216917	0.342391084	-0.33114	1	1	FALSE	--	--	--	--	--	--	--	--	--	--
ENSAPLG00000000415	KB742897.1	-	39836	39929	94	0	0	0	0	0	0	0	0	0	0	0	0	0	0	0	0	NA	NA	NA	NA	--	--	--	--	--	--	--	--	--	--
ENSAPLG00000000416	KB743111.1	+	1729233	1729422	190	0	0	0	0	1	0	0	0	0	0	0.366462323	0	0	0.122154108	0.27216917	0	Inf	1	1	FALSE	--	--	--	--	--	--	--	--	--	--
ENSAPLG00000000417	KB742622.1	-	916959	917097	139	17	27	28	21	24	19	9.794411348	13.90999267	13.50959999	11.87016013	12.02207331	10.61023814	12.404668	11.50082386	20.23088063	25.00289884	-0.30554	0.47335	0.87671	FALSE	--	--	--	--	--	--	--	--	--	--
ENSAPLG00000000418	KB742424.1	-	544756	544828	73	0	0	0	0	0	0	0	0	0	0	0	0	0	0	0	0	NA	NA	NA	NA	--	--	--	--	--	--	--	--	--	--
ENSAPLG00000000419	KB743503.1	+	19215	19276	62	7	12	19	28	27	24	9.041709906	13.86013607	20.552335	35.48284425	30.32180185	30.04732973	14.48472699	31.95065861	25.18123555	13.14957422	0.93733	0.059776	0.30848	FALSE	--	--	--	--	--	--	--	--	--	--
ENSAPLG00000000420	KB743228.1	-	539137	539219	83	0	1	0	1	1	0	0	0.862779554	0	0.946616327	0.838889654	0	0.287593185	0.59516866	0.631061961	0.335920146	0.90966	1	1	FALSE	--	--	--	--	--	--	--	--	--	--
ENSAPLG00000000421	KB742885.1	+	115950	116056	107	0	0	0	0	0	0	0	0	0	0	0	0	0	0	0	0	NA	NA	NA	NA	--	--	--	--	--	--	--	--	--	--
ENSAPLG00000000422	KB743487.1	+	215291	215366	76	21	22	30	49	33	38	22.1283953	20.72941403	26.4732293	50.65642896	30.23314161	38.81113423	23.11034621	39.90023493	38.89147323	25.50128135	0.60888	0.13041	0.49268	FALSE	--	--	--	--	--	--	--	--	--	--
ENSAPLG00000000423	KB743891.1	+	649877	649944	68	0	2	1	6	9	5	0	2.106197148	0.986257562	6.93257251	9.215449581	5.70751974	1.030818237	7.28518061	6.224477154	1.014231375	2.6176	0.044188	0.25224	FALSE	--	--	--	--	--	--	--	--	--	--
ENSAPLG00000000424	KB743801.1	-	219712	219809	98	3	4	3	5	8	9	2.451542336	2.922885838	2.053025946	4.008630363	5.68390541	7.128575675	2.47581804	5.60703715	6.890693496	3.490754639	0.98111	0.31845	0.74943	FALSE	--	--	--	--	--	--	--	--	--	--
ENSAPLG00000000425	KB742479.1	-	4701617	4701676	60	1	1	0	1	0	1	1.334728605	1.193511717	0	1.309485919	0	1.293704474	0.842746774	0.867730131	0.683212366	0.709220414	-0.0539	1	1	FALSE	--	--	--	--	--	--	--	--	--	--
ENSAPLG00000000426	KB744189.1	-	13681	13788	108	0	0	0	0	0	0	0	0	0	0	0	0	0	0	0	0	NA	NA	NA	NA	--	--	--	--	--	--	--	--	--	--
ENSAPLG00000000427	KB742446.1	-	724684	724762	79	6	9	15	3	10	3	6.082307568	8.158181357	12.7339584	2.983638802	8.813650795	2.947681081	8.991482441	4.914990226	4.771328801	10.39894918	-1.124	0.17058	0.56662	FALSE	--	--	--	--	--	--	--	--	--	--
ENSAPLG00000000428	KB742580.1	-	250223	250302	80	2	0	1	0	0	0	2.002092908	0	0.838318928	0	0	0	0.946803945	0	0	1.08899162	#NAME?	0.47758	0.8778	FALSE	--	--	--	--	--	--	--	--	--	--
ENSAPLG00000000429	KB743228.1	-	530296	530372	77	0	0	0	0	0	0	0	0	0	0	0	0	0	0	0	0	NA	NA	NA	NA	--	--	--	--	--	--	--	--	--	--
ENSAPLG00000000430	KB744154.1	-	387627	387703	77	1	0	0	0	0	1	1.040048264	0	0	0	0	1.008081409	0.346682755	0.336027136	0.324319576	0.373300268	-0.20292	1	1	FALSE	--	--	--	--	--	--	--	--	--	--
ENSAPLG00000000431	KB743323.1	+	441016	441091	76	0	0	0	0	0	1	0	0	0	0	0	1.021345638	0	0.340448546	0.324319576	0	Inf	1	1	FALSE	--	--	--	--	--	--	--	--	--	--
ENSAPLG00000000432	KB743833.1	+	848736	848834	99	0	0	1	0	0	0	0	0	0.677429437	0	0	0	0.225809812	0	0	0.342391084	#NAME?	0.9837	1	FALSE	--	--	--	--	--	--	--	--	--	--
ENSAPLG00000000433	KB743120.1	-	34396	34480	85	0	0	0	0	0	0	0	0	0	0	0	0	0	0	0	0	NA	NA	NA	NA	--	--	--	--	--	--	--	--	--	--
ENSAPLG00000000434	KB792351.1	+	32	104	73	0	0	0	0	0	0	0	0	0	0	0	0	0	0	0	0	NA	NA	NA	NA	--	--	--	--	--	--	--	--	--	--
ENSAPLG00000000435	KB744812.1	-	298704	298802	99	0	0	0	0	0	0	0	0	0	0	0	0	0	0	0	0	NA	NA	NA	NA	--	--	--	--	--	--	--	--	--	--
ENSAPLG00000000436	KB745334.1	-	109131	109260	130	3	2	4	5	3	4	1.848085761	1.101703123	2.063554284	3.021890581	1.606796337	2.388377491	1.671114389	2.33902147	3.908249767	3.161305431	0.306	0.90725	1	FALSE	--	--	--	--	--	--	--	--	--	--
ENSAPLG00000000437	KB742447.1	+	234396	234495	100	0	0	0	0	0	0	0	0	0	0	0	0	0	0	0	0	NA	NA	NA	NA	--	--	--	--	--	--	--	--	--	--
ENSAPLG00000000438	KB742433.1	+	754473	754569	97	0	0	0	0	0	0	0	0	0	0	0	0	0	0	0	0	NA	NA	NA	NA	--	--	--	--	--	--	--	--	--	--
ENSAPLG00000000439	KB744072.1	+	916584	916748	165	0	0	0	0	0	0	0	0	0	0	0	0	0	0	0	0	NA	NA	NA	NA	--	--	--	--	--	--	--	--	--	--
ENSAPLG00000000440	KB742561.1	+	611664	611820	157	0	0	0	0	0	0	0	0	0	0	0	0	0	0	0	0	NA	NA	NA	NA	--	--	--	--	--	--	--	--	--	--
ENSAPLG00000000441	KB742622.1	+	903219	903300	82	1	1	3	0	0	2	0.976630687	0.873301256	2.453616374	0	0	1.89322606	1.434516106	0.631075353	0.648639151	1.736393665	-1.4206	0.60421	0.94716	FALSE	--	--	--	--	--	--	--	--	--	--
ENSAPLG00000000442	KB743644.1	+	278633	278813	181	5	7	5	11	4	6	2.212257357	2.769474702	1.852638514	4.774921029	1.538736824	2.573113872	2.278123525	2.962257242	6.982414832	5.92989778	0.23572	0.92145	1	FALSE	--	--	--	--	--	--	--	--	--	--
ENSAPLG00000000443	KB742399.1	+	312964	313069	106	0	0	0	0	0	0	0	0	0	0	0	0	0	0	0	0	NA	NA	NA	NA	--	--	--	--	--	--	--	--	--	--
ENSAPLG00000000444	KB743532.1	+	1123838	1123927	90	3	0	0	0	4	2	2.66945721	0	0	0	3.094570723	1.724939299	0.88981907	1.606503341	1.737315832	1.119900805	0.63349	0.77262	1	FALSE	--	--	--	--	--	--	--	--	--	--
ENSAPLG00000000445	KB818011.1	-	300	435	136	0	0	0	0	2	0	0	0	0	0	1.023938842	0	0	0.341312947	0.54433834	0	Inf	0.78136	1	FALSE	--	--	--	--	--	--	--	--	--	--
ENSAPLG00000000446	KB744277.1	+	184860	184994	135	8	2	6	1	2	2	4.745701707	1.060899304	2.980689521	0.581993742	1.031523574	1.149959533	2.929096844	0.92115895	1.551870282	5.71258894	-1.8801	0.1326	0.4974	FALSE	--	--	--	--	--	--	--	--	--	--
ENSAPLG00000000447	KB744306.1	-	1082383	1082467	85	0	0	0	0	0	0	0	0	0	0	0	0	0	0	0	0	NA	NA	NA	NA	--	--	--	--	--	--	--	--	--	--
ENSAPLG00000000448	KB742696.1	+	789106	789200	95	0	0	0	0	0	0	0	0	0	0	0	0	0	0	0	0	NA	NA	NA	NA	--	--	--	--	--	--	--	--	--	--
ENSAPLG00000000449	KB744461.1	+	233571	233641	71	17	16	24	7	2	7	19.17497433	16.13762322	22.67003298	7.74625473	1.961347642	7.652899708	19.32754351	5.786834026	5.326824905	19.9382129	-1.9042	0.0012219	0.016607	DOWN	--	--	--	--	--	--	--	--	--	--
ENSAPLG00000000450	KB743319.1	+	339956	340049	94	0	0	0	0	0	0	0	0	0	0	0	0	0	0	0	0	NA	NA	NA	NA	--	--	--	--	--	--	--	--	--	--
ENSAPLG00000000451	KB743121.1	-	633814	633903	90	0	2	1	0	3	0	0	1.591348956	0.74517238	0	2.320928043	0	0.778840445	0.773642681	0.816507511	1.014231375	-0.31285	1	1	FALSE	--	--	--	--	--	--	--	--	--	--
ENSAPLG00000000452	KB742588.1	+	650062	650157	96	1	3	4	5	3	3	0.834205378	2.237834469	2.794396426	4.092143496	2.17587004	2.425695889	1.955478758	2.897903142	3.583930191	2.75062504	0.38178	0.89225	1	FALSE	--	--	--	--	--	--	--	--	--	--
ENSAPLG00000000453	KB742496.1	+	115384	115536	153	0	0	0	0	0	0	0	0	0	0	0	0	0	0	0	0	NA	NA	NA	NA	--	--	--	--	--	--	--	--	--	--
ENSAPLG00000000454	KB742716.1	+	33292	33452	161	0	0	0	0	0	0	0	0	0	0	0	0	0	0	0	0	NA	NA	NA	NA	--	--	--	--	--	--	--	--	--	--
ENSAPLG00000000455	KB743645.1	+	359763	359895	133	5	12	17	10	16	16	3.010666027	6.461116062	8.572283773	5.907455272	8.376281657	9.338017259	6.014688621	7.873918063	13.13274784	11.71819151	0.16442	0.84299	1	FALSE	--	--	--	--	--	--	--	--	--	--
ENSAPLG00000000456	KB743473.1	-	18352	18422	71	0	1	1	0	0	1	0	1.008601451	0.944584707	0	0	1.093271387	0.651062053	0.364423796	0.324319576	0.678311229	-1.0645	0.96181	1	FALSE	--	--	--	--	--	--	--	--	--	--
ENSAPLG00000000457	KB743696.1	-	732901	732992	92	2	1	2	1	2	4	1.740950355	0.778377207	1.457945961	0.854012556	1.513648723	3.374881238	1.325757841	1.914180839	2.200509434	1.76730285	0.31629	0.95159	1	FALSE	--	--	--	--	--	--	--	--	--	--
ENSAPLG00000000458	KB742707.1	-	135813	135933	121	0	0	0	0	0	0	0	0	0	0	0	0	0	0	0	0	NA	NA	NA	NA	--	--	--	--	--	--	--	--	5S_rRNA	5S ribosomal RNA [Source:RFAM;Acc:RF00001]
ENSAPLG00000000459	KB794604.1	-	114	159	46	0	0	0	0	0	0	0	0	0	0	0	0	0	0	0	0	NA	NA	NA	NA	--	--	--	--	--	--	--	--	--	--
ENSAPLG00000000460	KB742811.1	+	496984	497051	68	0	0	0	0	0	0	0	0	0	0	0	0	0	0	0	0	NA	NA	NA	NA	--	--	--	--	--	--	--	--	--	--
ENSAPLG00000000461	KB742733.1	+	3256279	3256349	71	0	3	1	0	2	0	0	3.025804353	0.944584707	0	1.961347642	0	1.32346302	0.653782547	0.54433834	1.350151521	-1.3105	0.76397	1	FALSE	--	--	--	--	--	--	--	--	--	--
ENSAPLG00000000462	KB743228.1	-	537875	537967	93	2	5	2	1	1	1	1.722230458	3.850037797	1.442269123	0.844829625	0.748686465	0.834648048	2.338179126	0.809388046	0.955381537	3.110983432	-1.7032	0.32696	0.75648	FALSE	--	--	--	--	--	--	--	--	--	--
ENSAPLG00000000463	KB742921.1	+	482419	482715	297	249	302	513	291	221	6253	67.14089348	72.81627041	115.8404337	76.98189946	51.8106159	1634.249309	85.26586585	587.680608	2192.557496	370.0462768	2.5668	0.34102	0.76821	FALSE	--	--	--	--	--	--	--	--	--	--
ENSAPLG00000000464	KB742483.1	+	1367641	1367704	64	0	0	0	0	0	0	0	0	0	0	0	0	0	0	0	0	NA	NA	NA	NA	--	--	--	--	--	--	--	--	--	--
ENSAPLG00000000465	KB742446.1	-	728002	728086	85	3	6	7	6	2	1	2.826484105	5.054873154	5.523042348	5.546058008	1.638302148	0.913203158	4.468133202	2.699187771	3.02201466	5.532159265	-0.87233	0.37715	0.80413	FALSE	--	--	--	--	--	--	--	--	--	--
ENSAPLG00000000466	KB742640.1	-	496361	496448	88	1	0	1	0	2	0	0.910042231	0	0.762108116	0	1.582450938	0	0.557383449	0.527483646	0.54433834	0.715691352	-0.39483	1	1	FALSE	--	--	--	--	--	--	--	--	--	--
ENSAPLG00000000467	KB743173.1	-	19261	19349	89	0	0	0	0	0	0	0	0	0	0	0	0	0	0	0	0	NA	NA	NA	NA	--	--	--	--	--	--	--	--	--	--
ENSAPLG00000000468	KB742627.1	+	1422502	1422590	89	0	0	0	0	0	0	0	0	0	0	0	0	0	0	0	0	NA	NA	NA	NA	--	--	--	--	--	--	--	--	--	--
ENSAPLG00000000469	KB742969.1	-	4007904	4007972	69	0	0	0	0	0	0	0	0	0	0	0	0	0	0	0	0	NA	NA	NA	NA	--	--	--	--	--	--	--	--	--	--
ENSAPLG00000000470	KB742800.1	-	548302	548437	136	0	2	0	0	0	0	0	1.053098574	0	0	0	0	0.351032858	0	0	0.671840291	#NAME?	0.70145	0.98685	FALSE	--	--	--	--	--	--	--	--	--	--
ENSAPLG00000000471	KB743549.1	-	211613	211683	71	7	5	5	2	3	3	7.895577665	5.043007255	4.722923537	2.213215637	2.942021462	3.27981416	5.887169486	2.811683753	2.507251819	6.004658025	-1.26	0.25806	0.68494	FALSE	--	--	--	--	--	--	--	--	--	--
ENSAPLG00000000472	KB743045.1	-	2079971	2080051	81	1	0	0	0	0	0	0.988687856	0	0	0	0	0	0.329562619	0	0	0.373300268	#NAME?	0.9837	1	FALSE	--	--	--	--	--	--	--	--	--	--
ENSAPLG00000000473	KB743226.1	-	621190	621313	124	0	0	0	0	0	1	0	0	0	0	0	0.625986036	0	0.208662012	0.324319576	0	Inf	1	1	FALSE	--	--	--	--	--	--	--	--	--	--
ENSAPLG00000000474	KB742712.1	-	1169790	1169886	97	5	19	12	16	17	14	4.128026614	14.02683874	8.296764646	12.95986064	12.20281754	11.203214	8.817209999	12.12196406	14.9096346	12.35767711	0.27084	0.71724	0.99654	FALSE	--	--	--	--	--	--	--	--	--	--
ENSAPLG00000000475	KB742382.1	+	148438	148524	87	0	0	0	0	0	0	0	0	0	0	0	0	0	0	0	0	NA	NA	NA	NA	--	--	--	--	--	--	--	--	--	--
ENSAPLG00000000476	KB743553.1	+	37671	37753	83	0	0	0	0	0	0	0	0	0	0	0	0	0	0	0	0	NA	NA	NA	NA	--	--	--	--	--	--	--	--	--	--
ENSAPLG00000000477	KB743226.1	-	620422	620554	133	2	1	3	4	1	4	1.204266411	0.538426339	1.51275596	2.362982109	0.523517604	2.334504315	1.08514957	1.740334676	3.005018636	2.109693934	0.51034	0.85115	1	FALSE	--	--	--	--	--	--	--	--	--	--
ENSAPLG00000000478	KB744243.1	+	423116	423252	137	0	0	0	0	0	0	0	0	0	0	0	0	0	0	0	0	NA	NA	NA	NA	--	--	--	--	--	--	--	--	--	--
ENSAPLG00000000479	KB742622.1	-	917790	917921	132	16	17	18	15	13	12	9.707117129	9.222590541	9.145297394	8.928313081	6.857287399	7.05656986	9.358335021	7.61405678	12.81342598	17.84648628	-0.47798	0.35537	0.78279	FALSE	--	--	--	--	--	--	--	--	--	--
ENSAPLG00000000480	KB743649.1	-	40432	40501	70	0	0	0	0	0	0	0	0	0	0	0	0	0	0	0	0	NA	NA	NA	NA	--	--	--	--	--	--	--	--	--	--
ENSAPLG00000000481	KB744772.1	-	480135	480215	81	0	0	1	0	0	1	0	0	0.827969311	0	0	0.958299611	0.27598977	0.319433204	0.324319576	0.342391084	-0.078229	1	1	FALSE	--	--	--	--	--	--	--	--	--	--
ENSAPLG00000000482	KB742559.1	-	352397	352487	91	0	0	0	0	0	0	0	0	0	0	0	0	0	0	0	0	NA	NA	NA	NA	--	--	--	--	--	--	--	--	--	--
ENSAPLG00000000483	KB742660.1	-	857441	857529	89	0	0	0	0	0	0	0	0	0	0	0	0	0	0	0	0	NA	NA	NA	NA	--	--	--	--	--	--	--	--	--	--
ENSAPLG00000000484	KB742477.1	+	36406	36482	77	0	0	0	0	0	0	0	0	0	0	0	0	0	0	0	0	NA	NA	NA	NA	--	--	--	--	--	--	--	--	--	--
ENSAPLG00000000485	KB743097.1	-	178649	178718	70	0	0	0	0	0	0	0	0	0	0	0	0	0	0	0	0	NA	NA	NA	NA	--	--	--	--	--	--	--	--	--	--
ENSAPLG00000000486	KB742382.1	-	436999	437076	78	0	0	0	0	0	0	0	0	0	0	0	0	0	0	0	0	NA	NA	NA	NA	--	--	--	--	--	--	--	--	--	--
ENSAPLG00000000487	KB744557.1	+	50044	50153	110	0	0	0	0	0	0	0	0	0	0	0	0	0	0	0	0	NA	NA	NA	NA	--	--	--	--	--	--	--	--	--	--
ENSAPLG00000000488	KB797699.1	+	188	251	64	1	0	0	0	0	0	1.251308067	0	0	0	0	0	0.417102689	0	0	0.373300268	#NAME?	0.9837	1	FALSE	--	--	--	--	--	--	--	--	--	--
ENSAPLG00000000489	KB742902.1	-	14473	14563	91	0	0	0	0	0	0	0	0	0	0	0	0	0	0	0	0	NA	NA	NA	NA	--	--	--	--	--	--	--	--	--	--
ENSAPLG00000000490	KB743686.1	+	841141	841208	68	1	1	0	1	1	0	1.17770171	1.053098574	0	1.155428752	1.023938842	0	0.743600095	0.726455865	0.631061961	0.709220414	-0.16845	1	1	FALSE	--	--	--	--	--	--	--	--	--	--
ENSAPLG00000000491	KB742550.1	+	432427	432520	94	3	1	5	1	0	1	2.555863287	0.76181599	3.567314586	0.835842076	0	0.825768813	2.294997954	0.553870296	0.683212366	3.16777637	-2.2131	0.21897	0.63816	FALSE	--	--	--	--	--	--	--	--	--	--
ENSAPLG00000000492	KB742664.1	-	489852	489919	68	545	408	583	983	1007	1044	641.8474322	429.6642181	574.9881587	1135.786463	1031.106414	1191.730122	548.8332697	1119.541	965.4556046	540.1180675	0.83794	1.15E-05	0.00031091	UP	--	--	--	--	--	--	--	--	--	--
ENSAPLG00000000493	KB742702.1	+	814392	814708	317	0	0	1	1	1	0	0	0	0.211563136	0.247852224	0.219646187	0	0.070521045	0.155832804	0.631061961	0.342391084	0.88214	1	1	FALSE	--	--	--	--	--	--	--	--	--	--
ENSAPLG00000000494	KB742447.1	-	307601	307667	67	3	0	2	1	2	4	3.585838044	0	2.001955648	1.172673957	2.078443023	4.634165281	1.862597897	2.628427421	2.200509434	1.804682972	0.28609	0.95088	1	FALSE	--	--	--	--	--	--	--	--	--	--
ENSAPLG00000000495	KB743210.1	+	266412	266511	100	0	2	3	5	4	3	0	1.43221406	2.011965427	3.928457756	2.785113651	2.328668054	1.148059829	3.01407982	3.856099361	1.699013543	1.1824	0.45533	0.86468	FALSE	--	--	--	--	--	--	--	--	--	--
ENSAPLG00000000496	KB743721.1	+	291388	291473	86	0	5	2	0	1	1	0	4.163412966	1.559663121	0	0.809626061	0.902584517	1.907692029	0.570736859	0.596488746	2.364382896	-1.9869	0.37667	0.80386	FALSE	--	--	--	--	--	--	--	--	--	--
ENSAPLG00000000497	KB742930.1	-	985	1052	68	0	0	0	0	2	1	0	0	0	0	2.047877685	1.141503948	0	1.063127211	0.868657916	0	Inf	0.57539	0.9332	FALSE	--	--	--	--	--	--	--	--	--	--
ENSAPLG00000000498	KB813022.1	+	467	599	133	0	0	0	2	3	5	0	0	0	1.181491054	1.570552811	2.918130393	0	1.890058086	3.15589097	0	Inf	0.058609	0.30462	FALSE	--	--	--	--	--	--	--	--	--	--
ENSAPLG00000000499	KB742900.1	-	182030	182097	68	0	0	0	0	0	0	0	0	0	0	0	0	0	0	0	0	NA	NA	NA	NA	--	--	--	--	--	--	--	--	--	--
ENSAPLG00000000500	KB742595.1	+	1157031	1157098	68	3	5	1	1	1	0	3.533105131	5.265492869	0.986257562	1.155428752	1.023938842	0	3.261618521	0.726455865	0.631061961	3.141892617	-2.3158	0.22157	0.64137	FALSE	--	--	--	--	--	--	--	--	--	--
ENSAPLG00000000501	KB742997.1	-	113136	113254	119	0	0	0	0	0	0	0	0	0	0	0	0	0	0	0	0	NA	NA	NA	NA	--	--	--	--	--	--	--	--	5S_rRNA	5S ribosomal RNA [Source:RFAM;Acc:RF00001]
ENSAPLG00000000502	KB743922.1	+	225517	225611	95	0	0	0	0	0	0	0	0	0	0	0	0	0	0	0	0	NA	NA	NA	NA	--	--	--	--	--	--	--	--	--	--
ENSAPLG00000000503	KB744208.1	+	650287	650380	94	0	2	0	0	0	1	0	1.523631979	0	0	0	0.825768813	0.507877326	0.275256271	0.324319576	0.671840291	-1.0507	0.96175	1	FALSE	--	--	--	--	--	--	--	--	--	--
ENSAPLG00000000504	KB743012.1	+	536190	536253	64	0	2	0	0	0	0	0	2.237834469	0	0	0	0	0.745944823	0	0	0.671840291	#NAME?	0.70145	0.98685	FALSE	--	--	--	--	--	--	--	--	--	--
ENSAPLG00000000505	KB747720.1	-	16748	16822	75	5	9	8	10	15	6	5.338914421	8.593284363	7.15365485	10.47588735	13.92556826	6.209781477	7.028617878	10.20374569	9.617382914	7.628911322	0.33417	0.6735	0.98127	FALSE	--	--	--	--	--	--	--	--	--	--
ENSAPLG00000000506	KB742921.1	+	481016	481311	296	6	5	6	7	11	9	1.623318574	1.209640254	1.359436099	1.858054344	2.587521129	2.360136541	1.397464976	2.268570671	8.424986588	5.97374884	0.49604	0.54778	0.92167	FALSE	--	--	--	--	--	--	--	--	--	--
ENSAPLG00000000507	KB743859.1	+	130825	130885	61	0	0	0	0	0	0	0	0	0	0	0	0	0	0	0	0	NA	NA	NA	NA	--	--	--	--	--	--	--	--	--	--
ENSAPLG00000000508	KB742955.1	-	195523	195608	86	0	0	0	0	0	0	0	0	0	0	0	0	0	0	0	0	NA	NA	NA	NA	--	--	--	--	--	--	--	--	--	--
ENSAPLG00000000509	KB743771.1	+	70701	70771	71	0	0	0	0	0	0	0	0	0	0	0	0	0	0	0	0	NA	NA	NA	NA	--	--	--	--	--	--	--	--	--	--
ENSAPLG00000000510	KB743549.1	-	211108	211177	70	0	0	0	0	0	0	0	0	0	0	0	0	0	0	0	0	NA	NA	NA	NA	--	--	--	--	--	--	--	--	--	--
ENSAPLG00000000511	KB743499.1	+	11288	11374	87	0	0	0	0	0	0	0	0	0	0	0	0	0	0	0	0	NA	NA	NA	NA	--	--	--	--	--	--	--	--	--	--
ENSAPLG00000000512	KB742622.1	+	903400	903465	66	0	1	1	0	0	0	0	1.085010652	1.016144155	0	0	0	0.700384936	0	0	0.678311229	#NAME?	0.70032	0.98685	FALSE	--	--	--	--	--	--	--	--	--	--
ENSAPLG00000000513	KB743110.1	-	1746497	1746625	129	2	1	0	0	0	0	1.241608005	0.555121729	0	0	0	0	0.598909911	0	0	1.082520682	#NAME?	0.47852	0.87836	FALSE	--	--	--	--	--	--	--	--	--	--
ENSAPLG00000000514	KB742414.1	-	800049	800146	98	11	9	11	12	27	9	8.988988566	6.576493135	7.5277618	9.620712871	19.18318076	7.128575675	7.697747834	11.97748977	14.57415726	10.89588618	0.41963	0.43275	0.84541	FALSE	--	--	--	--	--	--	--	--	--	--
ENSAPLG00000000515	KB742467.1	-	953429	953536	108	0	0	0	0	0	0	0	0	0	0	0	0	0	0	0	0	NA	NA	NA	NA	--	--	--	--	--	--	--	--	--	--
ENSAPLG00000000516	KB742432.1	-	74234	74320	87	0	0	1	0	2	0	0	0	0.77086798	0	1.600640029	0	0.256955993	0.533546676	0.54433834	0.342391084	0.66886	1	1	FALSE	--	--	--	--	--	--	--	--	--	--
ENSAPLG00000000517	KB743649.1	+	55435	55504	70	0	0	0	0	0	0	0	0	0	0	0	0	0	0	0	0	NA	NA	NA	NA	--	--	--	--	--	--	--	--	--	--
ENSAPLG00000000518	KB742873.1	+	2137829	2137909	81	0	2	5	4	8	5	0	1.768165507	4.139846557	3.879958277	6.87682383	4.791498053	1.969337355	5.182760053	5.234522403	2.38379571	1.1348	0.34214	0.76929	FALSE	--	--	--	--	--	--	--	--	--	--
ENSAPLG00000000519	KB743891.1	+	398234	398335	102	0	0	0	0	0	0	0	0	0	0	0	0	0	0	0	0	NA	NA	NA	NA	--	--	--	--	--	--	--	--	--	--
ENSAPLG00000000520	KB742999.1	-	671684	671770	87	0	0	0	0	0	0	0	0	0	0	0	0	0	0	0	0	NA	NA	NA	NA	--	--	--	--	--	--	--	--	--	--
ENSAPLG00000000521	KB744277.1	+	187687	187762	76	1	1	1	1	0	1	1.053733109	0.942246092	0.882440977	1.033804673	0	1.021345638	0.959473393	0.685050103	0.683212366	1.051611498	-0.6222	0.94802	1	FALSE	--	--	--	--	--	--	--	--	--	--
ENSAPLG00000000522	KB743097.1	-	1029137	1029222	86	0	3	4	6	7	4	0	2.49804778	3.119326243	5.481568962	5.66738243	3.610338068	1.872458008	4.919763153	5.355819238	2.377324772	1.1718	0.33899	0.76572	FALSE	--	--	--	--	--	--	--	--	--	--
ENSAPLG00000000523	KB743422.1	-	443100	443264	165	0	0	0	0	0	0	0	0	0	0	0	0	0	0	0	0	NA	NA	NA	NA	--	--	--	--	--	--	--	--	--	--
ENSAPLG00000000524	KB742473.1	-	1414453	1414529	77	0	0	0	0	2	0	0	0	0	0	1.808515358	0	0	0.602838453	0.54433834	0	Inf	0.78136	1	FALSE	--	--	--	--	--	--	--	--	--	--
ENSAPLG00000000525	KB744277.1	+	184429	184504	76	0	0	0	0	0	0	0	0	0	0	0	0	0	0	0	0	NA	NA	NA	NA	--	--	--	--	--	--	--	--	--	--
ENSAPLG00000000526	KB742585.1	-	1146575	1146722	148	17	50	52	44	35	33	9.198805252	24.19280507	23.56355905	23.35839747	16.46604355	17.30766797	18.98505646	19.04403633	36.01974974	40.9464482	-0.18495	0.62662	0.96139	FALSE	--	--	--	--	--	--	--	--	--	--
ENSAPLG00000000527	KB743739.1	+	493874	494039	166	1	3	1	3	2	4	0.482432026	1.294169332	0.404009122	1.41992449	0.838889654	1.870416108	0.72687016	1.376410084	2.918295015	1.723451789	0.75982	0.72007	0.99848	FALSE	--	--	--	--	--	--	--	--	--	--
ENSAPLG00000000528	KB743532.1	+	1218236	1218335	100	0	0	0	0	0	0	0	0	0	0	0	0	0	0	0	0	NA	NA	NA	NA	--	--	--	--	--	--	--	--	--	--
ENSAPLG00000000529	KB769979.1	+	26	118	93	0	0	0	0	0	0	0	0	0	0	0	0	0	0	0	0	NA	NA	NA	NA	--	--	--	--	--	--	--	--	--	--
ENSAPLG00000000530	KB742811.1	+	57078	57207	130	45	47	44	46	46	45	27.72128642	25.8900234	22.69909712	27.80139335	24.63754384	26.86924678	25.43680231	26.43606132	43.62323111	47.6519666	-0.12744	0.66697	0.97895	FALSE	--	--	--	--	--	--	--	--	--	--
ENSAPLG00000000531	KB742845.1	+	30732	30799	68	0	1	0	0	0	0	0	1.053098574	0	0	0	0	0.351032858	0	0	0.335920146	#NAME?	0.9837	1	FALSE	--	--	--	--	--	--	--	--	--	--
ENSAPLG00000000532	KB743964.1	-	21994	22130	137	0	0	0	0	0	0	0	0	0	0	0	0	0	0	0	0	NA	NA	NA	NA	--	--	--	--	--	--	--	--	--	--
ENSAPLG00000000533	KB744033.1	-	515104	515244	141	0	0	0	0	0	0	0	0	0	0	0	0	0	0	0	0	NA	NA	NA	NA	--	--	--	--	--	--	--	--	--	--
ENSAPLG00000000534	KB742537.1	+	1541977	1542164	188	0	0	0	0	0	0	0	0	0	0	0	0	0	0	0	0	NA	NA	NA	NA	--	--	--	--	--	--	--	--	--	--
ENSAPLG00000000535	KB818369.1	+	91	224	134	0	0	0	1	0	0	0	0	0	0.586336978	0	0	0	0.195445659	0.358892791	0	Inf	1	1	FALSE	--	--	--	--	--	--	--	--	--	--
ENSAPLG00000000536	KB743145.1	+	304372	304457	86	0	0	0	0	0	0	0	0	0	0	0	0	0	0	0	0	NA	NA	NA	NA	--	--	--	--	--	--	--	--	--	--
ENSAPLG00000000537	KB742849.1	+	549467	549556	90	0	0	0	1	0	0	0	0	0	0.872990612	0	0	0	0.290996871	0.358892791	0	Inf	1	1	FALSE	--	--	--	--	--	--	--	--	--	--
ENSAPLG00000000538	KB744547.1	-	26409	26480	72	10	9	9	3	16	13	11.12273838	8.951337878	8.383189278	3.273714797	15.47285362	14.01513181	9.485755177	10.92056674	9.64753958	9.837803747	-0.028175	1	1	FALSE	--	--	--	--	--	--	--	--	--	--
ENSAPLG00000000539	KB743814.1	+	114012	114079	68	0	0	0	0	0	0	0	0	0	0	0	0	0	0	0	0	NA	NA	NA	NA	--	--	--	--	--	--	--	--	--	--
ENSAPLG00000000540	KB743625.1	+	236098	236338	241	7	17	9	10	10	14	2.326083046	5.051377392	2.504521278	3.260130918	2.889122045	4.509177421	3.293993905	3.552810128	10.85109367	11.40526411	-0.071859	0.90904	1	FALSE	--	--	--	--	--	--	--	--	--	--
ENSAPLG00000000541	KB754960.1	+	337	486	150	1	1	2	2	4	2	0.533891442	0.477404687	0.894206856	1.047588735	1.856742434	1.03496358	0.635167662	1.313098249	2.455101414	1.394002582	0.81655	0.69087	0.98685	FALSE	--	--	--	--	--	--	--	--	--	--
ENSAPLG00000000542	KB742671.1	+	395803	395990	188	0	0	0	0	0	0	0	0	0	0	0	0	0	0	0	0	NA	NA	NA	NA	--	--	--	--	--	--	--	--	--	--
ENSAPLG00000000543	KB742918.1	+	447123	447211	89	0	0	0	0	0	0	0	0	0	0	0	0	0	0	0	0	NA	NA	NA	NA	--	--	--	--	--	--	--	--	--	--
ENSAPLG00000000544	KB743549.1	-	212024	212090	67	1	1	1	1	2	6	1.195279348	1.068816463	1.000977824	1.172673957	2.078443023	6.951247922	1.088357878	3.400788301	2.849148585	1.051611498	1.4379	0.44797	0.85705	FALSE	--	--	--	--	--	--	--	--	--	--
ENSAPLG00000000545	KB742931.1	+	3344483	3344645	163	0	0	0	0	0	0	0	0	0	0	0	0	0	0	0	0	NA	NA	NA	NA	--	--	--	--	--	--	--	--	--	--
ENSAPLG00000000546	KB744498.1	+	8413	8480	68	84	99	114	2	6	5	98.92694368	104.2567588	112.4333621	2.310857503	6.143633054	5.70751974	105.2056882	4.720670099	3.972398481	103.6459005	-4.7055	1.88E-32	8.74E-30	DOWN	--	--	--	--	--	--	--	--	--	--
ENSAPLG00000000547	KB742414.1	-	491121	491228	108	0	1	0	0	0	0	0	0.663062065	0	0	0	0	0.221020688	0	0	0.335920146	#NAME?	0.9837	1	FALSE	--	--	--	--	--	--	--	--	--	--
ENSAPLG00000000548	KB743833.1	+	849427	849539	113	0	0	0	1	0	1	0	0	0	0.695302258	0	0.68692273	0	0.460741662	0.683212366	0	Inf	0.75184	1	FALSE	--	--	--	--	--	--	--	--	--	--
ENSAPLG00000000549	KB744277.1	+	183631	183878	248	1	1	0	5	3	0	0.322918211	0.288752835	0	1.584055547	0.842272274	0	0.203890349	0.80877594	2.610971464	0.709220414	1.8803	0.38609	0.81089	FALSE	--	--	--	--	--	--	--	--	--	--
ENSAPLG00000000550	KB742522.1	+	535713	535793	81	0	0	0	0	0	0	0	0	0	0	0	0	0	0	0	0	NA	NA	NA	NA	--	--	--	--	--	--	--	--	--	--
ENSAPLG00000000551	KB746036.1	+	13866	13939	74	0	0	0	0	2	0	0	0	0	0	1.881833548	0	0	0.627277849	0.54433834	0	Inf	0.78136	1	FALSE	--	--	--	--	--	--	--	--	--	--
ENSAPLG00000000552	KB742432.1	-	72966	73050	85	6	13	3	5	12	6	5.65296821	10.95222517	2.367018149	4.621715007	9.829812886	5.47921895	6.324070509	6.643582281	7.00641145	7.633936754	-0.12375	0.9695	1	FALSE	--	--	--	--	--	--	--	--	--	--
ENSAPLG00000000553	KB742595.1	+	1164351	1164418	68	0	0	0	0	0	0	0	0	0	0	0	0	0	0	0	0	NA	NA	NA	NA	--	--	--	--	--	--	--	--	--	--
ENSAPLG00000000554	KB742800.1	-	603631	603730	100	0	0	0	0	0	0	0	0	0	0	0	0	0	0	0	0	NA	NA	NA	NA	--	--	--	--	--	--	--	--	--	--
ENSAPLG00000000555	KB742580.1	-	261690	261767	78	0	0	0	0	2	0	0	0	0	0	1.785329264	0	0	0.595109755	0.54433834	0	Inf	0.78136	1	FALSE	--	--	--	--	--	--	--	--	--	--
ENSAPLG00000000556	KB743403.1	-	331753	331881	129	0	0	0	0	1	1	0	0	0	0	0.539750708	0.601723011	0	0.38049124	0.596488746	0	Inf	0.76944	1	FALSE	--	--	--	--	--	--	--	--	--	--
ENSAPLG00000000557	KB743311.1	+	298743	298816	74	0	0	0	0	0	0	0	0	0	0	0	0	0	0	0	0	NA	NA	NA	NA	--	--	--	--	--	--	--	--	--	--
ENSAPLG00000000558	KB814291.1	+	268	359	92	10	7	9	3	7	5	8.704751773	5.448640447	6.560756826	2.562037667	5.297770532	4.218601547	6.904716349	4.026136582	4.603460442	9.165963456	-0.99357	0.252	0.67721	FALSE	--	--	--	--	--	--	--	--	--	--
ENSAPLG00000000559	KB742659.1	-	1225479	1225592	114	9	16	13	6	15	13	6.322398656	10.05062499	7.647821797	4.13521869	9.161558063	8.851662193	8.00694848	7.382812982	10.45204878	13.18550883	-0.33517	0.63134	0.96191	FALSE	--	--	--	--	--	--	--	--	--	--
ENSAPLG00000000560	KB743110.1	-	1742497	1742617	121	8	9	12	8	15	12	5.294791161	5.326415927	6.651125377	5.194654884	8.631550572	7.698076211	5.757444155	7.174760555	10.84551479	10.11837646	0.10012	0.90776	1	FALSE	--	--	--	--	--	--	--	--	--	--
ENSAPLG00000000561	KB743575.1	-	480815	480889	75	0	0	0	0	0	0	0	0	0	0	0	0	0	0	0	0	NA	NA	NA	NA	--	--	--	--	--	--	--	--	--	--
ENSAPLG00000000562	KB742900.1	-	182601	182697	97	0	0	0	0	1	0	0	0	0	0	0.717812797	0	0	0.239270932	0.27216917	0	Inf	1	1	FALSE	--	--	--	--	--	--	--	--	--	--
ENSAPLG00000000563	KB816355.1	+	546	678	133	7	10	12	5	8	4	4.214932438	5.384263385	6.05102384	2.953727636	4.188140829	2.334504315	5.216739887	3.158790926	5.269095618	10.08099634	-0.93601	0.2333	0.65479	FALSE	--	--	--	--	--	--	--	--	--	--
ENSAPLG00000000564	KB744198.1	-	806288	806397	110	0	0	0	0	0	0	0	0	0	0	0	0	0	0	0	0	NA	NA	NA	NA	--	--	--	--	--	--	--	--	--	--
ENSAPLG00000000565	KB743020.1	+	1063389	1063682	294	0	0	0	0	0	0	0	0	0	0	0	0	0	0	0	0	NA	NA	NA	NA	--	--	--	--	--	--	--	--	--	--
ENSAPLG00000000566	KB742489.1	-	1194645	1194742	98	3	0	4	0	1	0	2.451542336	0	2.737367927	0	0.710488176	0	1.729636755	0.236829392	0.27216917	2.48946514	-3.1933	0.23575	0.65687	FALSE	--	--	--	--	--	--	--	--	--	--
ENSAPLG00000000567	KB744031.1	+	568213	568309	97	6	2	3	1	1	2	4.953631937	1.476509341	2.074191161	0.80999129	0.717812797	1.600459144	2.83477748	1.04275441	1.279701112	3.938815152	-1.622	0.28493	0.71838	FALSE	--	--	--	--	--	--	--	--	--	--
ENSAPLG00000000568	KB743139.1	+	1013010	1013462	453	198	218	214	161	234	195	35.00347865	34.46166282	31.68216345	27.92413681	35.96669947	33.41355927	33.71576831	32.43479852	184.7116424	220.4157368	-0.25495	0.15879	0.54658	FALSE	GO:0034654//GO:1902679//GO:0002252//GO:0045078//GO:0010604//GO:0030097//GO:0001909//GO:0044767//GO:0002262//GO:0051246//GO:0048856//GO:0048584//GO:0006281//GO:0006950//GO:0042108//GO:0009893//GO:0009987//GO:0051171//GO:0045893//GO:2000113//GO:0019438//GO:0051247//GO:0006355//GO:0048522//GO:1901576//GO:0051240//GO:0048869//GO:0030218//GO:0048523//GO:0048872//GO:0006974//GO:0042113//GO:0045739//GO:…	nucleobase-containing compound biosynthetic process//negative regulation of RNA biosynthetic process//immune effector process//positive regulation of interferon-gamma biosynthetic process//positive regulation of macromolecule metabolic process//hemopoiesis//leukocyte mediated cytotoxicity//single-organism developmental process//myeloid cell homeostasis//regulation of protein metabolic process//an…	GO:0005575//GO:0043227//GO:0044424//GO:0005622//GO:0043226//GO:0044428//GO:0044422//GO:0044464//GO:0044446//GO:0005623//GO:0031974//GO:0005654//GO:0005634//GO:0043233//GO:0043229//GO:0031981//GO:0070013//GO:0043231	cellular_component//membrane-bounded organelle//intracellular part//intracellular//organelle//nuclear part//organelle part//cell part//intracellular organelle part//cell//membrane-enclosed lumen//nucleoplasm//nucleus//organelle lumen//intracellular organelle//nuclear lumen//intracellular organelle lumen//intracellular membrane-bounded organelle	GO:0001071//GO:0005488//GO:0000976//GO:0044212//GO:1901363//GO:0042803//GO:0000975//GO:0001012//GO:0046982//GO:0001067//GO:0003674//GO:0000977//GO:0000982//GO:0003676//GO:0097159//GO:0003700//GO:0043565//GO:0008134//GO:0001228//GO:0042802//GO:0005515//GO:0000978//GO:0001159//GO:0046983//GO:0003677//GO:0001077//GO:0000987//GO:0000981	nucleic acid binding transcription factor activity//binding//transcription regulatory region sequence-specific DNA binding//transcription regulatory region DNA binding//heterocyclic compound binding//protein homodimerization activity//regulatory region DNA binding//RNA polymerase II regulatory region DNA binding//protein heterodimerization activity//regulatory region nucleic acid binding//molecul…	--	--	CEBPG	CCAAT/enhancer binding protein gamma [Source:HGNC Symbol;Acc:HGNC:1837]
ENSAPLG00000000569	KB742447.1	+	303367	303764	393	420	197	334	265	370	324	85.58565102	35.89645928	56.99715458	52.97920129	65.55292945	63.99393125	59.49308829	60.84202066	300.888725	337.3210033	-0.16489	0.69893	0.98685	FALSE	--	--	--	--	--	--	--	--	--	--
ENSAPLG00000000570	KB754908.1	-	416	750	252	102	85	65	62	90	92	32.41483756	24.1544038	17.29864454	19.33050642	24.86708617	28.33828849	24.62262863	24.17862702	76.5839793	88.88526019	-0.2149	0.47064	0.87481	FALSE	--	--	--	--	--	--	--	--	--	--
ENSAPLG00000000571	KB742880.1	+	68237	68437	201	0	0	0	0	0	0	0	0	0	0	0	0	0	0	0	0	NA	NA	NA	NA	GO:0032774//GO:0019222//GO:0034641//GO:0060255//GO:1903506//GO:0008150//GO:0043170//GO:0065007//GO:0008152//GO:0019219//GO:2001141//GO:0006351//GO:0009059//GO:0031323//GO:0006355//GO:1901576//GO:0051171//GO:0009987//GO:0019438//GO:0034654//GO:0044238//GO:0090304//GO:1901360//GO:0034645//GO:0044271//GO:2000112//GO:0010556//GO:0080090//GO:0051252//GO:0044260//GO:0018130//GO:0050789//GO:0009889//GO:…	RNA biosynthetic process//regulation of metabolic process//cellular nitrogen compound metabolic process//regulation of macromolecule metabolic process//regulation of nucleic acid-templated transcription//biological_process//macromolecule metabolic process//biological regulation//metabolic process//regulation of nucleobase-containing compound metabolic process//regulation of RNA biosynthetic proce…	GO:0043226//GO:0005622//GO:0044424//GO:0043227//GO:0005575//GO:0043231//GO:0043229//GO:0005634//GO:0005623//GO:0044464	organelle//intracellular//intracellular part//membrane-bounded organelle//cellular_component//intracellular membrane-bounded organelle//intracellular organelle//nucleus//cell//cell part	GO:0003674//GO:1901363//GO:0005488//GO:0003677//GO:0043565//GO:0003676//GO:0097159	molecular_function//heterocyclic compound binding//binding//DNA binding//sequence-specific DNA binding//nucleic acid binding//organic cyclic compound binding	--	--	--	--
ENSAPLG00000000572	KB742477.1	-	394315	400502	1900	101	97	105	115	128	108	4.257081762	3.655914838	3.706252102	4.755501494	4.690717728	4.412213155	3.873082901	4.619477459	111.1368389	106.238645	0.065028	0.80212	1	FALSE	--	--	GO:0044464//GO:0005623//GO:0005634//GO:0043229//GO:0005737//GO:0043231//GO:0043227//GO:0005575//GO:0044424//GO:0005622//GO:0043226	cell part//cell//nucleus//intracellular organelle//cytoplasm//intracellular membrane-bounded organelle//membrane-bounded organelle//cellular_component//intracellular part//intracellular//organelle	--	--	--	--	RGS4	regulator of G-protein signaling 4 [Source:HGNC Symbol;Acc:HGNC:10000]
ENSAPLG00000000573	KB746338.1	-	14001	16755	1248	0	4	2	0	2	2	0	0.229521484	0.107476786	0	0.111583079	0.124394661	0.112332757	0.078659247	1.192977492	2.02846275	-0.76582	0.77908	1	FALSE	--	--	--	--	--	--	--	--	--	--
ENSAPLG00000000574	KB742993.1	+	527416	561244	2910	0	0	0	0	0	0	0	0	0	0	0	0	0	0	0	0	NA	NA	NA	NA	--	--	--	--	--	--	--	--	--	--
ENSAPLG00000000575	KB742685.1	+	2083421	2092060	219	3	0	0	1	3	1	1.09703721	0	0	0.358763265	0.953806045	0.354439582	0.36567907	0.555669631	1.499719877	1.119900805	0.42132	0.90799	1	FALSE	--	--	--	--	--	--	--	--	--	--
ENSAPLG00000000576	KB742611.1	+	1202189	1255715	2382	390	441	435	384	461	489	13.11194348	13.25790094	12.24748056	12.66606027	13.47541345	15.93505007	12.87244166	14.02550793	421.8770916	442.6680103	-0.069402	0.59273	0.94124	FALSE	GO:0042177//GO:0051248//GO:0034508//GO:0000070//GO:1901987//GO:0033047//GO:0044237//GO:0044699//GO:0065009//GO:0009892//GO:0006461//GO:0043412//GO:0051302//GO:0043933//GO:1903320//GO:0051726//GO:0048519//GO:0044092//GO:0050789//GO:0070925//GO:0030163//GO:0010605//GO:0071174//GO:0071704//GO:0043161//GO:0009895//GO:0051179//GO:0032434//GO:0000819//GO:0050794//GO:1904666//GO:1903051//GO:0051783//GO:…	negative regulation of protein catabolic process//negative regulation of protein metabolic process//centromere complex assembly//mitotic sister chromatid segregation//regulation of cell cycle phase transition//regulation of mitotic sister chromatid segregation//cellular metabolic process//single-organism process//regulation of molecular function//negative regulation of metabolic process//protein …	GO:0005623//GO:0043232//GO:0043228//GO:0043234//GO:0044464//GO:0044446//GO:0043229//GO:0043231//GO:0005634//GO:0044427//GO:0005622//GO:0000776//GO:0043227//GO:0005575//GO:0044424//GO:0044422//GO:0000775//GO:0098687//GO:0032991//GO:0005694//GO:0043226	cell//intracellular non-membrane-bounded organelle//non-membrane-bounded organelle//protein complex//cell part//intracellular organelle part//intracellular organelle//intracellular membrane-bounded organelle//nucleus//chromosomal part//intracellular//kinetochore//membrane-bounded organelle//cellular_component//intracellular part//organelle part//chromosome, centromeric region//chromosomal region/…	--	--	--	--	TRAPPC12	trafficking protein particle complex 12 [Source:HGNC Symbol;Acc:HGNC:24284]
ENSAPLG00000000577	KB743176.1	-	1226515	1254176	1749	253	290	223	247	307	302	11.58443695	11.87370147	8.550948926	11.0958155	12.22169655	13.40304464	10.66969578	12.24018557	270.1469664	268.2150218	0.010354	0.97716	1	FALSE	GO:0044237//GO:0044255//GO:0043412//GO:0044699//GO:0071704//GO:0030258//GO:0006644//GO:0044710//GO:0046486//GO:0016311//GO:0006796//GO:0006629//GO:0006793//GO:0035335//GO:0044238//GO:0046839//GO:0044260//GO:0019538//GO:0046488//GO:0006650//GO:0036211//GO:0006470//GO:0006464//GO:0009987//GO:0044267//GO:0019637//GO:0046856//GO:0008152//GO:0043170//GO:0008150//GO:0044763	cellular metabolic process//cellular lipid metabolic process//macromolecule modification//single-organism process//organic substance metabolic process//lipid modification//phospholipid metabolic process//single-organism metabolic process//glycerolipid metabolic process//dephosphorylation//phosphate-containing compound metabolic process//lipid metabolic process//phosphorus metabolic process//pepti…	GO:0005623//GO:0044464//GO:0005737//GO:0005622//GO:0005575//GO:0044424//GO:0016020//GO:0005886//GO:0071944	cell//cell part//cytoplasm//intracellular//cellular_component//intracellular part//membrane//plasma membrane//cell periphery	GO:0016791//GO:0016787//GO:0004721//GO:0052629//GO:0034593//GO:0003824//GO:0042578//GO:0004438//GO:0052866//GO:0052744//GO:0004725//GO:0003674//GO:0016788	phosphatase activity//hydrolase activity//phosphoprotein phosphatase activity//phosphatidylinositol-3,5-bisphosphate 3-phosphatase activity//phosphatidylinositol bisphosphate phosphatase activity//catalytic activity//phosphoric ester hydrolase activity//phosphatidylinositol-3-phosphatase activity//phosphatidylinositol phosphate phosphatase activity//phosphatidylinositol monophosphate phosphatase …	--	--	MTMR1	myotubularin related protein 1 [Source:HGNC Symbol;Acc:HGNC:7449]
ENSAPLG00000000578	KB745312.1	-	116752	128531	2030	81	71	76	96	144	123	3.195458631	2.504610795	2.510827133	3.715585661	4.939117805	4.703221193	2.73696552	4.452641553	113.5373762	80.10937444	0.50312	0.023961	0.1652	FALSE	GO:0071840//GO:0048598//GO:0030198//GO:0044763//GO:0007275//GO:0070586//GO:0008150//GO:0016477//GO:0065007//GO:0051716//GO:0007188//GO:0001667//GO:0008542//GO:0008306//GO:0032502//GO:0007154//GO:0050896//GO:0048856//GO:0007612//GO:0007186//GO:0009987//GO:0043062//GO:0016043//GO:0044767//GO:0001944//GO:0048731//GO:0051674//GO:0071711//GO:0007155//GO:0009314//GO:0023052//GO:0007165//GO:0042074//GO:…	cellular component organization or biogenesis//embryonic morphogenesis//extracellular matrix organization//single-organism cellular process//multicellular organismal development//cell-cell adhesion involved in gastrulation//biological_process//cell migration//biological regulation//cellular response to stimulus//adenylate cyclase-modulating G-protein coupled receptor signaling pathway//ameboidal-…	GO:0016020//GO:0005575	membrane//cellular_component	--	--	--	--	RIC8A	RIC8 guanine nucleotide exchange factor A [Source:HGNC Symbol;Acc:HGNC:29550]
ENSAPLG00000000579	KB746840.1	-	11710	26189	1188	163	178	201	196	237	199	10.98791731	10.72954978	11.34694306	12.96258788	13.89040268	13.00238335	11.02147005	13.28512464	199.3866759	189.4623375	0.073658	0.71313	0.99411	FALSE	GO:0001932//GO:0050896//GO:1902589//GO:0019222//GO:0007010//GO:0006996//GO:0006457//GO:0008152//GO:0031399//GO:0051716//GO:0065007//GO:0006468//GO:0043170//GO:0008150//GO:0043086//GO:0044763//GO:0032886//GO:0007017//GO:0060255//GO:0071840//GO:2000298//GO:0045936//GO:0000226//GO:0033043//GO:0061077//GO:0048523//GO:1900034//GO:2000299//GO:0042325//GO:0050790//GO:0080135//GO:0031323//GO:0036211//GO:…	regulation of protein phosphorylation//response to stimulus//single-organism organelle organization//regulation of metabolic process//cytoskeleton organization//organelle organization//protein folding//metabolic process//regulation of protein modification process//cellular response to stimulus//biological regulation//protein phosphorylation//macromolecule metabolic process//biological_process//ne…	--	--	GO:0005524//GO:0046872//GO:0043167//GO:0031072//GO:1901363//GO:0003674//GO:0043169//GO:0008270//GO:0032549//GO:0043168//GO:0035639//GO:0032555//GO:0005488//GO:1901265//GO:0032550//GO:0097367//GO:0030554//GO:0001883//GO:0046914//GO:0001882//GO:0032559//GO:0032553//GO:0005515//GO:0017076//GO:0000166//GO:0043531//GO:0097159//GO:0036094//GO:0051879	ATP binding//metal ion binding//ion binding//heat shock protein binding//heterocyclic compound binding//molecular_function//cation binding//zinc ion binding//ribonucleoside binding//anion binding//purine ribonucleoside triphosphate binding//purine ribonucleotide binding//binding//nucleoside phosphate binding//purine ribonucleoside binding//carbohydrate derivative binding//adenyl nucleotide bindin…	--	--	CHORDC1	cysteine and histidine rich domain containing 1 [Source:HGNC Symbol;Acc:HGNC:14525]
ENSAPLG00000000580	KB743650.1	-	374864	379633	2052	8	4	7	9	44	6	0.312217218	0.139592014	0.228780994	0.344601558	1.492994647	0.226965697	0.226863408	0.688187301	17.15139606	6.726820315	1.3503	0.24753	0.67208	FALSE	--	--	--	--	--	--	--	--	--	--
ENSAPLG00000000581	KB742890.1	+	107556	122219	2865	4221	4259	3540	2564	3753	3191	117.9872135	106.4537467	82.86628982	70.31459467	91.20882664	86.45468016	102.43575	82.65936716	2976.555777	4218.448769	-0.50307	0.0002815	0.0049317	DOWN	GO:0003197//GO:0001837//GO:0048731//GO:0048513//GO:0048869//GO:0060485//GO:0003203//GO:0048856//GO:0000902//GO:0009987//GO:0009888//GO:0048864//GO:0001649//GO:0044767//GO:0016043//GO:0007507//GO:0048468//GO:0009887//GO:0032502//GO:0006810//GO:0048729//GO:0071840//GO:0001503//GO:0003007//GO:0007275//GO:0014031//GO:0044763//GO:0008150//GO:0048646//GO:0000904//GO:0060317//GO:0044699//GO:0045184//GO:…	endocardial cushion development//epithelial to mesenchymal transition//system development//organ development//cellular developmental process//mesenchyme development//endocardial cushion morphogenesis//anatomical structure development//cell morphogenesis//cellular process//tissue development//stem cell development//osteoblast differentiation//single-organism developmental process//cellular compone…	GO:0005576//GO:0031988//GO:0031090//GO:0005622//GO:0016020//GO:0048471//GO:0044424//GO:0031224//GO:0005783//GO:0005575//GO:0043227//GO:0031301//GO:0031227//GO:0044422//GO:0016023//GO:0030141//GO:0044444//GO:0098588//GO:0043226//GO:0044425//GO:0031410//GO:0005623//GO:0005789//GO:0005615//GO:0042175//GO:0044432//GO:0044464//GO:0044446//GO:0044421//GO:0005737//GO:0043231//GO:0043229//GO:0031982//GO:…	extracellular region//membrane-bounded vesicle//organelle membrane//intracellular//membrane//perinuclear region of cytoplasm//intracellular part//intrinsic component of membrane//endoplasmic reticulum//cellular_component//membrane-bounded organelle//integral component of organelle membrane//intrinsic component of endoplasmic reticulum membrane//organelle part//cytoplasmic membrane-bounded vesicle…	GO:0005488//GO:0003674//GO:0044822//GO:1901363//GO:0003676//GO:0097159//GO:0003723	binding//molecular_function//poly(A) RNA binding//heterocyclic compound binding//nucleic acid binding//organic cyclic compound binding//RNA binding	RRBP1; ribosome binding protein 1; K14000 ribosome-binding protein 1	http://www.genome.jp/dbget-bin/www_bget?apla:101795586	RRBP1	ribosome binding protein 1 [Source:HGNC Symbol;Acc:HGNC:10448]
ENSAPLG00000000582	KB742489.1	+	262937	304998	900	12	7	4	1	3	0	1.489929606	0.77717042	0.415910166	0.121812644	0.323850425	0	0.894336731	0.148554356	1.175400301	8.200608573	-2.8026	0.015018	0.11758	FALSE	GO:0048518//GO:0050789//GO:0031589//GO:0050794//GO:0022610//GO:0030155//GO:0007155//GO:0048522//GO:0010810//GO:0009987//GO:0008150//GO:0065007//GO:0045785//GO:0010811	positive regulation of biological process//regulation of biological process//cell-substrate adhesion//regulation of cellular process//biological adhesion//regulation of cell adhesion//cell adhesion//positive regulation of cellular process//regulation of cell-substrate adhesion//cellular process//biological_process//biological regulation//positive regulation of cell adhesion//positive regulation o…	GO:0005623//GO:0044464//GO:0005794//GO:0043229//GO:0044421//GO:0005737//GO:0043231//GO:0012505//GO:0005622//GO:0005578//GO:0031012//GO:0005576//GO:0005783//GO:0005575//GO:0043227//GO:0044424//GO:0043226//GO:0044444	cell//cell part//Golgi apparatus//intracellular organelle//extracellular region part//cytoplasm//intracellular membrane-bounded organelle//endomembrane system//intracellular//proteinaceous extracellular matrix//extracellular matrix//extracellular region//endoplasmic reticulum//cellular_component//membrane-bounded organelle//intracellular part//organelle//cytoplasmic part	--	--	--	--	--	--
ENSAPLG00000000583	KB742677.1	-	574045	578527	1500	1958	1892	2010	1891	2344	2201	104.5359444	90.32496674	89.86778906	99.04951488	108.8051066	113.8977419	94.90956672	107.2507878	2030.458188	2054.688919	-0.017115	0.87774	1	FALSE	GO:0010646//GO:0046879//GO:0015849//GO:0007010//GO:0015727//GO:0006996//GO:1902589//GO:0007154//GO:0009605//GO:0015718//GO:0007267//GO:0042592//GO:0050896//GO:0032879//GO:0051223//GO:0071840//GO:0006810//GO:0000226//GO:0090276//GO:0065008//GO:0044763//GO:0044765//GO:0007017//GO:0009991//GO:0098656//GO:0051649//GO:0008150//GO:0008152//GO:0065007//GO:0034220//GO:0090087//GO:0002791//GO:0050796//GO:…	regulation of cell communication//hormone secretion//organic acid transport//cytoskeleton organization//lactate transport//organelle organization//single-organism organelle organization//cell communication//response to external stimulus//monocarboxylic acid transport//cell-cell signaling//homeostatic process//response to stimulus//regulation of localization//regulation of protein transport//cellu…	GO:0044430//GO:0031226//GO:0005739//GO:0071944//GO:0044422//GO:0005815//GO:0044444//GO:0043230//GO:0043226//GO:0005576//GO:0005813//GO:0031988//GO:0005622//GO:0005887//GO:0016020//GO:0005886//GO:0031224//GO:0044424//GO:0005856//GO:0070062//GO:0005575//GO:0043227//GO:0043231//GO:0044421//GO:0005737//GO:0043229//GO:0031982//GO:1903561//GO:0016021//GO:0043228//GO:0043232//GO:0044425//GO:0015630//GO:…	cytoskeletal part//intrinsic component of plasma membrane//mitochondrion//cell periphery//organelle part//microtubule organizing center//cytoplasmic part//extracellular organelle//organelle//extracellular region//centrosome//membrane-bounded vesicle//intracellular//integral component of plasma membrane//membrane//plasma membrane//intrinsic component of membrane//intracellular part//cytoskeleton//…	GO:0003674//GO:0005342//GO:0008514//GO:0022891//GO:0022857//GO:1901618//GO:0015129//GO:0046943//GO:0008509//GO:0005215//GO:0022892//GO:0008028//GO:0015075	molecular_function//organic acid transmembrane transporter activity//organic anion transmembrane transporter activity//substrate-specific transmembrane transporter activity//transmembrane transporter activity//organic hydroxy compound transmembrane transporter activity//lactate transmembrane transporter activity//carboxylic acid transmembrane transporter activity//anion transmembrane transporter …	--	--	SLC16A1	solute carrier family 16 member 1 [Source:HGNC Symbol;Acc:HGNC:10922]
ENSAPLG00000000584	KB742646.1	-	902883	972223	1593	27	22	25	29	33	20	1.475945625	1.075382571	1.1444627	1.555293856	1.568408711	1.059689672	1.231930299	1.39446408	25.87586506	26.02912754	-0.0085199	1	1	FALSE	--	--	--	--	--	--	--	--	--	--
ENSAPLG00000000585	KB742547.1	-	281779	325424	4911	417	441	397	388	520	485	6.800022338	6.430527394	5.421504611	6.207459211	7.372526464	7.665811485	6.217351448	7.081932387	438.0733655	439.7362564	-0.005466	0.98647	1	FALSE	GO:1901576//GO:0050790//GO:0048522//GO:0006355//GO:0048523//GO:0098732//GO:0048511//GO:0045935//GO:0006351//GO:2001141//GO:0019219//GO:0036211//GO:0031323//GO:0031327//GO:0009059//GO:0010604//GO:0006464//GO:0034654//GO:1902679//GO:0016043//GO:1901725//GO:0008214//GO:0009893//GO:0051246//GO:0070988//GO:0016569//GO:1901726//GO:0051129//GO:0019438//GO:0045893//GO:2000113//GO:0009987//GO:0051171//GO:…	organic substance biosynthetic process//regulation of catalytic activity//positive regulation of cellular process//regulation of transcription, DNA-templated//negative regulation of cellular process//macromolecule deacylation//rhythmic process//positive regulation of nucleobase-containing compound metabolic process//transcription, DNA-templated//regulation of RNA biosynthetic process//regulation …	GO:0032993//GO:0005622//GO:1902494//GO:0032806//GO:0005575//GO:0043227//GO:0044424//GO:0044422//GO:0032991//GO:0043226//GO:0019907//GO:0061695//GO:0044428//GO:0005623//GO:1902911//GO:0000307//GO:1990234//GO:0044464//GO:0044446//GO:0043234//GO:1902554//GO:0043229//GO:0019908//GO:0043231//GO:0005737//GO:0005634	protein-DNA complex//intracellular//catalytic complex//carboxy-terminal domain protein kinase complex//cellular_component//membrane-bounded organelle//intracellular part//organelle part//macromolecular complex//organelle//cyclin-dependent protein kinase activating kinase holoenzyme complex//transferase complex, transferring phosphorus-containing groups//nuclear part//cell//protein kinase complex/…	GO:0008270//GO:0003824//GO:0043169//GO:0016740//GO:0005488//GO:0016491//GO:0003712//GO:0043167//GO:0046872//GO:1901363//GO:0003674//GO:0016705//GO:0043566//GO:0051213//GO:0003713//GO:0000989//GO:0003682//GO:0097159//GO:0003676//GO:0000988//GO:0016706//GO:0008168//GO:0016741//GO:0031490//GO:0046914//GO:0003677//GO:0044877	zinc ion binding//catalytic activity//cation binding//transferase activity//binding//oxidoreductase activity//transcription cofactor activity//ion binding//metal ion binding//heterocyclic compound binding//molecular_function//oxidoreductase activity, acting on paired donors, with incorporation or reduction of molecular oxygen//structure-specific DNA binding//dioxygenase activity//transcription co…	--	--	KDM5A	lysine demethylase 5A [Source:HGNC Symbol;Acc:HGNC:9886]
ENSAPLG00000000586	KB743359.1	-	360065	370445	1515	1	0	0	3	1	0	0.052860539	0	0	0.155582485	0.045958971	0	0.01762018	0.067180486	1.348847542	0.373300268	1.8533	0.65177	0.97334	FALSE	GO:0055114//GO:0008152//GO:0008150//GO:0044710//GO:0044699	oxidation-reduction process//metabolic process//biological_process//single-organism metabolic process//single-organism process	GO:0031224//GO:0016020//GO:0005575//GO:0044425//GO:0016021	intrinsic component of membrane//membrane//cellular_component//membrane part//integral component of membrane	GO:0016491//GO:0005488//GO:0043169//GO:0003824//GO:0016705//GO:0003674//GO:0020037//GO:1901363//GO:0043167//GO:0046872//GO:0004497//GO:0097159//GO:0005506//GO:0046906//GO:0046914	oxidoreductase activity//binding//cation binding//catalytic activity//oxidoreductase activity, acting on paired donors, with incorporation or reduction of molecular oxygen//molecular_function//heme binding//heterocyclic compound binding//ion binding//metal ion binding//monooxygenase activity//organic cyclic compound binding//iron ion binding//tetrapyrrole binding//transition metal ion binding	--	--	--	--
ENSAPLG00000000587	KB744087.1	-	38099	43350	1593	2104	2308	2216	2017	2672	2316	105.7728431	103.7523557	93.293898	99.48147261	116.7894488	112.8519609	100.9396989	109.7076274	2202.246919	2319.466102	-0.074817	0.52869	0.90908	FALSE	GO:1901576//GO:0009987//GO:0006720//GO:0044763//GO:0008150//GO:0008152//GO:0071704//GO:0044699//GO:0044237//GO:0044255//GO:0009058//GO:0008610//GO:0044710//GO:0006629//GO:0044249//GO:0044238//GO:0008299//GO:0044711	organic substance biosynthetic process//cellular process//isoprenoid metabolic process//single-organism cellular process//biological_process//metabolic process//organic substance metabolic process//single-organism process//cellular metabolic process//cellular lipid metabolic process//biosynthetic process//lipid biosynthetic process//single-organism metabolic process//lipid metabolic process//cell…	GO:0005622//GO:0016020//GO:0005886//GO:0044424//GO:0005575//GO:0043227//GO:0071944//GO:0044422//GO:0044428//GO:0043226//GO:0005654//GO:0005623//GO:0031974//GO:0044464//GO:0044446//GO:0070013//GO:0043231//GO:0005737//GO:0043229//GO:0031981//GO:0005634//GO:0043233	intracellular//membrane//plasma membrane//intracellular part//cellular_component//membrane-bounded organelle//cell periphery//organelle part//nuclear part//organelle//nucleoplasm//cell//membrane-enclosed lumen//cell part//intracellular organelle part//intracellular organelle lumen//intracellular membrane-bounded organelle//cytoplasm//intracellular organelle//nuclear lumen//nucleus//organelle lumen	GO:0003824//GO:0016746//GO:0046912//GO:0016740//GO:0003674//GO:0004421	catalytic activity//transferase activity, transferring acyl groups//transferase activity, transferring acyl groups, acyl groups converted into alkyl on transfer//transferase activity//molecular_function//hydroxymethylglutaryl-CoA synthase activity	--	--	HMGCS1	3-hydroxy-3-methylglutaryl-CoA synthase 1 [Source:HGNC Symbol;Acc:HGNC:5007]
ENSAPLG00000000588	KB745056.1	+	392349	400899	1437	4220	3484	4075	4343	5369	4600	235.1797375	173.6198256	190.1823037	237.4570916	260.1474459	248.4776861	199.6606223	248.6940746	4511.817713	4140.916586	0.12376	0.29404	0.7269	FALSE	GO:0051179//GO:0044699//GO:0051234//GO:1902578//GO:0016192//GO:0043277//GO:0006909//GO:0006898//GO:0006810//GO:0044765//GO:0008150//GO:0006897	localization//single-organism process//establishment of localization//single-organism localization//vesicle-mediated transport//apoptotic cell clearance//phagocytosis//receptor-mediated endocytosis//transport//single-organism transport//biological_process//endocytosis	GO:0044425//GO:0016021//GO:0016020//GO:0031224//GO:0005575	membrane part//integral component of membrane//membrane//intrinsic component of membrane//cellular_component	GO:0038024//GO:0060089//GO:0005044//GO:0004872//GO:0003674	cargo receptor activity//molecular transducer activity//scavenger receptor activity//receptor activity//molecular_function	--	--	MARCO	macrophage receptor with collagenous structure [Source:HGNC Symbol;Acc:HGNC:6895]
ENSAPLG00000000589	KB746064.1	+	202993	211721	2155	170	146	123	153	786	181	6.317508944	4.851583592	3.827869257	5.578227718	25.39558387	6.519550159	4.998987264	12.49778725	327.537408	154.6194902	1.0829	0.23062	0.65167	FALSE	--	--	GO:0043234//GO:0044446//GO:0044464//GO:0065010//GO:0005623//GO:0043232//GO:0043228//GO:1903561//GO:0005634//GO:0031982//GO:0043229//GO:0005737//GO:0044421//GO:0043231//GO:0043227//GO:0005575//GO:0070062//GO:0005856//GO:0044424//GO:0005882//GO:0045111//GO:0005622//GO:0031988//GO:0005576//GO:0043226//GO:0043230//GO:0044422//GO:0044430//GO:0045095//GO:0032991	protein complex//intracellular organelle part//cell part//extracellular membrane-bounded organelle//cell//intracellular non-membrane-bounded organelle//non-membrane-bounded organelle//extracellular vesicle//nucleus//vesicle//intracellular organelle//cytoplasm//extracellular region part//intracellular membrane-bounded organelle//membrane-bounded organelle//cellular_component//extracellular exosome…	GO:0005198//GO:0003674	structural molecule activity//molecular_function	--	--	KRT7	keratin 7 [Source:HGNC Symbol;Acc:HGNC:6445]
ENSAPLG00000000590	KB742823.1	+	669966	684248	2358	3685	5011	3565	3271	4164	3798	125.1520333	152.1803362	101.3946388	108.9905455	122.9560352	125.0251805	126.2423361	118.9905871	3539.016491	4279.531552	-0.2741	0.070186	0.34156	FALSE	GO:0019438//GO:0045893//GO:2000113//GO:0033619//GO:0050817//GO:0009987//GO:0051171//GO:0009893//GO:0048878//GO:0006950//GO:0090287//GO:0071772//GO:0010648//GO:0010604//GO:0034654//GO:1902679//GO:0031323//GO:0090092//GO:0031327//GO:0023051//GO:0009059//GO:2001141//GO:0006351//GO:0045935//GO:0019219//GO:0048523//GO:0023052//GO:1901576//GO:0007599//GO:0071495//GO:0032102//GO:0048522//GO:0006355//GO:…	aromatic compound biosynthetic process//positive regulation of transcription, DNA-templated//negative regulation of cellular macromolecule biosynthetic process//membrane protein proteolysis//coagulation//cellular process//regulation of nitrogen compound metabolic process//positive regulation of metabolic process//chemical homeostasis//response to stress//regulation of cellular response to growth …	GO:0031224//GO:0016020//GO:0005886//GO:0005575//GO:0005576//GO:0071944//GO:0005615//GO:0044464//GO:0044425//GO:0005623//GO:0016021//GO:0044421	intrinsic component of membrane//membrane//plasma membrane//cellular_component//extracellular region//cell periphery//extracellular space//cell part//membrane part//cell//integral component of membrane//extracellular region part	GO:0008236//GO:0003824//GO:0003674//GO:0017171//GO:0016787//GO:0008233//GO:0070011//GO:0004252//GO:0004175	serine-type peptidase activity//catalytic activity//molecular_function//serine hydrolase activity//hydrolase activity//peptidase activity//peptidase activity, acting on L-amino acid peptides//serine-type endopeptidase activity//endopeptidase activity	--	--	TMPRSS6	transmembrane protease, serine 6 [Source:HGNC Symbol;Acc:HGNC:16517]
ENSAPLG00000000591	KB743464.1	-	576438	577976	273	0	0	0	0	0	0	0	0	0	0	0	0	0	0	0	0	NA	NA	NA	NA	--	--	--	--	--	--	--	--	--	--
ENSAPLG00000000592	KB743509.1	+	764280	774922	1274	323	498	470	546	512	487	20.30379935	27.99225283	24.74159473	33.67249505	27.98230356	29.67193465	24.3458823	30.44224442	493.2497122	448.7880286	0.13628	0.60939	0.95039	FALSE	GO:0034032//GO:0051186//GO:1901293//GO:1901576//GO:0019637//GO:0009119//GO:0033865//GO:1901135//GO:0019438//GO:0042278//GO:0009987//GO:0034654//GO:0019693//GO:0006753//GO:0015937//GO:0055086//GO:0044281//GO:0034030//GO:0034641//GO:0009117//GO:0033866//GO:0009150//GO:0044763//GO:0033875//GO:0008150//GO:0008152//GO:0034033//GO:0042451//GO:0051188//GO:0071704//GO:0009163//GO:0009152//GO:1901564//GO:…	purine nucleoside bisphosphate metabolic process//cofactor metabolic process//nucleoside phosphate biosynthetic process//organic substance biosynthetic process//organophosphate metabolic process//ribonucleoside metabolic process//nucleoside bisphosphate metabolic process//carbohydrate derivative metabolic process//aromatic compound biosynthetic process//purine nucleoside metabolic process//cellul…	GO:0005622//GO:0044424//GO:0005575//GO:0005623//GO:0044464//GO:0005737	intracellular//intracellular part//cellular_component//cell//cell part//cytoplasm	GO:0043168//GO:0035639//GO:0003824//GO:0032549//GO:0005488//GO:1901265//GO:0016740//GO:0032555//GO:0043167//GO:0016773//GO:0005524//GO:0003674//GO:0004594//GO:1901363//GO:0016301//GO:0000166//GO:0017076//GO:0032553//GO:0036094//GO:0097159//GO:0030554//GO:0001883//GO:0097367//GO:0032550//GO:0016772//GO:0032559//GO:0001882	anion binding//purine ribonucleoside triphosphate binding//catalytic activity//ribonucleoside binding//binding//nucleoside phosphate binding//transferase activity//purine ribonucleotide binding//ion binding//phosphotransferase activity, alcohol group as acceptor//ATP binding//molecular_function//pantothenate kinase activity//heterocyclic compound binding//kinase activity//nucleotide binding//puri…	--	--	PANK3	pantothenate kinase 3 [Source:HGNC Symbol;Acc:HGNC:19365]
ENSAPLG00000000593	KB742860.1	-	544419	553822	1539	0	0	0	0	0	0	0	0	0	0	0	0	0	0	0	0	NA	NA	NA	NA	GO:0023057//GO:1903844//GO:0017015//GO:0060255//GO:0071840//GO:1903845//GO:0030198//GO:0044763//GO:0008150//GO:1903506//GO:0045892//GO:0043170//GO:0051716//GO:0065007//GO:0008152//GO:0007167//GO:0010646//GO:0051172//GO:0032774//GO:0019222//GO:0010629//GO:0007154//GO:0050896//GO:0007166//GO:0034641//GO:0009966//GO:0090287//GO:0009987//GO:0051171//GO:0019438//GO:2000113//GO:0034654//GO:0043062//GO:…	negative regulation of signaling//regulation of cellular response to transforming growth factor beta stimulus//regulation of transforming growth factor beta receptor signaling pathway//regulation of macromolecule metabolic process//cellular component organization or biogenesis//negative regulation of cellular response to transforming growth factor beta stimulus//extracellular matrix organization/…	GO:0005614//GO:0005575//GO:0031012//GO:0005576//GO:0005578//GO:0044421//GO:0005615	interstitial matrix//cellular_component//extracellular matrix//extracellular region//proteinaceous extracellular matrix//extracellular region part//extracellular space	--	--	--	--	--	--
ENSAPLG00000000594	KB744955.1	-	869694	876690	526	216	243	236	198	235	229	32.88608883	33.08251109	30.09023072	29.57546143	31.10749563	33.79372524	32.01961021	31.49222743	209.2897104	243.0657491	-0.21585	0.19055	0.59791	FALSE	--	--	--	--	GO:0005509//GO:0043169//GO:0005488//GO:0043167//GO:0046872//GO:0003674	calcium ion binding//cation binding//binding//ion binding//metal ion binding//molecular_function	--	--	--	--
ENSAPLG00000000595	KB742505.1	-	196877	208119	819	17	31	24	19	35	29	1.662299362	2.710539431	1.965289794	1.822727652	2.975548773	2.748529653	2.112709529	2.515602026	25.75015168	24.97701509	0.04398	0.93817	1	FALSE	GO:0050789//GO:0044699//GO:0014065//GO:0060038//GO:0040007//GO:0014855//GO:0032501//GO:0048583//GO:0044700//GO:0050794//GO:0072359//GO:0044707//GO:0048015//GO:0072358//GO:0048017//GO:0007165//GO:0055017//GO:0035265//GO:0014706//GO:0023051//GO:0048513//GO:0048731//GO:0033002//GO:0014066//GO:0023052//GO:0048856//GO:0009987//GO:0009888//GO:0048738//GO:0035556//GO:0044767//GO:0007507//GO:1902531//GO:…	regulation of biological process//single-organism process//phosphatidylinositol 3-kinase signaling//cardiac muscle cell proliferation//growth//striated muscle cell proliferation//multicellular organismal process//regulation of response to stimulus//single organism signaling//regulation of cellular process//circulatory system development//single-multicellular organism process//phosphatidylinositol…	GO:0030126//GO:0030660//GO:0044425//GO:0031410//GO:0005623//GO:0030663//GO:0005615//GO:0098796//GO:0044433//GO:0043234//GO:0044446//GO:0044464//GO:0044431//GO:0005737//GO:0044421//GO:0043231//GO:0030662//GO:0005794//GO:0043229//GO:0048475//GO:0031982//GO:0012506//GO:0030117//GO:0012505//GO:0005576//GO:0030120//GO:0031090//GO:0031988//GO:0005622//GO:0030659//GO:0016020//GO:0044424//GO:0043227//GO:…	COPI vesicle coat//Golgi-associated vesicle membrane//membrane part//cytoplasmic vesicle//cell//COPI-coated vesicle membrane//extracellular space//membrane protein complex//cytoplasmic vesicle part//protein complex//intracellular organelle part//cell part//Golgi apparatus part//cytoplasm//extracellular region part//intracellular membrane-bounded organelle//coated vesicle membrane//Golgi apparatus…	--	--	--	--	--	--
ENSAPLG00000000596	KB742899.1	-	1726042	1727022	981	0	0	0	0	1	0	0	0	0	0	0.070976393	0	0	0.023658798	0.27216917	0	Inf	1	1	FALSE	GO:0050911//GO:0007165//GO:0051606//GO:0044707//GO:0009593//GO:0050907//GO:0050877//GO:0042221//GO:0050794//GO:0044700//GO:0050789//GO:0003008//GO:0032501//GO:0044699//GO:0007606//GO:0007608//GO:0044763//GO:0051716//GO:0065007//GO:0008150//GO:0050896//GO:0007154//GO:0007186//GO:0009987//GO:0050906//GO:0007600//GO:0023052	detection of chemical stimulus involved in sensory perception of smell//signal transduction//detection of stimulus//single-multicellular organism process//detection of chemical stimulus//detection of chemical stimulus involved in sensory perception//neurological system process//response to chemical//regulation of cellular process//single organism signaling//regulation of biological process//syste…	GO:0016021//GO:0044464//GO:0044425//GO:0005623//GO:0071944//GO:0031224//GO:0016020//GO:0005886//GO:0005575	integral component of membrane//cell part//membrane part//cell//cell periphery//intrinsic component of membrane//membrane//plasma membrane//cellular_component	GO:0060089//GO:0004984//GO:0038023//GO:0004930//GO:0004871//GO:0003674//GO:0004888//GO:0004872	molecular transducer activity//olfactory receptor activity//signaling receptor activity//G-protein coupled receptor activity//signal transducer activity//molecular_function//transmembrane signaling receptor activity//receptor activity	--	--	--	--
ENSAPLG00000000597	KB742932.1	+	587894	589577	595	389	412	434	426	516	443	52.35725319	49.58589856	48.91837508	56.25287408	60.3831363	57.79271417	50.28717561	58.14290818	437.0011927	432.2106347	0.015903	0.94262	1	FALSE	GO:0009056//GO:0044707//GO:0031329//GO:0009894//GO:0022411//GO:0044710//GO:0050794//GO:0050789//GO:0006914//GO:0044699//GO:0032501//GO:0044237//GO:0071840//GO:0044763//GO:0007275//GO:0008150//GO:0008152//GO:0065007//GO:0044712//GO:0007568//GO:0019222//GO:0010506//GO:0006996//GO:1902589//GO:0032502//GO:0061726//GO:1903008//GO:0010259//GO:0009987//GO:0016043//GO:0044767//GO:0007005//GO:0031323//GO:…	catabolic process//single-multicellular organism process//regulation of cellular catabolic process//regulation of catabolic process//cellular component disassembly//single-organism metabolic process//regulation of cellular process//regulation of biological process//autophagy//single-organism process//multicellular organismal process//cellular metabolic process//cellular component organization or …	GO:0016021//GO:0012505//GO:0044429//GO:0031975//GO:0043231//GO:0005737//GO:0005740//GO:0043229//GO:0005789//GO:0042175//GO:0043234//GO:0044446//GO:0044432//GO:0005741//GO:0044464//GO:0044425//GO:0005623//GO:0031967//GO:0098805//GO:0031968//GO:0044444//GO:0043226//GO:0098588//GO:0032991//GO:0005739//GO:0044422//GO:0016020//GO:0019867//GO:0031224//GO:0044424//GO:0005783//GO:0031966//GO:0043227//GO:…	integral component of membrane//endomembrane system//mitochondrial part//envelope//intracellular membrane-bounded organelle//cytoplasm//mitochondrial envelope//intracellular organelle//endoplasmic reticulum membrane//nuclear outer membrane-endoplasmic reticulum membrane network//protein complex//intracellular organelle part//endoplasmic reticulum part//mitochondrial outer membrane//cell part//mem…	GO:0046983//GO:0003723//GO:0051536//GO:0042802//GO:0097159//GO:0003676//GO:0051537//GO:0005515//GO:0003674//GO:0044822//GO:1901363//GO:0042803//GO:0005488//GO:0051540	protein dimerization activity//RNA binding//iron-sulfur cluster binding//identical protein binding//organic cyclic compound binding//nucleic acid binding//2 iron, 2 sulfur cluster binding//protein binding//molecular_function//poly(A) RNA binding//heterocyclic compound binding//protein homodimerization activity//binding//metal cluster binding	--	--	CISD2	CDGSH iron sulfur domain 2 [Source:HGNC Symbol;Acc:HGNC:24212]
ENSAPLG00000000598	KB747363.1	-	7949	29352	3489	201	284	207	211	283	242	4.613593287	5.829016812	3.978951403	4.75153102	5.647658092	5.383946394	4.807187167	5.261045169	231.2355913	241.3096296	-0.061522	0.7043	0.98926	FALSE	GO:1902589//GO:0006996//GO:0008152//GO:0043170//GO:0008150//GO:0044763//GO:0071840//GO:0018205//GO:0036211//GO:0018393//GO:0018394//GO:0016043//GO:0006473//GO:0006464//GO:0009987//GO:0044267//GO:0018193//GO:0016569//GO:0044238//GO:0006475//GO:0016573//GO:0019538//GO:0044260//GO:0016570//GO:0043966//GO:0044237//GO:0043543//GO:0043412//GO:0044699//GO:0016568//GO:0043933//GO:0071704//GO:0051276//GO:…	single-organism organelle organization//organelle organization//metabolic process//macromolecule metabolic process//biological_process//single-organism cellular process//cellular component organization or biogenesis//peptidyl-lysine modification//protein modification process//internal peptidyl-lysine acetylation//peptidyl-lysine acetylation//cellular component organization//protein acetylation//c…	GO:0044422//GO:0044451//GO:0032991//GO:0043226//GO:0044428//GO:0031248//GO:0005622//GO:0070775//GO:1902494//GO:0005575//GO:0043227//GO:0000123//GO:0044424//GO:0070776//GO:0031981//GO:0043229//GO:0043231//GO:0070013//GO:0005634//GO:0043233//GO:0005623//GO:0031974//GO:0005654//GO:1990234//GO:0044446//GO:0044464//GO:0043234//GO:1902493	organelle part//nucleoplasm part//macromolecular complex//organelle//nuclear part//protein acetyltransferase complex//intracellular//H3 histone acetyltransferase complex//catalytic complex//cellular_component//membrane-bounded organelle//histone acetyltransferase complex//intracellular part//MOZ/MORF histone acetyltransferase complex//nuclear lumen//intracellular organelle//intracellular membrane…	GO:0046872//GO:0043167//GO:0003674//GO:0043169//GO:0008270//GO:0005488//GO:0046914	metal ion binding//ion binding//molecular_function//cation binding//zinc ion binding//binding//transition metal ion binding	--	--	BRPF3	bromodomain and PHD finger containing 3 [Source:HGNC Symbol;Acc:HGNC:14256]
ENSAPLG00000000599	KB742899.1	+	1744202	1745176	975	0	0	0	0	1	0	0	0	0	0	0.071413171	0	0	0.02380439	0.27216917	0	Inf	1	1	FALSE	GO:0032501//GO:0003008//GO:0007608//GO:0007606//GO:0044699//GO:0050789//GO:0044700//GO:0050794//GO:0042221//GO:0050877//GO:0050907//GO:0009593//GO:0044707//GO:0051606//GO:0050911//GO:0007165//GO:0023052//GO:0007600//GO:0050906//GO:0009987//GO:0007186//GO:0050896//GO:0007154//GO:0065007//GO:0051716//GO:0008150//GO:0044763	multicellular organismal process//system process//sensory perception of smell//sensory perception of chemical stimulus//single-organism process//regulation of biological process//single organism signaling//regulation of cellular process//response to chemical//neurological system process//detection of chemical stimulus involved in sensory perception//detection of chemical stimulus//single-multicel…	GO:0005623//GO:0044425//GO:0044464//GO:0016021//GO:0005575//GO:0031224//GO:0005886//GO:0016020//GO:0071944	cell//membrane part//cell part//integral component of membrane//cellular_component//intrinsic component of membrane//plasma membrane//membrane//cell periphery	GO:0004871//GO:0004930//GO:0004984//GO:0038023//GO:0060089//GO:0004872//GO:0004888//GO:0003674	signal transducer activity//G-protein coupled receptor activity//olfactory receptor activity//signaling receptor activity//molecular transducer activity//receptor activity//transmembrane signaling receptor activity//molecular_function	--	--	--	--
ENSAPLG00000000600	KB743464.1	-	680025	686938	1516	536	633	548	373	457	399	28.31455933	29.90077507	24.24267928	19.33132906	20.98939542	20.4296076	27.48600456	20.25011069	387.6518324	600.3567099	-0.63106	6.85E-06	0.00019423	DOWN	GO:0008150//GO:0019752//GO:0008152//GO:0016053//GO:0043436//GO:0006082//GO:0044763//GO:0006520//GO:0044281//GO:0046360//GO:1901575//GO:0044283//GO:0044712//GO:1901605//GO:0044282//GO:1901565//GO:0009987//GO:0006631//GO:1901576//GO:0044248//GO:0032787//GO:0046361//GO:0009071//GO:0044711//GO:0009056//GO:0046395//GO:0044238//GO:0044249//GO:0006629//GO:0006796//GO:0044710//GO:0016311//GO:0009058//GO:…	biological_process//carboxylic acid metabolic process//metabolic process//organic acid biosynthetic process//oxoacid metabolic process//organic acid metabolic process//single-organism cellular process//cellular amino acid metabolic process//small molecule metabolic process//2-oxobutyrate biosynthetic process//organic substance catabolic process//small molecule biosynthetic process//single-organis…	--	--	GO:1901363//GO:0003674//GO:0043167//GO:0031406//GO:0005488//GO:0070905//GO:0043169//GO:0043168//GO:0016597//GO:0030170//GO:0043177//GO:0097159//GO:0036094//GO:0048037	heterocyclic compound binding//molecular_function//ion binding//carboxylic acid binding//binding//serine binding//cation binding//anion binding//amino acid binding//pyridoxal phosphate binding//organic acid binding//organic cyclic compound binding//small molecule binding//cofactor binding	THNSL2; threonine synthase-like 2 (S. cerevisiae)	http://www.genome.jp/dbget-bin/www_bget?apla:101800451	THNSL2	threonine synthase like 2 [Source:HGNC Symbol;Acc:HGNC:25602]
ENSAPLG00000000601	KB742506.1	+	10028	18146	3282	4	8	11	14	31	11	0.097603554	0.174553816	0.224777775	0.335151789	0.657666996	0.260159949	0.165645048	0.417659578	17.02925868	7.94686416	1.0996	0.058415	0.30411	FALSE	--	--	--	--	GO:0005488//GO:0008092//GO:0003674//GO:0005515//GO:0003779	binding//cytoskeletal protein binding//molecular_function//protein binding//actin binding	--	--	--	--
ENSAPLG00000000602	KB742899.1	-	1749559	1750485	927	0	0	0	0	0	0	0	0	0	0	0	0	0	0	0	0	NA	NA	NA	NA	GO:0007165//GO:0050911//GO:0051606//GO:0044707//GO:0009593//GO:0050907//GO:0050877//GO:0042221//GO:0050794//GO:0044700//GO:0050789//GO:0007608//GO:0007606//GO:0044699//GO:0003008//GO:0032501//GO:0044763//GO:0008150//GO:0065007//GO:0051716//GO:0007154//GO:0050896//GO:0007186//GO:0009987//GO:0050906//GO:0023052//GO:0007600	signal transduction//detection of chemical stimulus involved in sensory perception of smell//detection of stimulus//single-multicellular organism process//detection of chemical stimulus//detection of chemical stimulus involved in sensory perception//neurological system process//response to chemical//regulation of cellular process//single organism signaling//regulation of biological process//senso…	GO:0016021//GO:0044464//GO:0044425//GO:0005623//GO:0071944//GO:0016020//GO:0005886//GO:0031224//GO:0005575	integral component of membrane//cell part//membrane part//cell//cell periphery//membrane//plasma membrane//intrinsic component of membrane//cellular_component	GO:0060089//GO:0038023//GO:0004984//GO:0004930//GO:0004871//GO:0003674//GO:0004888//GO:0004872	molecular transducer activity//signaling receptor activity//olfactory receptor activity//G-protein coupled receptor activity//signal transducer activity//molecular_function//transmembrane signaling receptor activity//receptor activity	--	--	--	--
ENSAPLG00000000603	KB742685.1	+	2317604	2453007	1575	78	102	111	115	118	115	3.966050713	4.637645529	4.726521955	5.736795453	5.216562077	5.667657697	4.443406065	5.540338409	110.6853842	101.3866861	0.1266	0.64691	0.97087	FALSE	GO:0048518//GO:0090128//GO:0032501//GO:0090129//GO:0044699//GO:0051962//GO:0051094//GO:0051965//GO:0050789//GO:0007269//GO:0051179//GO:0044700//GO:0050794//GO:0051960//GO:0051128//GO:0023061//GO:0060074//GO:0050808//GO:1902578//GO:2000026//GO:0050793//GO:0051239//GO:0044707//GO:0051641//GO:0006836//GO:0051234//GO:0044089//GO:0007268//GO:0051240//GO:0023052//GO:0050807//GO:0051963//GO:0048522//GO:…	positive regulation of biological process//regulation of synapse maturation//multicellular organismal process//positive regulation of synapse maturation//single-organism process//positive regulation of nervous system development//positive regulation of developmental process//positive regulation of synapse assembly//regulation of biological process//neurotransmitter secretion//localization//single…	GO:0005623//GO:0044425//GO:0044464//GO:0098793//GO:0016021//GO:0005575//GO:0031224//GO:0016020//GO:0044456//GO:0045202//GO:0097458	cell//membrane part//cell part//presynapse//integral component of membrane//cellular_component//intrinsic component of membrane//membrane//synapse part//synapse//neuron part	--	--	--	--	--	--
ENSAPLG00000000604	KB742447.1	-	306793	308623	518	6615	6381	8122	6424	7259	5959	1022.690702	882.1387953	1051.55619	974.3788658	975.7306947	892.9557872	985.4618957	947.6884492	6213.823645	7393.788106	-0.25083	0.065085	0.32548	FALSE	GO:0008152//GO:0008150//GO:0043170//GO:0034641//GO:0008283//GO:0043043//GO:0044267//GO:0009987//GO:0006518//GO:0009059//GO:0006412//GO:1901576//GO:0043604//GO:0043603//GO:0019538//GO:0044260//GO:0044238//GO:0034645//GO:0044271//GO:1901566//GO:0009058//GO:0044249//GO:0010467//GO:0006807//GO:1901564//GO:0071704//GO:0044237//GO:0044699	metabolic process//biological_process//macromolecule metabolic process//cellular nitrogen compound metabolic process//cell proliferation//peptide biosynthetic process//cellular protein metabolic process//cellular process//peptide metabolic process//macromolecule biosynthetic process//translation//organic substance biosynthetic process//amide biosynthetic process//cellular amide metabolic process/…	GO:0043230//GO:0044428//GO:0044444//GO:0005912//GO:0043226//GO:0005911//GO:0032991//GO:0044422//GO:0005730//GO:0044424//GO:0030054//GO:0043227//GO:0044391//GO:0005575//GO:0070062//GO:0044445//GO:0022626//GO:0031988//GO:0005576//GO:0005622//GO:0005829//GO:0043233//GO:1903561//GO:0005634//GO:0030529//GO:0005737//GO:0044421//GO:0043231//GO:0005840//GO:0070013//GO:0031981//GO:0031982//GO:0043229//GO:…	extracellular organelle//nuclear part//cytoplasmic part//adherens junction//organelle//cell-cell junction//macromolecular complex//organelle part//nucleolus//intracellular part//cell junction//membrane-bounded organelle//ribosomal subunit//cellular_component//extracellular exosome//cytosolic part//cytosolic ribosome//membrane-bounded vesicle//extracellular region//intracellular//cytosol//organell…	GO:0044822//GO:0003674//GO:1901363//GO:0050839//GO:0005488//GO:1901265//GO:0045296//GO:0098641//GO:0003723//GO:0036094//GO:0098631//GO:0098632//GO:0003676//GO:0003735//GO:0097159//GO:0000166//GO:0005198//GO:0005515	poly(A) RNA binding//molecular_function//heterocyclic compound binding//cell adhesion molecule binding//binding//nucleoside phosphate binding//cadherin binding//cadherin binding involved in cell-cell adhesion//RNA binding//small molecule binding//protein binding involved in cell adhesion//protein binding involved in cell-cell adhesion//nucleic acid binding//structural constituent of ribosome//org…	--	--	RPL23A	ribosomal protein L23a [Source:HGNC Symbol;Acc:HGNC:10317]
ENSAPLG00000000605	KB743435.1	-	132828	132935	108	0	1	0	0	0	0	0	0.663062065	0	0	0	0	0.221020688	0	0	0.335920146	#NAME?	0.9837	1	FALSE	--	--	--	--	--	--	--	--	--	--
ENSAPLG00000000606	KB742505.1	+	235077	451062	1994	45	47	63	57	45	54	1.807305534	1.687915267	2.118920459	2.245958797	1.57134045	2.102107571	1.87138042	1.973135606	50.21775881	54.1573972	-0.10896	0.64326	0.96862	FALSE	GO:0055085//GO:0050801//GO:0051234//GO:0015672//GO:1902600//GO:1902578//GO:0055080//GO:0098655//GO:0006812//GO:0015992//GO:0055067//GO:0051179//GO:0006811//GO:0006885//GO:0044699//GO:0098771//GO:0006810//GO:0065008//GO:0044763//GO:0044765//GO:0006818//GO:0035725//GO:0008150//GO:0065007//GO:0006814//GO:0098662//GO:0042592//GO:0048878//GO:0009987//GO:0030001//GO:0034220//GO:0098660	transmembrane transport//ion homeostasis//establishment of localization//monovalent inorganic cation transport//hydrogen ion transmembrane transport//single-organism localization//cation homeostasis//cation transmembrane transport//cation transport//proton transport//monovalent inorganic cation homeostasis//localization//ion transport//regulation of pH//single-organism process//inorganic ion home…	GO:0016021//GO:0012505//GO:0055037//GO:0043231//GO:0005737//GO:0043229//GO:0044464//GO:0044425//GO:0005623//GO:0044444//GO:0043226//GO:0016020//GO:0031224//GO:0044424//GO:0005575//GO:0043227//GO:0005622//GO:0005768	integral component of membrane//endomembrane system//recycling endosome//intracellular membrane-bounded organelle//cytoplasm//intracellular organelle//cell part//membrane part//cell//cytoplasmic part//organelle//membrane//intrinsic component of membrane//intracellular part//cellular_component//membrane-bounded organelle//intracellular//endosome	GO:0015297//GO:0015077//GO:0015291//GO:0008324//GO:0015491//GO:0046873//GO:0015075//GO:0015081//GO:0022892//GO:0005215//GO:0003674//GO:0005451//GO:0015385//GO:0015078//GO:0022890//GO:0022804//GO:0022891//GO:0015298//GO:0022857//GO:0015299	antiporter activity//monovalent inorganic cation transmembrane transporter activity//secondary active transmembrane transporter activity//cation transmembrane transporter activity//cation:cation antiporter activity//metal ion transmembrane transporter activity//ion transmembrane transporter activity//sodium ion transmembrane transporter activity//substrate-specific transporter activity//transport…	--	--	SLC9A9	solute carrier family 9 member A9 [Source:HGNC Symbol;Acc:HGNC:20653]
ENSAPLG00000000607	KB743435.1	+	2850755	2851555	801	16	40	34	32	25	29	1.599674733	3.57606507	2.846725947	3.138842651	2.173153598	2.810294364	2.67415525	2.707430204	27.69406625	31.05090697	-0.16506	0.6026	0.94652	FALSE	--	--	--	--	GO:0097159//GO:0003676//GO:0043169//GO:0005488//GO:0046872//GO:0043167//GO:0003674//GO:1901363	organic cyclic compound binding//nucleic acid binding//cation binding//binding//metal ion binding//ion binding//molecular_function//heterocyclic compound binding	--	--	--	--
ENSAPLG00000000608	KB742853.1	+	2769784	2771118	1335	0	0	0	1	0	0	0	0	0	0.0588533	0	0	0	0.019617767	0.358892791	0	Inf	1	1	FALSE	GO:0003206//GO:0072358//GO:0003205//GO:0044707//GO:0007165//GO:0007268//GO:0032501//GO:0044699//GO:0050789//GO:0050794//GO:0072359//GO:0044700//GO:0009653//GO:0007267//GO:0050896//GO:0003208//GO:0032502//GO:0007154//GO:0009887//GO:0003231//GO:0051716//GO:0065007//GO:0008150//GO:0044763//GO:0007275//GO:0003007//GO:0003151//GO:0023052//GO:0007218//GO:0048513//GO:0003214//GO:0048731//GO:0007507//GO:…	cardiac chamber morphogenesis//cardiovascular system development//cardiac chamber development//single-multicellular organism process//signal transduction//synaptic transmission//multicellular organismal process//single-organism process//regulation of biological process//regulation of cellular process//circulatory system development//single organism signaling//anatomical structure morphogenesis//c…	GO:0043005//GO:0016021//GO:0005623//GO:0044425//GO:0044464//GO:0097458//GO:0042995//GO:0005575//GO:0031224//GO:0016020	neuron projection//integral component of membrane//cell//membrane part//cell part//neuron part//cell projection//cellular_component//intrinsic component of membrane//membrane	GO:0001653//GO:0001601//GO:0038023//GO:0008188//GO:0060089//GO:0001602//GO:0004983//GO:0030594//GO:0004871//GO:0004930//GO:0008528//GO:0004888//GO:0003674//GO:0004872	peptide receptor activity//peptide YY receptor activity//signaling receptor activity//neuropeptide receptor activity//molecular transducer activity//pancreatic polypeptide receptor activity//neuropeptide Y receptor activity//neurotransmitter receptor activity//signal transducer activity//G-protein coupled receptor activity//G-protein coupled peptide receptor activity//transmembrane signaling rece…	--	--	NPY5R	neuropeptide Y receptor Y5 [Source:HGNC Symbol;Acc:HGNC:7958]
ENSAPLG00000000609	KB743139.1	-	2025167	2026762	1596	830	1018	1039	397	507	404	41.6475467	45.67650105	43.65981784	19.54383119	22.11861875	19.64874465	43.66128853	20.43706486	411.4953158	1007.550267	-1.2919	7.55E-22	1.94E-19	DOWN	GO:0006470//GO:0006464//GO:0009987//GO:0044267//GO:0036211//GO:0008152//GO:0043170//GO:0008150//GO:0016311//GO:0006796//GO:0006793//GO:0044237//GO:0043412//GO:0071704//GO:0044260//GO:0019538//GO:0044238	protein dephosphorylation//cellular protein modification process//cellular process//cellular protein metabolic process//protein modification process//metabolic process//macromolecule metabolic process//biological_process//dephosphorylation//phosphate-containing compound metabolic process//phosphorus metabolic process//cellular metabolic process//macromolecule modification//organic substance metab…	GO:0005575//GO:0043227//GO:0044424//GO:0005622//GO:0043226//GO:0044444//GO:0005739//GO:0044464//GO:0005623//GO:0043229//GO:0043231//GO:0005737	cellular_component//membrane-bounded organelle//intracellular part//intracellular//organelle//cytoplasmic part//mitochondrion//cell part//cell//intracellular organelle//intracellular membrane-bounded organelle//cytoplasm	GO:0005488//GO:0043169//GO:0003824//GO:0003674//GO:0004722//GO:0016788//GO:0042578//GO:0043167//GO:0046872//GO:0016791//GO:0016787//GO:0004721	binding//cation binding//catalytic activity//molecular_function//protein serine/threonine phosphatase activity//hydrolase activity, acting on ester bonds//phosphoric ester hydrolase activity//ion binding//metal ion binding//phosphatase activity//hydrolase activity//phosphoprotein phosphatase activity	PDP2; pyruvate dehyrogenase phosphatase catalytic subunit 2; K01102 pyruvate dehydrogenase phosphatase [EC:3.1.3.43]	http://www.genome.jp/dbget-bin/www_bget?apla:101791170	PDP2	pyruvate dehyrogenase phosphatase catalytic subunit 2 [Source:HGNC Symbol;Acc:HGNC:30263]
ENSAPLG00000000610	KB742880.1	-	181099	181236	138	3	4	8	8	9	7	1.740950355	2.075672551	3.887855897	4.55473363	4.54094617	3.937361444	2.568159601	4.344347081	7.590901887	5.202710058	0.54501	0.56945	0.93121	FALSE	GO:0033554//GO:0035510//GO:0006974//GO:0044728//GO:0070989//GO:0009987//GO:0006281//GO:0006307//GO:0006950//GO:0040014//GO:0070988//GO:0044767//GO:0019222//GO:0050896//GO:0034641//GO:0006304//GO:0035511//GO:0080111//GO:0032502//GO:0044763//GO:0060255//GO:0055114//GO:0008152//GO:0051716//GO:0065007//GO:0043170//GO:0008150//GO:0048589//GO:0006807//GO:0071704//GO:0050789//GO:0044237//GO:0032501//GO:…	cellular response to stress//DNA dealkylation//cellular response to DNA damage stimulus//DNA methylation or demethylation//oxidative demethylation//cellular process//DNA repair//DNA dealkylation involved in DNA repair//response to stress//regulation of multicellular organism growth//demethylation//single-organism developmental process//regulation of metabolic process//response to stimulus//cellul…	--	--	GO:0003824//GO:0016491//GO:0035515//GO:0003674//GO:0035516//GO:0032451//GO:0035514	catalytic activity//oxidoreductase activity//oxidative RNA demethylase activity//molecular_function//oxidative DNA demethylase activity//demethylase activity//DNA demethylase activity	--	--	--	--
ENSAPLG00000000611	KB749441.1	-	11223	11375	153	0	0	0	0	0	0	0	0	0	0	0	0	0	0	0	0	NA	NA	NA	NA	--	--	--	--	--	--	--	--	--	--
ENSAPLG00000000612	KB742860.1	+	574097	586465	1357	326	383	392	265	322	313	19.2389768	20.21142171	19.37338362	15.34327642	16.52186064	17.90403097	19.60792738	16.58972268	284.2570895	384.5706081	-0.43605	0.0038038	0.041044	DOWN	GO:0019953//GO:0048609//GO:0030154//GO:0032504//GO:0007281//GO:0048232//GO:0007283//GO:0065009//GO:0044699//GO:0032501//GO:0050789//GO:0007286//GO:0007289//GO:0007276//GO:1902589//GO:0032502//GO:0048468//GO:0022412//GO:0019222//GO:0006996//GO:0008150//GO:0008152//GO:0065007//GO:0071840//GO:0006997//GO:0044763//GO:0051704//GO:0044702//GO:0050790//GO:0000003//GO:0044703//GO:0048869//GO:0022414//GO:…	sexual reproduction//multicellular organismal reproductive process//cell differentiation//multicellular organism reproduction//germ cell development//male gamete generation//spermatogenesis//regulation of molecular function//single-organism process//multicellular organismal process//regulation of biological process//spermatid development//spermatid nucleus differentiation//gamete generation//sing…	GO:0005794//GO:0043229//GO:0043231//GO:0005737//GO:0012505//GO:0005623//GO:0044464//GO:0045202//GO:0071944//GO:0043226//GO:0044444//GO:0005622//GO:0043227//GO:0005575//GO:0016020//GO:0005886//GO:0044424	Golgi apparatus//intracellular organelle//intracellular membrane-bounded organelle//cytoplasm//endomembrane system//cell//cell part//synapse//cell periphery//organelle//cytoplasmic part//intracellular//membrane-bounded organelle//cellular_component//membrane//plasma membrane//intracellular part	GO:0005102//GO:0046983//GO:0001664//GO:0060589//GO:0005515//GO:0005109//GO:0042802//GO:0030234//GO:0030695//GO:0042803//GO:0003674//GO:0008022//GO:0098772//GO:0005488	receptor binding//protein dimerization activity//G-protein coupled receptor binding//nucleoside-triphosphatase regulator activity//protein binding//frizzled binding//identical protein binding//enzyme regulator activity//GTPase regulator activity//protein homodimerization activity//molecular_function//protein C-terminus binding//molecular function regulator//binding	GOPC; golgi-associated PDZ and coiled-coil motif containing	http://www.genome.jp/dbget-bin/www_bget?apla:101791919	--	--
ENSAPLG00000000613	KB742443.1	-	45395	68357	2153	164	225	220	205	227	183	6.100199478	7.483700966	6.852955471	7.481038922	7.341161156	6.597712554	6.812285305	7.139970877	194.7059061	212.1293152	-0.12365	0.43143	0.84427	FALSE	GO:0048856//GO:0044085//GO:0044802//GO:0009987//GO:0009888//GO:0007399//GO:0044767//GO:0014044//GO:0035750//GO:0016043//GO:0048731//GO:0022607//GO:0007422//GO:0048869//GO:0042552//GO:0045216//GO:0060429//GO:0048729//GO:0071840//GO:0007275//GO:0044763//GO:0007272//GO:0014037//GO:0008150//GO:0032287//GO:0021782//GO:0048468//GO:0070727//GO:0034330//GO:0032502//GO:0090162//GO:0022011//GO:0002009//GO:…	anatomical structure development//cellular component biogenesis//single-organism membrane organization//cellular process//tissue development//nervous system development//single-organism developmental process//Schwann cell development//protein localization to myelin sheath abaxonal region//cellular component organization//system development//cellular component assembly//peripheral nervous system d…	GO:0005886//GO:0016020//GO:0044424//GO:0070062//GO:0043227//GO:0005575//GO:0005576//GO:0031988//GO:0005622//GO:0043209//GO:0043219//GO:0043230//GO:0044428//GO:0043226//GO:0071944//GO:0044422//GO:0065010//GO:0044446//GO:0044464//GO:0005654//GO:0043220//GO:0031974//GO:0005623//GO:0035749//GO:0043218//GO:0043233//GO:0005634//GO:1903561//GO:0070013//GO:0005737//GO:0044421//GO:0043231//GO:0043229//GO:…	plasma membrane//membrane//intracellular part//extracellular exosome//membrane-bounded organelle//cellular_component//extracellular region//membrane-bounded vesicle//intracellular//myelin sheath//lateral loop//extracellular organelle//nuclear part//organelle//cell periphery//organelle part//extracellular membrane-bounded organelle//intracellular organelle part//cell part//nucleoplasm//Schmidt-Lan…	GO:0005488//GO:0019904//GO:0003674//GO:0005515	binding//protein domain specific binding//molecular_function//protein binding	--	--	MPP5	membrane palmitoylated protein 5 [Source:HGNC Symbol;Acc:HGNC:18669]
ENSAPLG00000000614	KB742867.1	+	1063144	1076277	927	588	660	820	708	793	717	50.79743818	50.98496655	59.32440309	60.00751006	59.56297533	60.0379358	53.70226927	59.86947373	702.4633835	721.9685426	-0.039513	0.70986	0.99311	FALSE	--	--	GO:0043231//GO:0005737//GO:0043229//GO:0005623//GO:0044464//GO:0005739//GO:0044444//GO:0043226//GO:0005622//GO:0044424//GO:0005575//GO:0043227	intracellular membrane-bounded organelle//cytoplasm//intracellular organelle//cell//cell part//mitochondrion//cytoplasmic part//organelle//intracellular//intracellular part//cellular_component//membrane-bounded organelle	--	--	--	--	RMDN1	regulator of microtubule dynamics 1 [Source:HGNC Symbol;Acc:HGNC:24285]
ENSAPLG00000000615	KB744306.1	-	426400	438350	586	0	0	0	3	1	0	0	0	0	0.40223117	0.118818842	0	0	0.173683337	1.348847542	0	Inf	0.39418	0.81774	FALSE	GO:0001523//GO:0042573//GO:0034754//GO:0044242//GO:0010817//GO:0044238//GO:0016103//GO:0009056//GO:0072329//GO:0009111//GO:0051234//GO:0046395//GO:0044255//GO:0044237//GO:0044699//GO:0016054//GO:0071704//GO:0006721//GO:0051179//GO:0006629//GO:0044710//GO:0006766//GO:0044281//GO:0006775//GO:0044282//GO:1901575//GO:0042445//GO:0044712//GO:0019752//GO:0065007//GO:0008152//GO:0016115//GO:0008150//GO:…	retinoid metabolic process//retinoic acid metabolic process//cellular hormone metabolic process//cellular lipid catabolic process//regulation of hormone levels//primary metabolic process//diterpenoid catabolic process//catabolic process//monocarboxylic acid catabolic process//vitamin catabolic process//establishment of localization//carboxylic acid catabolic process//cellular lipid metabolic proc…	GO:0005737//GO:0005623//GO:0044464//GO:0005622//GO:0005575//GO:0044424	cytoplasm//cell//cell part//intracellular//cellular_component//intracellular part	GO:0005501//GO:0001972//GO:0008289//GO:0033293//GO:0005215//GO:0043177//GO:0036094//GO:0019840//GO:0043167//GO:0003674//GO:0043168//GO:0031406//GO:0005488	retinoid binding//retinoic acid binding//lipid binding//monocarboxylic acid binding//transporter activity//organic acid binding//small molecule binding//isoprenoid binding//ion binding//molecular_function//anion binding//carboxylic acid binding//binding	--	--	CRABP1	cellular retinoic acid binding protein 1 [Source:HGNC Symbol;Acc:HGNC:2338]
ENSAPLG00000000616	KB743139.1	-	2203111	2203593	483	50	52	49	53	87	76	8.290239784	7.709640905	6.80374782	8.621460085	12.54166085	12.21385591	7.601209503	11.12565895	67.34832347	52.91002409	0.3481	0.19568	0.60515	FALSE	--	--	--	--	--	--	--	--	--	--
ENSAPLG00000000617	KB816035.1	+	401	502	102	0	1	0	1	2	0	0	0.702065716	0	0.770285834	1.36525179	0	0.234021905	0.711845875	0.903231131	0.335920146	1.427	0.83664	1	FALSE	--	--	GO:0044425//GO:0016021//GO:0016020//GO:0031224//GO:0005575	membrane part//integral component of membrane//membrane//intrinsic component of membrane//cellular_component	--	--	--	--	--	--
ENSAPLG00000000618	KB782994.1	-	22	105	84	0	0	0	0	0	0	0	0	0	0	0	0	0	0	0	0	NA	NA	NA	NA	--	--	--	--	--	--	--	--	--	--
ENSAPLG00000000619	KB742880.1	+	590933	591151	219	0	0	0	0	0	0	0	0	0	0	0	0	0	0	0	0	NA	NA	NA	NA	--	--	--	--	--	--	--	--	--	--
ENSAPLG00000000620	KB744049.1	+	125096	125197	102	32	22	31	23	38	36	25.12430316	15.44544575	20.38265628	17.71657419	25.93978401	27.39609475	20.3174684	23.68415098	30.27246738	29.94997539	0.015451	0.95602	1	FALSE	GO:0006807//GO:0071704//GO:0006139//GO:0044237//GO:0006725//GO:0010467//GO:0016070//GO:0046483//GO:1901360//GO:0044238//GO:0090304//GO:0006396//GO:0044260//GO:0009987//GO:0034641//GO:0008380//GO:0008152//GO:0008150//GO:0043170	nitrogen compound metabolic process//organic substance metabolic process//nucleobase-containing compound metabolic process//cellular metabolic process//cellular aromatic compound metabolic process//gene expression//RNA metabolic process//heterocycle metabolic process//organic cyclic compound metabolic process//primary metabolic process//nucleic acid metabolic process//RNA processing//cellular mac…	--	--	--	--	--	--	--	--
ENSAPLG00000000621	KB746429.1	-	937	1890	954	0	0	0	0	0	0	0	0	0	0	0	0	0	0	0	0	NA	NA	NA	NA	GO:0050907//GO:0044707//GO:0009593//GO:0051606//GO:0007165//GO:0050911//GO:0007608//GO:0007606//GO:0044699//GO:0003008//GO:0032501//GO:0050789//GO:0044700//GO:0050794//GO:0042221//GO:0050877//GO:0007154//GO:0050896//GO:0008150//GO:0065007//GO:0051716//GO:0044763//GO:0023052//GO:0007600//GO:0050906//GO:0009987//GO:0007186	detection of chemical stimulus involved in sensory perception//single-multicellular organism process//detection of chemical stimulus//detection of stimulus//signal transduction//detection of chemical stimulus involved in sensory perception of smell//sensory perception of smell//sensory perception of chemical stimulus//single-organism process//system process//multicellular organismal process//regu…	GO:0016021//GO:0005623//GO:0044425//GO:0044464//GO:0071944//GO:0005575//GO:0005886//GO:0016020//GO:0031224	integral component of membrane//cell//membrane part//cell part//cell periphery//cellular_component//plasma membrane//membrane//intrinsic component of membrane	GO:0038023//GO:0004984//GO:0060089//GO:0004871//GO:0004930//GO:0004888//GO:0003674//GO:0004872	signaling receptor activity//olfactory receptor activity//molecular transducer activity//signal transducer activity//G-protein coupled receptor activity//transmembrane signaling receptor activity//molecular_function//receptor activity	--	--	--	--
ENSAPLG00000000622	KB742736.1	+	700009	702831	795	20310	24302	22833	16642	17964	16321	2045.9123	2189.035604	1926.172184	1644.714314	1573.326466	1593.550998	2053.706696	1603.863926	16155.16059	23563.07544	-0.54453	5.56E-07	2.08E-05	DOWN	GO:0000003//GO:0048523//GO:0044703//GO:0048511//GO:0042752//GO:0044702//GO:1901576//GO:0008285//GO:0022414//GO:0046456//GO:0032787//GO:2000241//GO:0001516//GO:0006631//GO:0009987//GO:0008283//GO:0050896//GO:0044281//GO:0043900//GO:0051241//GO:0002176//GO:0022412//GO:0044283//GO:0008152//GO:0019752//GO:0065007//GO:1901570//GO:2000242//GO:0008150//GO:0006082//GO:0044763//GO:0051704//GO:0036093//GO:…	reproduction//negative regulation of cellular process//multi-organism reproductive process//rhythmic process//regulation of circadian rhythm//single organism reproductive process//organic substance biosynthetic process//negative regulation of cell proliferation//reproductive process//icosanoid biosynthetic process//monocarboxylic acid metabolic process//regulation of reproductive process//prostag…	GO:0005622//GO:0031988//GO:0005576//GO:0043227//GO:0005575//GO:0070062//GO:0005783//GO:0044424//GO:0043226//GO:0044444//GO:0043230//GO:0005623//GO:0044464//GO:0005615//GO:0065010//GO:0031982//GO:0043229//GO:0043231//GO:0005791//GO:0005737//GO:0044421//GO:0012505//GO:1903561	intracellular//membrane-bounded vesicle//extracellular region//membrane-bounded organelle//cellular_component//extracellular exosome//endoplasmic reticulum//intracellular part//organelle//cytoplasmic part//extracellular organelle//cell//cell part//extracellular space//extracellular membrane-bounded organelle//vesicle//intracellular organelle//intracellular membrane-bounded organelle//rough endopl…	GO:0004667//GO:0003824//GO:0043168//GO:0005504//GO:0005488//GO:0031406//GO:0019840//GO:0043167//GO:0016853//GO:0003674//GO:0005215//GO:0043177//GO:0036094//GO:0005501//GO:0008289//GO:0033293//GO:0016860	prostaglandin-D synthase activity//catalytic activity//anion binding//fatty acid binding//binding//carboxylic acid binding//isoprenoid binding//ion binding//isomerase activity//molecular_function//transporter activity//organic acid binding//small molecule binding//retinoid binding//lipid binding//monocarboxylic acid binding//intramolecular oxidoreductase activity	lipocalin-like; K01830 prostaglandin-H2 D-isomerase [EC:5.3.99.2]	http://www.genome.jp/dbget-bin/www_bget?apla:101800035	PTGDS	prostaglandin D2 synthase [Source:HGNC Symbol;Acc:HGNC:9592]
ENSAPLG00000000623	KB742833.1	-	1095845	1095964	120	0	0	0	0	0	0	0	0	0	0	0	0	0	0	0	0	NA	NA	NA	NA	--	--	GO:0005622//GO:0005575//GO:0043227//GO:0044424//GO:0043226//GO:0005623//GO:0044464//GO:0043229//GO:0043231//GO:0005634	intracellular//cellular_component//membrane-bounded organelle//intracellular part//organelle//cell//cell part//intracellular organelle//intracellular membrane-bounded organelle//nucleus	GO:0005488//GO:1901363//GO:0003674//GO:0097159//GO:0003676//GO:0003677	binding//heterocyclic compound binding//molecular_function//organic cyclic compound binding//nucleic acid binding//DNA binding	--	--	--	--
ENSAPLG00000000624	KB744100.1	+	75805	76353	549	0	0	0	0	0	0	0	0	0	0	0	0	0	0	0	0	NA	NA	NA	NA	--	--	--	--	--	--	--	--	--	--
ENSAPLG00000000625	KB742833.1	+	4088194	4089435	1242	1	0	0	0	1	0	0.064479643	0	0	0	0.056061064	0	0.021493214	0.018687021	0.27216917	0.373300268	-0.45583	1	1	FALSE	GO:0042058//GO:0001775//GO:0050731//GO:0001934//GO:0019220//GO:0006793//GO:0000165//GO:0045742//GO:0044093//GO:0007596//GO:0048583//GO:0050794//GO:0071902//GO:0032270//GO:0044700//GO:0023014//GO:0044710//GO:0048699//GO:0051960//GO:0006796//GO:0043549//GO:0003013//GO:0051094//GO:0061098//GO:0009611//GO:0008015//GO:0045597//GO:0071704//GO:0050789//GO:0045741//GO:0003008//GO:0003018//GO:0032501//GO:…	regulation of epidermal growth factor receptor signaling pathway//cell activation//positive regulation of peptidyl-tyrosine phosphorylation//positive regulation of protein phosphorylation//regulation of phosphate metabolic process//phosphorus metabolic process//MAPK cascade//positive regulation of epidermal growth factor receptor signaling pathway//positive regulation of molecular function//blood…	GO:0044464//GO:0044425//GO:0044459//GO:0005623//GO:0016021//GO:0005737//GO:0031224//GO:0044424//GO:0016020//GO:0005886//GO:0005575//GO:0005622//GO:0005887//GO:0071944//GO:0031226	cell part//membrane part//plasma membrane part//cell//integral component of membrane//cytoplasm//intrinsic component of membrane//intracellular part//membrane//plasma membrane//cellular_component//intracellular//integral component of plasma membrane//cell periphery//intrinsic component of plasma membrane	GO:0042802//GO:0004930//GO:1901338//GO:0097159//GO:0004871//GO:0004935//GO:0004936//GO:0005515//GO:0001664//GO:0008227//GO:0060089//GO:0046983//GO:0005102//GO:0038023//GO:0031690//GO:0031694//GO:0005488//GO:0004872//GO:0003674//GO:0051379//GO:0046982//GO:0004938//GO:0042803//GO:0004888	identical protein binding//G-protein coupled receptor activity//catecholamine binding//organic cyclic compound binding//signal transducer activity//adrenergic receptor activity//alpha-adrenergic receptor activity//protein binding//G-protein coupled receptor binding//G-protein coupled amine receptor activity//molecular transducer activity//protein dimerization activity//receptor binding//signaling…	--	--	ADRA2C	adrenoceptor alpha 2C [Source:HGNC Symbol;Acc:HGNC:283]
ENSAPLG00000000626	KB743399.1	-	176997	193934	2675	324	302	251	290	446	388	9.699859471	8.084647593	6.292876288	8.517777564	11.6089784	11.25885614	8.025794451	10.4618707	351.3023546	308.3373329	0.1882	0.20555	0.62023	FALSE	GO:0010556//GO:2000112//GO:0034645//GO:1901360//GO:1902578//GO:0031328//GO:0032507//GO:0090304//GO:0044238//GO:0032298//GO:0006260//GO:0051641//GO:0051457//GO:0044260//GO:0045185//GO:0080090//GO:0009891//GO:0006259//GO:0048518//GO:0044237//GO:0006139//GO:0006270//GO:0072595//GO:0044699//GO:0051052//GO:0006261//GO:0006807//GO:0031326//GO:0030174//GO:0050789//GO:0071704//GO:0009889//GO:0051179//GO:…	regulation of macromolecule biosynthetic process//regulation of cellular macromolecule biosynthetic process//cellular macromolecule biosynthetic process//organic cyclic compound metabolic process//single-organism localization//positive regulation of cellular biosynthetic process//maintenance of protein location in cell//nucleic acid metabolic process//primary metabolic process//positive regulatio…	GO:0043229//GO:0043231//GO:0005634//GO:0005623//GO:0044464//GO:0043226//GO:0005622//GO:0005575//GO:0043227//GO:0044424	intracellular organelle//intracellular membrane-bounded organelle//nucleus//cell//cell part//organelle//intracellular//cellular_component//membrane-bounded organelle//intracellular part	GO:0030332//GO:0046914//GO:0005515//GO:0003676//GO:0097159//GO:0043167//GO:0046872//GO:1901363//GO:0003674//GO:0043169//GO:0008270//GO:0005488	cyclin binding//transition metal ion binding//protein binding//nucleic acid binding//organic cyclic compound binding//ion binding//metal ion binding//heterocyclic compound binding//molecular_function//cation binding//zinc ion binding//binding	--	--	--	--
ENSAPLG00000000627	KB742833.1	+	4278069	4278293	225	0	0	1	0	2	1	0	0	0.298068952	0	0.618914145	0.34498786	0.099356317	0.321300668	0.868657916	0.342391084	1.3431	0.8389	1	FALSE	GO:0010468//GO:0009058//GO:0006725//GO:0050794//GO:0044249//GO:0010467//GO:0016070//GO:0046483//GO:0031326//GO:0006807//GO:1901362//GO:0050789//GO:0009889//GO:0071704//GO:0097659//GO:0006139//GO:0044237//GO:0080090//GO:0018130//GO:0051252//GO:0044260//GO:1901360//GO:0044238//GO:0090304//GO:2000112//GO:0010556//GO:0034645//GO:0044271//GO:0051171//GO:0009987//GO:0019438//GO:0034654//GO:0009059//GO:…	regulation of gene expression//biosynthetic process//cellular aromatic compound metabolic process//regulation of cellular process//cellular biosynthetic process//gene expression//RNA metabolic process//heterocycle metabolic process//regulation of cellular biosynthetic process//nitrogen compound metabolic process//organic cyclic compound biosynthetic process//regulation of biological process//regu…	GO:0044464//GO:0005623//GO:0005634//GO:0043231//GO:0043229//GO:0044424//GO:0043227//GO:0005575//GO:0005622//GO:0043226	cell part//cell//nucleus//intracellular membrane-bounded organelle//intracellular organelle//intracellular part//membrane-bounded organelle//cellular_component//intracellular//organelle	GO:0043565//GO:0003676//GO:0097159//GO:0003677//GO:0005488//GO:0003674//GO:1901363	sequence-specific DNA binding//nucleic acid binding//organic cyclic compound binding//DNA binding//binding//molecular_function//heterocyclic compound binding	--	--	--	--
ENSAPLG00000000628	KB743085.1	+	179730	181328	1599	88	115	83	116	133	129	4.407358997	5.150238179	3.4811993	5.699826137	5.791433952	6.262209276	4.346265492	5.917823122	119.6672886	99.89970031	0.26048	0.25698	0.68366	FALSE	GO:0016567//GO:0044238//GO:0016570//GO:0006475//GO:0016573//GO:0043967//GO:0044260//GO:0019538//GO:0016568//GO:0043933//GO:0071704//GO:0044237//GO:0043543//GO:0043412//GO:0044699//GO:0070647//GO:0051276//GO:0044710//GO:0006325//GO:0006996//GO:1902589//GO:0044763//GO:0032446//GO:0071840//GO:0018205//GO:0008152//GO:0043170//GO:0008150//GO:0036211//GO:0018393//GO:0018394//GO:0043984//GO:0009987//GO:…	protein ubiquitination//primary metabolic process//histone modification//internal protein amino acid acetylation//histone acetylation//histone H4 acetylation//cellular macromolecule metabolic process//protein metabolic process//chromatin modification//macromolecular complex subunit organization//organic substance metabolic process//cellular metabolic process//protein acylation//macromolecule modi…	GO:0043231//GO:0070013//GO:0031981//GO:0043229//GO:0005634//GO:0043233//GO:0005654//GO:0005623//GO:0031974//GO:1902493//GO:1990234//GO:0044464//GO:0044446//GO:0043234//GO:0044451//GO:0072487//GO:0032991//GO:0044422//GO:0044428//GO:0043226//GO:1902494//GO:0031248//GO:0005622//GO:0044424//GO:0005575//GO:0043227//GO:0000123	intracellular membrane-bounded organelle//intracellular organelle lumen//nuclear lumen//intracellular organelle//nucleus//organelle lumen//nucleoplasm//cell//membrane-enclosed lumen//acetyltransferase complex//transferase complex//cell part//intracellular organelle part//protein complex//nucleoplasm part//MSL complex//macromolecular complex//organelle part//nuclear part//organelle//catalytic comp…	GO:0061630//GO:0019787//GO:0004842//GO:0061659//GO:0003674//GO:0003824//GO:0016740	ubiquitin protein ligase activity//ubiquitin-like protein transferase activity//ubiquitin-protein transferase activity//ubiquitin-like protein ligase activity//molecular_function//catalytic activity//transferase activity	--	--	MSL2	male-specific lethal 2 homolog (Drosophila) [Source:HGNC Symbol;Acc:HGNC:25544]
ENSAPLG00000000629	KB742833.1	-	5789435	5790424	990	37	39	34	26	41	41	2.993027781	2.821027695	2.303260084	2.063432357	2.883577265	3.214659603	2.705771854	2.720556408	33.78725114	38.55429245	-0.19041	0.62241	0.95853	FALSE	--	--	GO:0031974//GO:0005623//GO:0005654//GO:1990234//GO:0043234//GO:0044446//GO:0044464//GO:1902493//GO:0031981//GO:0043229//GO:0043231//GO:0070013//GO:0043233//GO:0005634//GO:0070461//GO:0031248//GO:0005622//GO:1902494//GO:0043227//GO:0005575//GO:0000123//GO:0030914//GO:0044424//GO:0044422//GO:0044451//GO:0032991//GO:0043226//GO:0044428	membrane-enclosed lumen//cell//nucleoplasm//transferase complex//protein complex//intracellular organelle part//cell part//acetyltransferase complex//nuclear lumen//intracellular organelle//intracellular membrane-bounded organelle//intracellular organelle lumen//organelle lumen//nucleus//SAGA-type complex//protein acetyltransferase complex//intracellular//catalytic complex//membrane-bounded organ…	GO:0097159//GO:0003676//GO:0003677//GO:0005488//GO:1901363//GO:0003674	organic cyclic compound binding//nucleic acid binding//DNA binding//binding//heterocyclic compound binding//molecular_function	--	--	TADA2B	transcriptional adaptor 2B [Source:HGNC Symbol;Acc:HGNC:30781]
ENSAPLG00000000630	KB743342.1	-	820743	820865	123	366	364	456	431	425	393	238.2978876	211.9211049	248.6331259	275.3114297	240.5840044	248.0126139	232.9507061	254.636016	397.8122834	415.0331654	-0.061139	0.63361	0.96197	FALSE	GO:0008284//GO:0044763//GO:0007275//GO:0003007//GO:0048646//GO:0008150//GO:2000136//GO:0060914//GO:0051716//GO:0065007//GO:0009887//GO:0003263//GO:0007154//GO:0032502//GO:0008283//GO:0050896//GO:2000179//GO:0048856//GO:0007186//GO:0009987//GO:0048645//GO:0007507//GO:0044767//GO:0048513//GO:0048731//GO:0003264//GO:0048522//GO:0022603//GO:0023052//GO:0007165//GO:0003266//GO:0061351//GO:2000177//GO:…	positive regulation of cell proliferation//single-organism cellular process//multicellular organismal development//heart morphogenesis//anatomical structure formation involved in morphogenesis//biological_process//regulation of cell proliferation involved in heart morphogenesis//heart formation//cellular response to stimulus//biological regulation//organ morphogenesis//cardioblast proliferation//…	GO:0044444//GO:0043230//GO:0019897//GO:0043226//GO:0098552//GO:0032991//GO:0005739//GO:0071944//GO:0016020//GO:0005886//GO:0044424//GO:0070062//GO:0043227//GO:0005575//GO:0098562//GO:0005576//GO:0031988//GO:1902494//GO:0009898//GO:0098797//GO:0005622//GO:0005834//GO:1903561//GO:0043231//GO:0005737//GO:0044421//GO:0043229//GO:0031982//GO:0065010//GO:0098796//GO:0043234//GO:0044464//GO:0019898//GO:…	cytoplasmic part//extracellular organelle//extrinsic component of plasma membrane//organelle//side of membrane//macromolecular complex//mitochondrion//cell periphery//membrane//plasma membrane//intracellular part//extracellular exosome//membrane-bounded organelle//cellular_component//cytoplasmic side of membrane//extracellular region//membrane-bounded vesicle//catalytic complex//cytoplasmic side …	GO:0003674//GO:0005488//GO:0019904//GO:0030165//GO:0060089//GO:0004871//GO:0005515	molecular_function//binding//protein domain specific binding//PDZ domain binding//molecular transducer activity//signal transducer activity//protein binding	--	--	--	--
ENSAPLG00000000631	KB742833.1	+	5793007	5793546	540	2	2	1	0	4	0	0.296606357	0.265224826	0.124195397	0	0.515761787	0	0.228675526	0.171920596	1.088676681	1.760831912	-0.69368	0.92526	1	FALSE	--	--	--	--	--	--	--	--	--	--
ENSAPLG00000000632	KB743342.1	-	1081770	1081853	84	48	44	43	40	56	38	45.76212361	37.51036825	34.33115609	37.41388339	46.41856085	35.11483573	39.20121598	39.64909332	41.92132903	47.42171589	-0.17786	0.61877	0.95697	FALSE	--	--	--	--	--	--	--	--	--	--
ENSAPLG00000000633	KB743335.1	+	600882	601670	789	0	0	0	1	1	1	0	0	0	0.099580678	0.088248215	0.098380568	0	0.095403154	0.955381537	0	Inf	0.55752	0.92556	FALSE	--	--	--	--	--	--	--	--	LRRC18	leucine rich repeat containing 18 [Source:HGNC Symbol;Acc:HGNC:23199]
ENSAPLG00000000634	KB743261.1	+	965855	965950	96	0	0	0	0	0	0	0	0	0	0	0	0	0	0	0	0	NA	NA	NA	NA	--	--	--	--	--	--	--	--	--	--
ENSAPLG00000000635	KB743335.1	-	1292315	1293448	1134	29	35	43	48	50	49	2.047996273	2.210206883	2.543048599	3.325678523	3.070010638	3.354048637	2.267083918	3.2499126	46.72697167	37.30572948	0.32486	0.35878	0.786	FALSE	GO:0007165//GO:0044700//GO:0050794//GO:0044699//GO:0050789//GO:0065007//GO:0051716//GO:0008150//GO:0044763//GO:0050896//GO:0007154//GO:0009987//GO:0007186//GO:0023052//GO:0007218	signal transduction//single organism signaling//regulation of cellular process//single-organism process//regulation of biological process//biological regulation//cellular response to stimulus//biological_process//single-organism cellular process//response to stimulus//cell communication//cellular process//G-protein coupled receptor signaling pathway//signaling//neuropeptide signaling pathway	GO:0016021//GO:0044425//GO:0005575//GO:0031224//GO:0016020	integral component of membrane//membrane part//cellular_component//intrinsic component of membrane//membrane	GO:0060089//GO:0001602//GO:0004983//GO:0001653//GO:0001601//GO:0008188//GO:0038023//GO:0004871//GO:0004930//GO:0030594//GO:0004888//GO:0003674//GO:0008528//GO:0004872	molecular transducer activity//pancreatic polypeptide receptor activity//neuropeptide Y receptor activity//peptide receptor activity//peptide YY receptor activity//neuropeptide receptor activity//signaling receptor activity//signal transducer activity//G-protein coupled receptor activity//neurotransmitter receptor activity//transmembrane signaling receptor activity//molecular_function//G-protein …	--	--	--	--
ENSAPLG00000000636	KB742976.1	-	56540	56635	96	97	103	92	92	138	101	80.91792169	76.83231678	64.2711178	75.29544032	100.0900218	81.66509495	74.00711876	85.68351903	103.3337594	102.3098807	0.014366	0.92154	1	FALSE	--	--	GO:0005575//GO:0016020//GO:0031224//GO:0044425//GO:0016021	cellular_component//membrane//intrinsic component of membrane//membrane part//integral component of membrane	--	--	--	--	--	--
ENSAPLG00000000637	KB807020.1	-	60	425	366	0	0	0	1	4	3	0	0	0	0.214669823	0.760960014	0.636248102	0	0.537292646	2.420528199	0	Inf	0.11738	0.46381	FALSE	GO:0051234//GO:0016192//GO:0051179//GO:0008150//GO:0006810//GO:0006897//GO:0006898	establishment of localization//vesicle-mediated transport//localization//biological_process//transport//endocytosis//receptor-mediated endocytosis	GO:0005575//GO:0016020	cellular_component//membrane	GO:0060089//GO:0038024//GO:0003674//GO:0005044//GO:0004872	molecular transducer activity//cargo receptor activity//molecular_function//scavenger receptor activity//receptor activity	--	--	--	--
ENSAPLG00000000638	KB742726.1	+	16540	16776	237	17	13	18	14	15	8	5.744401592	3.928013246	5.093583359	4.641215914	4.406825397	2.620160961	4.921999399	3.889400757	11.70159323	16.87610596	-0.52828	0.34877	0.77546	FALSE	--	--	--	--	--	--	--	--	--	--
ENSAPLG00000000639	KB744239.1	+	103711	105474	1764	1514	1642	1318	1303	1784	1689	68.73398328	66.65803535	50.10904067	58.03605959	70.41727258	74.32200195	61.83368643	67.59177804	1500.962869	1568.028934	-0.063064	0.62836	0.96186	FALSE	GO:0031348//GO:0032101//GO:0080134//GO:0048585//GO:0048583//GO:0009611//GO:0048519//GO:0050789//GO:1903035//GO:0065007//GO:0050728//GO:0008150//GO:0050896//GO:0009605//GO:0006954//GO:1903034//GO:0050727//GO:0006950//GO:0032102//GO:0031347//GO:0006952	negative regulation of defense response//regulation of response to external stimulus//regulation of response to stress//negative regulation of response to stimulus//regulation of response to stimulus//response to wounding//negative regulation of biological process//regulation of biological process//negative regulation of response to wounding//biological regulation//negative regulation of inflamma…	--	--	GO:0001664//GO:0005102//GO:0031867//GO:0005515//GO:0003674//GO:0031862//GO:0005488	G-protein coupled receptor binding//receptor binding//EP4 subtype prostaglandin E2 receptor binding//protein binding//molecular_function//prostanoid receptor binding//binding	--	--	FEM1A	fem-1 homolog A [Source:HGNC Symbol;Acc:HGNC:16934]
ENSAPLG00000000640	KB742726.1	+	464047	464787	741	0	0	0	0	1	0	0	0	0	0	0.093964698	0	0	0.031321566	0.27216917	0	Inf	1	1	FALSE	--	--	--	--	--	--	--	--	TMEM81	transmembrane protein 81 [Source:HGNC Symbol;Acc:HGNC:32349]
ENSAPLG00000000641	KB744106.1	+	22440	22544	105	142	124	118	126	154	193	108.3036925	84.56883024	75.3688636	94.28298614	102.1208339	142.677122	89.41379546	113.0269807	149.7282219	135.064884	0.14869	0.53357	0.91354	FALSE	--	--	GO:0016021//GO:0044425//GO:0005575//GO:0016020//GO:0031224	integral component of membrane//membrane part//cellular_component//membrane//intrinsic component of membrane	--	--	--	--	--	--
ENSAPLG00000000642	KB751504.1	-	497	607	111	181	140	166	163	284	233	130.5869608	90.31980561	100.2961744	115.3763269	178.1469092	162.9368338	107.067647	152.1533566	211.3620304	171.4330889	0.30207	0.091027	0.39952	FALSE	--	--	--	--	--	--	--	--	--	--
ENSAPLG00000000643	KB744241.1	-	31651	31758	108	65	42	43	43	55	48	48.19853297	27.84860673	26.70201029	31.28216361	35.45862287	34.49878598	34.24971666	33.74652416	45.96903399	53.09598016	-0.20794	0.53813	0.91518	FALSE	--	--	--	--	--	--	--	--	--	--
ENSAPLG00000000644	KB755032.1	+	3	146	144	29	12	26	12	26	13	16.12797065	5.967558585	12.10905118	6.547429593	12.57169356	7.007565903	11.4015268	8.708896353	15.5992664	23.75891771	-0.60699	0.29172	0.7248	FALSE	GO:0006355//GO:1901576//GO:0019219//GO:0006351//GO:2001141//GO:0009059//GO:0031323//GO:0034654//GO:0051171//GO:0009987//GO:0019438//GO:0034641//GO:0032774//GO:0019222//GO:1903506//GO:0008150//GO:0043170//GO:0065007//GO:0008152//GO:0060255//GO:0006139//GO:0044237//GO:0050789//GO:0009889//GO:0071704//GO:0097659//GO:0031326//GO:0006807//GO:1901362//GO:0044249//GO:0010467//GO:0016070//GO:0046483//GO:…	regulation of transcription, DNA-templated//organic substance biosynthetic process//regulation of nucleobase-containing compound metabolic process//transcription, DNA-templated//regulation of RNA biosynthetic process//macromolecule biosynthetic process//regulation of cellular metabolic process//nucleobase-containing compound biosynthetic process//regulation of nitrogen compound metabolic process/…	GO:0005622//GO:0043227//GO:0005575//GO:0044424//GO:0044422//GO:0032991//GO:0044451//GO:0043226//GO:0044428//GO:0031974//GO:0005623//GO:0005654//GO:0032021//GO:0043234//GO:0044446//GO:0044464//GO:0043229//GO:0031981//GO:0070013//GO:0008023//GO:0043231//GO:0043233//GO:0005634	intracellular//membrane-bounded organelle//cellular_component//intracellular part//organelle part//macromolecular complex//nucleoplasm part//organelle//nuclear part//membrane-enclosed lumen//cell//nucleoplasm//NELF complex//protein complex//intracellular organelle part//cell part//intracellular organelle//nuclear lumen//intracellular organelle lumen//transcription elongation factor complex//intra…	--	--	--	--	--	--
ENSAPLG00000000645	KB742489.1	-	1450795	1451016	222	0	0	0	0	0	0	0	0	0	0	0	0	0	0	0	0	NA	NA	NA	NA	--	--	--	--	--	--	--	--	--	--
ENSAPLG00000000646	KB743085.1	-	1121699	1122421	723	0	1	0	0	1	0	0	0.099046616	0	0	0.096304068	0	0.033015539	0.032101356	0.27216917	0.335920146	-0.30361	1	1	FALSE	GO:0044767//GO:0007601//GO:0007399//GO:0034654//GO:0009987//GO:0051171//GO:2001222//GO:0019438//GO:0048856//GO:0051270//GO:0042752//GO:0048869//GO:0048511//GO:0007600//GO:0006355//GO:1901576//GO:0051674//GO:0048731//GO:0009059//GO:0045595//GO:0031323//GO:2001141//GO:0006351//GO:0019219//GO:0065007//GO:0016477//GO:0008152//GO:0060284//GO:0008150//GO:1903506//GO:0043170//GO:0007275//GO:0044763//GO:…	single-organism developmental process//visual perception//nervous system development//nucleobase-containing compound biosynthetic process//cellular process//regulation of nitrogen compound metabolic process//regulation of neuron migration//aromatic compound biosynthetic process//anatomical structure development//regulation of cellular component movement//regulation of circadian rhythm//cellular d…	GO:0005575//GO:0043227//GO:0044424//GO:0005622//GO:0043226//GO:0044428//GO:0044422//GO:0032991//GO:0044464//GO:0044446//GO:0043234//GO:0005667//GO:0005623//GO:0005634//GO:0043229//GO:0044798//GO:0043231	cellular_component//membrane-bounded organelle//intracellular part//intracellular//organelle//nuclear part//organelle part//macromolecular complex//cell part//intracellular organelle part//protein complex//transcription factor complex//cell//nucleus//intracellular organelle//nuclear transcription factor complex//intracellular membrane-bounded organelle	GO:0001071//GO:0005488//GO:0046982//GO:0003674//GO:0003700//GO:0005515//GO:0003682//GO:0046983//GO:0044877//GO:0000981	nucleic acid binding transcription factor activity//binding//protein heterodimerization activity//molecular_function//transcription factor activity, sequence-specific DNA binding//protein binding//chromatin binding//protein dimerization activity//macromolecular complex binding//RNA polymerase II transcription factor activity, sequence-specific DNA binding	--	--	SOX14	SRY-box 14 [Source:HGNC Symbol;Acc:HGNC:11193]
ENSAPLG00000000647	KB744057.1	-	292125	292202	78	287	318	358	242	250	253	294.6670075	291.9513277	307.813514	243.7658402	223.1661579	251.7747939	298.1439497	239.5689307	236.9472005	336.5357913	-0.50619	0.0010536	0.014888	DOWN	--	--	--	--	--	--	MNF1; mitochondrial nucleoid factor 1; K17682 mitochondrial nucleoid factor 1	http://www.genome.jp/dbget-bin/www_bget?apla:101789867	--	--
ENSAPLG00000000648	KB742443.1	-	105304	105489	186	0	0	0	0	0	0	0	0	0	0	0	0	0	0	0	0	NA	NA	NA	NA	--	--	--	--	--	--	--	--	--	--
ENSAPLG00000000649	KB742443.1	+	709864	710286	423	0	0	2	1	1	3	0	0	0.31709463	0.185742683	0.164604826	0.550512542	0.10569821	0.300286684	1.604020688	0.684782168	1.228	0.72352	1	FALSE	--	--	--	--	--	--	--	--	--	--
ENSAPLG00000000650	KB798348.1	-	9	230	222	24	25	22	25	34	20	8.657699061	8.064268358	6.64613204	8.847877828	10.66372344	6.992997159	7.789366486	8.834866142	24.71246307	24.88981392	-0.010317	1	1	FALSE	GO:0016049//GO:0040008//GO:0050789//GO:0044699//GO:0040007//GO:0051128//GO:0050794//GO:0071840//GO:0044763//GO:0008150//GO:0065007//GO:0001558//GO:0009987//GO:0016043	cell growth//regulation of growth//regulation of biological process//single-organism process//growth//regulation of cellular component organization//regulation of cellular process//cellular component organization or biogenesis//single-organism cellular process//biological_process//biological regulation//regulation of cell growth//cellular process//cellular component organization	GO:0005576//GO:0005575	extracellular region//cellular_component	GO:0005515//GO:0003674//GO:0005488//GO:0019838//GO:0005520	protein binding//molecular_function//binding//growth factor binding//insulin-like growth factor binding	--	--	--	--
ENSAPLG00000000651	KB745003.1	+	51224	51436	213	2	2	0	1	0	4	0.751959778	0.672400967	0	0.368869273	0	1.457695182	0.474786915	0.608854818	1.656171093	1.418440828	0.22355	1	1	FALSE	--	--	--	--	--	--	--	--	--	--
ENSAPLG00000000652	KB749103.1	+	1240	1338	99	1	0	0	3	2	0	0.808926427	0	0	2.380883488	1.406623056	0	0.269642142	1.262502181	1.621016712	0.373300268	2.1185	0.5161	0.9029	FALSE	--	--	--	--	--	--	--	--	--	--
ENSAPLG00000000653	KB743822.1	-	69433	71724	2292	111	122	125	102	110	118	3.878399874	3.811738992	3.657586945	3.496533081	3.341650323	3.996259895	3.78257527	3.6114811	104.8153833	125.217473	-0.25659	0.20727	0.62198	FALSE	GO:0009452//GO:0016071//GO:0009451//GO:0044238//GO:0090304//GO:0001510//GO:1901360//GO:0044260//GO:0080009//GO:0006396//GO:0043412//GO:0016556//GO:0006139//GO:0044237//GO:0006397//GO:0071704//GO:0006807//GO:0016070//GO:0046483//GO:0010467//GO:0006725//GO:0032259//GO:0036260//GO:0043414//GO:0034641//GO:0043170//GO:0008150//GO:0008152//GO:0036451//GO:0097310//GO:0006370//GO:0009987	7-methylguanosine RNA capping//mRNA metabolic process//RNA modification//primary metabolic process//nucleic acid metabolic process//RNA methylation//organic cyclic compound metabolic process//cellular macromolecule metabolic process//mRNA methylation//RNA processing//macromolecule modification//mRNA modification//nucleobase-containing compound metabolic process//cellular metabolic process//mRNA p…	GO:0043229//GO:0043231//GO:0005737//GO:0005634//GO:0005623//GO:0044464//GO:0043226//GO:0005622//GO:0043227//GO:0005575//GO:0044424	intracellular organelle//intracellular membrane-bounded organelle//cytoplasm//nucleus//cell//cell part//organelle//intracellular//membrane-bounded organelle//cellular_component//intracellular part	GO:0008168//GO:0016741//GO:0008174//GO:0008173//GO:0008171//GO:0003674//GO:0003824//GO:0004483//GO:0008757//GO:0016740	methyltransferase activity//transferase activity, transferring one-carbon groups//mRNA methyltransferase activity//RNA methyltransferase activity//O-methyltransferase activity//molecular_function//catalytic activity//mRNA (nucleoside-2'-O-)-methyltransferase activity//S-adenosylmethionine-dependent methyltransferase activity//transferase activity	--	--	CMTR2	cap methyltransferase 2 [Source:HGNC Symbol;Acc:HGNC:25635]
ENSAPLG00000000654	KB743051.1	+	434660	436210	1551	0	0	0	0	0	0	0	0	0	0	0	0	0	0	0	0	NA	NA	NA	NA	--	--	--	--	--	--	--	--	ANKRD34B	ankyrin repeat domain 34B [Source:HGNC Symbol;Acc:HGNC:33736]
ENSAPLG00000000655	KB751064.1	+	2394	3386	993	0	0	3	3	4	4	0	0	0.202614847	0.237369049	0.280474688	0.312677819	0.067538282	0.276840518	3.462633356	1.027173252	1.7532	0.30542	0.73717	FALSE	GO:0034645//GO:0070085//GO:0044238//GO:0019538//GO:0044260//GO:1901137//GO:0043413//GO:0043412//GO:0005975//GO:0044699//GO:0044237//GO:0071704//GO:0044710//GO:0044249//GO:0009058//GO:0009101//GO:0044723//GO:0006486//GO:0043170//GO:0008150//GO:0008152//GO:0044763//GO:1901576//GO:0036211//GO:0009059//GO:0006464//GO:0009100//GO:1901135//GO:0009987//GO:0044267	cellular macromolecule biosynthetic process//glycosylation//primary metabolic process//protein metabolic process//cellular macromolecule metabolic process//carbohydrate derivative biosynthetic process//macromolecule glycosylation//macromolecule modification//carbohydrate metabolic process//single-organism process//cellular metabolic process//organic substance metabolic process//single-organism me…	GO:0005794//GO:0043229//GO:0043231//GO:0005737//GO:0016021//GO:0012505//GO:0005623//GO:0044425//GO:0044431//GO:0044446//GO:0044464//GO:0044422//GO:0043226//GO:0000139//GO:0098588//GO:0044444//GO:0005622//GO:0031090//GO:0005575//GO:0043227//GO:0016020//GO:0031224//GO:0044424	Golgi apparatus//intracellular organelle//intracellular membrane-bounded organelle//cytoplasm//integral component of membrane//endomembrane system//cell//membrane part//Golgi apparatus part//intracellular organelle part//cell part//organelle part//organelle//Golgi membrane//bounding membrane of organelle//cytoplasmic part//intracellular//organelle membrane//cellular_component//membrane-bounded or…	GO:0016757//GO:0003674//GO:0016758//GO:0008378//GO:0003824//GO:0016740	transferase activity, transferring glycosyl groups//molecular_function//transferase activity, transferring hexosyl groups//galactosyltransferase activity//catalytic activity//transferase activity	--	--	--	--
ENSAPLG00000000656	KB746507.1	+	10424	10546	123	6	5	4	2	7	1	3.906522747	2.911004188	2.180992332	1.277547238	3.962560073	0.631075353	2.999506422	1.957060888	2.947289348	5.288966673	-0.8436	0.52538	0.90853	FALSE	GO:0051234//GO:0016192//GO:0051179//GO:0006810//GO:0008150//GO:0006897//GO:0006898	establishment of localization//vesicle-mediated transport//localization//transport//biological_process//endocytosis//receptor-mediated endocytosis	--	--	GO:0038024//GO:0005509//GO:0060089//GO:0030228//GO:0030229//GO:0003674//GO:0046872//GO:0043167//GO:0005488//GO:0043169//GO:0004872	cargo receptor activity//calcium ion binding//molecular transducer activity//lipoprotein particle receptor activity//very-low-density lipoprotein particle receptor activity//molecular_function//metal ion binding//ion binding//binding//cation binding//receptor activity	--	--	--	--
ENSAPLG00000000657	KB742845.1	+	189907	190023	117	9	4	9	4	5	8	6.16028587	2.448229163	5.158885709	2.686124961	2.975548773	5.307505536	4.589133581	3.65639309	5.390973619	7.784902751	-0.53013	0.5606	0.92782	FALSE	GO:0045861//GO:0052547//GO:0044238//GO:0044260//GO:0019538//GO:0031324//GO:0006508//GO:0032268//GO:0080090//GO:0065009//GO:0010466//GO:0009892//GO:0044237//GO:0051248//GO:0071704//GO:0010605//GO:0050789//GO:0048519//GO:0051336//GO:0044092//GO:0050794//GO:0032269//GO:0019222//GO:0051346//GO:0030162//GO:0043170//GO:0008150//GO:0008152//GO:0065007//GO:0060255//GO:0043086//GO:0050790//GO:0048523//GO:…	negative regulation of proteolysis//regulation of peptidase activity//primary metabolic process//cellular macromolecule metabolic process//protein metabolic process//negative regulation of cellular metabolic process//proteolysis//regulation of cellular protein metabolic process//regulation of primary metabolic process//regulation of molecular function//negative regulation of peptidase activity//n…	GO:0005576//GO:0005575	extracellular region//cellular_component	GO:0030234//GO:0030414//GO:0061134//GO:0003674//GO:0004857//GO:0098772	enzyme regulator activity//peptidase inhibitor activity//peptidase regulator activity//molecular_function//enzyme inhibitor activity//molecular function regulator	--	--	--	--
ENSAPLG00000000658	KB742845.1	-	435634	435804	171	19	26	19	17	27	26	8.898190702	10.88817707	7.451723802	7.810968637	10.99386968	11.80221626	9.079363857	10.20235152	21.882054	22.33205948	-0.029368	0.99305	1	FALSE	GO:0071900//GO:0036211//GO:0031323//GO:0031327//GO:0033365//GO:0009059//GO:0006351//GO:2001141//GO:0019219//GO:0046822//GO:0048523//GO:0006606//GO:1903650//GO:1901576//GO:0042325//GO:1900180//GO:0046823//GO:0006355//GO:0050790//GO:2000113//GO:0019438//GO:0009987//GO:1903828//GO:0044267//GO:0051348//GO:0051171//GO:0006886//GO:1900181//GO:0051246//GO:0001933//GO:0051174//GO:1903533//GO:0006464//GO:…	regulation of protein serine/threonine kinase activity//protein modification process//regulation of cellular metabolic process//negative regulation of cellular biosynthetic process//protein localization to organelle//macromolecule biosynthetic process//transcription, DNA-templated//regulation of RNA biosynthetic process//regulation of nucleobase-containing compound metabolic process//regulation o…	--	--	GO:0019887//GO:0004862//GO:0003824//GO:0019210//GO:0030291//GO:0016740//GO:0098772//GO:0030234//GO:0004860//GO:0004857//GO:0003674//GO:0016301//GO:0019207//GO:0016772	protein kinase regulator activity//cAMP-dependent protein kinase inhibitor activity//catalytic activity//kinase inhibitor activity//protein serine/threonine kinase inhibitor activity//transferase activity//molecular function regulator//enzyme regulator activity//protein kinase inhibitor activity//enzyme inhibitor activity//molecular_function//kinase activity//kinase regulator activity//transferas…	--	--	PKIG	protein kinase (cAMP-dependent, catalytic) inhibitor gamma [Source:HGNC Symbol;Acc:HGNC:9019]
ENSAPLG00000000659	KB742845.1	-	675178	675639	462	104	105	99	85	85	70	18.02750324	16.27515978	14.37118162	14.45536404	12.81031712	11.76094977	16.22461488	13.00887697	76.34263697	107.9915605	-0.50036	0.027653	0.18309	FALSE	GO:0044260//GO:0019538//GO:0044238//GO:0016310//GO:0006793//GO:0006796//GO:0071704//GO:0044237//GO:0043412//GO:0008152//GO:0008150//GO:0006468//GO:0043170//GO:0044267//GO:0009987//GO:0006464//GO:0036211	cellular macromolecule metabolic process//protein metabolic process//primary metabolic process//phosphorylation//phosphorus metabolic process//phosphate-containing compound metabolic process//organic substance metabolic process//cellular metabolic process//macromolecule modification//metabolic process//biological_process//protein phosphorylation//macromolecule metabolic process//cellular protein …	GO:0005634//GO:0043231//GO:0043229//GO:0044464//GO:0005623//GO:0043226//GO:0044424//GO:0016020//GO:0043227//GO:0005575//GO:0005622	nucleus//intracellular membrane-bounded organelle//intracellular organelle//cell part//cell//organelle//intracellular part//membrane//membrane-bounded organelle//cellular_component//intracellular	GO:0032559//GO:0016772//GO:0001882//GO:0001883//GO:0030554//GO:0032550//GO:0097367//GO:0036094//GO:0002039//GO:0097159//GO:0017076//GO:0016301//GO:0000166//GO:0032553//GO:0005515//GO:0004672//GO:0003674//GO:1901363//GO:0043167//GO:0005524//GO:0016773//GO:0004674//GO:0005488//GO:1901265//GO:0032555//GO:0016740//GO:0035639//GO:0043168//GO:0032549//GO:0003824	adenyl ribonucleotide binding//transferase activity, transferring phosphorus-containing groups//nucleoside binding//purine nucleoside binding//adenyl nucleotide binding//purine ribonucleoside binding//carbohydrate derivative binding//small molecule binding//p53 binding//organic cyclic compound binding//purine nucleotide binding//kinase activity//nucleotide binding//ribonucleotide binding//protein…	--	--	--	--
ENSAPLG00000000660	KB743446.1	+	205926	206165	240	64	62	63	48	89	62	21.35565768	18.49943161	17.60469748	15.71383102	25.82032447	20.05241935	19.15326226	20.52885828	61.55772379	66.28890448	-0.10683	0.78311	1	FALSE	--	--	GO:0044425//GO:0016021//GO:0005575//GO:0016020//GO:0031224	membrane part//integral component of membrane//cellular_component//membrane//intrinsic component of membrane	--	--	--	--	--	--
ENSAPLG00000000661	KB742443.1	-	1224189	1225775	1587	0	0	5	2	0	1	0	0	0.211296516	0.099015948	0	0.048911322	0.070432172	0.04930909	1.042105157	1.711955419	-0.71614	0.8078	1	FALSE	GO:0009987//GO:0007186//GO:0007586//GO:0046903//GO:0071705//GO:0015872//GO:0046717//GO:0007213//GO:0019226//GO:0023052//GO:0044763//GO:0044765//GO:0006810//GO:0035637//GO:0051716//GO:0065007//GO:0008150//GO:0051937//GO:0015844//GO:0050896//GO:0007154//GO:0050877//GO:0022600//GO:0006812//GO:0044700//GO:0006811//GO:0051179//GO:0050794//GO:0015850//GO:0050789//GO:0071702//GO:0032501//GO:0003008//GO:…	cellular process//G-protein coupled receptor signaling pathway//digestion//secretion//nitrogen compound transport//dopamine transport//acid secretion//G-protein coupled acetylcholine receptor signaling pathway//transmission of nerve impulse//signaling//single-organism cellular process//single-organism transport//transport//multicellular organismal signaling//cellular response to stimulus//biologi…	GO:0031224//GO:0030054//GO:0005886//GO:0044456//GO:0016020//GO:0005575//GO:0005887//GO:0098805//GO:0071944//GO:0031226//GO:0045202//GO:0098590//GO:0044464//GO:0044425//GO:0005623//GO:0045211//GO:0044459//GO:0097060//GO:0016021//GO:0098794//GO:0098589	intrinsic component of membrane//cell junction//plasma membrane//synapse part//membrane//cellular_component//integral component of plasma membrane//whole membrane//cell periphery//intrinsic component of plasma membrane//synapse//plasma membrane region//cell part//membrane part//cell//postsynaptic membrane//plasma membrane part//synaptic membrane//integral component of membrane//postsynapse//membr…	GO:0004872//GO:0003674//GO:0004888//GO:0016907//GO:0004930//GO:0004871//GO:0030594//GO:0015464//GO:0060089//GO:0008227//GO:0038023	receptor activity//molecular_function//transmembrane signaling receptor activity//G-protein coupled acetylcholine receptor activity//G-protein coupled receptor activity//signal transducer activity//neurotransmitter receptor activity//acetylcholine receptor activity//molecular transducer activity//G-protein coupled amine receptor activity//signaling receptor activity	--	--	CHRM5	cholinergic receptor muscarinic 5 [Source:HGNC Symbol;Acc:HGNC:1954]
ENSAPLG00000000662	KB743446.1	+	297564	297794	231	0	0	0	0	0	0	0	0	0	0	0	0	0	0	0	0	NA	NA	NA	NA	GO:0044710//GO:0016236//GO:0070925//GO:0006914//GO:0031667//GO:0044699//GO:0044237//GO:0009267//GO:0000045//GO:0031669//GO:0009056//GO:0042594//GO:0071496//GO:0006950//GO:0044085//GO:0009987//GO:0016043//GO:0033554//GO:0022607//GO:0031668//GO:0044248//GO:0071840//GO:0007033//GO:0044763//GO:0009991//GO:0008150//GO:0008152//GO:0051716//GO:0044712//GO:0006996//GO:0007154//GO:0009605//GO:0050896	single-organism metabolic process//macroautophagy//organelle assembly//autophagy//response to nutrient levels//single-organism process//cellular metabolic process//cellular response to starvation//autophagosome assembly//cellular response to nutrient levels//catabolic process//response to starvation//cellular response to external stimulus//response to stress//cellular component biogenesis//cellul…	GO:0005789//GO:0042175//GO:0098796//GO:0044432//GO:0044464//GO:0044446//GO:0043234//GO:0044425//GO:0005623//GO:0030176//GO:0031300//GO:0097630//GO:1990462//GO:0016021//GO:0012505//GO:0043231//GO:0005737//GO:0043229//GO:0016020//GO:0031224//GO:0044424//GO:0005783//GO:0005575//GO:0043227//GO:0072546//GO:0031090//GO:0005622//GO:1903349//GO:0044444//GO:0043226//GO:0098588//GO:0097631//GO:0032991//GO:…	endoplasmic reticulum membrane//nuclear outer membrane-endoplasmic reticulum membrane network//membrane protein complex//endoplasmic reticulum part//cell part//intracellular organelle part//protein complex//membrane part//cell//integral component of endoplasmic reticulum membrane//intrinsic component of organelle membrane//intrinsic component of omegasome membrane//omegasome//integral component o…	--	--	--	--	EMC6	ER membrane protein complex subunit 6 [Source:HGNC Symbol;Acc:HGNC:28430]
ENSAPLG00000000663	KB742505.1	-	1091737	1091901	165	0	0	0	0	0	0	0	0	0	0	0	0	0	0	0	0	NA	NA	NA	NA	--	--	--	--	--	--	--	--	--	--
ENSAPLG00000000664	KB743446.1	-	297567	297830	264	30	32	39	28	54	44	9.100422308	8.680085215	9.90740551	8.333092209	14.24205844	12.93704474	9.229304344	11.83739847	39.01619466	35.30170498	0.14434	0.65292	0.97387	FALSE	--	--	--	--	--	--	--	--	--	--
ENSAPLG00000000665	KB743446.1	+	373409	374269	861	1062	1258	1386	1359	1359	1295	98.77921803	104.6298077	107.9591205	124.0133354	109.9003906	116.7489404	103.7893821	116.8875555	1277.607055	1293.58647	-0.017932	0.78412	1	FALSE	--	--	--	--	--	--	--	--	--	--
ENSAPLG00000000666	KB742443.1	-	1792739	1793293	555	3	3	2	2	16	2	0.432884953	0.387084881	0.241677529	0.283132091	2.007289118	0.279719886	0.353882454	0.856713698	5.721131456	2.812443409	1.0245	0.43135	0.84427	FALSE	GO:1904589//GO:0003002//GO:0090183//GO:0008152//GO:0060284//GO:0007167//GO:0046849//GO:0065007//GO:0060562//GO:0090316//GO:0006275//GO:0003337//GO:0051173//GO:0051347//GO:0032331//GO:0003382//GO:0023056//GO:0007275//GO:0030509//GO:1904591//GO:0008284//GO:0048598//GO:0010631//GO:0042981//GO:0001932//GO:0002009//GO:0043623//GO:0030514//GO:0072073//GO:1901342//GO:1902580//GO:0009855//GO:0043123//GO:…	regulation of protein import//regionalization//regulation of kidney development//metabolic process//regulation of cell development//enzyme linked receptor protein signaling pathway//bone remodeling//biological regulation//epithelial tube morphogenesis//positive regulation of intracellular protein transport//regulation of DNA replication//mesenchymal to epithelial transition involved in metanephro…	GO:0005576//GO:0044421//GO:0005615//GO:0005575//GO:0009986//GO:0044464//GO:0005623	extracellular region//extracellular region part//extracellular space//cellular_component//cell surface//cell part//cell	GO:0043184//GO:0005488//GO:0030296//GO:0005102//GO:0008047//GO:0005172//GO:0019209//GO:0005515//GO:0030234//GO:0098772//GO:0030295//GO:0030297//GO:0070851//GO:0003674//GO:0005126//GO:0030545//GO:0019887//GO:0030546//GO:0019207//GO:0048018	vascular endothelial growth factor receptor 2 binding//binding//protein tyrosine kinase activator activity//receptor binding//enzyme activator activity//vascular endothelial growth factor receptor binding//kinase activator activity//protein binding//enzyme regulator activity//molecular function regulator//protein kinase activator activity//transmembrane receptor protein tyrosine kinase activator …	--	--	GREM1	gremlin 1, DAN family BMP antagonist [Source:HGNC Symbol;Acc:HGNC:2001]
ENSAPLG00000000667	KB743446.1	-	373574	374299	726	10	7	10	19	16	23	1.103081492	0.690461324	0.923767414	2.056217558	1.534497879	2.459107679	0.905770076	2.016607705	18.63301999	9.50835454	0.97059	0.091575	0.40107	FALSE	--	--	GO:0005575//GO:0044424//GO:0005737//GO:0005623//GO:0005622//GO:0044464	cellular_component//intracellular part//cytoplasm//cell//intracellular//cell part	--	--	--	--	--	--
ENSAPLG00000000668	KB743446.1	+	702597	702764	168	0	0	0	0	0	0	0	0	0	0	0	0	0	0	0	0	NA	NA	NA	NA	GO:0009607//GO:0050896//GO:0008150	response to biotic stimulus//response to stimulus//biological_process	GO:0005575//GO:0016020//GO:0016021//GO:0031224//GO:0044425	cellular_component//membrane//integral component of membrane//intrinsic component of membrane//membrane part	--	--	--	--	--	--
ENSAPLG00000000669	KB743446.1	+	1009449	1009682	234	26	18	16	41	36	45	8.898190702	5.508515617	4.585676186	13.76639043	10.71197558	14.92735932	6.330794168	13.13524178	39.10707545	21.23062694	0.88128	0.023262	0.16187	FALSE	--	--	--	--	--	--	--	--	--	--
ENSAPLG00000000670	KB743477.1	-	46525	47136	612	2	2	2	3	0	2	0.261711491	0.234021905	0.219168347	0.385142917	0	0.253667544	0.238300581	0.21293682	1.725317523	2.103222995	-0.28574	0.91921	1	FALSE	--	--	--	--	GO:0003824//GO:0016782//GO:0016740//GO:0008146//GO:0003674	catalytic activity//transferase activity, transferring sulfur-containing groups//transferase activity//sulfotransferase activity//molecular_function	--	--	--	--
ENSAPLG00000000671	KB743477.1	-	95663	95776	114	0	0	1	0	0	0	0	0	0.588293984	0	0	0	0.196097995	0	0	0.342391084	#NAME?	0.9837	1	FALSE	GO:0044710//GO:0019538//GO:0044238//GO:0008150//GO:0044260//GO:0006979//GO:0030091//GO:0043170//GO:0071704//GO:0044699//GO:0044237//GO:0006950//GO:0009987//GO:0055114//GO:0050896//GO:0044267//GO:0008152	single-organism metabolic process//protein metabolic process//primary metabolic process//biological_process//cellular macromolecule metabolic process//response to oxidative stress//protein repair//macromolecule metabolic process//organic substance metabolic process//single-organism process//cellular metabolic process//response to stress//cellular process//oxidation-reduction process//response to …	--	--	GO:0016491//GO:0016671//GO:0033743//GO:0003674//GO:0016667//GO:0003824	oxidoreductase activity//oxidoreductase activity, acting on a sulfur group of donors, disulfide as acceptor//peptide-methionine (R)-S-oxide reductase activity//molecular_function//oxidoreductase activity, acting on a sulfur group of donors//catalytic activity	--	--	--	--
ENSAPLG00000000672	KB742970.1	+	901737	902687	951	45	60	49	26	86	53	3.789450299	4.518025427	3.455531227	2.148052611	6.296524027	4.32595187	3.921002318	4.256842836	49.92669871	53.73088392	-0.10594	0.89184	1	FALSE	GO:0008152//GO:0065007//GO:0051173//GO:0031323//GO:0030308//GO:0045935//GO:0045893//GO:0009893//GO:0034645//GO:0044271//GO:0045926//GO:1901360//GO:0040008//GO:1901362//GO:0050794//GO:0016070//GO:0044249//GO:1902680//GO:0009058//GO:0019222//GO:0001558//GO:1903506//GO:0044763//GO:0060255//GO:0071840//GO:1901576//GO:0006355//GO:0006351//GO:0034654//GO:0019438//GO:0051171//GO:0009987//GO:0010556//GO:…	metabolic process//biological regulation//positive regulation of nitrogen compound metabolic process//regulation of cellular metabolic process//negative regulation of cell growth//positive regulation of nucleobase-containing compound metabolic process//positive regulation of transcription, DNA-templated//positive regulation of metabolic process//cellular macromolecule biosynthetic process//cellul…	GO:0043226//GO:0043227//GO:0043229//GO:0005575//GO:0044424//GO:0005737//GO:0005622//GO:0043231//GO:0044464//GO:0005634//GO:0005623	organelle//membrane-bounded organelle//intracellular organelle//cellular_component//intracellular part//cytoplasm//intracellular//intracellular membrane-bounded organelle//cell part//nucleus//cell	GO:0003712//GO:0000988//GO:0003674//GO:0003713//GO:0000989	transcription cofactor activity//transcription factor activity, protein binding//molecular_function//transcription coactivator activity//transcription factor activity, transcription factor binding	--	--	SERTAD2	SERTA domain containing 2 [Source:HGNC Symbol;Acc:HGNC:30784]
ENSAPLG00000000673	KB743541.1	-	168936	169046	111	4	6	4	2	2	3	2.885899687	3.870848812	2.416775287	1.415660453	1.254555699	2.097899148	3.057841262	1.589371766	2.235082649	4.878286282	-1.126	0.34984	0.77679	FALSE	GO:0065007//GO:0008152//GO:0044267//GO:0051246//GO:0031323//GO:0032268//GO:0006508//GO:0050794//GO:0051336//GO:0009892//GO:0010466//GO:0065009//GO:0060255//GO:0019222//GO:0009987//GO:0080090//GO:0031324//GO:0048519//GO:0050789//GO:0071704//GO:0010605//GO:0044237//GO:0043170//GO:0051346//GO:0010951//GO:0044260//GO:0044092//GO:0052548//GO:0043086//GO:0008150//GO:0030162//GO:0048523//GO:0050790//GO:…	biological regulation//metabolic process//cellular protein metabolic process//regulation of protein metabolic process//regulation of cellular metabolic process//regulation of cellular protein metabolic process//proteolysis//regulation of cellular process//regulation of hydrolase activity//negative regulation of metabolic process//negative regulation of peptidase activity//regulation of molecular …	--	--	GO:0061134//GO:0004866//GO:0030234//GO:0098772//GO:0003674//GO:0061135//GO:0004857//GO:0030414//GO:0004867	peptidase regulator activity//endopeptidase inhibitor activity//enzyme regulator activity//molecular function regulator//molecular_function//endopeptidase regulator activity//enzyme inhibitor activity//peptidase inhibitor activity//serine-type endopeptidase inhibitor activity	--	--	--	--
ENSAPLG00000000674	KB743541.1	+	178371	178511	141	0	0	1	0	3	0	0	0	0.475641945	0	1.481443431	0	0.158547315	0.493814477	0.816507511	0.342391084	1.2538	0.84326	1	FALSE	GO:0052547//GO:0045861//GO:0044238//GO:0019538//GO:0051248//GO:0032269//GO:0030162//GO:0008150//GO:0043086//GO:0048523//GO:0050790//GO:0044260//GO:0044092//GO:0051346//GO:0043170//GO:0031324//GO:0080090//GO:0044237//GO:0048519//GO:0071704//GO:0010605//GO:0050789//GO:0019222//GO:0060255//GO:0009987//GO:0032268//GO:0006508//GO:0065009//GO:0009892//GO:0010466//GO:0051336//GO:0050794//GO:0008152//GO:…	regulation of peptidase activity//negative regulation of proteolysis//primary metabolic process//protein metabolic process//negative regulation of protein metabolic process//negative regulation of cellular protein metabolic process//regulation of proteolysis//biological_process//negative regulation of catalytic activity//negative regulation of cellular process//regulation of catalytic activity//c…	GO:0005575//GO:0005576	cellular_component//extracellular region	GO:0030414//GO:0004857//GO:0003674//GO:0030234//GO:0098772//GO:0061134	peptidase inhibitor activity//enzyme inhibitor activity//molecular_function//enzyme regulator activity//molecular function regulator//peptidase regulator activity	--	--	--	--
ENSAPLG00000000675	KB742965.1	+	29176	29343	168	158	143	109	152	165	145	75.31682844	60.95434841	43.51274435	71.08637844	68.38448697	66.99541028	59.92797373	68.8220919	146.4859557	144.3386513	0.021305	0.93924	1	FALSE	--	--	GO:0031224//GO:0044425//GO:0005575//GO:0016020//GO:0016021	intrinsic component of membrane//membrane part//cellular_component//membrane//integral component of membrane	--	--	--	--	--	--
ENSAPLG00000000676	KB783728.1	+	10	114	105	0	0	0	0	0	0	0	0	0	0	0	0	0	0	0	0	NA	NA	NA	NA	--	--	--	--	--	--	--	--	--	--
ENSAPLG00000000677	KB790727.1	-	35	172	138	0	0	0	0	0	0	0	0	0	0	0	0	0	0	0	0	NA	NA	NA	NA	--	--	--	--	--	--	--	--	--	--
ENSAPLG00000000678	KB810623.1	+	43	216	174	116	93	116	59	50	47	53.38914421	38.2746861	44.71034281	26.64126524	20.00800037	20.96693458	45.45805771	22.5387334	50.02615322	114.2607704	-1.1916	9.84E-07	3.53E-05	DOWN	--	--	--	--	--	--	ZNHIT3; zinc finger, HIT-type containing 3	http://www.genome.jp/dbget-bin/www_bget?apla:101796673	--	--
ENSAPLG00000000679	KB742705.1	+	106832	106984	153	0	0	0	0	0	0	0	0	0	0	0	0	0	0	0	0	NA	NA	NA	NA	--	--	GO:0016020//GO:0005575//GO:0016021//GO:0031224//GO:0044425	membrane//cellular_component//integral component of membrane//intrinsic component of membrane//membrane part	--	--	--	--	--	--
ENSAPLG00000000680	KB772303.1	+	23	121	99	0	0	0	0	0	0	0	0	0	0	0	0	0	0	0	0	NA	NA	NA	NA	GO:0043170//GO:0008150//GO:0019538//GO:0044238//GO:0008152//GO:0006508//GO:0071704	macromolecule metabolic process//biological_process//protein metabolic process//primary metabolic process//metabolic process//proteolysis//organic substance metabolic process	--	--	GO:0003674//GO:0004252//GO:0004175//GO:0008233//GO:0003824//GO:0017171//GO:0008236//GO:0070011//GO:0016787	molecular_function//serine-type endopeptidase activity//endopeptidase activity//peptidase activity//catalytic activity//serine hydrolase activity//serine-type peptidase activity//peptidase activity, acting on L-amino acid peptides//hydrolase activity	--	--	--	--
ENSAPLG00000000681	KB743245.1	-	12870	13202	333	77	66	65	36	100	96	18.51785632	14.19311231	13.09086614	8.493962715	20.90926164	22.37759091	15.26727826	17.26027176	71.27173675	73.17027071	-0.037928	1	1	FALSE	--	--	--	--	--	--	--	--	--	--
ENSAPLG00000000682	KB743499.1	-	192872	193087	216	0	0	0	0	0	0	0	0	0	0	0	0	0	0	0	0	NA	NA	NA	NA	--	--	--	--	--	--	--	--	--	--
ENSAPLG00000000683	KB743648.1	-	3031	3327	297	0	0	0	0	0	0	0	0	0	0	0	0	0	0	0	0	NA	NA	NA	NA	GO:0009987//GO:0071840//GO:0006996//GO:0016043//GO:0007010//GO:0008150	cellular process//cellular component organization or biogenesis//organelle organization//cellular component organization//cytoskeleton organization//biological_process	GO:0005856//GO:0043226//GO:0044422//GO:0043228//GO:0043229//GO:0044424//GO:0005575//GO:0043234//GO:0005882//GO:0005622//GO:0044430//GO:0044464//GO:0045111//GO:0032991//GO:0044446//GO:0043232//GO:0005623	cytoskeleton//organelle//organelle part//non-membrane-bounded organelle//intracellular organelle//intracellular part//cellular_component//protein complex//intermediate filament//intracellular//cytoskeletal part//cell part//intermediate filament cytoskeleton//macromolecular complex//intracellular organelle part//intracellular non-membrane-bounded organelle//cell	GO:0005198//GO:0003674//GO:0005200	structural molecule activity//molecular_function//structural constituent of cytoskeleton	--	--	--	--
ENSAPLG00000000684	KB743387.1	+	9779	14860	849	513	515	508	489	700	575	48.38980738	43.43876567	40.12871758	45.25361231	57.40811413	52.57102988	43.98576355	51.74425211	552.5007498	538.4365832	0.0372	0.74715	1	FALSE	GO:0009896//GO:0051603//GO:0033554//GO:0044248//GO:0048522//GO:0043170//GO:1901575//GO:0031325//GO:1904294//GO:0045862//GO:0048583//GO:0032434//GO:0048518//GO:0061136//GO:0044260//GO:1903362//GO:0010498//GO:0031331//GO:1901800//GO:0010604//GO:0080135//GO:0006511//GO:0051716//GO:0030162//GO:0008150//GO:0044712//GO:0032270//GO:0010033//GO:0044710//GO:0034976//GO:1904292//GO:0019538//GO:0044238//GO:…	positive regulation of catabolic process//proteolysis involved in cellular protein catabolic process//cellular response to stress//cellular catabolic process//positive regulation of cellular process//macromolecule metabolic process//organic substance catabolic process//positive regulation of cellular metabolic process//positive regulation of ERAD pathway//positive regulation of proteolysis//regul…	GO:0005622//GO:0044464//GO:0044444//GO:0005623//GO:0005829//GO:0044424//GO:0016020//GO:0005575//GO:0005737	intracellular//cell part//cytoplasmic part//cell//cytosol//intracellular part//membrane//cellular_component//cytoplasm	GO:0003674//GO:1904288//GO:0044877//GO:0005488//GO:0005515//GO:0032403//GO:0070628	molecular_function//BAT3 complex binding//macromolecular complex binding//binding//protein binding//protein complex binding//proteasome binding	--	--	SGTA	small glutamine rich tetratricopeptide repeat containing alpha [Source:HGNC Symbol;Acc:HGNC:10819]
ENSAPLG00000000685	KB743648.1	-	24328	24624	297	0	0	0	0	0	0	0	0	0	0	0	0	0	0	0	0	NA	NA	NA	NA	GO:0008150//GO:0016043//GO:0007010//GO:0009987//GO:0071840//GO:0006996	biological_process//cellular component organization//cytoskeleton organization//cellular process//cellular component organization or biogenesis//organelle organization	GO:0045111//GO:0032991//GO:0044446//GO:0043232//GO:0005623//GO:0005882//GO:0005622//GO:0044430//GO:0044464//GO:0044424//GO:0005575//GO:0043234//GO:0005856//GO:0043226//GO:0044422//GO:0043228//GO:0043229	intermediate filament cytoskeleton//macromolecular complex//intracellular organelle part//intracellular non-membrane-bounded organelle//cell//intermediate filament//intracellular//cytoskeletal part//cell part//intracellular part//cellular_component//protein complex//cytoskeleton//organelle//organelle part//non-membrane-bounded organelle//intracellular organelle	GO:0005200//GO:0003674//GO:0005198	structural constituent of cytoskeleton//molecular_function//structural molecule activity	--	--	--	--
ENSAPLG00000000686	KB743648.1	+	29673	29951	279	0	1	0	0	0	0	0	0.256669186	0	0	0	0	0.085556395	0	0	0.335920146	#NAME?	0.9837	1	FALSE	--	--	--	--	--	--	--	--	--	--
ENSAPLG00000000687	KB743827.1	-	641925	684470	2097	158	132	164	139	220	176	6.166290048	4.606536452	5.360011858	5.322179611	7.464973236	6.657660453	5.377612786	6.481604433	166.8435607	159.4750394	0.065165	0.67139	0.98038	FALSE	--	--	GO:1903561//GO:0005575//GO:0031988//GO:0043230//GO:0065010//GO:0044421//GO:0043227//GO:0070062//GO:0005576//GO:0042995//GO:0043226//GO:0005623//GO:0044464//GO:0005929//GO:0031982	extracellular vesicle//cellular_component//membrane-bounded vesicle//extracellular organelle//extracellular membrane-bounded organelle//extracellular region part//membrane-bounded organelle//extracellular exosome//extracellular region//cell projection//organelle//cell//cell part//cilium//vesicle	--	--	--	--	FAM49B	family with sequence similarity 49 member B [Source:HGNC Symbol;Acc:HGNC:25216]
ENSAPLG00000000688	KB743040.1	-	879083	879238	156	0	0	0	0	1	0	0	0	0	0	0.446332316	0	0	0.148777439	0.27216917	0	Inf	1	1	FALSE	--	--	--	--	--	--	--	--	--	--
ENSAPLG00000000689	KB743040.1	-	1991035	1991529	495	116	134	119	92	131	110	18.76709312	19.38552365	16.12282059	14.60275206	18.42676203	17.24939299	18.09181245	16.7596357	104.3474514	129.0606696	-0.30665	0.15619	0.54167	FALSE	GO:0009059//GO:0008150//GO:0065008//GO:0043043//GO:0031326//GO:0009889//GO:0010608//GO:0019538//GO:0044238//GO:0034248//GO:0043170//GO:0034641//GO:0010468//GO:0006807//GO:1901564//GO:0043603//GO:0044260//GO:2000112//GO:0006414//GO:0006518//GO:0051171//GO:0009987//GO:0006412//GO:1901576//GO:0006417//GO:0060255//GO:0019222//GO:0010467//GO:0044237//GO:0050789//GO:0071704//GO:0080090//GO:0043604//GO:…	macromolecule biosynthetic process//biological_process//regulation of biological quality//peptide biosynthetic process//regulation of cellular biosynthetic process//regulation of biosynthetic process//posttranscriptional regulation of gene expression//protein metabolic process//primary metabolic process//regulation of cellular amide metabolic process//macromolecule metabolic process//cellular nit…	--	--	GO:0002161//GO:0016788//GO:0003674//GO:0016787//GO:0052689//GO:0003824	aminoacyl-tRNA editing activity//hydrolase activity, acting on ester bonds//molecular_function//hydrolase activity//carboxylic ester hydrolase activity//catalytic activity	--	--	--	--
ENSAPLG00000000690	KB743040.1	+	2566542	2568071	1530	18	9	7	17	27	14	0.942161368	0.42123943	0.306835686	0.872990612	1.228726611	0.710269123	0.556745495	0.937328782	17.9902191	12.13942373	0.56751	0.25882	0.68551	FALSE	GO:0071345//GO:0023052//GO:0065007//GO:0071310//GO:0050794//GO:0007165//GO:0007186//GO:0070997//GO:0009987//GO:1901214//GO:0050896//GO:0044763//GO:0019221//GO:0050789//GO:0044699//GO:0070887//GO:0016265//GO:0042221//GO:0070098//GO:0034097//GO:0044700//GO:0007154//GO:0007166//GO:0008150//GO:0051716//GO:0010033//GO:0010941//GO:0008219	cellular response to cytokine stimulus//signaling//biological regulation//cellular response to organic substance//regulation of cellular process//signal transduction//G-protein coupled receptor signaling pathway//neuron death//cellular process//regulation of neuron death//response to stimulus//single-organism cellular process//cytokine-mediated signaling pathway//regulation of biological process/…	GO:0016020//GO:0005575//GO:0016021//GO:0031224//GO:0044425	membrane//cellular_component//integral component of membrane//intrinsic component of membrane//membrane part	GO:0004930//GO:0001653//GO:0004872//GO:0004896//GO:0060089//GO:0004950//GO:0008528//GO:0003674//GO:0016493//GO:0001637//GO:0004888//GO:0004871//GO:0038023	G-protein coupled receptor activity//peptide receptor activity//receptor activity//cytokine receptor activity//molecular transducer activity//chemokine receptor activity//G-protein coupled peptide receptor activity//molecular_function//C-C chemokine receptor activity//G-protein coupled chemoattractant receptor activity//transmembrane signaling receptor activity//signal transducer activity//signal…	--	--	GPR75	G protein-coupled receptor 75 [Source:HGNC Symbol;Acc:HGNC:4526]
ENSAPLG00000000691	KB745640.1	+	40434	41084	651	0	0	0	0	0	0	0	0	0	0	0	0	0	0	0	0	NA	NA	NA	NA	--	--	GO:0071944//GO:0005886//GO:0031224//GO:0044425//GO:0005623//GO:0070160//GO:0043296//GO:0044464//GO:0016020//GO:0030054//GO:0005575//GO:0016021//GO:0005923//GO:0005911	cell periphery//plasma membrane//intrinsic component of membrane//membrane part//cell//occluding junction//apical junction complex//cell part//membrane//cell junction//cellular_component//integral component of membrane//bicellular tight junction//cell-cell junction	GO:0003674//GO:0005198	molecular_function//structural molecule activity	--	--	CLDN25	claudin 25 [Source:HGNC Symbol;Acc:HGNC:37218]
ENSAPLG00000000692	KB742485.1	+	903203	925381	2568	227	313	335	324	431	328	7.079051247	8.728251575	8.74881124	9.912930786	11.68598115	9.914370738	8.185371354	10.50442756	339.9629974	304.5831796	0.15854	0.3257	0.75556	FALSE	--	--	GO:0031226//GO:0044464//GO:0071944//GO:0031224//GO:0005886//GO:0044425//GO:0044459//GO:0005623//GO:0016020//GO:0005575//GO:0005887//GO:0016021	intrinsic component of plasma membrane//cell part//cell periphery//intrinsic component of membrane//plasma membrane//membrane part//plasma membrane part//cell//membrane//cellular_component//integral component of plasma membrane//integral component of membrane	--	--	--	--	LRP12	LDL receptor related protein 12 [Source:HGNC Symbol;Acc:HGNC:31708]
ENSAPLG00000000693	KB803590.1	+	66	329	264	221	231	196	234	337	325	67.03977767	62.65936514	49.79106359	69.64084204	88.88099436	95.55771686	59.8300688	84.69318442	281.1057855	227.2055653	0.30711	0.057987	0.3032	FALSE	--	--	--	--	GO:1901265//GO:0036094//GO:0005488//GO:0097159//GO:0003676//GO:1901363//GO:0003674//GO:0000166	nucleoside phosphate binding//small molecule binding//binding//organic cyclic compound binding//nucleic acid binding//heterocyclic compound binding//molecular_function//nucleotide binding	--	--	--	--
ENSAPLG00000000694	KB743040.1	+	2917544	2917753	210	20	17	17	21	23	18	7.627020601	5.797056911	5.429113056	7.856915512	7.625906426	6.653337297	6.284396856	7.378719745	19.63439188	18.99729627	0.047589	0.96351	1	FALSE	--	--	--	--	--	--	--	--	--	--
ENSAPLG00000000695	KB743517.1	-	13	162	150	77	60	53	49	114	73	41.10964104	28.64428121	23.69648169	25.665924	52.91715937	37.77617065	31.15013465	38.78641801	72.28836117	67.04605683	0.10861	0.63446	0.96274	FALSE	GO:0008152//GO:0006508//GO:0051234//GO:0002376//GO:0050896//GO:0006955//GO:0006810//GO:0071704//GO:0051179//GO:0043170//GO:0016192//GO:0006897//GO:0008150//GO:0006898//GO:0044238//GO:0019538	metabolic process//proteolysis//establishment of localization//immune system process//response to stimulus//immune response//transport//organic substance metabolic process//localization//macromolecule metabolic process//vesicle-mediated transport//endocytosis//biological_process//receptor-mediated endocytosis//primary metabolic process//protein metabolic process	--	--	GO:0003824//GO:0005488//GO:0038024//GO:0008234//GO:0004872//GO:0060089//GO:0070011//GO:0016787//GO:0030246//GO:0003674//GO:0005044//GO:0008233//GO:0001871//GO:0030247	catalytic activity//binding//cargo receptor activity//cysteine-type peptidase activity//receptor activity//molecular transducer activity//peptidase activity, acting on L-amino acid peptides//hydrolase activity//carbohydrate binding//molecular_function//scavenger receptor activity//peptidase activity//pattern binding//polysaccharide binding	--	--	--	--
ENSAPLG00000000696	KB743590.1	+	546595	547530	936	0	0	0	0	0	0	0	0	0	0	0	0	0	0	0	0	NA	NA	NA	NA	GO:0044700//GO:0007606//GO:0032501//GO:0007154//GO:0008150//GO:0051716//GO:0050909//GO:0007165//GO:0003008//GO:0050794//GO:0065007//GO:0007600//GO:0023052//GO:0044707//GO:0050789//GO:0044699//GO:0050877//GO:0050896//GO:0044763//GO:0007186//GO:0009987	single organism signaling//sensory perception of chemical stimulus//multicellular organismal process//cell communication//biological_process//cellular response to stimulus//sensory perception of taste//signal transduction//system process//regulation of cellular process//biological regulation//sensory perception//signaling//single-multicellular organism process//regulation of biological process//s…	GO:0044425//GO:0031224//GO:0016021//GO:0016020//GO:0005575	membrane part//intrinsic component of membrane//integral component of membrane//membrane//cellular_component	GO:0003674//GO:0038023//GO:0004871//GO:0004888//GO:0004930//GO:0060089//GO:0004872	molecular_function//signaling receptor activity//signal transducer activity//transmembrane signaling receptor activity//G-protein coupled receptor activity//molecular transducer activity//receptor activity	--	--	--	--
ENSAPLG00000000697	KB742448.1	+	1947	2702	756	37	57	64	78	69	76	3.919441142	5.399219672	5.677503849	8.106341401	6.354922021	7.80329683	4.998721555	7.421520084	71.42159817	54.87258759	0.38027	0.21033	0.62616	FALSE	--	--	--	--	--	--	--	--	--	--
ENSAPLG00000000698	KB743087.1	-	1120830	1120961	132	0	0	0	0	0	0	0	0	0	0	0	0	0	0	0	0	NA	NA	NA	NA	--	--	--	--	--	--	--	--	--	--
ENSAPLG00000000699	KB743087.1	-	1234785	1235030	246	0	0	0	0	0	0	0	0	0	0	0	0	0	0	0	0	NA	NA	NA	NA	--	--	GO:0016021//GO:0016020//GO:0005575//GO:0044425//GO:0031224	integral component of membrane//membrane//cellular_component//membrane part//intrinsic component of membrane	--	--	--	--	CTXN3	cortexin 3 [Source:HGNC Symbol;Acc:HGNC:31110]
ENSAPLG00000000700	KB742847.1	+	28061	29008	948	0	0	0	0	0	0	0	0	0	0	0	0	0	0	0	0	NA	NA	NA	NA	GO:0065007//GO:0050906//GO:0007600//GO:0023052//GO:0007165//GO:0050911//GO:0009593//GO:0050794//GO:0003008//GO:0044763//GO:0050896//GO:0007186//GO:0009987//GO:0051606//GO:0044707//GO:0050877//GO:0042221//GO:0044699//GO:0007608//GO:0050789//GO:0044700//GO:0008150//GO:0051716//GO:0007154//GO:0050907//GO:0007606//GO:0032501	biological regulation//detection of stimulus involved in sensory perception//sensory perception//signaling//signal transduction//detection of chemical stimulus involved in sensory perception of smell//detection of chemical stimulus//regulation of cellular process//system process//single-organism cellular process//response to stimulus//G-protein coupled receptor signaling pathway//cellular process…	GO:0005575//GO:0016020//GO:0016021//GO:0044464//GO:0071944//GO:0005886//GO:0031224//GO:0005623//GO:0044425	cellular_component//membrane//integral component of membrane//cell part//cell periphery//plasma membrane//intrinsic component of membrane//cell//membrane part	GO:0004984//GO:0004930//GO:0004872//GO:0060089//GO:0003674//GO:0004888//GO:0038023//GO:0004871	olfactory receptor activity//G-protein coupled receptor activity//receptor activity//molecular transducer activity//molecular_function//transmembrane signaling receptor activity//signaling receptor activity//signal transducer activity	--	--	--	--
ENSAPLG00000000701	KB743107.1	-	369575	370906	1332	87	120	98	88	141	115	5.230693183	6.451414687	4.934249545	5.190754993	7.37051473	6.701622277	5.538785805	6.420964	107.2551698	106.341867	0.012337	0.94772	1	FALSE	--	--	GO:0043232//GO:0005623//GO:0044444//GO:0044464//GO:0043231//GO:0031982//GO:0005783//GO:0031012//GO:0005622//GO:0005811//GO:1903561//GO:0012505//GO:0005737//GO:0044424//GO:0005575//GO:0031988//GO:0043230//GO:0065010//GO:0043228//GO:0044421//GO:0043229//GO:0070062//GO:0043227//GO:0005576//GO:0043226	intracellular non-membrane-bounded organelle//cell//cytoplasmic part//cell part//intracellular membrane-bounded organelle//vesicle//endoplasmic reticulum//extracellular matrix//intracellular//lipid particle//extracellular vesicle//endomembrane system//cytoplasm//intracellular part//cellular_component//membrane-bounded vesicle//extracellular organelle//extracellular membrane-bounded organelle//non…	GO:0044822//GO:0003723//GO:0003674//GO:1901363//GO:0097159//GO:0003676//GO:0005488	poly(A) RNA binding//RNA binding//molecular_function//heterocyclic compound binding//organic cyclic compound binding//nucleic acid binding//binding	--	--	CKAP4	cytoskeleton associated protein 4 [Source:HGNC Symbol;Acc:HGNC:16991]
ENSAPLG00000000702	KB742847.1	-	240311	240652	342	2	3	2	6	9	5	0.468325826	0.628164062	0.39219599	1.37840623	1.832311613	1.134828486	0.496228626	1.448515443	6.224477154	2.439143141	1.3516	0.21171	0.62794	FALSE	--	--	--	--	--	--	--	--	--	--
ENSAPLG00000000703	KB744256.1	+	955247	956185	939	241	299	281	286	351	323	20.55396766	22.80255613	20.06965868	23.93054139	26.02702054	26.70073771	21.14206082	25.55276655	302.9299398	286.6173827	0.079858	0.65727	0.97496	FALSE	GO:0044710//GO:0008150//GO:0044699//GO:0055114//GO:0008152	single-organism metabolic process//biological_process//single-organism process//oxidation-reduction process//metabolic process	GO:0005623//GO:0044444//GO:0043231//GO:0044464//GO:0005739//GO:0042579//GO:0005622//GO:0005737//GO:0005777//GO:0044424//GO:0005575//GO:0043229//GO:0043226//GO:0043227	cell//cytoplasmic part//intracellular membrane-bounded organelle//cell part//mitochondrion//microbody//intracellular//cytoplasm//peroxisome//intracellular part//cellular_component//intracellular organelle//organelle//membrane-bounded organelle	GO:0016491//GO:0003674//GO:0046872//GO:0008270//GO:0043169//GO:0043167//GO:0046914//GO:0005488//GO:0003824	oxidoreductase activity//molecular_function//metal ion binding//zinc ion binding//cation binding//ion binding//transition metal ion binding//binding//catalytic activity	--	--	ZADH2	zinc binding alcohol dehydrogenase domain containing 2 [Source:HGNC Symbol;Acc:HGNC:28697]
ENSAPLG00000000704	KB742847.1	-	319562	320413	852	0	0	0	0	0	0	0	0	0	0	0	0	0	0	0	0	NA	NA	NA	NA	GO:0044699//GO:0050789//GO:0050877//GO:0044707//GO:0009987//GO:0007186//GO:0050896//GO:0044763//GO:0003008//GO:0050794//GO:0050909//GO:0007165//GO:0023052//GO:0007600//GO:0065007//GO:0032501//GO:0007606//GO:0007154//GO:0051716//GO:0008150//GO:0044700	single-organism process//regulation of biological process//neurological system process//single-multicellular organism process//cellular process//G-protein coupled receptor signaling pathway//response to stimulus//single-organism cellular process//system process//regulation of cellular process//sensory perception of taste//signal transduction//signaling//sensory perception//biological regulation//…	GO:0016021//GO:0005575//GO:0016020//GO:0044425//GO:0031224	integral component of membrane//cellular_component//membrane//membrane part//intrinsic component of membrane	GO:0060089//GO:0004872//GO:0004930//GO:0004871//GO:0038023//GO:0004888//GO:0003674	molecular transducer activity//receptor activity//G-protein coupled receptor activity//signal transducer activity//signaling receptor activity//transmembrane signaling receptor activity//molecular_function	--	--	--	--
ENSAPLG00000000705	KB743530.1	+	6837	7883	1047	12	15	11	12	10	13	0.917864943	1.025941304	0.704604256	0.900506076	0.665022362	0.963791299	0.882803501	0.843106579	11.24455967	13.28470733	-0.24054	0.68231	0.98541	FALSE	GO:0070098//GO:0006935//GO:0016192//GO:0044700//GO:0034097//GO:0042330//GO:0051716//GO:0008150//GO:0006897//GO:0007166//GO:0007154//GO:0006898//GO:0040011//GO:0010033//GO:0065007//GO:0009605//GO:0071345//GO:0023052//GO:0051234//GO:0007165//GO:0071310//GO:0050794//GO:0044763//GO:0006810//GO:0050896//GO:0007186//GO:0009987//GO:0042221//GO:0051179//GO:0019221//GO:0050789//GO:0070887//GO:0044699	chemokine-mediated signaling pathway//chemotaxis//vesicle-mediated transport//single organism signaling//response to cytokine//taxis//cellular response to stimulus//biological_process//endocytosis//cell surface receptor signaling pathway//cell communication//receptor-mediated endocytosis//locomotion//response to organic substance//biological regulation//response to external stimulus//cellular res…	GO:0044430//GO:0005622//GO:0044464//GO:0015629//GO:0071944//GO:0032991//GO:0031224//GO:0005886//GO:0044446//GO:0044425//GO:0043232//GO:0005623//GO:0043226//GO:0044422//GO:0005856//GO:0043229//GO:0043228//GO:0044424//GO:0016020//GO:0005575//GO:0005884//GO:0016021//GO:0043234	cytoskeletal part//intracellular//cell part//actin cytoskeleton//cell periphery//macromolecular complex//intrinsic component of membrane//plasma membrane//intracellular organelle part//membrane part//intracellular non-membrane-bounded organelle//cell//organelle//organelle part//cytoskeleton//intracellular organelle//non-membrane-bounded organelle//intracellular part//membrane//cellular_component/…	GO:0003674//GO:0004950//GO:0008528//GO:0019957//GO:0005044//GO:0019955//GO:0004888//GO:0016493//GO:0001637//GO:0038023//GO:0019956//GO:0004871//GO:0005488//GO:0038024//GO:0001653//GO:0004930//GO:0005515//GO:0004872//GO:0004896//GO:0060089	molecular_function//chemokine receptor activity//G-protein coupled peptide receptor activity//C-C chemokine binding//scavenger receptor activity//cytokine binding//transmembrane signaling receptor activity//C-C chemokine receptor activity//G-protein coupled chemoattractant receptor activity//signaling receptor activity//chemokine binding//signal transducer activity//binding//cargo receptor activi…	--	--	ACKR2	atypical chemokine receptor 2 [Source:HGNC Symbol;Acc:HGNC:1565]
ENSAPLG00000000706	KB746071.1	-	252524	252838	315	0	0	0	0	0	0	0	0	0	0	0	0	0	0	0	0	NA	NA	NA	NA	--	--	GO:0016021//GO:0005575//GO:0016020//GO:0044425//GO:0031224	integral component of membrane//cellular_component//membrane//membrane part//intrinsic component of membrane	--	--	--	--	RPRML	reprimo like [Source:HGNC Symbol;Acc:HGNC:32422]
ENSAPLG00000000707	KB743530.1	+	9841	11373	1533	281	358	284	154	212	193	14.67940266	16.72317787	12.42440055	7.892791838	9.62889912	9.772405619	14.6089937	9.098032192	175.563032	322.3958553	-0.87684	1.48E-07	6.31E-06	DOWN	GO:0008152//GO:0055114//GO:0044699//GO:0008150//GO:0044710	metabolic process//oxidation-reduction process//single-organism process//biological_process//single-organism metabolic process	GO:0043226//GO:0044422//GO:0043227//GO:0043229//GO:0005789//GO:0042175//GO:0098588//GO:0016020//GO:0044424//GO:0005575//GO:0016021//GO:0012505//GO:0005737//GO:0005783//GO:0031090//GO:0005622//GO:0043231//GO:0044464//GO:0044444//GO:0031224//GO:0044432//GO:0044446//GO:0044425//GO:0005623	organelle//organelle part//membrane-bounded organelle//intracellular organelle//endoplasmic reticulum membrane//nuclear outer membrane-endoplasmic reticulum membrane network//bounding membrane of organelle//membrane//intracellular part//cellular_component//integral component of membrane//endomembrane system//cytoplasm//endoplasmic reticulum//organelle membrane//intracellular//intracellular membra…	GO:0005488//GO:0003824//GO:0046914//GO:0097159//GO:0043167//GO:0004497//GO:0005506//GO:0046906//GO:0003674//GO:1901363//GO:0046872//GO:0043169//GO:0016705//GO:0020037//GO:0016491	binding//catalytic activity//transition metal ion binding//organic cyclic compound binding//ion binding//monooxygenase activity//iron ion binding//tetrapyrrole binding//molecular_function//heterocyclic compound binding//metal ion binding//cation binding//oxidoreductase activity, acting on paired donors, with incorporation or reduction of molecular oxygen//heme binding//oxidoreductase activity	7-alpha-hydroxycholest-4-en-3-one 12-alpha-hydroxylase-like; K07431 sterol 12-alpha-hydroxylase [EC:1.14.13.95 1.14.13.96]	http://www.genome.jp/dbget-bin/www_bget?apla:101797490	CYP8B1	cytochrome P450 family 8 subfamily B member 1 [Source:HGNC Symbol;Acc:HGNC:2653]
ENSAPLG00000000708	KB743530.1	-	256261	257508	1248	6	12	8	6	32	9	0.385017867	0.688564452	0.429907142	0.377736323	1.785329264	0.559775974	0.501163154	0.907613854	13.78164637	9.009972027	0.61315	0.43333	0.84541	FALSE	GO:0008150//GO:0007154//GO:0044700//GO:0007267//GO:0042221//GO:0051179//GO:0044699//GO:0055085//GO:1902578//GO:0009987//GO:0044765//GO:0044763//GO:0006810//GO:0050896//GO:0009636//GO:0051234//GO:0023052	biological_process//cell communication//single organism signaling//cell-cell signaling//response to chemical//localization//single-organism process//transmembrane transport//single-organism localization//cellular process//single-organism transport//single-organism cellular process//transport//response to stimulus//response to toxic substance//establishment of localization//signaling	GO:0098796//GO:0044425//GO:0005623//GO:0044459//GO:0031224//GO:0005886//GO:0071944//GO:0032991//GO:0044464//GO:0098797//GO:0043234//GO:0005922//GO:0016021//GO:0030054//GO:0016020//GO:0005575//GO:0005921//GO:0043209//GO:0005911	membrane protein complex//membrane part//cell//plasma membrane part//intrinsic component of membrane//plasma membrane//cell periphery//macromolecular complex//cell part//plasma membrane protein complex//protein complex//connexon complex//integral component of membrane//cell junction//membrane//cellular_component//gap junction//myelin sheath//cell-cell junction	GO:0003674//GO:0022803//GO:0015267//GO:0005243//GO:0005215//GO:0022829//GO:0022857	molecular_function//passive transmembrane transporter activity//channel activity//gap junction channel activity//transporter activity//wide pore channel activity//transmembrane transporter activity	--	--	GJC2	gap junction protein gamma 2 [Source:HGNC Symbol;Acc:HGNC:17494]
ENSAPLG00000000709	KB742489.1	+	311444	325413	1095	154	203	247	35	46	30	11.26291535	13.27577417	15.1280201	2.511342858	2.925005204	2.126637492	13.22223654	2.520995185	34.81061677	210.2506286	-2.5945	3.06E-17	4.92E-15	DOWN	GO:0072676//GO:0044711//GO:0035754//GO:1901360//GO:0006629//GO:0009058//GO:0008610//GO:0048870//GO:1901362//GO:0008152//GO:0009605//GO:0008202//GO:0051179//GO:0042221//GO:0044699//GO:0070887//GO:0071704//GO:0055114//GO:0044763//GO:0060326//GO:0002376//GO:0050896//GO:0050900//GO:0009987//GO:1901576//GO:0030595//GO:0048247//GO:0051674//GO:0006935//GO:0006928//GO:0044238//GO:0044710//GO:0040011//GO:…	lymphocyte migration//single-organism biosynthetic process//B cell chemotaxis//organic cyclic compound metabolic process//lipid metabolic process//biosynthetic process//lipid biosynthetic process//cell motility//organic cyclic compound biosynthetic process//metabolic process//response to external stimulus//steroid metabolic process//localization//response to chemical//single-organism process//cel…	--	--	GO:0003824//GO:0016229//GO:0016614//GO:0003674//GO:0047016//GO:0033764//GO:0016616//GO:0016491//GO:0003854	catalytic activity//steroid dehydrogenase activity//oxidoreductase activity, acting on CH-OH group of donors//molecular_function//cholest-5-ene-3-beta,7-alpha-diol 3-beta-dehydrogenase activity//steroid dehydrogenase activity, acting on the CH-OH group of donors, NAD or NADP as acceptor//oxidoreductase activity, acting on the CH-OH group of donors, NAD or NADP as acceptor//oxidoreductase activity…	3 beta-hydroxysteroid dehydrogenase type 7-like; K12408 cholest-5-ene-3beta,7alpha-diol 3beta-dehydrogenase [EC:1.1.1.181]	http://www.genome.jp/dbget-bin/www_bget?apla:101794290	HSD3B7	hydroxy-delta-5-steroid dehydrogenase, 3 beta- and steroid delta-isomerase 7 [Source:HGNC Symbol;Acc:HGNC:18324]
ENSAPLG00000000710	KB744180.1	+	127310	127480	171	8	7	13	6	11	12	3.746606611	2.931432287	5.098547865	2.75681246	4.478983942	5.447176734	3.925528921	4.227657712	9.039052525	9.788927255	-0.11498	0.93406	1	FALSE	--	--	--	--	--	--	--	--	--	--
ENSAPLG00000000711	KB743137.1	-	1270170	1270313	144	0	0	0	0	0	0	0	0	0	0	0	0	0	0	0	0	NA	NA	NA	NA	--	--	--	--	--	--	--	--	--	--
ENSAPLG00000000712	KB806097.1	+	214	393	180	0	1	1	1	2	2	0	0.397837239	0.37258619	0.436495306	0.773642681	0.86246965	0.25680781	0.690869212	1.551870282	0.678311229	1.194	0.72711	1	FALSE	--	--	--	--	--	--	--	--	--	--
ENSAPLG00000000713	KB743383.1	+	57496	57651	156	0	0	1	1	0	2	0	0	0.429907142	0.50364843	0	0.995157288	0.143302381	0.499601906	1.007531942	0.342391084	1.5571	0.82825	1	FALSE	--	--	--	--	--	--	--	--	--	--
ENSAPLG00000000714	KB743383.1	-	543782	544027	246	0	0	1	0	0	1	0	0	0.272624042	0	0	0.315537677	0.090874681	0.105179226	0.324319576	0.342391084	-0.078229	1	1	FALSE	--	--	--	--	GO:0046983//GO:0003674//GO:0005488//GO:0005515	protein dimerization activity//molecular_function//binding//protein binding	--	--	--	--
ENSAPLG00000000715	KB750318.1	+	340	621	282	5	4	8	9	8	12	1.419924048	1.015754653	1.902567779	2.507526227	1.975257909	3.303075254	1.44608216	2.595286463	9.299223386	5.949310594	0.64439	0.44539	0.85462	FALSE	--	--	--	--	--	--	--	--	--	--
ENSAPLG00000000716	KB742898.1	-	233455	234210	756	137	210	195	157	162	146	14.51252531	19.89186195	17.29864454	16.31661026	14.9202517	14.99054391	17.23434393	15.40913529	147.7882318	188.4516287	-0.35066	0.045188	0.25597	FALSE	--	--	--	--	--	--	--	--	--	--
ENSAPLG00000000717	KB742866.1	+	581	1129	549	5711	5772	6646	4431	4671	4150	833.0748704	752.89067	811.8714162	634.1346563	592.4073709	586.7621387	799.2789856	604.4347219	4207.482389	6346.380056	-0.59298	1.10E-07	4.84E-06	DOWN	GO:0071704//GO:0008152//GO:0006508//GO:0008150//GO:0044238//GO:0019538//GO:0043170	organic substance metabolic process//metabolic process//proteolysis//biological_process//primary metabolic process//protein metabolic process//macromolecule metabolic process	--	--	GO:0008236//GO:0016787//GO:0070011//GO:0003824//GO:0017171//GO:0003674//GO:0008233//GO:0004175//GO:0004252	serine-type peptidase activity//hydrolase activity//peptidase activity, acting on L-amino acid peptides//catalytic activity//serine hydrolase activity//molecular_function//peptidase activity//endopeptidase activity//serine-type endopeptidase activity	coagulation factor IX-like; K01321 coagulation factor IX (Christmas factor) [EC:3.4.21.22]	http://www.genome.jp/dbget-bin/www_bget?apla:101799046	--	--
ENSAPLG00000000718	KB744033.1	+	1119787	1120443	657	493	578	606	574	661	536	60.09326049	62.99997922	61.8595154	68.64337144	70.05175507	63.32653865	61.65091837	67.34055506	559.7435759	585.6878732	-0.065366	0.58652	0.93744	FALSE	GO:1903508//GO:0033036//GO:0009653//GO:0048699//GO:0010467//GO:0051128//GO:0046483//GO:0006725//GO:0051179//GO:0050789//GO:0097659//GO:0071704//GO:0048519//GO:0044699//GO:0045665//GO:0045184//GO:0034762//GO:0044237//GO:0055085//GO:0080090//GO:0051252//GO:0007417//GO:0051641//GO:0010975//GO:0050793//GO:2000026//GO:0044707//GO:0022008//GO:0090304//GO:0015031//GO:1902578//GO:0007420//GO:0006706//GO:…	positive regulation of nucleic acid-templated transcription//macromolecule localization//anatomical structure morphogenesis//generation of neurons//gene expression//regulation of cellular component organization//heterocycle metabolic process//cellular aromatic compound metabolic process//localization//regulation of biological process//nucleic acid-templated transcription//organic substance metabo…	GO:1903561//GO:0005737//GO:0016020//GO:0044424//GO:0005575//GO:0031988//GO:0043230//GO:0065010//GO:0044421//GO:0070062//GO:0043227//GO:0005576//GO:0043226//GO:0005623//GO:0005886//GO:0071944//GO:0044464//GO:0031982//GO:0005622	extracellular vesicle//cytoplasm//membrane//intracellular part//cellular_component//membrane-bounded vesicle//extracellular organelle//extracellular membrane-bounded organelle//extracellular region part//extracellular exosome//membrane-bounded organelle//extracellular region//organelle//cell//plasma membrane//cell periphery//cell part//vesicle//intracellular	GO:0017080//GO:0098772//GO:0035258//GO:0051427//GO:0005515//GO:0044325//GO:0005102//GO:0005488//GO:0035259//GO:0016247//GO:0003779//GO:0046983//GO:0008092//GO:0019899//GO:0035257//GO:0019904//GO:0046982//GO:0003674	sodium channel regulator activity//molecular function regulator//steroid hormone receptor binding//hormone receptor binding//protein binding//ion channel binding//receptor binding//binding//glucocorticoid receptor binding//channel regulator activity//actin binding//protein dimerization activity//cytoskeletal protein binding//enzyme binding//nuclear hormone receptor binding//protein domain specifi…	--	--	YWHAH	tyrosine 3-monooxygenase/tryptophan 5-monooxygenase activation protein eta [Source:HGNC Symbol;Acc:HGNC:12853]
ENSAPLG00000000719	KB742815.1	-	463178	464038	861	0	2	3	1	4	2	0	0.166343096	0.23367775	0.091253374	0.323474292	0.180307244	0.133340282	0.19834497	2.096208623	1.699013543	0.30308	0.95498	1	FALSE	GO:0051234//GO:0051179//GO:0006810//GO:0016192//GO:0008150	establishment of localization//localization//transport//vesicle-mediated transport//biological_process	GO:0043229//GO:0043227//GO:0043226//GO:0012505//GO:0005737//GO:0005794//GO:0016020//GO:0044424//GO:0005575//GO:0044464//GO:0043231//GO:0005622//GO:0005623//GO:0044444	intracellular organelle//membrane-bounded organelle//organelle//endomembrane system//cytoplasm//Golgi apparatus//membrane//intracellular part//cellular_component//cell part//intracellular membrane-bounded organelle//intracellular//cell//cytoplasmic part	--	--	--	--	STX11	syntaxin 11 [Source:HGNC Symbol;Acc:HGNC:11429]
ENSAPLG00000000720	KB743809.1	+	21525	21725	201	13	11	12	8	26	4	5.179543841	3.918993698	4.003911297	3.127130552	9.006586434	1.54472176	4.367482945	4.559479582	11.24481905	12.65671809	-0.17064	0.95018	1	FALSE	--	--	--	--	--	--	--	--	--	--
ENSAPLG00000000721	KB743544.1	+	255599	255751	153	40	51	47	71	85	63	20.9369193	23.87023434	20.60182463	36.46019617	38.68213404	31.96211054	21.80299276	35.70148025	69.04790087	48.1563191	0.51987	0.069294	0.3388	FALSE	--	--	--	--	--	--	--	--	--	--
ENSAPLG00000000722	KB743544.1	+	262119	262217	99	0	0	0	0	0	0	0	0	0	0	0	0	0	0	0	0	NA	NA	NA	NA	--	--	--	--	--	--	--	--	--	--
ENSAPLG00000000723	KB743809.1	-	38859	38984	126	0	0	0	0	0	0	0	0	0	0	0	0	0	0	0	0	NA	NA	NA	NA	--	--	--	--	--	--	--	--	--	--
ENSAPLG00000000724	KB745046.1	+	76990	77682	693	171	171	203	174	204	192	19.76091701	17.67017347	19.64545366	19.72732033	20.49650739	21.50573672	19.02551472	20.57652148	180.2392148	190.7820808	-0.082013	0.63064	0.96191	FALSE	GO:0044767//GO:0031323//GO:0008152//GO:0065007//GO:0016070//GO:0044249//GO:0050794//GO:0009058//GO:1901362//GO:0044271//GO:0034645//GO:1901360//GO:0034654//GO:0019438//GO:0009987//GO:0051171//GO:1901576//GO:0006355//GO:0006351//GO:1903506//GO:0060255//GO:0032502//GO:0019222//GO:0046483//GO:0010467//GO:0006725//GO:0044699//GO:0044237//GO:0097659//GO:0071704//GO:0050789//GO:0051252//GO:0006366//GO:…	single-organism developmental process//regulation of cellular metabolic process//metabolic process//biological regulation//RNA metabolic process//cellular biosynthetic process//regulation of cellular process//biosynthetic process//organic cyclic compound biosynthetic process//cellular nitrogen compound biosynthetic process//cellular macromolecule biosynthetic process//organic cyclic compound meta…	GO:0043227//GO:0043226//GO:0044422//GO:0044451//GO:0005654//GO:0043229//GO:0005575//GO:0044424//GO:0016592//GO:0043234//GO:0005667//GO:0005622//GO:0044464//GO:0031974//GO:0043231//GO:0044428//GO:0032991//GO:0044446//GO:0005623//GO:0005634//GO:0043233//GO:0031981//GO:0070013	membrane-bounded organelle//organelle//organelle part//nucleoplasm part//nucleoplasm//intracellular organelle//cellular_component//intracellular part//mediator complex//protein complex//transcription factor complex//intracellular//cell part//membrane-enclosed lumen//intracellular membrane-bounded organelle//nuclear part//macromolecular complex//intracellular organelle part//cell//nucleus//organel…	GO:0003712//GO:0000988//GO:0001104//GO:0003674//GO:0001076//GO:0000989	transcription cofactor activity//transcription factor activity, protein binding//RNA polymerase II transcription cofactor activity//molecular_function//transcription factor activity, RNA polymerase II transcription factor binding//transcription factor activity, transcription factor binding	--	--	MED7	mediator complex subunit 7 [Source:HGNC Symbol;Acc:HGNC:2378]
ENSAPLG00000000725	KB743456.1	-	667416	668992	594	2202	2160	2251	1515	2044	1673	296.8759989	260.4025564	254.1489436	200.3910269	239.5947939	218.6229884	270.475833	219.5362698	1642.623012	2318.317035	-0.49708	3.58E-05	0.00084086	DOWN	--	--	GO:1903561//GO:0043230//GO:0005575//GO:0031988//GO:0044421//GO:0065010//GO:0043226//GO:0070062//GO:0043227//GO:0005576//GO:0031982	extracellular vesicle//extracellular organelle//cellular_component//membrane-bounded vesicle//extracellular region part//extracellular membrane-bounded organelle//organelle//extracellular exosome//membrane-bounded organelle//extracellular region//vesicle	--	--	OAF; OAF homolog (Drosophila)	http://www.genome.jp/dbget-bin/www_bget?apla:101802495	OAF	out at first homolog [Source:HGNC Symbol;Acc:HGNC:28752]
ENSAPLG00000000726	KB742912.1	-	980682	981827	1146	49	38	42	23	47	32	3.424172862	2.374525929	2.457898427	1.57686786	2.855592094	2.167462994	2.752199073	2.199974316	31.42471161	45.4371042	-0.53197	0.14753	0.52584	FALSE	GO:0003294//GO:0051240//GO:0048514//GO:0048513//GO:0045844//GO:0048469//GO:0007368//GO:0006950//GO:0032844//GO:0009987//GO:0009888//GO:0031099//GO:0010629//GO:0032502//GO:0010647//GO:0050896//GO:0010646//GO:0031214//GO:0019222//GO:0003254//GO:0003143//GO:0001558//GO:0060255//GO:0071840//GO:0007423//GO:0006810//GO:0044763//GO:0044765//GO:0001503//GO:1903522//GO:0044699//GO:1901863//GO:0034762//GO:…	atrial ventricular junction remodeling//positive regulation of multicellular organismal process//blood vessel morphogenesis//organ development//positive regulation of striated muscle tissue development//cell maturation//determination of left/right symmetry//response to stress//regulation of homeostatic process//cellular process//tissue development//regeneration//negative regulation of gene expres…	GO:0031988//GO:0005575//GO:0016020//GO:0030054//GO:0044424//GO:0098805//GO:0043230//GO:0005922//GO:0005913//GO:0043234//GO:0005794//GO:0016328//GO:0005737//GO:1903561//GO:0016021//GO:0012505//GO:0045177//GO:0005576//GO:0070062//GO:0005856//GO:0043227//GO:0044422//GO:0005911//GO:0043226//GO:0005924//GO:0005916//GO:0043228//GO:0065010//GO:0043229//GO:0044421//GO:0005921//GO:0005829//GO:0030055//GO:…	membrane-bounded vesicle//cellular_component//membrane//cell junction//intracellular part//whole membrane//extracellular organelle//connexon complex//cell-cell adherens junction//protein complex//Golgi apparatus//lateral plasma membrane//cytoplasm//extracellular vesicle//integral component of membrane//endomembrane system//apical part of cell//extracellular region//extracellular exosome//cytoskel…	GO:0015267//GO:0005243//GO:0022892//GO:0022803//GO:0060089//GO:0022857//GO:0022829//GO:0005488//GO:0005215//GO:0005515//GO:0005102//GO:0022891//GO:0015631//GO:0008092//GO:0004871//GO:0048487//GO:1903763//GO:0003674//GO:0015075//GO:0097110	channel activity//gap junction channel activity//substrate-specific transporter activity//passive transmembrane transporter activity//molecular transducer activity//transmembrane transporter activity//wide pore channel activity//binding//transporter activity//protein binding//receptor binding//substrate-specific transmembrane transporter activity//tubulin binding//cytoskeletal protein binding//si…	--	--	GJA1	gap junction protein alpha 1 [Source:HGNC Symbol;Acc:HGNC:4274]
ENSAPLG00000000727	KB742815.1	+	495950	496066	117	84	108	81	89	112	93	57.49600146	66.1021874	46.42997138	59.76628039	66.6522925	61.69975185	56.67605341	62.70610825	92.58612597	95.37027605	-0.042744	0.85331	1	FALSE	--	--	--	--	--	--	--	--	--	--
ENSAPLG00000000728	KB742912.1	+	981015	981386	372	0	0	0	0	0	0	0	0	0	0	0	0	0	0	0	0	NA	NA	NA	NA	--	--	--	--	--	--	--	--	--	--
ENSAPLG00000000729	KB742815.1	+	831616	832605	990	0	0	0	0	0	0	0	0	0	0	0	0	0	0	0	0	NA	NA	NA	NA	GO:0001934//GO:0044093//GO:0044237//GO:0044699//GO:0043412//GO:0038061//GO:0050789//GO:0071704//GO:0032147//GO:0080090//GO:0009987//GO:0007186//GO:0006950//GO:0071900//GO:0036211//GO:0031347//GO:1901224//GO:0006952//GO:0044763//GO:0060255//GO:0050896//GO:0010647//GO:0006954//GO:1901222//GO:0019222//GO:0010562//GO:0010646//GO:0071902//GO:0050794//GO:0006796//GO:0019220//GO:0006793//GO:0065009//GO:…	positive regulation of protein phosphorylation//positive regulation of molecular function//cellular metabolic process//single-organism process//macromolecule modification//NIK/NF-kappaB signaling//regulation of biological process//organic substance metabolic process//activation of protein kinase activity//regulation of primary metabolic process//cellular process//G-protein coupled receptor signal…	GO:0016021//GO:0005575//GO:0016020//GO:0005623//GO:0044425//GO:0031224//GO:0005886//GO:0071944//GO:0044464//GO:0005622	integral component of membrane//cellular_component//membrane//cell//membrane part//intrinsic component of membrane//plasma membrane//cell periphery//cell part//intracellular	GO:0060089//GO:0001595//GO:0004872//GO:0004930//GO:0033218//GO:0001653//GO:0005488//GO:0004871//GO:0038023//GO:0042277//GO:0004888//GO:0003674//GO:0008528	molecular transducer activity//angiotensin receptor activity//receptor activity//G-protein coupled receptor activity//amide binding//peptide receptor activity//binding//signal transducer activity//signaling receptor activity//peptide binding//transmembrane signaling receptor activity//molecular_function//G-protein coupled peptide receptor activity	--	--	MAS1	MAS1 proto-oncogene, G protein-coupled receptor [Source:HGNC Symbol;Acc:HGNC:6899]
ENSAPLG00000000730	KB747257.1	+	1	177	177	68	66	63	66	84	76	30.76662548	26.70229604	23.87077625	29.29697309	33.04372128	33.32933561	27.11323259	31.89001	71.19742223	69.12578613	0.042601	0.88388	1	FALSE	--	--	--	--	GO:0000166//GO:1901363//GO:0003674//GO:0097159//GO:0003676//GO:0005488//GO:0036094//GO:1901265	nucleotide binding//heterocyclic compound binding//molecular_function//organic cyclic compound binding//nucleic acid binding//binding//small molecule binding//nucleoside phosphate binding	--	--	--	--
ENSAPLG00000000731	KB746093.1	+	123263	123661	399	0	0	0	0	1	0	0	0	0	0	0.174505868	0	0	0.058168623	0.27216917	0	Inf	1	1	FALSE	GO:2001259//GO:0032409//GO:0048017//GO:0009628//GO:0051049//GO:0033555//GO:0032501//GO:0007154//GO:0032879//GO:0008150//GO:0051716//GO:0035556//GO:0048266//GO:0048518//GO:0007610//GO:0032411//GO:0044700//GO:1904062//GO:0043270//GO:0034764//GO:0048522//GO:0043269//GO:0009266//GO:0044707//GO:0009408//GO:0048015//GO:1902578//GO:0022898//GO:0098655//GO:0055085//GO:0032414//GO:0050789//GO:0044699//GO:…	positive regulation of cation channel activity//regulation of transporter activity//inositol lipid-mediated signaling//response to abiotic stimulus//regulation of transport//multicellular organismal response to stress//multicellular organismal process//cell communication//regulation of localization//biological_process//cellular response to stimulus//intracellular signal transduction//behavioral r…	GO:0044425//GO:0005623//GO:0071944//GO:0005886//GO:0031224//GO:0044464//GO:0005622//GO:0016021//GO:0016020//GO:0005575	membrane part//cell//cell periphery//plasma membrane//intrinsic component of membrane//cell part//intracellular//integral component of membrane//membrane//cellular_component	GO:0035091//GO:1902936//GO:0003674//GO:0005547//GO:1901981//GO:0043167//GO:0008289//GO:0044325//GO:0005515//GO:0005543//GO:0043168//GO:0005488	phosphatidylinositol binding//phosphatidylinositol bisphosphate binding//molecular_function//phosphatidylinositol-3,4,5-trisphosphate binding//phosphatidylinositol phosphate binding//ion binding//lipid binding//ion channel binding//protein binding//phospholipid binding//anion binding//binding	--	--	PIRT	phosphoinositide interacting regulator of transient receptor potential channels [Source:HGNC Symbol;Acc:HGNC:37239]
ENSAPLG00000000732	KB742791.1	-	1069597	1070001	405	121	139	135	219	264	222	23.92624611	24.57750054	22.35517141	42.48554314	45.38703728	42.54850271	23.61963935	43.47369438	222.4491279	138.085029	0.68792	0.00020658	0.0037325	UP	--	--	GO:0043228//GO:0043229//GO:0043227//GO:0043226//GO:0005737//GO:0044424//GO:0005575//GO:0044464//GO:0043231//GO:0005622//GO:0005739//GO:0043232//GO:0005623//GO:0005840//GO:0030529//GO:0044444//GO:0032991	non-membrane-bounded organelle//intracellular organelle//membrane-bounded organelle//organelle//cytoplasm//intracellular part//cellular_component//cell part//intracellular membrane-bounded organelle//intracellular//mitochondrion//intracellular non-membrane-bounded organelle//cell//ribosome//ribonucleoprotein complex//cytoplasmic part//macromolecular complex	--	--	MRPL50; mitochondrial ribosomal protein L50; K17431 large subunit ribosomal protein L50	http://www.genome.jp/dbget-bin/www_bget?apla:101797347	MRPL50	mitochondrial ribosomal protein L50 [Source:HGNC Symbol;Acc:HGNC:16654]
ENSAPLG00000000733	KB742980.1	+	181163	181822	660	0	1	2	0	1	0	0	0.108501065	0.203228831	0	0.105496729	0	0.103909965	0.035165576	0.27216917	1.020702313	-1.907	0.74405	1	FALSE	--	--	GO:0044464//GO:0043296//GO:0070160//GO:0005623//GO:0044425//GO:0031224//GO:0005886//GO:0071944//GO:0005911//GO:0005923//GO:0016021//GO:0005575//GO:0030054//GO:0016020	cell part//apical junction complex//occluding junction//cell//membrane part//intrinsic component of membrane//plasma membrane//cell periphery//cell-cell junction//bicellular tight junction//integral component of membrane//cellular_component//cell junction//membrane	GO:0003674//GO:0005198	molecular_function//structural molecule activity	--	--	CLDN20	claudin 20 [Source:HGNC Symbol;Acc:HGNC:2042]
ENSAPLG00000000734	KB746093.1	-	146471	147163	693	0	0	0	0	1	1	0	0	0	0	0.100473075	0.112009045	0	0.070827374	0.596488746	0	Inf	0.76944	1	FALSE	--	--	GO:0016021//GO:0016020//GO:0005575//GO:0044425//GO:0031224	integral component of membrane//membrane//cellular_component//membrane part//intrinsic component of membrane	GO:0046914//GO:0005488//GO:0043167//GO:0008270//GO:0043169//GO:0046872//GO:0003674	transition metal ion binding//binding//ion binding//zinc ion binding//cation binding//metal ion binding//molecular_function	--	--	RNF222	ring finger protein 222 [Source:HGNC Symbol;Acc:HGNC:34517]
ENSAPLG00000000735	KB787797.1	+	15	143	129	14	9	5	2	6	7	8.691256034	4.99609556	2.599438536	1.218126436	3.238504245	4.212061079	5.428930043	2.88956392	4.621037633	9.961440485	-1.1081	0.18746	0.59324	FALSE	--	--	--	--	--	--	--	--	--	--
ENSAPLG00000000736	KB742427.1	+	165809	165991	183	191	194	189	196	239	208	83.5846438	75.91517151	69.26438354	84.15057051	90.93472167	88.2264035	76.25473295	87.77056522	202.8498904	201.1807743	0.01192	0.96559	1	FALSE	--	--	--	--	--	--	--	--	--	--
ENSAPLG00000000737	KB742402.1	+	389676	390131	456	0	1	5	3	7	8	0	0.157041015	0.735367481	0.516902336	1.068848441	1.361794184	0.297469499	0.982514987	5.576419169	2.047875565	1.4452	0.224	0.64401	FALSE	GO:0043170//GO:0032774//GO:0034641//GO:2001141//GO:0048731//GO:0003407//GO:0044260//GO:0018130//GO:2000112//GO:0010468//GO:0006807//GO:0006139//GO:0007623//GO:0008150//GO:0001654//GO:0007399//GO:0019219//GO:0009059//GO:0042752//GO:0044238//GO:0021554//GO:0021675//GO:0009889//GO:0031326//GO:0060041//GO:0032501//GO:0007275//GO:0008152//GO:0065007//GO:0009605//GO:0048856//GO:0044767//GO:0031323//GO:…	macromolecule metabolic process//RNA biosynthetic process//cellular nitrogen compound metabolic process//regulation of RNA biosynthetic process//system development//neural retina development//cellular macromolecule metabolic process//heterocycle biosynthetic process//regulation of cellular macromolecule biosynthetic process//regulation of gene expression//nitrogen compound metabolic process//nucl…	--	--	GO:0003674//GO:0046983//GO:0005488//GO:0005515	molecular_function//protein dimerization activity//binding//protein binding	--	--	ATOH7	atonal bHLH transcription factor 7 [Source:HGNC Symbol;Acc:HGNC:13907]
ENSAPLG00000000738	KB742955.1	-	399310	399423	114	0	0	1	0	0	0	0	0	0.588293984	0	0	0	0.196097995	0	0	0.342391084	#NAME?	0.9837	1	FALSE	--	--	GO:0016021//GO:0016020//GO:0005575//GO:0044425//GO:0031224	integral component of membrane//membrane//cellular_component//membrane part//intrinsic component of membrane	--	--	--	--	--	--
ENSAPLG00000000739	KB744430.1	+	11753	12163	411	0	0	0	0	0	0	0	0	0	0	0	0	0	0	0	0	NA	NA	NA	NA	--	--	--	--	--	--	--	--	--	--
ENSAPLG00000000740	KB742633.1	-	456952	457218	267	33	46	38	26	46	39	9.89798741	12.33742449	9.544904646	7.650928963	11.99580786	11.33808416	10.59343885	10.32827366	34.49945784	40.78209674	-0.24136	0.51337	0.9011	FALSE	--	--	--	--	--	--	--	--	--	--
ENSAPLG00000000741	KB744435.1	-	69144	70091	948	3	5	2	2	8	4	0.253429482	0.377693581	0.141488427	0.165757711	0.58757672	0.32752012	0.257537163	0.36028485	4.192417246	3.4842837	0.26692	0.83867	1	FALSE	GO:0007186//GO:0009987//GO:0050896//GO:0044763//GO:0044699//GO:0050789//GO:0023052//GO:0065007//GO:0050794//GO:0007165//GO:0007154//GO:0051716//GO:0008150//GO:0044700	G-protein coupled receptor signaling pathway//cellular process//response to stimulus//single-organism cellular process//single-organism process//regulation of biological process//signaling//biological regulation//regulation of cellular process//signal transduction//cell communication//cellular response to stimulus//biological_process//single organism signaling	GO:0005575//GO:0016020//GO:0016021//GO:0031224//GO:0044425	cellular_component//membrane//integral component of membrane//intrinsic component of membrane//membrane part	GO:0004872//GO:0060089//GO:0004930//GO:0004888//GO:0004871//GO:0038023//GO:0003674	receptor activity//molecular transducer activity//G-protein coupled receptor activity//transmembrane signaling receptor activity//signal transducer activity//signaling receptor activity//molecular_function	--	--	--	--
ENSAPLG00000000742	KB744435.1	+	74826	75629	804	6	5	3	7	12	6	0.597639674	0.445340193	0.250244456	0.684059808	1.039221512	0.57927066	0.431074774	0.767517327	7.724197031	4.946575589	0.64295	0.44616	0.85554	FALSE	GO:0044700//GO:0008150//GO:0051716//GO:0007154//GO:0007165//GO:0050794//GO:0065007//GO:0023052//GO:0050789//GO:0044699//GO:0044763//GO:0050896//GO:0007186//GO:0009987	single organism signaling//biological_process//cellular response to stimulus//cell communication//signal transduction//regulation of cellular process//biological regulation//signaling//regulation of biological process//single-organism process//single-organism cellular process//response to stimulus//G-protein coupled receptor signaling pathway//cellular process	GO:0044425//GO:0031224//GO:0016021//GO:0016020//GO:0005575	membrane part//intrinsic component of membrane//integral component of membrane//membrane//cellular_component	GO:0003674//GO:0038023//GO:0004871//GO:0004888//GO:0004930//GO:0060089//GO:0004872	molecular_function//signaling receptor activity//signal transducer activity//transmembrane signaling receptor activity//G-protein coupled receptor activity//molecular transducer activity//receptor activity	--	--	--	--
ENSAPLG00000000743	KB744801.1	+	4878	5993	1116	2	4	6	1	5	8	0.143519205	0.256669186	0.360567281	0.070402469	0.311952694	0.556432032	0.253585224	0.312929065	4.314295247	4.144627622	0.057882	1	1	FALSE	GO:0008015//GO:0009416//GO:0050789//GO:1903522//GO:0044699//GO:0009653//GO:0050877//GO:0051179//GO:1902578//GO:0044707//GO:0007268//GO:0050804//GO:0046717//GO:0050803//GO:0048513//GO:0048732//GO:0051240//GO:0007186//GO:0009987//GO:0009888//GO:0019229//GO:0010646//GO:0050896//GO:0032502//GO:0044765//GO:0044763//GO:0007613//GO:0071840//GO:0006810//GO:0003008//GO:1901998//GO:0045907//GO:0050794//GO:…	blood circulation//response to light stimulus//regulation of biological process//regulation of blood circulation//single-organism process//anatomical structure morphogenesis//neurological system process//localization//single-organism localization//single-multicellular organism process//synaptic transmission//modulation of synaptic transmission//acid secretion//regulation of synapse structure or a…	GO:0016021//GO:0016020//GO:0005575//GO:0044425//GO:0031224	integral component of membrane//membrane//cellular_component//membrane part//intrinsic component of membrane	GO:0004969//GO:0060089//GO:0004872//GO:0004930//GO:0004871//GO:0038023//GO:0004888//GO:0008227//GO:0003674	histamine receptor activity//molecular transducer activity//receptor activity//G-protein coupled receptor activity//signal transducer activity//signaling receptor activity//transmembrane signaling receptor activity//G-protein coupled amine receptor activity//molecular_function	--	--	HRH2	histamine receptor H2 [Source:HGNC Symbol;Acc:HGNC:5183]
ENSAPLG00000000744	KB744435.1	-	97105	98013	909	3	4	1	0	1	0	0.264302694	0.315118605	0.073779444	0	0.076598285	0	0.217733581	0.025532762	0.27216917	2.805972471	-3.3659	0.17528	0.57269	FALSE	GO:0007154//GO:0051716//GO:0008150//GO:0044700//GO:0009987//GO:0007186//GO:0050896//GO:0044763//GO:0044699//GO:0050789//GO:0023052//GO:0065007//GO:0050794//GO:0007165	cell communication//cellular response to stimulus//biological_process//single organism signaling//cellular process//G-protein coupled receptor signaling pathway//response to stimulus//single-organism cellular process//single-organism process//regulation of biological process//signaling//biological regulation//regulation of cellular process//signal transduction	GO:0031224//GO:0044425//GO:0005575//GO:0016020//GO:0016021	intrinsic component of membrane//membrane part//cellular_component//membrane//integral component of membrane	GO:0004888//GO:0004871//GO:0038023//GO:0003674//GO:0004872//GO:0060089//GO:0004930	transmembrane signaling receptor activity//signal transducer activity//signaling receptor activity//molecular_function//receptor activity//molecular transducer activity//G-protein coupled receptor activity	--	--	--	--
ENSAPLG00000000745	KB744435.1	+	109843	110772	930	2	0	1	2	2	0	0.172223046	0	0.072113456	0.168965925	0.149737293	0	0.081445501	0.106234406	1.262123922	1.08899162	0.21286	1	1	FALSE	GO:0044700//GO:0007154//GO:0051716//GO:0008150//GO:0050907//GO:0032501//GO:0007606//GO:0065007//GO:0023052//GO:0007600//GO:0050906//GO:0009593//GO:0050911//GO:0007165//GO:0003008//GO:0050794//GO:0050896//GO:0044763//GO:0007186//GO:0009987//GO:0044707//GO:0051606//GO:0007608//GO:0044699//GO:0050789//GO:0050877//GO:0042221	single organism signaling//cell communication//cellular response to stimulus//biological_process//detection of chemical stimulus involved in sensory perception//multicellular organismal process//sensory perception of chemical stimulus//biological regulation//signaling//sensory perception//detection of stimulus involved in sensory perception//detection of chemical stimulus//detection of chemical s…	GO:0044464//GO:0071944//GO:0031224//GO:0005886//GO:0005623//GO:0044425//GO:0005575//GO:0016020//GO:0016021	cell part//cell periphery//intrinsic component of membrane//plasma membrane//cell//membrane part//cellular_component//membrane//integral component of membrane	GO:0003674//GO:0004888//GO:0038023//GO:0004871//GO:0004984//GO:0004930//GO:0004872//GO:0060089	molecular_function//transmembrane signaling receptor activity//signaling receptor activity//signal transducer activity//olfactory receptor activity//G-protein coupled receptor activity//receptor activity//molecular transducer activity	--	--	--	--
ENSAPLG00000000746	KB742924.1	-	1002605	1002805	201	0	1	0	0	1	0	0	0.356272154	0	0	0.346407171	0	0.118757385	0.115469057	0.27216917	0.335920146	-0.30361	1	1	FALSE	--	--	--	--	--	--	--	--	--	--
ENSAPLG00000000747	KB742725.1	-	850006	850791	786	61	60	65	81	98	83	6.215148467	5.46646588	5.546130311	8.096821329	8.6813339	8.19675354	5.742581553	8.324969589	82.66141951	65.18194555	0.34274	0.18404	0.58718	FALSE	GO:0007154//GO:0008150//GO:1902578//GO:0055085//GO:0044699//GO:0051179//GO:0006810//GO:0044765//GO:0044763//GO:0009987//GO:0051234	cell communication//biological_process//single-organism localization//transmembrane transport//single-organism process//localization//transport//single-organism transport//single-organism cellular process//cellular process//establishment of localization	GO:0044425//GO:0044459//GO:0005623//GO:0098796//GO:0032991//GO:0071944//GO:0005886//GO:0031224//GO:0044464//GO:0098797//GO:0016021//GO:0005922//GO:0043234//GO:0016020//GO:0030054//GO:0005575//GO:0005921//GO:0005911	membrane part//plasma membrane part//cell//membrane protein complex//macromolecular complex//cell periphery//plasma membrane//intrinsic component of membrane//cell part//plasma membrane protein complex//integral component of membrane//connexon complex//protein complex//membrane//cell junction//cellular_component//gap junction//cell-cell junction	--	--	--	--	GJB2	gap junction protein beta 2 [Source:HGNC Symbol;Acc:HGNC:4284]
ENSAPLG00000000748	KB742855.1	-	803027	806816	468	430	406	361	390	593	448	73.73875378	62.25684246	51.84293498	65.61449785	88.41393978	74.46418902	62.61284374	76.16420888	446.6596762	420.5058757	0.08705	0.47916	0.87904	FALSE	--	--	--	--	--	--	--	--	--	--
ENSAPLG00000000749	KB745938.1	+	160295	161242	948	0	0	0	0	1	0	0	0	0	0	0.07344709	0	0	0.024482363	0.27216917	0	Inf	1	1	FALSE	GO:0065007//GO:0023052//GO:0007600//GO:0050906//GO:0009593//GO:0007165//GO:0050911//GO:0003008//GO:0050794//GO:0050896//GO:0044763//GO:0007186//GO:0009987//GO:0044707//GO:0051606//GO:0007608//GO:0044699//GO:0050789//GO:0050877//GO:0042221//GO:0044700//GO:0007154//GO:0008150//GO:0051716//GO:0050907//GO:0007606//GO:0032501	biological regulation//signaling//sensory perception//detection of stimulus involved in sensory perception//detection of chemical stimulus//signal transduction//detection of chemical stimulus involved in sensory perception of smell//system process//regulation of cellular process//response to stimulus//single-organism cellular process//G-protein coupled receptor signaling pathway//cellular process…	GO:0005575//GO:0016020//GO:0016021//GO:0044464//GO:0071944//GO:0005886//GO:0031224//GO:0005623//GO:0044425	cellular_component//membrane//integral component of membrane//cell part//cell periphery//plasma membrane//intrinsic component of membrane//cell//membrane part	GO:0004984//GO:0004930//GO:0004872//GO:0060089//GO:0003674//GO:0004888//GO:0038023//GO:0004871	olfactory receptor activity//G-protein coupled receptor activity//receptor activity//molecular transducer activity//molecular_function//transmembrane signaling receptor activity//signaling receptor activity//signal transducer activity	--	--	OR5AS1	olfactory receptor family 5 subfamily AS member 1 [Source:HGNC Symbol;Acc:HGNC:15261]
ENSAPLG00000000750	KB742465.1	+	147230	149989	1138	86	75	79	79	101	71	6.052020741	4.719510305	4.655690355	5.45427351	6.179623874	4.842865607	5.142407133	5.49225433	78.86830653	84.34672961	-0.096886	0.72922	1	FALSE	GO:0010833//GO:0016043//GO:0034641//GO:0000723//GO:0043170//GO:0033043//GO:0006139//GO:0051053//GO:0044092//GO:0006807//GO:0060249//GO:2000112//GO:0044260//GO:0051974//GO:0018130//GO:0050790//GO:2000279//GO:0048523//GO:0019219//GO:0031327//GO:0009059//GO:2000278//GO:0042592//GO:0008150//GO:0065008//GO:0043086//GO:0051052//GO:0010558//GO:0009889//GO:0031326//GO:0044710//GO:0009890//GO:0008156//GO:…	telomere maintenance via telomere lengthening//cellular component organization//cellular nitrogen compound metabolic process//telomere maintenance//macromolecule metabolic process//regulation of organelle organization//nucleobase-containing compound metabolic process//negative regulation of DNA metabolic process//negative regulation of molecular function//nitrogen compound metabolic process//anat…	GO:0005622//GO:0031974//GO:0044464//GO:0043231//GO:0000781//GO:0044454//GO:0005694//GO:0044428//GO:0005623//GO:0000228//GO:0043232//GO:0044446//GO:0031981//GO:0070013//GO:0005634//GO:0043233//GO:0043227//GO:0098687//GO:0044422//GO:0043226//GO:0000784//GO:0043228//GO:0043229//GO:0044427//GO:0005575//GO:0044424	intracellular//membrane-enclosed lumen//cell part//intracellular membrane-bounded organelle//chromosome, telomeric region//nuclear chromosome part//chromosome//nuclear part//cell//nuclear chromosome//intracellular non-membrane-bounded organelle//intracellular organelle part//nuclear lumen//intracellular organelle lumen//nucleus//organelle lumen//membrane-bounded organelle//chromosomal region//org…	GO:1901363//GO:0003674//GO:0004857//GO:0043566//GO:0043565//GO:0005488//GO:0003676//GO:0097159//GO:0003697//GO:0098772//GO:0042162//GO:0010521//GO:0030234//GO:0003677	heterocyclic compound binding//molecular_function//enzyme inhibitor activity//structure-specific DNA binding//sequence-specific DNA binding//binding//nucleic acid binding//organic cyclic compound binding//single-stranded DNA binding//molecular function regulator//telomeric DNA binding//telomerase inhibitor activity//enzyme regulator activity//DNA binding	--	--	TEN1	TEN1, CST complex subunit [Source:HGNC Symbol;Acc:HGNC:37242]
ENSAPLG00000000751	KB743197.1	-	897869	898267	399	0	3	5	1	3	0	0	0.538426339	0.840419978	0.196915176	0.523517604	0	0.459615439	0.24014426	1.175400301	2.719715856	-1.2103	0.53824	0.91518	FALSE	GO:0065008//GO:0008150//GO:0044710//GO:0042445//GO:0008152//GO:0065007//GO:0009058//GO:0042446//GO:0010817//GO:0055114//GO:0044699	regulation of biological quality//biological_process//single-organism metabolic process//hormone metabolic process//metabolic process//biological regulation//biosynthetic process//hormone biosynthetic process//regulation of hormone levels//oxidation-reduction process//single-organism process	--	--	GO:0003674//GO:0004800//GO:0016491//GO:0003824	molecular_function//thyroxine 5'-deiodinase activity//oxidoreductase activity//catalytic activity	--	--	--	--
ENSAPLG00000000752	KB743062.1	-	28064	42232	3161	134	145	125	119	232	163	3.398105759	3.28801518	2.654588118	2.960648974	5.115154901	4.006469208	3.113569686	4.027424361	158.7155804	141.5295425	0.16534	0.32639	0.75593	FALSE	GO:0044238//GO:0006333//GO:0006338//GO:0051253//GO:0010558//GO:0009889//GO:0031326//GO:0016568//GO:0006325//GO:0009890//GO:0008150//GO:0048523//GO:0019219//GO:0009059//GO:0031327//GO:2000112//GO:0044260//GO:0018130//GO:0006139//GO:0006807//GO:0070828//GO:0010468//GO:0034641//GO:0032774//GO:0043170//GO:2001141//GO:0016043//GO:0010556//GO:0090304//GO:1903507//GO:0051252//GO:0031324//GO:0006323//GO:…	primary metabolic process//chromatin assembly or disassembly//chromatin remodeling//negative regulation of RNA metabolic process//negative regulation of macromolecule biosynthetic process//regulation of biosynthetic process//regulation of cellular biosynthetic process//chromatin modification//chromatin organization//negative regulation of biosynthetic process//biological_process//negative regulat…	GO:0031981//GO:0070013//GO:0043233//GO:0005634//GO:0005623//GO:0044446//GO:0032991//GO:0044428//GO:0043231//GO:0031974//GO:0044464//GO:0005677//GO:0005622//GO:0043234//GO:0005575//GO:0044424//GO:0043229//GO:0005654//GO:0044422//GO:0043226//GO:0043227	nuclear lumen//intracellular organelle lumen//organelle lumen//nucleus//cell//intracellular organelle part//macromolecular complex//nuclear part//intracellular membrane-bounded organelle//membrane-enclosed lumen//cell part//chromatin silencing complex//intracellular//protein complex//cellular_component//intracellular part//intracellular organelle//nucleoplasm//organelle part//organelle//membrane-…	GO:0044877//GO:0003682//GO:0003674//GO:0005488	macromolecular complex binding//chromatin binding//molecular_function//binding	--	--	BAHD1	bromo adjacent homology domain containing 1 [Source:HGNC Symbol;Acc:HGNC:29153]
ENSAPLG00000000753	KB743713.1	+	1414749	1416833	483	28	25	31	41	34	34	4.642534279	3.706558127	4.304411886	6.669431387	4.901338723	5.464093432	4.217834764	5.678287847	34.99522178	29.46453475	0.24818	0.56319	0.92926	FALSE	GO:0042981//GO:0008284//GO:0065007//GO:0060548//GO:0006915//GO:0042127//GO:0043069//GO:0043067//GO:0050794//GO:0044763//GO:0009987//GO:0048519//GO:0050789//GO:0044699//GO:0016265//GO:0008283//GO:0012501//GO:0048522//GO:0048518//GO:0043066//GO:0008150//GO:0048523//GO:0010941//GO:0008219	regulation of apoptotic process//positive regulation of cell proliferation//biological regulation//negative regulation of cell death//apoptotic process//regulation of cell proliferation//negative regulation of programmed cell death//regulation of programmed cell death//regulation of cellular process//single-organism cellular process//cellular process//negative regulation of biological process//re…	GO:0016020//GO:0005575//GO:0016021//GO:0031224//GO:0044425	membrane//cellular_component//integral component of membrane//intrinsic component of membrane//membrane part	--	--	--	--	BTC	betacellulin [Source:HGNC Symbol;Acc:HGNC:1121]
ENSAPLG00000000754	KB743197.1	-	898280	898711	432	2	6	4	1	5	0	0.370757946	0.994593098	0.620976984	0.181873044	0.805877793	0	0.662109342	0.329250279	1.719738642	4.131685745	-1.2645	0.40393	0.8255	FALSE	GO:0044710//GO:0008150//GO:0065008//GO:0044699//GO:0055114//GO:0009058//GO:0042446//GO:0010817//GO:0008152//GO:0065007//GO:0042445	single-organism metabolic process//biological_process//regulation of biological quality//single-organism process//oxidation-reduction process//biosynthetic process//hormone biosynthetic process//regulation of hormone levels//metabolic process//biological regulation//hormone metabolic process	GO:0044425//GO:0031224//GO:0016021//GO:0005575//GO:0016020	membrane part//intrinsic component of membrane//integral component of membrane//cellular_component//membrane	GO:0016491//GO:0004800//GO:0003674//GO:0003824	oxidoreductase activity//thyroxine 5'-deiodinase activity//molecular_function//catalytic activity	--	--	--	--
ENSAPLG00000000755	KB743167.1	-	195208	215586	2784	65	81	78	63	95	75	1.869770675	2.083501058	1.8789907	1.777965795	2.375950044	2.091117146	1.944087478	2.081677661	72.79028516	78.18055377	-0.10306	0.71236	0.99402	FALSE	--	--	--	--	--	--	--	--	CCDC191	coiled-coil domain containing 191 [Source:HGNC Symbol;Acc:HGNC:29272]
ENSAPLG00000000756	KB744306.1	+	460879	468798	1522	203	236	204	209	263	239	10.68133667	11.1038935	8.989070237	10.78906269	12.03161778	12.18904216	10.25810014	11.66990754	224.1014636	224.9048899	-0.005163	0.96784	1	FALSE	GO:0045935//GO:0006368//GO:0045595//GO:0031323//GO:0051247//GO:0051246//GO:0048856//GO:0009893//GO:0006354//GO:0044267//GO:0045893//GO:0044767//GO:0051568//GO:0045637//GO:0007275//GO:0051173//GO:0065007//GO:0008152//GO:0034968//GO:1901362//GO:0009058//GO:0018022//GO:1902680//GO:0044249//GO:0016070//GO:0031058//GO:0050794//GO:0051239//GO:1901360//GO:0044271//GO:0034645//GO:0002682//GO:0016570//GO:…	positive regulation of nucleobase-containing compound metabolic process//transcription elongation from RNA polymerase II promoter//regulation of cell differentiation//regulation of cellular metabolic process//positive regulation of protein metabolic process//regulation of protein metabolic process//anatomical structure development//positive regulation of metabolic process//DNA-templated transcrip…	GO:0055087//GO:0043227//GO:0044451//GO:0044422//GO:0043226//GO:0016591//GO:0043228//GO:0005654//GO:0043229//GO:0035327//GO:0044427//GO:0044424//GO:0005575//GO:0000428//GO:0043234//GO:0005737//GO:1902494//GO:0005622//GO:0061695//GO:0031974//GO:0055029//GO:0044464//GO:0043231//GO:0032991//GO:0016593//GO:0044428//GO:0044444//GO:0005694//GO:0043232//GO:0005623//GO:0030880//GO:0000785//GO:0044446//GO:…	Ski complex//membrane-bounded organelle//nucleoplasm part//organelle part//organelle//DNA-directed RNA polymerase II, holoenzyme//non-membrane-bounded organelle//nucleoplasm//intracellular organelle//transcriptionally active chromatin//chromosomal part//intracellular part//cellular_component//DNA-directed RNA polymerase complex//protein complex//cytoplasm//catalytic complex//intracellular//transf…	--	--	--	--	WDR61	WD repeat domain 61 [Source:HGNC Symbol;Acc:HGNC:30300]
ENSAPLG00000000757	KB743197.1	-	3950158	3951159	1002	0	3	2	0	7	2	0	0.214403302	0.133863302	0	0.486422045	0.154934668	0.116088868	0.213785571	2.553823343	1.692542605	0.59347	0.7336	1	FALSE	GO:0009628//GO:1901700//GO:0010033//GO:0032496//GO:0051716//GO:0008150//GO:0007154//GO:0044700//GO:0051704//GO:0033993//GO:0051707//GO:0009612//GO:0042221//GO:0044699//GO:0050789//GO:0044763//GO:0050896//GO:0006954//GO:0007186//GO:0009987//GO:0006950//GO:0009617//GO:0006952//GO:0007165//GO:0002237//GO:0043207//GO:0050794//GO:0065007//GO:0009605//GO:0009607//GO:0023052	response to abiotic stimulus//response to oxygen-containing compound//response to organic substance//response to lipopolysaccharide//cellular response to stimulus//biological_process//cell communication//single organism signaling//multi-organism process//response to lipid//response to other organism//response to mechanical stimulus//response to chemical//single-organism process//regulation of bio…	GO:0044425//GO:0031224//GO:0016021//GO:0005575//GO:0016020	membrane part//intrinsic component of membrane//integral component of membrane//cellular_component//membrane	GO:0038023//GO:0004871//GO:0004888//GO:0042277//GO:0003674//GO:0008528//GO:0060089//GO:0004947//GO:0004872//GO:0033218//GO:0001653//GO:0004930//GO:0005488	signaling receptor activity//signal transducer activity//transmembrane signaling receptor activity//peptide binding//molecular_function//G-protein coupled peptide receptor activity//molecular transducer activity//bradykinin receptor activity//receptor activity//amide binding//peptide receptor activity//G-protein coupled receptor activity//binding	--	--	BDKRB1	bradykinin receptor B1 [Source:HGNC Symbol;Acc:HGNC:1029]
ENSAPLG00000000758	KB786675.1	-	13	162	150	0	2	0	0	0	0	0	0.954809374	0	0	0	0	0.318269791	0	0	0.671840291	#NAME?	0.70145	0.98685	FALSE	--	--	--	--	--	--	--	--	--	--
ENSAPLG00000000759	KB743106.1	-	1038864	1040042	1179	1	1	0	1	0	0	0.06792512	0.06073851	0	0.066640505	0	0	0.042887877	0.022213502	0.358892791	0.709220414	-0.98268	0.96233	1	FALSE	GO:0008150//GO:0032879//GO:0006813//GO:0051049//GO:0030001//GO:0071804//GO:0043269//GO:0044763//GO:0044765//GO:0006810//GO:0009987//GO:0098660//GO:0055085//GO:0098655//GO:0071805//GO:1902578//GO:0051179//GO:0034762//GO:0044699//GO:0050789//GO:0065007//GO:0098662//GO:0034220//GO:0015672//GO:0051234//GO:0006811//GO:0050794//GO:0006812//GO:0034765	biological_process//regulation of localization//potassium ion transport//regulation of transport//metal ion transport//cellular potassium ion transport//regulation of ion transport//single-organism cellular process//single-organism transport//transport//cellular process//inorganic ion transmembrane transport//transmembrane transport//cation transmembrane transport//potassium ion transmembrane tra…	GO:0031224//GO:0044425//GO:0005575//GO:0016020//GO:0016021	intrinsic component of membrane//membrane part//cellular_component//membrane//integral component of membrane	GO:1902936//GO:0015276//GO:0005216//GO:0022834//GO:0005546//GO:0022891//GO:0035091//GO:0015077//GO:0005261//GO:0003674//GO:0022838//GO:0005249//GO:0015075//GO:0008324//GO:0043167//GO:0015267//GO:0005267//GO:0022843//GO:0022836//GO:1901981//GO:0022803//GO:0022892//GO:0022832//GO:0022890//GO:0005543//GO:0005488//GO:0005244//GO:0022857//GO:0043168//GO:0008289//GO:0015079//GO:0046873//GO:0005215//GO:…	phosphatidylinositol bisphosphate binding//ligand-gated ion channel activity//ion channel activity//ligand-gated channel activity//phosphatidylinositol-4,5-bisphosphate binding//substrate-specific transmembrane transporter activity//phosphatidylinositol binding//monovalent inorganic cation transmembrane transporter activity//cation channel activity//molecular_function//substrate-specific channel …	--	--	KCNJ1	potassium voltage-gated channel subfamily J member 1 [Source:HGNC Symbol;Acc:HGNC:6255]
ENSAPLG00000000760	KB749581.1	+	2313	2432	120	0	0	0	1	1	1	0	0	0	0.654742959	0.580232011	0.646852237	0	0.627275736	0.955381537	0	Inf	0.55752	0.92556	FALSE	--	--	--	--	--	--	--	--	--	--
ENSAPLG00000000761	KB742992.1	+	1557065	1557169	105	0	0	0	0	0	0	0	0	0	0	0	0	0	0	0	0	NA	NA	NA	NA	--	--	--	--	--	--	--	--	--	--
ENSAPLG00000000762	KB742992.1	+	2057169	2058248	1080	0	0	0	6	10	6	0	0	0	0.436495306	0.644702234	0.431234825	0	0.504144122	6.8209659	0	Inf	0.0012738	0.0172	UP	GO:0048731//GO:0048522//GO:0008283//GO:0048518//GO:0001654//GO:0008150//GO:0032501//GO:0048856//GO:0044767//GO:0007275//GO:0008284//GO:0065007//GO:0050794//GO:0042127//GO:0009987//GO:0048513//GO:0007423//GO:0032502//GO:0050789//GO:0044699//GO:0043010//GO:0044707	system development//positive regulation of cellular process//cell proliferation//positive regulation of biological process//eye development//biological_process//multicellular organismal process//anatomical structure development//single-organism developmental process//multicellular organismal development//positive regulation of cell proliferation//biological regulation//regulation of cellular proc…	GO:0005622//GO:0044464//GO:0043231//GO:0005623//GO:0005634//GO:0043227//GO:0043226//GO:0043229//GO:0044424//GO:0005575	intracellular//cell part//intracellular membrane-bounded organelle//cell//nucleus//membrane-bounded organelle//organelle//intracellular organelle//intracellular part//cellular_component	--	--	MAB21L1; mab-21-like 1 (C. elegans)	http://www.genome.jp/dbget-bin/www_bget?apla:101802368	MAB21L1	mab-21 like 1 [Source:HGNC Symbol;Acc:HGNC:6757]
ENSAPLG00000000763	KB743713.1	-	1419808	1424418	1721	674	640	608	707	920	880	31.36340778	26.63036022	23.69310439	32.27681154	37.22115861	39.69064279	27.22895746	36.39620432	789.5340662	674.767053	0.22661	0.081992	0.37519	FALSE	GO:0006790//GO:0006749//GO:0050794//GO:0008152//GO:0065007//GO:0071704//GO:0050789//GO:0044237//GO:0044699//GO:0044763//GO:0055114//GO:0009987//GO:0006518//GO:0006575//GO:0043603//GO:0006807//GO:1901564//GO:0019725//GO:0034641//GO:0044710//GO:0042592//GO:0045454//GO:0065008//GO:0008150	sulfur compound metabolic process//glutathione metabolic process//regulation of cellular process//metabolic process//biological regulation//organic substance metabolic process//regulation of biological process//cellular metabolic process//single-organism process//single-organism cellular process//oxidation-reduction process//cellular process//peptide metabolic process//cellular modified amino aci…	GO:0044421//GO:0043229//GO:0009897//GO:0065010//GO:0043226//GO:0005576//GO:0043227//GO:0070062//GO:0005737//GO:0009986//GO:1903561//GO:0043230//GO:0098552//GO:0031988//GO:0044424//GO:0016020//GO:0005575//GO:0043231//GO:0031982//GO:0044464//GO:0005739//GO:0005622//GO:0044425//GO:0044459//GO:0005623//GO:0071944//GO:0044444//GO:0005886	extracellular region part//intracellular organelle//external side of plasma membrane//extracellular membrane-bounded organelle//organelle//extracellular region//membrane-bounded organelle//extracellular exosome//cytoplasm//cell surface//extracellular vesicle//extracellular organelle//side of membrane//membrane-bounded vesicle//intracellular part//membrane//cellular_component//intracellular membra…	GO:0015036//GO:0097159//GO:0016651//GO:0050661//GO:0043168//GO:0003824//GO:0005488//GO:0015038//GO:0016667//GO:0048037//GO:0036094//GO:0043167//GO:0015037//GO:1901265//GO:0050660//GO:0000166//GO:0003674//GO:1901363//GO:0016668//GO:0004362//GO:0050662//GO:0016209//GO:0016491	disulfide oxidoreductase activity//organic cyclic compound binding//oxidoreductase activity, acting on NAD(P)H//NADP binding//anion binding//catalytic activity//binding//glutathione disulfide oxidoreductase activity//oxidoreductase activity, acting on a sulfur group of donors//cofactor binding//small molecule binding//ion binding//peptide disulfide oxidoreductase activity//nucleoside phosphate bi…	--	--	GSR	glutathione-disulfide reductase [Source:HGNC Symbol;Acc:HGNC:4623]
ENSAPLG00000000764	KB743045.1	-	1311287	1312012	726	31	28	31	165	205	166	3.419552625	2.761845296	2.863678982	17.85662616	19.66075408	17.74834238	3.015025634	18.42190754	168.8490399	31.59219599	2.4181	1.08E-22	3.01E-20	UP	GO:0008150//GO:0009987//GO:0016311//GO:0044237//GO:0008152//GO:0006793//GO:0006796	biological_process//cellular process//dephosphorylation//cellular metabolic process//metabolic process//phosphorus metabolic process//phosphate-containing compound metabolic process	--	--	GO:0016788//GO:0003674//GO:0042578//GO:0016787//GO:0003824//GO:0016791	hydrolase activity, acting on ester bonds//molecular_function//phosphoric ester hydrolase activity//hydrolase activity//catalytic activity//phosphatase activity	PHOSPHO2; phosphatase, orphan 2; K13248 pyridoxal phosphate phosphatase PHOSPHO2 [EC:3.1.3.74]	http://www.genome.jp/dbget-bin/www_bget?apla:101794607	PHOSPHO2	phosphatase, orphan 2 [Source:HGNC Symbol;Acc:HGNC:28316]
ENSAPLG00000000765	KB791984.1	+	34	183	150	0	0	0	0	0	0	0	0	0	0	0	0	0	0	0	0	NA	NA	NA	NA	GO:0008150//GO:0032501//GO:0007605//GO:0007600//GO:0003008//GO:0044707//GO:0044699//GO:0050877//GO:0050954	biological_process//multicellular organismal process//sensory perception of sound//sensory perception//system process//single-multicellular organism process//single-organism process//neurological system process//sensory perception of mechanical stimulus	--	--	--	--	--	--	--	--
ENSAPLG00000000766	KB743197.1	-	3960174	3961316	1143	5	8	9	2	8	1	0.350322469	0.50121227	0.528074915	0.137478837	0.487333972	0.067910996	0.459869884	0.230907935	3.219458519	7.635382261	-1.2459	0.21799	0.63728	FALSE	GO:0010563//GO:0008219//GO:0019538//GO:0009628//GO:0010941//GO:1902254//GO:0044238//GO:0006869//GO:0032269//GO:0051248//GO:0042326//GO:0032501//GO:0046942//GO:0003013//GO:0071214//GO:0051716//GO:0008150//GO:0006468//GO:0065008//GO:0023057//GO:0045936//GO:0009966//GO:0043066//GO:0007154//GO:1990127//GO:1902531//GO:0050880//GO:1902219//GO:0006464//GO:0035556//GO:0018193//GO:0072332//GO:0048523//GO:…	negative regulation of phosphorus metabolic process//cell death//protein metabolic process//response to abiotic stimulus//regulation of cell death//negative regulation of intrinsic apoptotic signaling pathway by p53 class mediator//primary metabolic process//lipid transport//negative regulation of cellular protein metabolic process//negative regulation of protein metabolic process//negative regul…	GO:0005623//GO:0044425//GO:0044444//GO:0071944//GO:0031224//GO:0005886//GO:0043231//GO:0044464//GO:0005622//GO:0012505//GO:0016021//GO:0005737//GO:0005575//GO:0044424//GO:0016020//GO:0005768//GO:0043229//GO:0043226//GO:0043227	cell//membrane part//cytoplasmic part//cell periphery//intrinsic component of membrane//plasma membrane//intracellular membrane-bounded organelle//cell part//intracellular//endomembrane system//integral component of membrane//cytoplasm//cellular_component//intracellular part//membrane//endosome//intracellular organelle//organelle//membrane-bounded organelle	GO:0046983//GO:0038023//GO:0004871//GO:0004888//GO:0019899//GO:0001664//GO:0046982//GO:0003674//GO:0008528//GO:0031701//GO:0031702//GO:0060089//GO:0002020//GO:0004947//GO:0004872//GO:0001653//GO:0005102//GO:0004930//GO:0005515//GO:0005488	protein dimerization activity//signaling receptor activity//signal transducer activity//transmembrane signaling receptor activity//enzyme binding//G-protein coupled receptor binding//protein heterodimerization activity//molecular_function//G-protein coupled peptide receptor activity//angiotensin receptor binding//type 1 angiotensin receptor binding//molecular transducer activity//protease binding…	--	--	BDKRB2	bradykinin receptor B2 [Source:HGNC Symbol;Acc:HGNC:1030]
ENSAPLG00000000767	KB743889.1	-	281773	284946	3174	218	245	256	265	323	292	5.500393874	5.527606251	5.409190813	6.559806587	7.085630981	7.141053053	5.479063646	6.928830207	277.7185476	251.3320116	0.14403	0.40293	0.82483	FALSE	--	--	--	--	GO:0043565//GO:0003674//GO:1901363//GO:0046872//GO:0043169//GO:0000166//GO:0043167//GO:1901265//GO:0003677//GO:0036094//GO:0005488//GO:0008327//GO:0097159//GO:0003676	sequence-specific DNA binding//molecular_function//heterocyclic compound binding//metal ion binding//cation binding//nucleotide binding//ion binding//nucleoside phosphate binding//DNA binding//small molecule binding//binding//methyl-CpG binding//organic cyclic compound binding//nucleic acid binding	--	--	ZBTB21	zinc finger and BTB domain containing 21 [Source:HGNC Symbol;Acc:HGNC:13083]
ENSAPLG00000000768	KB744031.1	-	174695	175813	1119	3	1	2	1	3	0	0.214701652	0.063995266	0.119866871	0.070213722	0.186669816	0	0.132854596	0.085627846	1.175400301	2.140603118	-0.86487	0.77837	1	FALSE	GO:0023052//GO:0071345//GO:0044767//GO:0048856//GO:0051781//GO:0009605//GO:0065007//GO:0007275//GO:0048870//GO:0032465//GO:0010564//GO:0045787//GO:0050794//GO:0071310//GO:0007165//GO:0048513//GO:0009987//GO:0007186//GO:0032502//GO:0050896//GO:0002376//GO:0050900//GO:0006955//GO:0060326//GO:0044763//GO:0044699//GO:0070887//GO:0048535//GO:0050789//GO:0019221//GO:0051302//GO:0051179//GO:0042221//GO:…	signaling//cellular response to cytokine stimulus//single-organism developmental process//anatomical structure development//positive regulation of cell division//response to external stimulus//biological regulation//multicellular organismal development//cell motility//regulation of cytokinesis//regulation of cell cycle process//positive regulation of cell cycle//regulation of cellular process//ce…	GO:0009897//GO:0005575//GO:0016020//GO:0098552//GO:0016021//GO:0009986//GO:0044464//GO:0005886//GO:0031224//GO:0071944//GO:0005623//GO:0044459//GO:0044425	external side of plasma membrane//cellular_component//membrane//side of membrane//integral component of membrane//cell surface//cell part//plasma membrane//intrinsic component of membrane//cell periphery//cell//plasma membrane part//membrane part	GO:0004930//GO:0001653//GO:0004872//GO:0016494//GO:0060089//GO:0004896//GO:0008528//GO:0004950//GO:0003674//GO:0001637//GO:0004888//GO:0004871//GO:0038023	G-protein coupled receptor activity//peptide receptor activity//receptor activity//C-X-C chemokine receptor activity//molecular transducer activity//cytokine receptor activity//G-protein coupled peptide receptor activity//chemokine receptor activity//molecular_function//G-protein coupled chemoattractant receptor activity//transmembrane signaling receptor activity//signal transducer activity//sign…	--	--	CXCR5	C-X-C motif chemokine receptor 5 [Source:HGNC Symbol;Acc:HGNC:1060]
ENSAPLG00000000769	KB754847.1	+	15	110	96	0	0	0	0	0	0	0	0	0	0	0	0	0	0	0	0	NA	NA	NA	NA	--	--	--	--	--	--	--	--	--	--
ENSAPLG00000000770	KB743045.1	-	1941938	1942918	981	0	0	0	0	1	0	0	0	0	0	0.070976393	0	0	0.023658798	0.27216917	0	Inf	1	1	FALSE	GO:0019538//GO:0043413//GO:0044238//GO:0044710//GO:0005975//GO:0008150//GO:0006464//GO:0009059//GO:0044260//GO:1901137//GO:0043170//GO:0009311//GO:0009101//GO:0006486//GO:0044723//GO:0009100//GO:0009312//GO:0044699//GO:0043412//GO:0044237//GO:0071704//GO:0044763//GO:0009987//GO:1901135//GO:1901576//GO:0036211//GO:0044711//GO:0034645//GO:0070085//GO:0044249//GO:0009058//GO:0008152//GO:0016051//GO:…	protein metabolic process//macromolecule glycosylation//primary metabolic process//single-organism metabolic process//carbohydrate metabolic process//biological_process//cellular protein modification process//macromolecule biosynthetic process//cellular macromolecule metabolic process//carbohydrate derivative biosynthetic process//macromolecule metabolic process//oligosaccharide metabolic process…	GO:0044446//GO:0005623//GO:0044425//GO:0044444//GO:0031224//GO:0043231//GO:0044464//GO:0044431//GO:0005622//GO:0031090//GO:0016021//GO:0012505//GO:0005794//GO:0005737//GO:0098588//GO:0005575//GO:0016020//GO:0044424//GO:0043229//GO:0000139//GO:0043226//GO:0044422//GO:0043227	intracellular organelle part//cell//membrane part//cytoplasmic part//intrinsic component of membrane//intracellular membrane-bounded organelle//cell part//Golgi apparatus part//intracellular//organelle membrane//integral component of membrane//endomembrane system//Golgi apparatus//cytoplasm//bounding membrane of organelle//cellular_component//membrane//intracellular part//intracellular organelle/…	GO:0016758//GO:0008194//GO:0035250//GO:0016757//GO:0003674//GO:0008378//GO:0016740//GO:0048531//GO:0008499//GO:0003824	transferase activity, transferring hexosyl groups//UDP-glycosyltransferase activity//UDP-galactosyltransferase activity//transferase activity, transferring glycosyl groups//molecular_function//galactosyltransferase activity//transferase activity//beta-1,3-galactosyltransferase activity//UDP-galactose:beta-N-acetylglucosamine beta-1,3-galactosyltransferase activity//catalytic activity	--	--	B3GALT1	beta-1,3-galactosyltransferase 1 [Source:HGNC Symbol;Acc:HGNC:916]
ENSAPLG00000000771	KB743177.1	-	152017	152145	129	0	0	0	0	0	0	0	0	0	0	0	0	0	0	0	0	NA	NA	NA	NA	--	--	--	--	--	--	--	--	--	--
ENSAPLG00000000772	KB742810.1	+	1072653	1073276	624	0	0	2	1	1	0	0	0	0.214953571	0.125912108	0.111583079	0	0.07165119	0.079165062	0.631061961	0.684782168	-0.11786	1	1	FALSE	--	--	GO:0030054//GO:0016020//GO:0005575//GO:0016021//GO:0005923//GO:0005911//GO:0031224//GO:0044425//GO:0070160//GO:0043296	cell junction//membrane//cellular_component//integral component of membrane//bicellular tight junction//cell-cell junction//intrinsic component of membrane//membrane part//occluding junction//apical junction complex	GO:0005198//GO:0003674	structural molecule activity//molecular_function	--	--	CLDN34	claudin 34 [Source:HGNC Symbol;Acc:HGNC:51259]
ENSAPLG00000000773	KB743892.1	-	10406	10534	129	13	16	21	23	32	30	8.070452032	8.881947662	10.91764185	14.00845401	17.27202264	18.05169034	9.290013848	16.44405567	26.6935349	17.41783858	0.61592	0.17165	0.56787	FALSE	--	--	--	--	--	--	--	--	--	--
ENSAPLG00000000774	KB744475.1	-	35816	36184	369	0	0	0	0	0	0	0	0	0	0	0	0	0	0	0	0	NA	NA	NA	NA	--	--	--	--	--	--	--	--	--	--
ENSAPLG00000000775	KB743046.1	+	322101	323000	900	737	704	675	627	786	859	65.57966547	56.01548325	50.29913567	54.7365114	60.80831472	74.0861429	57.2980948	63.210323	717.541263	742.7240618	-0.049765	0.72848	1	FALSE	GO:0008150//GO:0009987//GO:0044763//GO:0044765//GO:0006810//GO:0044699//GO:0051179//GO:1902578//GO:0098655//GO:0055085//GO:0034220//GO:0006812//GO:0006811//GO:0051234	biological_process//cellular process//single-organism cellular process//single-organism transport//transport//single-organism process//localization//single-organism localization//cation transmembrane transport//transmembrane transport//ion transmembrane transport//cation transport//ion transport//establishment of localization	GO:0031224//GO:0044425//GO:0016020//GO:0005575//GO:0016021	intrinsic component of membrane//membrane part//membrane//cellular_component//integral component of membrane	GO:0022891//GO:0003674//GO:0008324//GO:0015075//GO:0022892//GO:0022857//GO:0005215	substrate-specific transmembrane transporter activity//molecular_function//cation transmembrane transporter activity//ion transmembrane transporter activity//substrate-specific transporter activity//transmembrane transporter activity//transporter activity	--	--	--	--
ENSAPLG00000000776	KB742870.1	+	237312	279743	1231	7226	7624	6546	6934	9453	9074	488.3417165	460.7257383	370.4732963	459.7455878	555.4362731	594.3835139	439.846917	536.5217916	8004.253606	7499.814963	0.093912	0.3896	0.81357	FALSE	--	--	--	--	--	--	--	--	--	--
ENSAPLG00000000777	KB744475.1	+	57354	58337	984	1	0	2	11	11	5	0.081385891	0	0.136312021	0.878313726	0.778360014	0.394422096	0.07256597	0.683698612	8.563279448	1.058082436	3.0167	0.007905	0.072598	FALSE	--	--	--	--	--	--	--	--	--	--
ENSAPLG00000000778	KB743272.1	-	20390	20527	138	7	5	8	13	5	7	4.062217494	2.594590689	3.887855897	7.401442149	2.522747872	3.937361444	3.514888027	4.620517155	8.296689159	7.031831276	0.23864	0.88229	1	FALSE	--	--	--	--	--	--	--	--	--	--
ENSAPLG00000000779	KB756037.1	-	543	761	219	29	34	29	33	54	34	10.60469303	11.11764339	8.880821518	11.83918776	17.16850881	12.05094579	10.20105265	13.68621412	37.56746286	32.17633416	0.22348	0.51257	0.90053	FALSE	GO:0008150//GO:0006810//GO:0051179//GO:0051234	biological_process//transport//localization//establishment of localization	GO:0031224//GO:0044425//GO:0005575//GO:0016020//GO:0016021	intrinsic component of membrane//membrane part//cellular_component//membrane//integral component of membrane	--	--	--	--	--	--
ENSAPLG00000000780	KB742810.1	+	1488394	1488492	99	0	0	0	0	0	2	0	0	0	0	0	1.568126636	0	0.522708879	0.648639151	0	Inf	0.75855	1	FALSE	--	--	--	--	--	--	--	--	--	--
ENSAPLG00000000781	KB743379.1	-	895	1842	948	0	0	0	0	0	0	0	0	0	0	0	0	0	0	0	0	NA	NA	NA	NA	GO:0009987//GO:0007186//GO:0050896//GO:0044763//GO:0050789//GO:0007608//GO:0044699//GO:0042221//GO:0050877//GO:0044707//GO:0051606//GO:0023052//GO:0007600//GO:0050906//GO:0065007//GO:0003008//GO:0050794//GO:0009593//GO:0007165//GO:0050911//GO:0007154//GO:0008150//GO:0051716//GO:0007606//GO:0032501//GO:0050907//GO:0044700	cellular process//G-protein coupled receptor signaling pathway//response to stimulus//single-organism cellular process//regulation of biological process//sensory perception of smell//single-organism process//response to chemical//neurological system process//single-multicellular organism process//detection of stimulus//signaling//sensory perception//detection of stimulus involved in sensory perce…	GO:0016020//GO:0005575//GO:0016021//GO:0005886//GO:0031224//GO:0071944//GO:0044425//GO:0005623//GO:0044464	membrane//cellular_component//integral component of membrane//plasma membrane//intrinsic component of membrane//cell periphery//membrane part//cell//cell part	GO:0004872//GO:0060089//GO:0004930//GO:0004984//GO:0004888//GO:0004871//GO:0038023//GO:0003674	receptor activity//molecular transducer activity//G-protein coupled receptor activity//olfactory receptor activity//transmembrane signaling receptor activity//signal transducer activity//signaling receptor activity//molecular_function	--	--	OR52R1	olfactory receptor family 52 subfamily R member 1 (gene/pseudogene) [Source:HGNC Symbol;Acc:HGNC:15235]
ENSAPLG00000000782	KB772351.1	+	3	122	120	0	0	0	0	0	0	0	0	0	0	0	0	0	0	0	0	NA	NA	NA	NA	--	--	--	--	--	--	--	--	--	--
ENSAPLG00000000783	KB742750.1	+	869718	869804	87	0	0	0	0	0	0	0	0	0	0	0	0	0	0	0	0	NA	NA	NA	NA	--	--	--	--	--	--	--	--	--	--
ENSAPLG00000000784	KB743057.1	+	96492	96620	129	0	2	1	1	4	5	0	1.110243458	0.519887707	0.609063218	2.15900283	3.008615057	0.543377055	1.925560368	3.06916735	1.014231375	1.5975	0.3762	0.80346	FALSE	--	--	--	--	--	--	--	--	--	--
ENSAPLG00000000785	KB742810.1	+	2028691	2028972	282	334	343	396	473	612	479	94.85092641	87.10096148	94.17710508	131.7844339	151.10723	131.8477539	92.04299766	138.2464726	491.6728989	375.4897687	0.38893	0.0072371	0.067815	FALSE	--	--	--	--	--	--	--	--	--	--
ENSAPLG00000000786	KB787817.1	-	38	142	105	5	1	1	6	6	5	3.813510301	0.682006695	0.638719183	4.489666007	3.978733787	3.696298498	1.71141206	4.054899431	5.407969644	2.544812571	1.0875	0.33317	0.76111	FALSE	--	--	--	--	--	--	--	--	--	--
ENSAPLG00000000787	KB813811.1	+	335	520	186	37	43	24	45	63	37	15.93063174	16.55516253	8.653614738	19.00866656	23.58362366	15.44098889	13.71313633	19.34442637	45.2966576	36.4740622	0.31253	0.33202	0.75995	FALSE	GO:0008150//GO:0016192//GO:0044765//GO:0006810//GO:0051179//GO:0044699//GO:1902578//GO:0045056//GO:0051234	biological_process//vesicle-mediated transport//single-organism transport//transport//localization//single-organism process//single-organism localization//transcytosis//establishment of localization	GO:0031224//GO:0044425//GO:0098589//GO:0016020//GO:0005575//GO:0098805//GO:0016021//GO:0045121	intrinsic component of membrane//membrane part//membrane region//membrane//cellular_component//whole membrane//integral component of membrane//membrane raft	--	--	--	--	--	--
ENSAPLG00000000788	KB743836.1	-	37608	38696	1089	268	230	180	183	252	295	19.70838932	15.1243909	11.08520896	13.20308116	16.11222773	21.02715261	15.3059964	16.7808205	229.9382864	238.9365005	-0.055381	0.86989	1	FALSE	GO:0044700//GO:0051716//GO:0008150//GO:0007154//GO:0023052//GO:0065007//GO:0050794//GO:0007165//GO:0009987//GO:0007186//GO:0044763//GO:0050896//GO:0050789//GO:0044699	single organism signaling//cellular response to stimulus//biological_process//cell communication//signaling//biological regulation//regulation of cellular process//signal transduction//cellular process//G-protein coupled receptor signaling pathway//single-organism cellular process//response to stimulus//regulation of biological process//single-organism process	GO:0031224//GO:0044425//GO:0016020//GO:0005575//GO:0016021	intrinsic component of membrane//membrane part//membrane//cellular_component//integral component of membrane	GO:0003674//GO:0004888//GO:0004871//GO:0038023//GO:0004930//GO:0004872//GO:0060089	molecular_function//transmembrane signaling receptor activity//signal transducer activity//signaling receptor activity//G-protein coupled receptor activity//receptor activity//molecular transducer activity	--	--	GPR182	G protein-coupled receptor 182 [Source:HGNC Symbol;Acc:HGNC:13708]
ENSAPLG00000000789	KB743685.1	-	99808	100476	669	36	58	63	51	64	42	4.309437649	6.208401757	6.315586541	5.989576847	6.660959405	4.873146899	5.611141982	5.841227717	49.3437814	54.49281638	-0.1432	0.61604	0.95572	FALSE	--	--	--	--	--	--	--	--	CCDC127	coiled-coil domain containing 127 [Source:HGNC Symbol;Acc:HGNC:30520]
ENSAPLG00000000790	KB742424.1	-	14484	15473	990	0	1	0	0	0	0	0	0.072334043	0	0	0	0	0.024111348	0	0	0.335920146	#NAME?	0.9837	1	FALSE	GO:0007218//GO:0007154//GO:0008150//GO:0051716//GO:0044700//GO:0007186//GO:0009987//GO:0050896//GO:0044763//GO:0050789//GO:0044699//GO:0023052//GO:0065007//GO:0050794//GO:0007165	neuropeptide signaling pathway//cell communication//biological_process//cellular response to stimulus//single organism signaling//G-protein coupled receptor signaling pathway//cellular process//response to stimulus//single-organism cellular process//regulation of biological process//single-organism process//signaling//biological regulation//regulation of cellular process//signal transduction	GO:0031224//GO:0044425//GO:0016020//GO:0005575//GO:0016021	intrinsic component of membrane//membrane part//membrane//cellular_component//integral component of membrane	GO:0004888//GO:0030594//GO:0004871//GO:0038023//GO:0008528//GO:0003674//GO:0008188//GO:0004872//GO:0060089//GO:0004930//GO:0001653	transmembrane signaling receptor activity//neurotransmitter receptor activity//signal transducer activity//signaling receptor activity//G-protein coupled peptide receptor activity//molecular_function//neuropeptide receptor activity//receptor activity//molecular transducer activity//G-protein coupled receptor activity//peptide receptor activity	--	--	--	--
ENSAPLG00000000791	KB742750.1	+	1371719	1372981	1263	497	579	613	531	609	544	31.51354474	32.82865958	32.55040397	33.03263766	33.57351967	33.43350281	32.2975361	33.34655338	532.7529457	589.913732	-0.14704	0.25201	0.67721	FALSE	--	--	--	--	--	--	--	--	C7orf25	chromosome 7 open reading frame 25 [Source:HGNC Symbol;Acc:HGNC:21703]
ENSAPLG00000000792	KB745404.1	-	279709	280104	396	154	180	232	244	252	225	31.14366746	32.55031956	39.29090732	48.4112976	44.30862627	44.10356163	34.32829811	45.6078285	229.1283763	197.388599	0.21512	0.29016	0.72372	FALSE	GO:0032774//GO:0034641//GO:0043170//GO:2001141//GO:2000112//GO:0044260//GO:0018130//GO:0006807//GO:0006139//GO:0010468//GO:0008150//GO:0019219//GO:0009059//GO:0044238//GO:0009889//GO:0031326//GO:0006357//GO:0065007//GO:0008152//GO:0031323//GO:1901360//GO:0044271//GO:0034645//GO:1901362//GO:0009058//GO:0044249//GO:0016070//GO:0050794//GO:0019222//GO:0060255//GO:1903506//GO:0006351//GO:0006355//GO:…	RNA biosynthetic process//cellular nitrogen compound metabolic process//macromolecule metabolic process//regulation of RNA biosynthetic process//regulation of cellular macromolecule biosynthetic process//cellular macromolecule metabolic process//heterocycle biosynthetic process//nitrogen compound metabolic process//nucleobase-containing compound metabolic process//regulation of gene expression//b…	GO:0005622//GO:0043231//GO:0044464//GO:0005634//GO:0005623//GO:0043226//GO:0043227//GO:0043229//GO:0044424//GO:0005575	intracellular//intracellular membrane-bounded organelle//cell part//nucleus//cell//organelle//membrane-bounded organelle//intracellular organelle//intracellular part//cellular_component	GO:0003674//GO:0000989//GO:0005488//GO:0005102//GO:0005515//GO:0003712//GO:0000988	molecular_function//transcription factor activity, transcription factor binding//binding//receptor binding//protein binding//transcription cofactor activity//transcription factor activity, protein binding	--	--	--	--
ENSAPLG00000000793	KB745404.1	-	280912	281595	684	208	252	306	329	334	290	24.35294297	26.38289059	30.0029932	37.79130414	33.99955992	32.9100261	26.91294225	34.90029672	303.0329079	267.0700041	0.18226	0.37573	0.80306	FALSE	GO:0008152//GO:0065007//GO:0031323//GO:0034645//GO:0044271//GO:1901360//GO:1901362//GO:0016070//GO:0044249//GO:0050794//GO:0009058//GO:0019222//GO:1903506//GO:0060255//GO:1901576//GO:0006355//GO:0006351//GO:0034654//GO:0019438//GO:0051171//GO:0009987//GO:0010556//GO:0090304//GO:0051252//GO:0006366//GO:0080090//GO:0044237//GO:0071704//GO:0097659//GO:0050789//GO:0046483//GO:0010467//GO:0006725//GO:…	metabolic process//biological regulation//regulation of cellular metabolic process//cellular macromolecule biosynthetic process//cellular nitrogen compound biosynthetic process//organic cyclic compound metabolic process//organic cyclic compound biosynthetic process//RNA metabolic process//cellular biosynthetic process//regulation of cellular process//biosynthetic process//regulation of metabolic …	GO:0043226//GO:0043227//GO:0043229//GO:0005575//GO:0044424//GO:0005622//GO:0043231//GO:0044464//GO:0005634//GO:0005623	organelle//membrane-bounded organelle//intracellular organelle//cellular_component//intracellular part//intracellular//intracellular membrane-bounded organelle//cell part//nucleus//cell	GO:0005488//GO:0005102//GO:0005515//GO:0003712//GO:0000988//GO:0003674//GO:0000989	binding//receptor binding//protein binding//transcription cofactor activity//transcription factor activity, protein binding//molecular_function//transcription factor activity, transcription factor binding	--	--	--	--
ENSAPLG00000000794	KB743307.1	-	195108	195977	870	0	0	0	0	0	0	0	0	0	0	0	0	0	0	0	0	NA	NA	NA	NA	--	--	--	--	--	--	--	--	ANKRD9	ankyrin repeat domain 9 [Source:HGNC Symbol;Acc:HGNC:20096]
ENSAPLG00000000795	KB742424.1	+	33861	34130	270	1	0	0	1	1	2	0.296606357	0	0	0.290996871	0.257880894	0.574979766	0.098868786	0.374619177	1.279701112	0.373300268	1.7774	0.65804	0.97496	FALSE	--	--	--	--	--	--	--	--	--	--
ENSAPLG00000000796	KB742699.1	-	135726	136142	300	66	64	63	70	137	86	17.61841759	15.27694998	14.08375799	18.33280286	31.79671418	22.25171696	15.65970852	24.127078	90.30115517	67.7073453	0.41543	0.071586	0.34617	FALSE	GO:0002694//GO:0042113//GO:0001966//GO:0048869//GO:0048522//GO:0033002//GO:0048731//GO:2001141//GO:0030099//GO:0033554//GO:0030279//GO:0016043//GO:0051250//GO:0001649//GO:0030097//GO:0003164//GO:0035295//GO:0048541//GO:0000902//GO:0008283//GO:0031325//GO:0007050//GO:0034641//GO:0045321//GO:0050769//GO:0045646//GO:0030225//GO:0008217//GO:0032774//GO:0051241//GO:0046649//GO:0045664//GO:0048468//GO:…	regulation of leukocyte activation//B cell activation//thigmotaxis//cellular developmental process//positive regulation of cellular process//muscle cell proliferation//system development//regulation of RNA biosynthetic process//myeloid cell differentiation//cellular response to stress//negative regulation of ossification//cellular component organization//negative regulation of lymphocyte activati…	GO:0005622//GO:0044430//GO:0031974//GO:0044464//GO:0043231//GO:0005813//GO:0005815//GO:0032991//GO:0044444//GO:0044428//GO:0005623//GO:0043232//GO:0044446//GO:0031981//GO:0070013//GO:0005634//GO:0043233//GO:0043227//GO:0005856//GO:0044422//GO:0043226//GO:0005654//GO:0043228//GO:0043229//GO:0005829//GO:0005575//GO:0044424//GO:0015630//GO:0043234//GO:0005737	intracellular//cytoskeletal part//membrane-enclosed lumen//cell part//intracellular membrane-bounded organelle//centrosome//microtubule organizing center//macromolecular complex//cytoplasmic part//nuclear part//cell//intracellular non-membrane-bounded organelle//intracellular organelle part//nuclear lumen//intracellular organelle lumen//nucleus//organelle lumen//membrane-bounded organelle//cytosk…	GO:0003674//GO:0046983//GO:0005488//GO:0005515//GO:0044325	molecular_function//protein dimerization activity//binding//protein binding//ion channel binding	--	--	ID2	inhibitor of DNA binding 2, HLH protein [Source:HGNC Symbol;Acc:HGNC:5361]
ENSAPLG00000000797	KB742750.1	+	2537553	2537756	204	27	30	33	39	34	39	10.59931539	10.53098574	10.84883318	15.02057377	11.60464021	14.83955132	10.65971144	13.82158844	35.89903407	31.45561738	0.19063	0.67436	0.98142	FALSE	--	--	--	--	--	--	--	--	--	--
ENSAPLG00000000798	KB756409.1	-	74	358	285	2	1	2	1	2	4	0.561990992	0.251265625	0.470635188	0.275681246	0.48861643	1.089435347	0.427963935	0.617911008	2.200509434	1.76730285	0.31629	0.95159	1	FALSE	--	--	--	--	GO:0005515//GO:0005488//GO:0046983//GO:0003674	protein binding//binding//protein dimerization activity//molecular_function	--	--	--	--
ENSAPLG00000000799	KB742424.1	+	255123	255479	357	0	0	0	0	0	0	0	0	0	0	0	0	0	0	0	0	NA	NA	NA	NA	--	--	--	--	--	--	--	--	--	--
ENSAPLG00000000800	KB743205.1	+	42183	89500	2265	6	5	7	3	45	10	0.212142295	0.158081022	0.20726649	0.104065106	1.383334595	0.342703172	0.192496602	0.610034291	16.56748679	6.316139924	1.3912	0.29143	0.72465	FALSE	--	--	GO:0031224//GO:0044425//GO:0016020//GO:0005575//GO:0016021	intrinsic component of membrane//membrane part//membrane//cellular_component//integral component of membrane	--	--	--	--	C14orf37	chromosome 14 open reading frame 37 [Source:HGNC Symbol;Acc:HGNC:19846]
ENSAPLG00000000801	KB743915.1	+	256641	256823	183	0	0	0	0	0	0	0	0	0	0	0	0	0	0	0	0	NA	NA	NA	NA	--	--	--	--	--	--	--	--	--	--
ENSAPLG00000000802	KB742415.1	+	4893	5873	981	0	0	0	0	0	0	0	0	0	0	0	0	0	0	0	0	NA	NA	NA	NA	GO:0044700//GO:0050907//GO:0007606//GO:0032501//GO:0007154//GO:0008150//GO:0051716//GO:0009593//GO:0007165//GO:0050911//GO:0003008//GO:0050794//GO:0065007//GO:0007600//GO:0023052//GO:0050906//GO:0044707//GO:0051606//GO:0050789//GO:0044699//GO:0007608//GO:0050877//GO:0042221//GO:0050896//GO:0044763//GO:0007186//GO:0009987	single organism signaling//detection of chemical stimulus involved in sensory perception//sensory perception of chemical stimulus//multicellular organismal process//cell communication//biological_process//cellular response to stimulus//detection of chemical stimulus//signal transduction//detection of chemical stimulus involved in sensory perception of smell//system process//regulation of cellular…	GO:0044464//GO:0044425//GO:0005623//GO:0071944//GO:0005886//GO:0031224//GO:0016021//GO:0016020//GO:0005575	cell part//membrane part//cell//cell periphery//plasma membrane//intrinsic component of membrane//integral component of membrane//membrane//cellular_component	GO:0003674//GO:0038023//GO:0004871//GO:0004888//GO:0004984//GO:0004930//GO:0060089//GO:0004872	molecular_function//signaling receptor activity//signal transducer activity//transmembrane signaling receptor activity//olfactory receptor activity//G-protein coupled receptor activity//molecular transducer activity//receptor activity	--	--	--	--
ENSAPLG00000000803	KB742711.1	+	564116	564316	201	0	0	0	0	0	0	0	0	0	0	0	0	0	0	0	0	NA	NA	NA	NA	--	--	--	--	--	--	--	--	--	--
ENSAPLG00000000804	KB805492.1	-	98	352	255	0	0	0	1	1	0	0	0	0	0.308114334	0.273050358	0	0	0.193721564	0.631061961	0	Inf	0.76212	1	FALSE	GO:0051129//GO:0016043//GO:0051494//GO:0030041//GO:0033043//GO:0034622//GO:0007010//GO:0022411//GO:0071822//GO:0007015//GO:0051261//GO:0030029//GO:0051258//GO:0031333//GO:0044087//GO:0048523//GO:0065008//GO:0032272//GO:0008150//GO:0032271//GO:0030832//GO:0043244//GO:0043254//GO:0043241//GO:0006461//GO:1901879//GO:0008154//GO:0032956//GO:0043242//GO:0044085//GO:0032984//GO:1901880//GO:0090066//GO:…	negative regulation of cellular component organization//cellular component organization//negative regulation of cytoskeleton organization//actin filament polymerization//regulation of organelle organization//cellular macromolecular complex assembly//cytoskeleton organization//cellular component disassembly//protein complex subunit organization//actin filament organization//protein depolymerizatio…	--	--	GO:0003674//GO:0005523//GO:0008092//GO:0003779//GO:0005488//GO:0005515//GO:0003785	molecular_function//tropomyosin binding//cytoskeletal protein binding//actin binding//binding//protein binding//actin monomer binding	--	--	--	--
ENSAPLG00000000805	KB742711.1	+	943810	944520	711	6	9	10	1	7	1	0.675811952	0.906464595	0.943256178	0.110505141	0.685506173	0.109173373	0.841844242	0.301728229	2.588396558	8.686993758	-1.7468	0.077166	0.36175	FALSE	--	--	GO:0005575//GO:0016020//GO:0005578//GO:0044421//GO:0005576//GO:0005623//GO:0044425//GO:0071944//GO:0031224//GO:0005886//GO:0031225//GO:0044464//GO:0031012	cellular_component//membrane//proteinaceous extracellular matrix//extracellular region part//extracellular region//cell//membrane part//cell periphery//intrinsic component of membrane//plasma membrane//anchored component of membrane//cell part//extracellular matrix	GO:0043167//GO:0005515//GO:1901681//GO:0001948//GO:0005488//GO:0043168//GO:0043394//GO:0097367//GO:0043395//GO:0003674	ion binding//protein binding//sulfur compound binding//glycoprotein binding//binding//anion binding//proteoglycan binding//carbohydrate derivative binding//heparan sulfate proteoglycan binding//molecular_function	--	--	--	--
ENSAPLG00000000806	KB742633.1	-	398913	421944	3885	1108	1395	1236	791	1123	832	22.83983467	25.71349568	21.33667325	15.99696311	20.12665785	16.62335325	23.29666787	17.58232474	859.3640625	1305.42068	-0.60317	1.81E-06	6.06E-05	DOWN	GO:0008150//GO:0007623//GO:0044238//GO:0032501//GO:0005975//GO:0043170//GO:0032922//GO:1901137//GO:0010468//GO:0019222//GO:0060255//GO:0048511//GO:1901576//GO:1901135//GO:0044707//GO:0044699//GO:0071704//GO:0050789//GO:0010467//GO:0008152//GO:0065007//GO:0009058	biological_process//circadian rhythm//primary metabolic process//multicellular organismal process//carbohydrate metabolic process//macromolecule metabolic process//circadian regulation of gene expression//carbohydrate derivative biosynthetic process//regulation of gene expression//regulation of metabolic process//regulation of macromolecule metabolic process//rhythmic process//organic substance b…	GO:0031982//GO:0043230//GO:0031988//GO:0005575//GO:1903561//GO:0043226//GO:0005576//GO:0043227//GO:0070062//GO:0044421//GO:0065010	vesicle//extracellular organelle//membrane-bounded vesicle//cellular_component//extracellular vesicle//organelle//extracellular region//membrane-bounded organelle//extracellular exosome//extracellular region part//extracellular membrane-bounded organelle	GO:0016769//GO:0030246//GO:0003674//GO:0016740//GO:0070548//GO:0004360//GO:0008483//GO:0003824//GO:0005488	transferase activity, transferring nitrogenous groups//carbohydrate binding//molecular_function//transferase activity//L-glutamine aminotransferase activity//glutamine-fructose-6-phosphate transaminase (isomerizing) activity//transaminase activity//catalytic activity//binding	GFPT1; glutamine--fructose-6-phosphate transaminase 1; K00820 glucosamine--fructose-6-phosphate aminotransferase (isomerizing) [EC:2.6.1.16]	http://www.genome.jp/dbget-bin/www_bget?apla:101799958	GFPT1	glutamine--fructose-6-phosphate transaminase 1 [Source:HGNC Symbol;Acc:HGNC:4241]
ENSAPLG00000000807	KB747143.1	-	7121	7201	81	74	101	87	121	167	158	73.16290132	89.29235809	72.03333009	117.3687379	143.5536974	151.4113385	78.16286317	137.4445913	140.1207721	91.34017885	0.61735	0.0041553	0.043908	UP	--	--	--	--	--	--	--	--	--	--
ENSAPLG00000000808	KB743644.1	-	241703	241873	171	2173	2226	1798	1752	2469	2132	1017.672021	932.1954674	705.1683893	804.9892384	1005.328305	967.7817331	885.0119592	926.0330921	1992.215186	2174.558896	-0.12635	0.35049	0.77717	FALSE	--	--	--	--	--	--	--	--	--	--
ENSAPLG00000000809	KB742711.1	-	1693456	1694292	837	0	0	0	0	0	0	0	0	0	0	0	0	0	0	0	0	NA	NA	NA	NA	GO:0050789//GO:0044699//GO:0009987//GO:0007186//GO:0050896//GO:0044763//GO:0050794//GO:0007165//GO:0023052//GO:0065007//GO:0007154//GO:0051716//GO:0008150//GO:0044700	regulation of biological process//single-organism process//cellular process//G-protein coupled receptor signaling pathway//response to stimulus//single-organism cellular process//regulation of cellular process//signal transduction//signaling//biological regulation//cell communication//cellular response to stimulus//biological_process//single organism signaling	GO:0016021//GO:0016020//GO:0005575//GO:0044425//GO:0031224	integral component of membrane//membrane//cellular_component//membrane part//intrinsic component of membrane	GO:0060089//GO:0004872//GO:0004930//GO:0004871//GO:0038023//GO:0004888//GO:0003674	molecular transducer activity//receptor activity//G-protein coupled receptor activity//signal transducer activity//signaling receptor activity//transmembrane signaling receptor activity//molecular_function	--	--	--	--
ENSAPLG00000000810	KB742907.1	-	1291598	1292143	546	0	0	0	0	0	3	0	0	0	0	0	0.426495981	0	0.142165327	0.972958727	0	Inf	0.5766	0.93399	FALSE	--	--	--	--	--	--	--	--	--	--
ENSAPLG00000000811	KB742424.1	+	1225951	1226232	282	0	0	0	0	3	0	0	0	0	0	0.740721716	0	0	0.246907239	0.816507511	0	Inf	0.58723	0.93744	FALSE	--	--	--	--	--	--	--	--	--	--
ENSAPLG00000000812	KB742944.1	-	57459	57578	120	0	2	0	1	2	0	0	1.193511717	0	0.654742959	1.160464021	0	0.397837239	0.605068994	0.903231131	0.671840291	0.42698	1	1	FALSE	--	--	--	--	--	--	--	--	--	--
ENSAPLG00000000813	KB742711.1	+	1722674	1723420	747	0	0	0	0	0	0	0	0	0	0	0	0	0	0	0	0	NA	NA	NA	NA	--	--	--	--	--	--	--	--	--	--
ENSAPLG00000000814	KB743644.1	-	389536	390660	1125	6	11	15	14	39	13	0.427113154	0.700193541	0.894206856	0.977749486	2.413765164	0.896968436	0.67383785	1.429494362	19.85525119	11.07078947	0.84276	0.17105	0.56744	FALSE	GO:0008150//GO:0006464//GO:0007399//GO:0009059//GO:0019538//GO:0043413//GO:0044238//GO:0044710//GO:0005975//GO:0032501//GO:0043170//GO:0009101//GO:0006486//GO:0044723//GO:0009100//GO:0048731//GO:0044260//GO:1901137//GO:0044763//GO:0032502//GO:1901135//GO:0009987//GO:1901576//GO:0036211//GO:0007417//GO:0044707//GO:0043412//GO:0044699//GO:0044237//GO:0071704//GO:0008152//GO:0007275//GO:0044767//GO:…	biological_process//cellular protein modification process//nervous system development//macromolecule biosynthetic process//protein metabolic process//macromolecule glycosylation//primary metabolic process//single-organism metabolic process//carbohydrate metabolic process//multicellular organismal process//macromolecule metabolic process//glycoprotein biosynthetic process//protein glycosylation//s…	GO:0044444//GO:0031224//GO:0044446//GO:0005623//GO:0044425//GO:0005622//GO:0031090//GO:0043231//GO:0044431//GO:0044464//GO:0098588//GO:0005575//GO:0016020//GO:0044424//GO:0016021//GO:0012505//GO:0005794//GO:0005737//GO:0043226//GO:0000139//GO:0044422//GO:0043227//GO:0043229	cytoplasmic part//intrinsic component of membrane//intracellular organelle part//cell//membrane part//intracellular//organelle membrane//intracellular membrane-bounded organelle//Golgi apparatus part//cell part//bounding membrane of organelle//cellular_component//membrane//intracellular part//integral component of membrane//endomembrane system//Golgi apparatus//cytoplasm//organelle//Golgi membran…	GO:0016758//GO:0003674//GO:0008378//GO:0008457//GO:0016740//GO:0008194//GO:0016757//GO:0008375//GO:0003824	transferase activity, transferring hexosyl groups//molecular_function//galactosyltransferase activity//beta-galactosyl-N-acetylglucosaminylgalactosylglucosyl-ceramide beta-1,3-acetylglucosaminyltransferase activity//transferase activity//UDP-glycosyltransferase activity//transferase activity, transferring glycosyl groups//acetylglucosaminyltransferase activity//catalytic activity	--	--	B3GNT5	UDP-GlcNAc:betaGal beta-1,3-N-acetylglucosaminyltransferase 5 [Source:HGNC Symbol;Acc:HGNC:15684]
ENSAPLG00000000815	KB742944.1	-	65511	65720	210	0	0	0	0	0	0	0	0	0	0	0	0	0	0	0	0	NA	NA	NA	NA	GO:0009987//GO:0044763//GO:0050789//GO:0044699//GO:0016265//GO:0042981//GO:0065007//GO:0043067//GO:0050794//GO:0006915//GO:0008150//GO:0010941//GO:0008219//GO:0012501	cellular process//single-organism cellular process//regulation of biological process//single-organism process//death//regulation of apoptotic process//biological regulation//regulation of programmed cell death//regulation of cellular process//apoptotic process//biological_process//regulation of cell death//cell death//programmed cell death	--	--	--	--	--	--	--	--
ENSAPLG00000000816	KB742711.1	-	2051466	2051663	198	0	0	0	0	0	0	0	0	0	0	0	0	0	0	0	0	NA	NA	NA	NA	--	--	--	--	--	--	--	--	--	--
ENSAPLG00000000817	KB742944.1	-	96962	97936	975	17	38	26	0	0	0	1.396331464	2.790981246	1.788413713	0	0	0	1.991908807	0	0	28.01323827	#NAME?	5.38E-12	4.64E-10	DOWN	GO:0003008//GO:0050794//GO:0009593//GO:0050911//GO:0007165//GO:0007600//GO:0023052//GO:0050906//GO:0065007//GO:0044699//GO:0007608//GO:0050789//GO:0042221//GO:0050877//GO:0044707//GO:0051606//GO:0009987//GO:0007186//GO:0050896//GO:0044763//GO:0044700//GO:0032501//GO:0007606//GO:0050907//GO:0007154//GO:0051716//GO:0008150	system process//regulation of cellular process//detection of chemical stimulus//detection of chemical stimulus involved in sensory perception of smell//signal transduction//sensory perception//signaling//detection of stimulus involved in sensory perception//biological regulation//single-organism process//sensory perception of smell//regulation of biological process//response to chemical//neurolog…	GO:0016021//GO:0005575//GO:0016020//GO:0044464//GO:0005623//GO:0044425//GO:0031224//GO:0005886//GO:0071944	integral component of membrane//cellular_component//membrane//cell part//cell//membrane part//intrinsic component of membrane//plasma membrane//cell periphery	GO:0004930//GO:0004984//GO:0060089//GO:0004872//GO:0003674//GO:0004871//GO:0038023//GO:0004888	G-protein coupled receptor activity//olfactory receptor activity//molecular transducer activity//receptor activity//molecular_function//signal transducer activity//signaling receptor activity//transmembrane signaling receptor activity	olfactory receptor 14C36-like; K04257 olfactory receptor	http://www.genome.jp/dbget-bin/www_bget?apla:101794371	--	--
ENSAPLG00000000818	KB742907.1	-	1295357	1296241	885	0	0	0	0	0	0	0	0	0	0	0	0	0	0	0	0	NA	NA	NA	NA	--	--	--	--	--	--	--	--	--	--
ENSAPLG00000000819	KB744421.1	-	139957	140283	327	0	0	0	0	0	0	0	0	0	0	0	0	0	0	0	0	NA	NA	NA	NA	--	--	--	--	--	--	--	--	--	--
ENSAPLG00000000820	KB742944.1	+	123509	124582	1074	8	12	11	0	0	0	0.596526751	0.800119587	0.686890742	0	0	0	0.69451236	0	0	10.78374582	#NAME?	1.33E-05	0.00035515	DOWN	GO:0007154//GO:0051716//GO:0008150//GO:0032501//GO:0007606//GO:0050907//GO:0044700//GO:0009987//GO:0007186//GO:0050896//GO:0044763//GO:0007608//GO:0044699//GO:0050789//GO:0042221//GO:0050877//GO:0044707//GO:0051606//GO:0023052//GO:0007600//GO:0050906//GO:0065007//GO:0003008//GO:0050794//GO:0009593//GO:0050911//GO:0007165	cell communication//cellular response to stimulus//biological_process//multicellular organismal process//sensory perception of chemical stimulus//detection of chemical stimulus involved in sensory perception//single organism signaling//cellular process//G-protein coupled receptor signaling pathway//response to stimulus//single-organism cellular process//sensory perception of smell//single-organis…	GO:0031224//GO:0005886//GO:0071944//GO:0005623//GO:0044425//GO:0044464//GO:0005575//GO:0016020//GO:0016021	intrinsic component of membrane//plasma membrane//cell periphery//cell//membrane part//cell part//cellular_component//membrane//integral component of membrane	GO:0004888//GO:0004871//GO:0038023//GO:0003674//GO:0004872//GO:0060089//GO:0004930//GO:0004984	transmembrane signaling receptor activity//signal transducer activity//signaling receptor activity//molecular_function//receptor activity//molecular transducer activity//G-protein coupled receptor activity//olfactory receptor activity	olfactory receptor 14J1-like; K04257 olfactory receptor	http://www.genome.jp/dbget-bin/www_bget?apla:101794937	--	--
ENSAPLG00000000821	KB753145.1	-	2	274	273	102	84	70	80	151	116	29.92138851	22.03406247	17.1962857	23.02392824	38.51210268	32.98235583	23.05057889	31.50612892	107.4300387	90.26129546	0.25122	0.25567	0.68158	FALSE	--	--	GO:0005575//GO:0016020//GO:0016021//GO:0031224//GO:0044425	cellular_component//membrane//integral component of membrane//intrinsic component of membrane//membrane part	--	--	--	--	--	--
ENSAPLG00000000822	KB745753.1	+	1901	2026	126	154	123	155	140	180	148	97.88009772	69.90568628	82.50122781	87.29906124	99.46834468	91.17536296	83.42900394	92.64758963	147.2347385	151.8770372	-0.044786	0.85549	1	FALSE	--	--	--	--	--	--	--	--	--	--
ENSAPLG00000000823	KB743379.1	-	7956	8912	957	0	0	0	1	2	1	0	0	0	0.082099431	0.14551273	0.081109998	0	0.102907386	1.227550707	0	Inf	0.41282	0.83256	FALSE	GO:0071398//GO:0003044//GO:0003014//GO:0001999//GO:0033993//GO:0001991//GO:0008217//GO:0044057//GO:0048522//GO:0003081//GO:0048545//GO:0060341//GO:1901701//GO:0032870//GO:0002001//GO:0051046//GO:0044700//GO:0043401//GO:0071702//GO:0048518//GO:0008150//GO:0051716//GO:0065008//GO:0007154//GO:0032879//GO:0009755//GO:0001990//GO:1900133//GO:0032940//GO:1903530//GO:0070542//GO:0014070//GO:0050907//GO:…	cellular response to fatty acid//regulation of systemic arterial blood pressure mediated by a chemical signal//renal system process//renal response to blood flow involved in circulatory renin-angiotensin regulation of systemic arterial blood pressure//response to lipid//regulation of systemic arterial blood pressure by circulatory renin-angiotensin//regulation of blood pressure//regulation of sys…	GO:0044464//GO:0071944//GO:0005886//GO:0031224//GO:0005623//GO:0044425//GO:0005575//GO:0016020//GO:0016021	cell part//cell periphery//plasma membrane//intrinsic component of membrane//cell//membrane part//cellular_component//membrane//integral component of membrane	GO:0003674//GO:0004888//GO:0003707//GO:0038023//GO:0004871//GO:0004984//GO:0004930//GO:0004872//GO:0060089	molecular_function//transmembrane signaling receptor activity//steroid hormone receptor activity//signaling receptor activity//signal transducer activity//olfactory receptor activity//G-protein coupled receptor activity//receptor activity//molecular transducer activity	--	--	OR51E2	olfactory receptor family 51 subfamily E member 2 [Source:HGNC Symbol;Acc:HGNC:15195]
ENSAPLG00000000824	KB742944.1	-	131268	132227	960	8	16	11	0	0	0	0.667364303	1.193511717	0.768459017	0	0	0	0.876445012	0	0	12.1274264	#NAME?	3.06E-06	9.53E-05	DOWN	GO:0032501//GO:0007606//GO:0050907//GO:0051716//GO:0008150//GO:0007154//GO:0044700//GO:0050877//GO:0042221//GO:0050789//GO:0044699//GO:0007608//GO:0051606//GO:0044707//GO:0007186//GO:0009987//GO:0044763//GO:0050896//GO:0050794//GO:0003008//GO:0050911//GO:0007165//GO:0009593//GO:0050906//GO:0007600//GO:0023052//GO:0065007	multicellular organismal process//sensory perception of chemical stimulus//detection of chemical stimulus involved in sensory perception//cellular response to stimulus//biological_process//cell communication//single organism signaling//neurological system process//response to chemical//regulation of biological process//single-organism process//sensory perception of smell//detection of stimulus//s…	GO:0044425//GO:0005623//GO:0031224//GO:0005886//GO:0071944//GO:0044464//GO:0016021//GO:0016020//GO:0005575	membrane part//cell//intrinsic component of membrane//plasma membrane//cell periphery//cell part//integral component of membrane//membrane//cellular_component	GO:0004871//GO:0038023//GO:0004888//GO:0003674//GO:0060089//GO:0004872//GO:0004930//GO:0004984	signal transducer activity//signaling receptor activity//transmembrane signaling receptor activity//molecular_function//molecular transducer activity//receptor activity//G-protein coupled receptor activity//olfactory receptor activity	olfactory receptor 14C36-like; K04257 olfactory receptor	http://www.genome.jp/dbget-bin/www_bget?apla:101795136	--	--
ENSAPLG00000000825	KB744088.1	+	1041665	1041775	111	0	0	0	0	0	0	0	0	0	0	0	0	0	0	0	0	NA	NA	NA	NA	--	--	--	--	--	--	--	--	--	--
ENSAPLG00000000826	KB742944.1	+	142180	143091	912	0	0	2	0	0	0	0	0	0.147073496	0	0	0	0.049024499	0	0	0.684782168	#NAME?	0.6992	0.98685	FALSE	GO:0050789//GO:0044699//GO:0007608//GO:0050877//GO:0042221//GO:0044707//GO:0051606//GO:0007186//GO:0009987//GO:0050896//GO:0044763//GO:0003008//GO:0050794//GO:0009593//GO:0007165//GO:0050911//GO:0007600//GO:0023052//GO:0050906//GO:0065007//GO:0007606//GO:0032501//GO:0050907//GO:0007154//GO:0008150//GO:0051716//GO:0044700	regulation of biological process//single-organism process//sensory perception of smell//neurological system process//response to chemical//single-multicellular organism process//detection of stimulus//G-protein coupled receptor signaling pathway//cellular process//response to stimulus//single-organism cellular process//system process//regulation of cellular process//detection of chemical stimulus…	GO:0016021//GO:0016020//GO:0005575//GO:0044425//GO:0005623//GO:0005886//GO:0031224//GO:0071944//GO:0044464	integral component of membrane//membrane//cellular_component//membrane part//cell//plasma membrane//intrinsic component of membrane//cell periphery//cell part	GO:0060089//GO:0004872//GO:0004930//GO:0004984//GO:0004871//GO:0038023//GO:0004888//GO:0003674	molecular transducer activity//receptor activity//G-protein coupled receptor activity//olfactory receptor activity//signal transducer activity//signaling receptor activity//transmembrane signaling receptor activity//molecular_function	--	--	--	--
ENSAPLG00000000827	KB744198.1	-	186245	186394	150	83	86	92	85	102	110	44.31298969	41.05680307	41.13351539	44.52252123	47.34693207	56.92299687	42.16776938	49.59748339	93.94229589	91.3730345	0.040006	0.90469	1	FALSE	--	--	--	--	GO:0005488//GO:0097159//GO:0003676//GO:0003677//GO:0003674//GO:1901363	binding//organic cyclic compound binding//nucleic acid binding//DNA binding//molecular_function//heterocyclic compound binding	--	--	--	--
ENSAPLG00000000828	KB743644.1	-	1012990	1013871	882	0	0	1	0	0	1	0	0	0.076037998	0	0	0.088007107	0.025345999	0.029335702	0.324319576	0.342391084	-0.078229	1	1	FALSE	GO:0001654//GO:0035556//GO:0035019//GO:0007399//GO:0006464//GO:0010604//GO:0007049//GO:0009059//GO:0048839//GO:0009967//GO:0019219//GO:0048523//GO:0050790//GO:0042325//GO:0052548//GO:0031401//GO:0043408//GO:0023057//GO:0051716//GO:0010628//GO:0060070//GO:0008150//GO:0048646//GO:0030162//GO:0006468//GO:0043410//GO:1902531//GO:0045944//GO:0050680//GO:0007166//GO:0009966//GO:0007154//GO:0010033//GO:…	eye development//intracellular signal transduction//somatic stem cell population maintenance//nervous system development//cellular protein modification process//positive regulation of macromolecule metabolic process//cell cycle//macromolecule biosynthetic process//inner ear development//positive regulation of signal transduction//regulation of nucleobase-containing compound metabolic process//neg…	GO:0044428//GO:0044444//GO:0044446//GO:0005623//GO:0005634//GO:0043233//GO:0070013//GO:0031981//GO:0005622//GO:0044464//GO:0031974//GO:0043231//GO:0044424//GO:0005575//GO:0005737//GO:0043227//GO:0043226//GO:0044422//GO:0005654//GO:0005829//GO:0043229	nuclear part//cytoplasmic part//intracellular organelle part//cell//nucleus//organelle lumen//intracellular organelle lumen//nuclear lumen//intracellular//cell part//membrane-enclosed lumen//intracellular membrane-bounded organelle//intracellular part//cellular_component//cytoplasm//membrane-bounded organelle//organelle//organelle part//nucleoplasm//cytosol//intracellular organelle	GO:0001071//GO:0044212//GO:0043565//GO:0035198//GO:0003674//GO:1901363//GO:0003723//GO:0001067//GO:0003700//GO:0003677//GO:0005488//GO:0000975//GO:0003676//GO:0097159	nucleic acid binding transcription factor activity//transcription regulatory region DNA binding//sequence-specific DNA binding//miRNA binding//molecular_function//heterocyclic compound binding//RNA binding//regulatory region nucleic acid binding//transcription factor activity, sequence-specific DNA binding//DNA binding//binding//regulatory region DNA binding//nucleic acid binding//organic cyclic …	--	--	SOX2	SRY-box 2 [Source:HGNC Symbol;Acc:HGNC:11195]
ENSAPLG00000000829	KB744088.1	+	1206565	1207998	1434	0	0	1	2	1	0	0	0	0.046768141	0.109580412	0.04855498	0	0.01558938	0.052711797	0.989954751	0.342391084	1.5317	0.82953	1	FALSE	GO:0006812//GO:0050794//GO:0006811//GO:0043266//GO:0034765//GO:0065009//GO:0051234//GO:0015672//GO:0044085//GO:0051259//GO:0032412//GO:0051260//GO:0010959//GO:0034220//GO:0065007//GO:0098662//GO:0070271//GO:0051179//GO:0050789//GO:0043933//GO:0044699//GO:0034762//GO:0055085//GO:1902578//GO:0071805//GO:0098655//GO:0022898//GO:0009987//GO:0022607//GO:0098660//GO:0071840//GO:0006810//GO:0044763//GO:…	cation transport//regulation of cellular process//ion transport//regulation of potassium ion transport//regulation of ion transmembrane transport//regulation of molecular function//establishment of localization//monovalent inorganic cation transport//cellular component biogenesis//protein oligomerization//regulation of ion transmembrane transporter activity//protein homooligomerization//regulatio…	GO:1990351//GO:1902495//GO:0034702//GO:0008076//GO:0043234//GO:0016021//GO:0005737//GO:0016020//GO:0034703//GO:0048471//GO:0044424//GO:0005575//GO:0005887//GO:0044464//GO:0034705//GO:0098797//GO:0005622//GO:0031226//GO:0098796//GO:0044425//GO:0044459//GO:0005623//GO:0005886//GO:0031224//GO:0044444//GO:0032991//GO:0071944	transporter complex//transmembrane transporter complex//ion channel complex//voltage-gated potassium channel complex//protein complex//integral component of membrane//cytoplasm//membrane//cation channel complex//perinuclear region of cytoplasm//intracellular part//cellular_component//integral component of plasma membrane//cell part//potassium channel complex//plasma membrane protein complex//intr…	GO:0046873//GO:0015079//GO:0005215//GO:0022857//GO:0005244//GO:0022890//GO:0022832//GO:0022892//GO:0022803//GO:0022836//GO:0015267//GO:0022843//GO:0005267//GO:0008324//GO:0015075//GO:0005249//GO:0022838//GO:0003674//GO:0005261//GO:0015077//GO:0022891//GO:0005216	metal ion transmembrane transporter activity//potassium ion transmembrane transporter activity//transporter activity//transmembrane transporter activity//voltage-gated ion channel activity//inorganic cation transmembrane transporter activity//voltage-gated channel activity//substrate-specific transporter activity//passive transmembrane transporter activity//gated channel activity//channel activit…	--	--	KCNS2	potassium voltage-gated channel modifier subfamily S member 2 [Source:HGNC Symbol;Acc:HGNC:6301]
ENSAPLG00000000830	KB744198.1	+	214556	215179	624	32	34	37	73	85	73	4.106857247	3.901865229	3.976641068	9.191583852	9.484561712	9.080810253	3.995121181	9.252318606	73.00888221	36.03536364	1.0187	0.00055936	0.0087791	UP	GO:1902531//GO:0001817//GO:0009966//GO:0007166//GO:0032879//GO:0007154//GO:0045860//GO:0031401//GO:0060334//GO:0023057//GO:0045936//GO:0051716//GO:0008150//GO:0006468//GO:0042510//GO:1903530//GO:0009967//GO:0048523//GO:0050790//GO:0042325//GO:0032940//GO:0035556//GO:0018193//GO:0034341//GO:0006464//GO:0010604//GO:0018212//GO:0044238//GO:1901700//GO:0009719//GO:0071229//GO:0051338//GO:0032868//GO:…	regulation of intracellular signal transduction//regulation of cytokine production//regulation of signal transduction//cell surface receptor signaling pathway//regulation of localization//cell communication//positive regulation of protein kinase activity//positive regulation of protein modification process//regulation of interferon-gamma-mediated signaling pathway//negative regulation of signalin…	GO:0005623//GO:0005622//GO:0044464//GO:0044424//GO:0005575//GO:0005737	cell//intracellular//cell part//intracellular part//cellular_component//cytoplasm	GO:0004857//GO:0019899//GO:0019210//GO:0019900//GO:0005159//GO:0019207//GO:0003674//GO:0030234//GO:0098772//GO:0019901//GO:0005488//GO:0005102//GO:0005515	enzyme inhibitor activity//enzyme binding//kinase inhibitor activity//kinase binding//insulin-like growth factor receptor binding//kinase regulator activity//molecular_function//enzyme regulator activity//molecular function regulator//protein kinase binding//binding//receptor binding//protein binding	SOCS1; suppressor of cytokine signaling 1; K04694 suppressor of cytokine signaling 1	http://www.genome.jp/dbget-bin/www_bget?apla:101801940	SOCS1	suppressor of cytokine signaling 1 [Source:HGNC Symbol;Acc:HGNC:19383]
ENSAPLG00000000831	KB745802.1	-	1264	1383	120	3	0	0	3	12	2	2.002092908	0	0	1.964228878	6.962784128	1.293704474	0.667364303	3.406905827	4.991347566	1.119900805	2.1561	0.14019	0.51221	FALSE	--	--	--	--	--	--	--	--	--	--
ENSAPLG00000000832	KB743379.1	-	15691	16617	927	0	0	0	0	1	0	0	0	0	0	0.07511094	0	0	0.02503698	0.27216917	0	Inf	1	1	FALSE	GO:0009593//GO:0007165//GO:0050911//GO:0003008//GO:0050794//GO:0065007//GO:0007600//GO:0023052//GO:0050906//GO:0044707//GO:0051606//GO:0044699//GO:0007608//GO:0050789//GO:0042221//GO:0050877//GO:0050896//GO:0044763//GO:0009987//GO:0007186//GO:0044700//GO:0050907//GO:0007606//GO:0032501//GO:0007154//GO:0008150//GO:0051716	detection of chemical stimulus//signal transduction//detection of chemical stimulus involved in sensory perception of smell//system process//regulation of cellular process//biological regulation//sensory perception//signaling//detection of stimulus involved in sensory perception//single-multicellular organism process//detection of stimulus//single-organism process//sensory perception of smell//re…	GO:0016021//GO:0005575//GO:0016020//GO:0044464//GO:0005623//GO:0044425//GO:0071944//GO:0005886//GO:0031224	integral component of membrane//cellular_component//membrane//cell part//cell//membrane part//cell periphery//plasma membrane//intrinsic component of membrane	GO:0004984//GO:0004930//GO:0060089//GO:0004872//GO:0003674//GO:0038023//GO:0004871//GO:0004888	olfactory receptor activity//G-protein coupled receptor activity//molecular transducer activity//receptor activity//molecular_function//signaling receptor activity//signal transducer activity//transmembrane signaling receptor activity	--	--	--	--
ENSAPLG00000000833	KB743379.1	-	30083	31039	957	0	0	0	0	0	1	0	0	0	0	0	0.081109998	0	0.027036666	0.324319576	0	Inf	1	1	FALSE	GO:0032501//GO:0007606//GO:0050907//GO:0007154//GO:0051716//GO:0008150//GO:0044700//GO:0044699//GO:0007608//GO:0050789//GO:0042221//GO:0050877//GO:0044707//GO:0051606//GO:0009987//GO:0007186//GO:0050896//GO:0044763//GO:0003008//GO:0050794//GO:0009593//GO:0050911//GO:0007165//GO:0007600//GO:0023052//GO:0050906//GO:0065007	multicellular organismal process//sensory perception of chemical stimulus//detection of chemical stimulus involved in sensory perception//cell communication//cellular response to stimulus//biological_process//single organism signaling//single-organism process//sensory perception of smell//regulation of biological process//response to chemical//neurological system process//single-multicellular org…	GO:0005623//GO:0044425//GO:0031224//GO:0005886//GO:0071944//GO:0044464//GO:0016021//GO:0005575//GO:0016020	cell//membrane part//intrinsic component of membrane//plasma membrane//cell periphery//cell part//integral component of membrane//cellular_component//membrane	GO:0004871//GO:0038023//GO:0004888//GO:0003674//GO:0060089//GO:0004872//GO:0004930//GO:0004984	signal transducer activity//signaling receptor activity//transmembrane signaling receptor activity//molecular_function//molecular transducer activity//receptor activity//G-protein coupled receptor activity//olfactory receptor activity	--	--	--	--
ENSAPLG00000000834	KB744088.1	+	1378892	1379557	666	0	1	0	0	32	2	0	0.107523578	0	0	3.345481863	0.233099905	0.035841193	1.192860589	9.358052598	0.335920146	4.8	0.20977	0.62562	FALSE	GO:0070167//GO:0006357//GO:0051253//GO:0032501//GO:0010558//GO:0050673//GO:0009889//GO:0051094//GO:0031326//GO:0030278//GO:0009890//GO:0051216//GO:0050679//GO:0001656//GO:0060173//GO:0044238//GO:0072498//GO:0060348//GO:0048523//GO:0035108//GO:0019219//GO:0031327//GO:0035116//GO:0009059//GO:0048568//GO:0010604//GO:0030282//GO:0001654//GO:0061448//GO:0045944//GO:0001823//GO:0009887//GO:0008150//GO:…	regulation of biomineral tissue development//regulation of transcription from RNA polymerase II promoter//negative regulation of RNA metabolic process//multicellular organismal process//negative regulation of macromolecule biosynthetic process//epithelial cell proliferation//regulation of biosynthetic process//positive regulation of developmental process//regulation of cellular biosynthetic proce…	GO:0005623//GO:0005634//GO:0044464//GO:0043231//GO:0005622//GO:0005575//GO:0044424//GO:0043229//GO:0043227//GO:0043226	cell//nucleus//cell part//intracellular membrane-bounded organelle//intracellular//cellular_component//intracellular part//intracellular organelle//membrane-bounded organelle//organelle	GO:0043565//GO:0001071//GO:0044212//GO:0001012//GO:0001228//GO:0043169//GO:0046872//GO:1901363//GO:0003674//GO:0003700//GO:0000981//GO:0003677//GO:0043167//GO:0001067//GO:0000977//GO:0003676//GO:0097159//GO:0005488//GO:0000976//GO:0000975	sequence-specific DNA binding//nucleic acid binding transcription factor activity//transcription regulatory region DNA binding//RNA polymerase II regulatory region DNA binding//transcriptional activator activity, RNA polymerase II transcription regulatory region sequence-specific binding//cation binding//metal ion binding//heterocyclic compound binding//molecular_function//transcription factor ac…	--	--	--	--
ENSAPLG00000000835	KB791851.1	+	27	149	123	15	5	4	2	3	6	9.766306868	2.911004188	2.180992332	1.277547238	1.698240031	3.78645212	4.952767796	2.254079796	3.480210546	8.648669087	-1.3133	0.26738	0.69747	FALSE	--	--	--	--	--	--	--	--	--	--
ENSAPLG00000000836	KB742834.1	-	508942	510051	1110	55	48	56	47	63	43	3.96811207	3.09667905	3.383485402	3.326802064	3.951850451	3.006988778	3.48275884	3.428547098	47.96036064	55.82958244	-0.21919	0.49035	0.88682	FALSE	GO:0044707//GO:2000026//GO:0050793//GO:0003376//GO:0045602//GO:1901550//GO:0032652//GO:0044699//GO:0030856//GO:0050789//GO:0048519//GO:0044763//GO:0006954//GO:0032502//GO:0050896//GO:0007188//GO:0006950//GO:0007186//GO:0009987//GO:0009888//GO:0003158//GO:0006952//GO:0007165//GO:0061028//GO:0051239//GO:0032651//GO:0050794//GO:0090520//GO:0060284//GO:0065007//GO:0007275//GO:0001885//GO:0010721//GO:…	single-multicellular organism process//regulation of multicellular organismal development//regulation of developmental process//sphingosine-1-phosphate signaling pathway//negative regulation of endothelial cell differentiation//regulation of endothelial cell development//regulation of interleukin-1 production//single-organism process//regulation of epithelial cell differentiation//regulation of b…	GO:0016021//GO:0005575//GO:0016020//GO:0005623//GO:0044425//GO:0071944//GO:0005886//GO:0031224//GO:0044464	integral component of membrane//cellular_component//membrane//cell//membrane part//cell periphery//plasma membrane//intrinsic component of membrane//cell part	GO:0060089//GO:0050839//GO:0004872//GO:0032403//GO:0005102//GO:0004930//GO:0005515//GO:0005178//GO:0005488//GO:0045125//GO:0044877//GO:0038023//GO:0038036//GO:0004871//GO:0004888//GO:0003674	molecular transducer activity//cell adhesion molecule binding//receptor activity//protein complex binding//receptor binding//G-protein coupled receptor activity//protein binding//integrin binding//binding//bioactive lipid receptor activity//macromolecular complex binding//signaling receptor activity//sphingosine-1-phosphate receptor activity//signal transducer activity//transmembrane signaling re…	--	--	S1PR3	sphingosine-1-phosphate receptor 3 [Source:HGNC Symbol;Acc:HGNC:3167]
ENSAPLG00000000837	KB744335.1	-	12748	12906	159	190	179	185	169	211	208	95.69752264	80.61833862	78.03220208	83.51061141	92.39921075	101.5435965	84.78268778	92.48447288	185.5390483	194.3991075	-0.067299	0.71462	0.99518	FALSE	--	--	--	--	--	--	--	--	--	--
ENSAPLG00000000838	KB742397.1	+	1002317	1002391	75	13	18	11	7	19	15	13.88117749	17.18656873	9.836275419	7.333121144	17.63905312	15.52445369	13.63467388	13.49887599	12.5482574	14.66576803	-0.22497	0.77194	1	FALSE	--	--	--	--	--	--	--	--	--	--
ENSAPLG00000000839	KB814408.1	-	12	182	171	0	0	0	0	0	0	0	0	0	0	0	0	0	0	0	0	NA	NA	NA	NA	GO:0006508//GO:0008152//GO:0071704//GO:0043170//GO:0044238//GO:0019538//GO:0008150	proteolysis//metabolic process//organic substance metabolic process//macromolecule metabolic process//primary metabolic process//protein metabolic process//biological_process	--	--	GO:0046914//GO:0003824//GO:0005488//GO:0004222//GO:0008237//GO:0016787//GO:0070011//GO:0043167//GO:0008233//GO:0004175//GO:0043169//GO:0008270//GO:0046872//GO:0003674	transition metal ion binding//catalytic activity//binding//metalloendopeptidase activity//metallopeptidase activity//hydrolase activity//peptidase activity, acting on L-amino acid peptides//ion binding//peptidase activity//endopeptidase activity//cation binding//zinc ion binding//metal ion binding//molecular_function	--	--	--	--
ENSAPLG00000000840	KB745035.1	+	49862	49957	96	3	9	11	9	15	12	2.502616135	6.713503408	7.684590171	7.365858292	10.8793502	9.702783558	5.633569905	9.31599735	11.20440758	7.909484038	0.50241	0.49276	0.8879	FALSE	--	--	--	--	--	--	--	--	--	--
ENSAPLG00000000841	KB743379.1	+	51262	52266	1005	224	224	266	144	191	134	17.84950493	15.96099251	17.75067342	11.25766999	13.23275391	10.3496358	17.18705695	11.61335323	147.1236965	249.941401	-0.76456	1.95E-05	0.00049939	DOWN	GO:0003008//GO:0050794//GO:0009593//GO:0050911//GO:0007165//GO:0007600//GO:0023052//GO:0050906//GO:0065007//GO:0050789//GO:0044699//GO:0007608//GO:0050877//GO:0042221//GO:0044707//GO:0051606//GO:0007186//GO:0009987//GO:0050896//GO:0044763//GO:0044700//GO:0032501//GO:0007606//GO:0050907//GO:0007154//GO:0051716//GO:0008150	system process//regulation of cellular process//detection of chemical stimulus//detection of chemical stimulus involved in sensory perception of smell//signal transduction//sensory perception//signaling//detection of stimulus involved in sensory perception//biological regulation//regulation of biological process//single-organism process//sensory perception of smell//neurological system process//r…	GO:0016021//GO:0016020//GO:0005575//GO:0044464//GO:0044425//GO:0005623//GO:0031224//GO:0005886//GO:0071944	integral component of membrane//membrane//cellular_component//cell part//membrane part//cell//intrinsic component of membrane//plasma membrane//cell periphery	GO:0004930//GO:0004984//GO:0060089//GO:0004872//GO:0003674//GO:0004871//GO:0038023//GO:0004888	G-protein coupled receptor activity//olfactory receptor activity//molecular transducer activity//receptor activity//molecular_function//signal transducer activity//signaling receptor activity//transmembrane signaling receptor activity	olfactory receptor 52K2-like; K04257 olfactory receptor	http://www.genome.jp/dbget-bin/www_bget?apla:101795849	--	--
ENSAPLG00000000842	KB743191.1	-	39159	39821	663	0	0	0	0	0	0	0	0	0	0	0	0	0	0	0	0	NA	NA	NA	NA	--	--	--	--	--	--	--	--	--	--
ENSAPLG00000000843	KB742947.1	-	186517	186630	114	4	4	8	5	7	10	2.809954958	2.512656246	4.706351875	3.446015575	4.275393763	6.808970918	3.342987693	4.843460085	6.942843902	5.576010326	0.31629	0.7733	1	FALSE	--	--	--	--	--	--	--	--	--	--
ENSAPLG00000000844	KB743408.1	-	5969	6907	939	0	0	0	0	0	0	0	0	0	0	0	0	0	0	0	0	NA	NA	NA	NA	GO:0007165//GO:0050911//GO:0009593//GO:0050794//GO:0003008//GO:0065007//GO:0050906//GO:0007600//GO:0023052//GO:0051606//GO:0044707//GO:0042221//GO:0050877//GO:0044699//GO:0007608//GO:0050789//GO:0044763//GO:0050896//GO:0009987//GO:0007186//GO:0044700//GO:0050907//GO:0007606//GO:0032501//GO:0008150//GO:0051716//GO:0007154	signal transduction//detection of chemical stimulus involved in sensory perception of smell//detection of chemical stimulus//regulation of cellular process//system process//biological regulation//detection of stimulus involved in sensory perception//sensory perception//signaling//detection of stimulus//single-multicellular organism process//response to chemical//neurological system process//singl…	GO:0016021//GO:0005575//GO:0016020//GO:0044464//GO:0005623//GO:0044425//GO:0071944//GO:0005886//GO:0031224	integral component of membrane//cellular_component//membrane//cell part//cell//membrane part//cell periphery//plasma membrane//intrinsic component of membrane	GO:0004984//GO:0004930//GO:0060089//GO:0004872//GO:0003674//GO:0038023//GO:0004871//GO:0004888	olfactory receptor activity//G-protein coupled receptor activity//molecular transducer activity//receptor activity//molecular_function//signaling receptor activity//signal transducer activity//transmembrane signaling receptor activity	--	--	OR6A2	olfactory receptor family 6 subfamily A member 2 [Source:HGNC Symbol;Acc:HGNC:15301]
ENSAPLG00000000845	KB744170.1	+	793	885	93	0	0	0	0	0	0	0	0	0	0	0	0	0	0	0	0	NA	NA	NA	NA	--	--	--	--	--	--	--	--	--	--
ENSAPLG00000000846	KB743191.1	+	144765	144962	198	0	0	0	0	0	0	0	0	0	0	0	0	0	0	0	0	NA	NA	NA	NA	--	--	--	--	--	--	--	--	--	--
ENSAPLG00000000847	KB743379.1	+	68557	69615	1059	0	0	0	0	0	0	0	0	0	0	0	0	0	0	0	0	NA	NA	NA	NA	GO:0050794//GO:0003008//GO:0050911//GO:0007165//GO:0009593//GO:0050906//GO:0007600//GO:0023052//GO:0065007//GO:0050877//GO:0042221//GO:0044699//GO:0007608//GO:0050789//GO:0051606//GO:0044707//GO:0007186//GO:0009987//GO:0044763//GO:0050896//GO:0044700//GO:0032501//GO:0007606//GO:0050907//GO:0051716//GO:0008150//GO:0007154	regulation of cellular process//system process//detection of chemical stimulus involved in sensory perception of smell//signal transduction//detection of chemical stimulus//detection of stimulus involved in sensory perception//sensory perception//signaling//biological regulation//neurological system process//response to chemical//single-organism process//sensory perception of smell//regulation of…	GO:0016021//GO:0005575//GO:0016020//GO:0044464//GO:0005623//GO:0044425//GO:0031224//GO:0005886//GO:0071944	integral component of membrane//cellular_component//membrane//cell part//cell//membrane part//intrinsic component of membrane//plasma membrane//cell periphery	GO:0004930//GO:0004984//GO:0060089//GO:0004872//GO:0003674//GO:0004871//GO:0038023//GO:0004888	G-protein coupled receptor activity//olfactory receptor activity//molecular transducer activity//receptor activity//molecular_function//signal transducer activity//signaling receptor activity//transmembrane signaling receptor activity	--	--	--	--
ENSAPLG00000000848	KB743191.1	+	149788	150186	399	0	0	0	0	0	0	0	0	0	0	0	0	0	0	0	0	NA	NA	NA	NA	GO:0008150//GO:0016043//GO:0007010//GO:0009987//GO:0006996//GO:0071840	biological_process//cellular component organization//cytoskeleton organization//cellular process//organelle organization//cellular component organization or biogenesis	GO:0043232//GO:0005623//GO:0044446//GO:0045111//GO:0032991//GO:0044464//GO:0005622//GO:0005882//GO:0044430//GO:0043234//GO:0044424//GO:0005575//GO:0043228//GO:0043229//GO:0005856//GO:0044422//GO:0043226	intracellular non-membrane-bounded organelle//cell//intracellular organelle part//intermediate filament cytoskeleton//macromolecular complex//cell part//intracellular//intermediate filament//cytoskeletal part//protein complex//intracellular part//cellular_component//non-membrane-bounded organelle//intracellular organelle//cytoskeleton//organelle part//organelle	GO:0005200//GO:0003674//GO:0005198	structural constituent of cytoskeleton//molecular_function//structural molecule activity	--	--	--	--
ENSAPLG00000000849	KB743408.1	-	14475	15422	948	0	0	2	0	0	0	0	0	0.141488427	0	0	0	0.047162809	0	0	0.684782168	#NAME?	0.6992	0.98685	FALSE	GO:0044700//GO:0050907//GO:0032501//GO:0007606//GO:0051716//GO:0008150//GO:0007154//GO:0050911//GO:0007165//GO:0009593//GO:0050794//GO:0003008//GO:0065007//GO:0050906//GO:0023052//GO:0007600//GO:0051606//GO:0044707//GO:0042221//GO:0050877//GO:0050789//GO:0007608//GO:0044699//GO:0044763//GO:0050896//GO:0009987//GO:0007186	single organism signaling//detection of chemical stimulus involved in sensory perception//multicellular organismal process//sensory perception of chemical stimulus//cellular response to stimulus//biological_process//cell communication//detection of chemical stimulus involved in sensory perception of smell//signal transduction//detection of chemical stimulus//regulation of cellular process//system…	GO:0044464//GO:0044425//GO:0005623//GO:0071944//GO:0031224//GO:0005886//GO:0016021//GO:0016020//GO:0005575	cell part//membrane part//cell//cell periphery//intrinsic component of membrane//plasma membrane//integral component of membrane//membrane//cellular_component	GO:0003674//GO:0038023//GO:0004871//GO:0004888//GO:0004984//GO:0004930//GO:0060089//GO:0004872	molecular_function//signaling receptor activity//signal transducer activity//transmembrane signaling receptor activity//olfactory receptor activity//G-protein coupled receptor activity//molecular transducer activity//receptor activity	--	--	OR6B1	olfactory receptor family 6 subfamily B member 1 [Source:HGNC Symbol;Acc:HGNC:8354]
ENSAPLG00000000850	KB742947.1	+	266462	267445	984	0	0	0	0	0	0	0	0	0	0	0	0	0	0	0	0	NA	NA	NA	NA	GO:0030801//GO:0010556//GO:0044707//GO:0032680//GO:0090304//GO:0051252//GO:0006366//GO:0080090//GO:0044699//GO:0044237//GO:0046058//GO:0071704//GO:0097659//GO:0009416//GO:0050789//GO:0048519//GO:0071706//GO:0046483//GO:0010467//GO:0006140//GO:0009260//GO:0006725//GO:0001818//GO:1903508//GO:0050877//GO:0010647//GO:0050896//GO:0006753//GO:0010646//GO:0032720//GO:0010562//GO:0019222//GO:1903506//GO:…	positive regulation of cyclic nucleotide metabolic process//regulation of macromolecule biosynthetic process//single-multicellular organism process//regulation of tumor necrosis factor production//nucleic acid metabolic process//regulation of RNA metabolic process//transcription from RNA polymerase II promoter//regulation of primary metabolic process//single-organism process//cellular metabolic p…	GO:0016021//GO:0005575//GO:0016020//GO:0005623//GO:0044425//GO:0071944//GO:0005886//GO:0031224//GO:0044464//GO:0005622	integral component of membrane//cellular_component//membrane//cell//membrane part//cell periphery//plasma membrane//intrinsic component of membrane//cell part//intracellular	GO:0060089//GO:0004977//GO:0044389//GO:0004872//GO:0001653//GO:0005515//GO:0004930//GO:0005488//GO:0038023//GO:0004980//GO:0004871//GO:0019899//GO:0004888//GO:0031625//GO:0008528//GO:0003674	molecular transducer activity//melanocortin receptor activity//ubiquitin-like protein ligase binding//receptor activity//peptide receptor activity//protein binding//G-protein coupled receptor activity//binding//signaling receptor activity//melanocyte-stimulating hormone receptor activity//signal transducer activity//enzyme binding//transmembrane signaling receptor activity//ubiquitin protein liga…	--	--	--	--
ENSAPLG00000000851	KB743923.1	-	85029	85118	90	0	0	0	0	0	0	0	0	0	0	0	0	0	0	0	0	NA	NA	NA	NA	--	--	--	--	--	--	--	--	--	--
ENSAPLG00000000852	KB775051.1	+	7	96	90	0	0	0	0	0	0	0	0	0	0	0	0	0	0	0	0	NA	NA	NA	NA	--	--	--	--	--	--	--	--	--	--
ENSAPLG00000000853	KB743581.1	+	65783	65875	93	0	0	0	0	0	0	0	0	0	0	0	0	0	0	0	0	NA	NA	NA	NA	GO:0040007//GO:0008150	growth//biological_process	GO:0005737//GO:0005575//GO:0044424//GO:0005623//GO:0044464//GO:0005622	cytoplasm//cellular_component//intracellular part//cell//cell part//intracellular	--	--	--	--	--	--
ENSAPLG00000000854	KB745437.1	-	2412	3038	338	96	107	102	91	152	149	22.74567091	22.66966042	20.23870548	21.15323407	31.31192862	34.21810059	21.88467893	28.8944211	122.3525746	106.7041719	0.19743	0.33736	0.764	FALSE	--	--	--	--	--	--	--	--	--	--
ENSAPLG00000000855	KB743408.1	-	21171	22106	936	0	0	0	0	0	0	0	0	0	0	0	0	0	0	0	0	NA	NA	NA	NA	GO:0044707//GO:0051606//GO:0044699//GO:0007608//GO:0050789//GO:0042221//GO:0050877//GO:0050896//GO:0044763//GO:0009987//GO:0007186//GO:0009593//GO:0007165//GO:0050911//GO:0003008//GO:0050794//GO:0065007//GO:0007600//GO:0023052//GO:0050906//GO:0050907//GO:0007606//GO:0032501//GO:0007154//GO:0008150//GO:0051716//GO:0044700	single-multicellular organism process//detection of stimulus//single-organism process//sensory perception of smell//regulation of biological process//response to chemical//neurological system process//response to stimulus//single-organism cellular process//cellular process//G-protein coupled receptor signaling pathway//detection of chemical stimulus//signal transduction//detection of chemical sti…	GO:0016021//GO:0005575//GO:0016020//GO:0005623//GO:0044425//GO:0071944//GO:0005886//GO:0031224//GO:0044464	integral component of membrane//cellular_component//membrane//cell//membrane part//cell periphery//plasma membrane//intrinsic component of membrane//cell part	GO:0060089//GO:0004872//GO:0004984//GO:0004930//GO:0038023//GO:0004871//GO:0004888//GO:0003674	molecular transducer activity//receptor activity//olfactory receptor activity//G-protein coupled receptor activity//signaling receptor activity//signal transducer activity//transmembrane signaling receptor activity//molecular_function	--	--	--	--
ENSAPLG00000000856	KB774553.1	-	16	105	90	0	2	0	0	0	0	0	1.591348956	0	0	0	0	0.530449652	0	0	0.671840291	#NAME?	0.70145	0.98685	FALSE	GO:0019637//GO:0008150//GO:0006644//GO:0044710//GO:0044238//GO:0008152//GO:0006629//GO:0006796//GO:0006793//GO:0009987//GO:0044763//GO:0044237//GO:0044255//GO:0044699//GO:0071704	organophosphate metabolic process//biological_process//phospholipid metabolic process//single-organism metabolic process//primary metabolic process//metabolic process//lipid metabolic process//phosphate-containing compound metabolic process//phosphorus metabolic process//cellular process//single-organism cellular process//cellular metabolic process//cellular lipid metabolic process//single-organi…	--	--	GO:0016746//GO:0016740//GO:0003674//GO:0003824	transferase activity, transferring acyl groups//transferase activity//molecular_function//catalytic activity	--	--	--	--
ENSAPLG00000000857	KB743446.1	+	29266	36830	1590	152	216	166	115	186	149	7.655801811	9.728246448	7.001808403	5.682674741	8.145143697	7.274036479	8.128618887	7.033951639	140.2197534	186.1373121	-0.40868	0.033405	0.20948	FALSE	GO:0055085//GO:1902578//GO:0042221//GO:0051179//GO:0044699//GO:0006810//GO:0044765//GO:0044763//GO:0050896//GO:0009987//GO:0051234//GO:0006855//GO:0008150//GO:0015893//GO:0042493	transmembrane transport//single-organism localization//response to chemical//localization//single-organism process//transport//single-organism transport//single-organism cellular process//response to stimulus//cellular process//establishment of localization//drug transmembrane transport//biological_process//drug transport//response to drug	GO:0016021//GO:0016020//GO:0005575//GO:0044425//GO:0031224	integral component of membrane//membrane//cellular_component//membrane part//intrinsic component of membrane	GO:0015297//GO:0090484//GO:0005215//GO:0015238//GO:0022857//GO:0015291//GO:0022804//GO:0003674	antiporter activity//drug transporter activity//transporter activity//drug transmembrane transporter activity//transmembrane transporter activity//secondary active transmembrane transporter activity//active transmembrane transporter activity//molecular_function	--	--	--	--
ENSAPLG00000000858	KB817713.1	-	300	857	558	2	5	4	3	6	3	0.28703841	0.641672966	0.480756374	0.422414812	0.748686465	0.417324024	0.469822583	0.529475101	3.68265212	3.7957656	-0.043646	1	1	FALSE	GO:0007165//GO:0050794//GO:0065007//GO:0023052//GO:0050789//GO:0044699//GO:0050896//GO:0044763//GO:0009987//GO:0007186//GO:0044700//GO:0007154//GO:0008150//GO:0051716	signal transduction//regulation of cellular process//biological regulation//signaling//regulation of biological process//single-organism process//response to stimulus//single-organism cellular process//cellular process//G-protein coupled receptor signaling pathway//single organism signaling//cell communication//biological_process//cellular response to stimulus	GO:0016021//GO:0016020//GO:0005575//GO:0044425//GO:0031224	integral component of membrane//membrane//cellular_component//membrane part//intrinsic component of membrane	GO:0004930//GO:0060089//GO:0004872//GO:0003674//GO:0038023//GO:0004871//GO:0004888	G-protein coupled receptor activity//molecular transducer activity//receptor activity//molecular_function//signaling receptor activity//signal transducer activity//transmembrane signaling receptor activity	--	--	--	--
ENSAPLG00000000859	KB742944.1	-	189547	190617	1071	0	0	0	0	0	0	0	0	0	0	0	0	0	0	0	0	NA	NA	NA	NA	GO:0044700//GO:0008150//GO:0051716//GO:0007154//GO:0050907//GO:0007606//GO:0032501//GO:0065007//GO:0050906//GO:0023052//GO:0007600//GO:0007165//GO:0050911//GO:0009593//GO:0050794//GO:0003008//GO:0044763//GO:0050896//GO:0007186//GO:0009987//GO:0051606//GO:0044707//GO:0050877//GO:0042221//GO:0050789//GO:0007608//GO:0044699	single organism signaling//biological_process//cellular response to stimulus//cell communication//detection of chemical stimulus involved in sensory perception//sensory perception of chemical stimulus//multicellular organismal process//biological regulation//detection of stimulus involved in sensory perception//signaling//sensory perception//signal transduction//detection of chemical stimulus inv…	GO:0044464//GO:0071944//GO:0005886//GO:0031224//GO:0044425//GO:0005623//GO:0016020//GO:0005575//GO:0016021	cell part//cell periphery//plasma membrane//intrinsic component of membrane//membrane part//cell//membrane//cellular_component//integral component of membrane	GO:0003674//GO:0004888//GO:0038023//GO:0004871//GO:0004984//GO:0004930//GO:0004872//GO:0060089	molecular_function//transmembrane signaling receptor activity//signaling receptor activity//signal transducer activity//olfactory receptor activity//G-protein coupled receptor activity//receptor activity//molecular transducer activity	--	--	--	--
ENSAPLG00000000860	KB742873.1	-	1071667	1119426	3918	398	535	399	355	454	425	8.135099309	9.778388493	6.829795859	7.118951012	8.068157208	8.419975522	8.24776122	7.869027914	388.8075636	464.9048271	-0.25788	0.068964	0.33797	FALSE	GO:0030154//GO:0048667//GO:1990138//GO:0007409//GO:0032989//GO:0044700//GO:0048468//GO:0048731//GO:0048869//GO:0000902//GO:0032990//GO:0016043//GO:0030182//GO:0000904//GO:0032501//GO:0007154//GO:0051716//GO:0030030//GO:0008150//GO:0031175//GO:0007399//GO:0007165//GO:0061564//GO:0050794//GO:0048812//GO:0048858//GO:0007275//GO:0065007//GO:0048589//GO:0023052//GO:0048856//GO:0044767//GO:0060560//GO:…	cell differentiation//cell morphogenesis involved in neuron differentiation//neuron projection extension//axonogenesis//cellular component morphogenesis//single organism signaling//cell development//system development//cellular developmental process//cell morphogenesis//cell part morphogenesis//cellular component organization//neuron differentiation//cell morphogenesis involved in differentiation…	GO:0031252//GO:0044464//GO:0005623//GO:0005575	cell leading edge//cell part//cell//cellular_component	--	--	--	--	RAPH1	Ras association (RalGDS/AF-6) and pleckstrin homology domains 1 [Source:HGNC Symbol;Acc:HGNC:14436]
ENSAPLG00000000861	KB742685.1	-	66616	66810	195	36	28	40	37	58	33	14.78468609	10.28256249	13.75702856	14.90799353	20.70981946	13.1360762	12.94142571	16.2512964	39.76739112	36.54021709	0.1221	0.69032	0.98685	FALSE	--	--	--	--	--	--	--	--	--	--
ENSAPLG00000000862	KB743211.1	-	11305	15136	498	6	7	3	3	11	6	0.964864052	1.006576147	0.404009122	0.473308163	1.537964366	0.935208054	0.79181644	0.982160194	6.016456699	5.61841588	0.098751	0.91759	1	FALSE	--	--	GO:0016021//GO:0016020//GO:0005575//GO:0044425//GO:0031224	integral component of membrane//membrane//cellular_component//membrane part//intrinsic component of membrane	--	--	--	--	TMEM154	transmembrane protein 154 [Source:HGNC Symbol;Acc:HGNC:26489]
ENSAPLG00000000863	KB742404.1	-	1982805	1982975	171	0	0	0	0	0	0	0	0	0	0	0	0	0	0	0	0	NA	NA	NA	NA	--	--	--	--	--	--	--	--	--	--
ENSAPLG00000000864	KB743653.1	-	243128	244901	237	0	0	1	1	0	2	0	0	0.282976853	0.331515422	0	0.65504024	0.094325618	0.328851888	1.007531942	0.342391084	1.5571	0.82825	1	FALSE	--	--	--	--	--	--	--	--	--	--
ENSAPLG00000000865	KB743230.1	+	302657	311060	3201	257	362	306	296	389	325	6.429714181	8.09843002	6.411136317	7.265376418	8.46149024	7.881048813	6.979760173	7.869305157	317.5099353	322.3129333	-0.02166	0.86561	1	FALSE	GO:0030154//GO:1901701//GO:0006979//GO:0048518//GO:0032526//GO:0033993//GO:0045927//GO:0048869//GO:0048522//GO:0048731//GO:0033554//GO:0016043//GO:0030307//GO:0071229//GO:0010941//GO:1901700//GO:0030182//GO:0008219//GO:0032501//GO:0010033//GO:0051716//GO:0008150//GO:0048523//GO:0071300//GO:0007399//GO:0040008//GO:0050794//GO:0071310//GO:0071396//GO:0065007//GO:0007275//GO:0001101//GO:0060548//GO:…	cell differentiation//cellular response to oxygen-containing compound//response to oxidative stress//positive regulation of biological process//response to retinoic acid//response to lipid//positive regulation of growth//cellular developmental process//positive regulation of cellular process//system development//cellular response to stress//cellular component organization//positive regulation of …	--	--	GO:0046872//GO:1901363//GO:0003674//GO:0043169//GO:0097159//GO:0003676//GO:0005488//GO:0003677//GO:0043167	metal ion binding//heterocyclic compound binding//molecular_function//cation binding//organic cyclic compound binding//nucleic acid binding//binding//DNA binding//ion binding	--	--	ADNP2	ADNP homeobox 2 [Source:HGNC Symbol;Acc:HGNC:23803]
ENSAPLG00000000866	KB757246.1	-	3	98	96	0	0	0	0	0	0	0	0	0	0	0	0	0	0	0	0	NA	NA	NA	NA	--	--	--	--	--	--	--	--	--	--
ENSAPLG00000000867	KB781669.1	-	4	129	126	82	62	55	48	77	74	52.11797411	35.2370126	29.27462922	29.93110671	42.55034745	45.58768148	38.87653864	39.35637855	62.18352866	70.26918063	-0.17636	0.58912	0.93889	FALSE	GO:0043412//GO:0044237//GO:0071704//GO:0018214//GO:0036211//GO:0018200//GO:0009987//GO:0017187//GO:0008152//GO:0044267//GO:0044238//GO:0019538//GO:0008150//GO:0006464//GO:0018193//GO:0044260//GO:0043170	macromolecule modification//cellular metabolic process//organic substance metabolic process//protein carboxylation//protein modification process//peptidyl-glutamic acid modification//cellular process//peptidyl-glutamic acid carboxylation//metabolic process//cellular protein metabolic process//primary metabolic process//protein metabolic process//biological_process//cellular protein modification p…	--	--	GO:0016829//GO:0003824//GO:0008488//GO:0016830//GO:0016831//GO:0003674	lyase activity//catalytic activity//gamma-glutamyl carboxylase activity//carbon-carbon lyase activity//carboxy-lyase activity//molecular_function	--	--	--	--
ENSAPLG00000000868	KB742932.1	-	595594	611024	1647	123	170	204	118	146	110	5.980751127	7.391511544	8.306839649	5.629119796	6.172231224	5.184243795	7.22636744	5.661864939	117.7612015	172.8701389	-0.55382	0.0092747	0.082017	FALSE	GO:0006814//GO:0006810//GO:0044765//GO:0044763//GO:0098660//GO:0009987//GO:1902578//GO:0098655//GO:0055085//GO:1902600//GO:0044699//GO:0015992//GO:0051179//GO:0098662//GO:0034220//GO:0051234//GO:0015672//GO:0006812//GO:0006811//GO:0006818//GO:0008150//GO:0030001	sodium ion transport//transport//single-organism transport//single-organism cellular process//inorganic ion transmembrane transport//cellular process//single-organism localization//cation transmembrane transport//transmembrane transport//hydrogen ion transmembrane transport//single-organism process//proton transport//localization//inorganic cation transmembrane transport//ion transmembrane transp…	GO:0016020//GO:0044424//GO:0031966//GO:0005575//GO:0005737//GO:0016021//GO:0044422//GO:0043226//GO:0043227//GO:0044429//GO:0005740//GO:0043229//GO:0044444//GO:0031224//GO:0031975//GO:0044425//GO:0005623//GO:0044446//GO:0005739//GO:0031967//GO:0031090//GO:0005622//GO:0043231//GO:0044464	membrane//intracellular part//mitochondrial membrane//cellular_component//cytoplasm//integral component of membrane//organelle part//organelle//membrane-bounded organelle//mitochondrial part//mitochondrial envelope//intracellular organelle//cytoplasmic part//intrinsic component of membrane//envelope//membrane part//cell//intracellular organelle part//mitochondrion//organelle envelope//organelle m…	GO:0015297//GO:0022892//GO:0022890//GO:0015078//GO:0022857//GO:0015299//GO:0005215//GO:0022891//GO:0022804//GO:0015077//GO:0015291//GO:0003674//GO:0015298//GO:0008324//GO:0015075	antiporter activity//substrate-specific transporter activity//inorganic cation transmembrane transporter activity//hydrogen ion transmembrane transporter activity//transmembrane transporter activity//solute:proton antiporter activity//transporter activity//substrate-specific transmembrane transporter activity//active transmembrane transporter activity//monovalent inorganic cation transmembrane tr…	--	--	--	--
ENSAPLG00000000869	KB742404.1	-	2666925	2667353	429	0	0	0	0	0	0	0	0	0	0	0	0	0	0	0	0	NA	NA	NA	NA	--	--	--	--	--	--	--	--	--	--
ENSAPLG00000000870	KB742834.1	-	666225	666386	162	1	0	0	2	0	0	0.494343928	0	0	0.969989569	0	0	0.164781309	0.323329856	0.717785581	0.373300268	0.94322	1	1	FALSE	GO:0050877//GO:0044699//GO:0048871//GO:0044707//GO:0045494//GO:0003008//GO:0007600//GO:0065007//GO:0001894//GO:0032501//GO:0001895//GO:0008150//GO:0065008//GO:0042592//GO:0060249	neurological system process//single-organism process//multicellular organismal homeostasis//single-multicellular organism process//photoreceptor cell maintenance//system process//sensory perception//biological regulation//tissue homeostasis//multicellular organismal process//retina homeostasis//biological_process//regulation of biological quality//homeostatic process//anatomical structure homeost…	--	--	--	--	--	--	--	--
ENSAPLG00000000871	KB742685.1	+	915442	915582	141	1	0	0	0	0	0	0.567969619	0	0	0	0	0	0.189323206	0	0	0.373300268	#NAME?	0.9837	1	FALSE	--	--	--	--	--	--	--	--	--	--
ENSAPLG00000000872	KB742594.1	-	502296	508912	1956	209	244	262	229	256	238	8.557002408	8.933032483	8.98321305	9.198536054	9.112846302	9.444836347	8.82441598	9.252072901	229.0498156	249.6907356	-0.12448	0.41563	0.83441	FALSE	GO:0042254//GO:0016043//GO:0034622//GO:0042255//GO:0008150//GO:0022613//GO:0022618//GO:0044085//GO:0000027//GO:0042273//GO:0043933//GO:0070925//GO:0009987//GO:0022607//GO:0065003//GO:0071840//GO:0071826//GO:0006996	ribosome biogenesis//cellular component organization//cellular macromolecular complex assembly//ribosome assembly//biological_process//ribonucleoprotein complex biogenesis//ribonucleoprotein complex assembly//cellular component biogenesis//ribosomal large subunit assembly//ribosomal large subunit biogenesis//macromolecular complex subunit organization//organelle assembly//cellular process//cellul…	GO:0044464//GO:0043231//GO:0005622//GO:0005623//GO:0005634//GO:0043229//GO:0043227//GO:0043226//GO:0005575//GO:0044424	cell part//intracellular membrane-bounded organelle//intracellular//cell//nucleus//intracellular organelle//membrane-bounded organelle//organelle//cellular_component//intracellular part	GO:0003674//GO:0016817//GO:0016887//GO:0017111//GO:0003824//GO:0016818//GO:0016787//GO:0016462	molecular_function//hydrolase activity, acting on acid anhydrides//ATPase activity//nucleoside-triphosphatase activity//catalytic activity//hydrolase activity, acting on acid anhydrides, in phosphorus-containing anhydrides//hydrolase activity//pyrophosphatase activity	--	--	--	--
ENSAPLG00000000873	KB742685.1	-	948196	948585	390	164	172	175	130	193	203	33.67622942	31.5821562	30.09349997	26.18971837	34.45685479	40.40338589	31.78396187	33.68331968	165.0215865	178.9179487	-0.11664	0.55122	0.92301	FALSE	--	--	--	--	GO:0046872//GO:0003674//GO:0043169//GO:0043167//GO:0005488	metal ion binding//molecular_function//cation binding//ion binding//binding	--	--	--	--
ENSAPLG00000000874	KB811549.1	+	22	546	525	223	197	187	147	221	203	34.01651188	26.8710638	23.88809745	21.99936343	29.31000557	30.01394381	28.25855771	27.10777093	178.7435007	213.4493612	-0.256	0.17506	0.57238	FALSE	GO:0036211//GO:0009987//GO:0044237//GO:0043412//GO:0071704//GO:0070647//GO:0008152//GO:0044267//GO:0008150//GO:0006464//GO:0044238//GO:0019538//GO:0043170//GO:0032446//GO:0016567//GO:0044260	protein modification process//cellular process//cellular metabolic process//macromolecule modification//organic substance metabolic process//protein modification by small protein conjugation or removal//metabolic process//cellular protein metabolic process//biological_process//cellular protein modification process//primary metabolic process//protein metabolic process//macromolecule metabolic proc…	GO:0031463//GO:0005575//GO:0044424//GO:0000151//GO:0043234//GO:0032991//GO:0031461//GO:0005623//GO:1990234//GO:0005622//GO:1902494//GO:0044464	Cul3-RING ubiquitin ligase complex//cellular_component//intracellular part//ubiquitin ligase complex//protein complex//macromolecular complex//cullin-RING ubiquitin ligase complex//cell//transferase complex//intracellular//catalytic complex//cell part	GO:0005488//GO:0005515//GO:0003674//GO:0008134	binding//protein binding//molecular_function//transcription factor binding	--	--	--	--
ENSAPLG00000000875	KB743475.1	+	117882	118904	1023	47	45	75	54	59	49	3.679310525	3.150030925	4.916826556	4.147345431	4.01568195	3.717977668	3.915389335	3.960335017	51.32985095	58.34085045	-0.18471	0.50559	0.89579	FALSE	GO:0044700//GO:0007154//GO:0008150//GO:0051716//GO:0050794//GO:0007165//GO:0023052//GO:0065007//GO:0050789//GO:0044699//GO:0009987//GO:0007186//GO:0050896//GO:0044763	single organism signaling//cell communication//biological_process//cellular response to stimulus//regulation of cellular process//signal transduction//signaling//biological regulation//regulation of biological process//single-organism process//cellular process//G-protein coupled receptor signaling pathway//response to stimulus//single-organism cellular process	GO:0044464//GO:0044425//GO:0005623//GO:0005886//GO:0031224//GO:0071944//GO:0016021//GO:0016020//GO:0005575	cell part//membrane part//cell//plasma membrane//intrinsic component of membrane//cell periphery//integral component of membrane//membrane//cellular_component	GO:0003674//GO:0004871//GO:0038023//GO:0004888//GO:0004930//GO:0060089//GO:0004872	molecular_function//signal transducer activity//signaling receptor activity//transmembrane signaling receptor activity//G-protein coupled receptor activity//molecular transducer activity//receptor activity	--	--	LPAR6	lysophosphatidic acid receptor 6 [Source:HGNC Symbol;Acc:HGNC:15520]
ENSAPLG00000000876	KB743408.1	-	30148	31056	909	0	0	0	0	0	0	0	0	0	0	0	0	0	0	0	0	NA	NA	NA	NA	GO:0044700//GO:0051716//GO:0008150//GO:0007154//GO:0032501//GO:0007606//GO:0050907//GO:0050906//GO:0023052//GO:0007600//GO:0065007//GO:0050794//GO:0003008//GO:0050911//GO:0007165//GO:0009593//GO:0007186//GO:0009987//GO:0044763//GO:0050896//GO:0050877//GO:0042221//GO:0007608//GO:0044699//GO:0050789//GO:0051606//GO:0044707	single organism signaling//cellular response to stimulus//biological_process//cell communication//multicellular organismal process//sensory perception of chemical stimulus//detection of chemical stimulus involved in sensory perception//detection of stimulus involved in sensory perception//signaling//sensory perception//biological regulation//regulation of cellular process//system process//detecti…	GO:0044464//GO:0031224//GO:0005886//GO:0071944//GO:0005623//GO:0044425//GO:0005575//GO:0016020//GO:0016021	cell part//intrinsic component of membrane//plasma membrane//cell periphery//cell//membrane part//cellular_component//membrane//integral component of membrane	GO:0003674//GO:0004888//GO:0004871//GO:0038023//GO:0004930//GO:0004984//GO:0004872//GO:0060089	molecular_function//transmembrane signaling receptor activity//signal transducer activity//signaling receptor activity//G-protein coupled receptor activity//olfactory receptor activity//receptor activity//molecular transducer activity	--	--	--	--
ENSAPLG00000000877	KB744170.1	+	87692	87802	111	0	0	0	0	0	0	0	0	0	0	0	0	0	0	0	0	NA	NA	NA	NA	--	--	--	--	--	--	--	--	--	--
ENSAPLG00000000878	KB743366.1	-	49188	49670	483	5	3	3	3	9	4	0.829023978	0.444786975	0.416555989	0.488007175	1.297413192	0.642834521	0.563455648	0.809418296	4.823479207	3.901435029	0.30607	0.77179	1	FALSE	GO:0051239//GO:0045667//GO:0050794//GO:0065007//GO:0045595//GO:0044767//GO:0044707//GO:0050793//GO:0045668//GO:0050789//GO:0048519//GO:0044699//GO:0032502//GO:0044763//GO:0001503//GO:0009987//GO:0030154//GO:0051241//GO:0045596//GO:0048869//GO:0030279//GO:0001649//GO:0051093//GO:0032501//GO:0030278//GO:0008150//GO:0048523	regulation of multicellular organismal process//regulation of osteoblast differentiation//regulation of cellular process//biological regulation//regulation of cell differentiation//single-organism developmental process//single-multicellular organism process//regulation of developmental process//negative regulation of osteoblast differentiation//regulation of biological process//negative regulatio…	GO:0043229//GO:0043226//GO:0043227//GO:0005737//GO:0044424//GO:0005575//GO:0043231//GO:0044464//GO:0005622//GO:0005634//GO:0005623	intracellular organelle//organelle//membrane-bounded organelle//cytoplasm//intracellular part//cellular_component//intracellular membrane-bounded organelle//cell part//intracellular//nucleus//cell	GO:0005515//GO:0005488//GO:0003674//GO:0046983	protein binding//binding//molecular_function//protein dimerization activity	--	--	--	--
ENSAPLG00000000879	KB743221.1	+	48025	48156	132	17	17	13	12	23	16	10.31381195	9.222590541	6.604937007	7.142650465	12.13212386	9.408759814	8.713779832	9.561178046	15.75571761	16.50783113	-0.067275	0.98794	1	FALSE	--	--	GO:0044425//GO:0031224//GO:0016021//GO:0005575//GO:0016020	membrane part//intrinsic component of membrane//integral component of membrane//cellular_component//membrane	--	--	--	--	--	--
ENSAPLG00000000880	KB742685.1	+	1312136	1312246	111	5	7	6	5	11	3	3.607374609	4.515990281	3.625162931	3.539151131	6.900056343	2.097899148	3.91617594	4.179035541	5.761283553	6.272288863	-0.1226	1	1	FALSE	--	--	--	--	GO:0003674//GO:1901363//GO:0000166//GO:0005488//GO:0097159//GO:1901265//GO:0036094	molecular_function//heterocyclic compound binding//nucleotide binding//binding//organic cyclic compound binding//nucleoside phosphate binding//small molecule binding	--	--	--	--
ENSAPLG00000000881	KB743221.1	+	173518	174171	654	15	18	14	9	34	14	1.836782484	1.97093678	1.43565321	1.081226905	3.61979603	1.661638774	1.747790825	2.120887236	17.02426096	16.43954182	0.050422	0.84765	1	FALSE	--	--	GO:0005815//GO:0071944//GO:0005813//GO:0005886//GO:0005634//GO:0005623//GO:0043232//GO:0044446//GO:0044430//GO:0005622//GO:0043231//GO:0044464//GO:0005575//GO:0044424//GO:0016020//GO:0005737//GO:0015630//GO:0044422//GO:0043226//GO:0043227//GO:0005856//GO:0043229//GO:0043228	microtubule organizing center//cell periphery//centrosome//plasma membrane//nucleus//cell//intracellular non-membrane-bounded organelle//intracellular organelle part//cytoskeletal part//intracellular//intracellular membrane-bounded organelle//cell part//cellular_component//intracellular part//membrane//cytoplasm//microtubule cytoskeleton//organelle part//organelle//membrane-bounded organelle//cyt…	--	--	--	--	HYLS1	HYLS1, centriolar and ciliogenesis associated [Source:HGNC Symbol;Acc:HGNC:26558]
ENSAPLG00000000882	KB745806.1	-	399943	400623	681	28	48	34	57	53	68	3.29272255	5.047450433	3.348351665	6.576272895	5.418906884	7.750828569	3.896174883	6.582002783	56.93558624	38.21787135	0.57508	0.080644	0.37169	FALSE	GO:0042981//GO:0072520//GO:0098728//GO:0048133//GO:0065007//GO:0007167//GO:0008152//GO:0051173//GO:0007275//GO:0023056//GO:1903844//GO:0023052//GO:0008406//GO:0000003//GO:0007140//GO:0060548//GO:0051247//GO:0090092//GO:0042078//GO:0031323//GO:0000280//GO:0045935//GO:0044767//GO:0098722//GO:2001233//GO:0044267//GO:2001234//GO:0045893//GO:0048856//GO:0048584//GO:0048515//GO:0051246//GO:0009893//GO:…	regulation of apoptotic process//seminiferous tubule development//germline stem cell asymmetric division//male germ-line stem cell asymmetric division//biological regulation//enzyme linked receptor protein signaling pathway//metabolic process//positive regulation of nitrogen compound metabolic process//multicellular organismal development//positive regulation of signaling//regulation of cellular …	GO:0044422//GO:0044451//GO:0016602//GO:0043226//GO:0043227//GO:0043229//GO:0005654//GO:0043228//GO:0044427//GO:0005575//GO:0044424//GO:0016020//GO:0000790//GO:0005794//GO:0005737//GO:0012505//GO:0005667//GO:0043234//GO:0005622//GO:1902494//GO:0070822//GO:0090575//GO:0016580//GO:0044798//GO:0043231//GO:0031974//GO:0044464//GO:0071944//GO:0032991//GO:0005694//GO:0044454//GO:0044428//GO:0044444//GO:…	organelle part//nucleoplasm part//CCAAT-binding factor complex//organelle//membrane-bounded organelle//intracellular organelle//nucleoplasm//non-membrane-bounded organelle//chromosomal part//cellular_component//intracellular part//membrane//nuclear chromatin//Golgi apparatus//cytoplasm//endomembrane system//transcription factor complex//protein complex//intracellular//catalytic complex//Sin3-type…	GO:0005543//GO:0043168//GO:0005488//GO:0008289//GO:0046914//GO:0032403//GO:0005515//GO:0003676//GO:0097159//GO:0043167//GO:0003677//GO:0046872//GO:1901363//GO:0035064//GO:0003674//GO:0043169//GO:0008270//GO:0003682//GO:0044877//GO:0035091//GO:0042393	phospholipid binding//anion binding//binding//lipid binding//transition metal ion binding//protein complex binding//protein binding//nucleic acid binding//organic cyclic compound binding//ion binding//DNA binding//metal ion binding//heterocyclic compound binding//methylated histone binding//molecular_function//cation binding//zinc ion binding//chromatin binding//macromolecular complex binding//ph…	--	--	ING2	inhibitor of growth family member 2 [Source:HGNC Symbol;Acc:HGNC:6063]
ENSAPLG00000000883	KB742851.1	+	329436	329789	354	0	0	1	0	6	0	0	0	0.189450605	0	1.180132903	0	0.063150202	0.393377634	1.633015021	0.342391084	2.2538	0.55747	0.92556	FALSE	GO:1901362//GO:0009058//GO:0050794//GO:0044249//GO:0016070//GO:1901360//GO:0044271//GO:0034645//GO:0031323//GO:0065007//GO:0008152//GO:0050789//GO:0097659//GO:0071704//GO:0044237//GO:0006725//GO:0010467//GO:0046483//GO:0090304//GO:0010556//GO:0080090//GO:0051252//GO:0006351//GO:0006355//GO:1901576//GO:0009987//GO:0051171//GO:0019438//GO:0034654//GO:0019222//GO:0060255//GO:1903506//GO:0006807//GO:…	organic cyclic compound biosynthetic process//biosynthetic process//regulation of cellular process//cellular biosynthetic process//RNA metabolic process//organic cyclic compound metabolic process//cellular nitrogen compound biosynthetic process//cellular macromolecule biosynthetic process//regulation of cellular metabolic process//biological regulation//metabolic process//regulation of biological…	--	--	GO:0003676//GO:0097159//GO:0005488//GO:0003700//GO:0003677//GO:0003674//GO:1901363//GO:0043565//GO:0001071	nucleic acid binding//organic cyclic compound binding//binding//transcription factor activity, sequence-specific DNA binding//DNA binding//molecular_function//heterocyclic compound binding//sequence-specific DNA binding//nucleic acid binding transcription factor activity	--	--	--	--
ENSAPLG00000000884	KB743686.1	-	437838	438047	210	0	0	1	0	0	0	0	0	0.319359592	0	0	0	0.106453197	0	0	0.342391084	#NAME?	0.9837	1	FALSE	--	--	GO:0016021//GO:0005575//GO:0016020//GO:0044425//GO:0031224	integral component of membrane//cellular_component//membrane//membrane part//intrinsic component of membrane	--	--	--	--	--	--
ENSAPLG00000000885	KB743649.1	+	49411	49698	288	0	0	0	0	0	0	0	0	0	0	0	0	0	0	0	0	NA	NA	NA	NA	GO:0006996//GO:0071840//GO:0009987//GO:0007010//GO:0016043//GO:0008150	organelle organization//cellular component organization or biogenesis//cellular process//cytoskeleton organization//cellular component organization//biological_process	GO:0044422//GO:0043226//GO:0005856//GO:0043229//GO:0043228//GO:0044424//GO:0005575//GO:0043234//GO:0044430//GO:0005622//GO:0005882//GO:0044464//GO:0032991//GO:0045111//GO:0043232//GO:0005623//GO:0044446	organelle part//organelle//cytoskeleton//intracellular organelle//non-membrane-bounded organelle//intracellular part//cellular_component//protein complex//cytoskeletal part//intracellular//intermediate filament//cell part//macromolecular complex//intermediate filament cytoskeleton//intracellular non-membrane-bounded organelle//cell//intracellular organelle part	GO:0005198//GO:0003674//GO:0005200	structural molecule activity//molecular_function//structural constituent of cytoskeleton	--	--	--	--
ENSAPLG00000000886	KB744170.1	-	435867	435977	111	25	27	16	19	90	18	18.03687304	17.41881965	9.667101149	13.4487743	56.45500644	12.58739489	15.04093128	27.49705854	37.1519407	23.88060798	0.6376	0.42374	0.83931	FALSE	--	--	GO:0044425//GO:0031224//GO:0016021//GO:0016020//GO:0005575	membrane part//intrinsic component of membrane//integral component of membrane//membrane//cellular_component	--	--	--	--	--	--
ENSAPLG00000000887	KB746064.1	+	152881	153444	564	11	13	7	5	18	15	1.561916453	1.650601311	0.832373403	0.696535063	2.222165147	2.064422034	1.348297056	1.661040748	11.55830265	10.87000243	0.088577	0.87125	1	FALSE	GO:0060969//GO:0009892//GO:1903799//GO:0071310//GO:0050794//GO:0010586//GO:0016070//GO:0031050//GO:0040029//GO:1901360//GO:0031323//GO:2000631//GO:0060966//GO:0009893//GO:1901698//GO:0008152//GO:0065007//GO:0070887//GO:0044237//GO:0043412//GO:0044699//GO:0048519//GO:0010605//GO:0071704//GO:0050789//GO:0048585//GO:0070918//GO:0006725//GO:0032259//GO:0046483//GO:0010467//GO:1903798//GO:0031047//GO:…	negative regulation of gene silencing//negative regulation of metabolic process//negative regulation of production of miRNAs involved in gene silencing by miRNA//cellular response to organic substance//regulation of cellular process//miRNA metabolic process//RNA metabolic process//dsRNA fragmentation//regulation of gene expression, epigenetic//organic cyclic compound metabolic process//regulation…	GO:0043229//GO:0043227//GO:0043226//GO:0005737//GO:0005575//GO:0044424//GO:0044464//GO:0043231//GO:0005622//GO:0005623//GO:0005634	intracellular organelle//membrane-bounded organelle//organelle//cytoplasm//cellular_component//intracellular part//cell part//intracellular membrane-bounded organelle//intracellular//cell//nucleus	GO:0008171//GO:0003824//GO:0008168//GO:0016740//GO:0003674//GO:0008173//GO:0016741	O-methyltransferase activity//catalytic activity//methyltransferase activity//transferase activity//molecular_function//RNA methyltransferase activity//transferase activity, transferring one-carbon groups	--	--	--	--
[truncated: 17,368 more rows]
