# Supplementary material for: Comparative liver transcriptome analysis in ducklings infected with duck hepatitis A virus 3 (DHAV-3) at 12 and 48 hours post-infection through RNA-seq
Source: Vet Res. 2018 Jun 20;49:52. doi: 10.1186/s13567-018-0545-7 (PMC6011267; doi:10.1186/s13567-018-0545-7)
Supplement: Supplementary file 8 — Additional file 8. Description of all genes in the livers of ducklings at 48 hpi. Structure, expression level, difference information, and annotation information for all genes at 48 hpi are described. [file 13567_2018_545_MOESM8_ESM.xls]

Gene_id	chromosome	Strand	start	end	length	P_48h_1_readcount	P_48h_2_readcount	P_48h_3_readcount	C_1_readcount	C_2_readcount	C_3_readcount	P_48h_1_fpkm	P_48h_2_fpkm	P_48h_3_fpkm	C_1_fpkm	C_2_fpkm	C_3_fpkm	P_48h_group_fpkm	C_group_fpkm	P_48h_readcount(P_48hvsC)	C_readcount(P_48hvsC)	log2FoldChange(P_48hvsC)	pval(P_48hvsC)	padj(P_48hvsC)	significant(P_48hvsC)	biological_process	biological_process_description	cellular_component	cellular_component_description	molecular_function	molecular_function_description	KEGG AnnotInfo	KEGG url	Associated Gene Name	Description
ENSAPLG00000000001	KB743021.1	-	1205430	1205525	96	0	0	1	0	0	0	0	0	0.762500513	0	0	0	0.254166838	0	0.326839342	0	Inf	1	1	FALSE	--	--	--	--	--	--	--	--	--	--
ENSAPLG00000000002	KB742845.1	+	1713664	1713755	92	0	0	0	0	0	0	0	0	0	0	0	0	0	0	0	0	NA	NA	NA	NA	--	--	--	--	--	--	--	--	--	--
ENSAPLG00000000003	KB742740.1	+	197191	197297	107	0	0	0	1	0	0	0	0	0	0.763015609	0	0	0	0.254338536	0	0.370525952	#NAME?	0.97983	1	FALSE	--	--	--	--	--	--	--	--	--	--
ENSAPLG00000000004	KB742875.1	-	907221	907288	68	0	0	0	0	0	0	0	0	0	0	0	0	0	0	0	0	NA	NA	NA	NA	--	--	--	--	--	--	--	--	--	--
ENSAPLG00000000005	KB743381.1	-	119547	119677	131	12	9	9	1	2	4	6.030164129	4.854950989	5.029011015	0.623226489	1.112137742	2.071896376	5.304708711	1.269086869	9.45012166	2.392591362	1.9818	0.023278	0.044195	UP	--	--	--	--	--	--	--	--	--	--
ENSAPLG00000000006	KB742477.1	+	36970	37108	139	1	4	4	1	0	1	0.473592027	2.0335686	2.106476237	0.587357339	0	0.488162635	1.537878954	0.358506658	2.875522181	0.710710519	2.0165	0.27149	0.38867	FALSE	--	--	--	--	--	--	--	--	--	--
ENSAPLG00000000007	KB743532.1	+	1074943	1075089	147	1	0	0	1	1	1	0.447818311	0	0	0.555392314	0.495544368	0.461595961	0.14927277	0.504177548	0.305661206	1.04137409	-1.7685	0.72181	0.84294	FALSE	--	--	--	--	--	--	--	--	--	--
ENSAPLG00000000008	KB743241.1	+	565730	565868	139	3	3	2	0	3	3	1.420776081	1.52517645	1.053238118	0	1.572194721	1.464487906	1.33306355	1.012227542	2.517540006	2.012544413	0.32299	0.95444	1	FALSE	--	--	--	--	--	--	--	--	--	--
ENSAPLG00000000009	KB742855.1	-	349129	349217	89	0	0	0	0	0	0	0	0	0	0	0	0	0	0	0	0	NA	NA	NA	NA	--	--	--	--	--	--	--	--	--	--
ENSAPLG00000000010	KB754144.1	+	53	115	63	0	0	0	0	0	0	0	0	0	0	0	0	0	0	0	0	NA	NA	NA	NA	--	--	--	--	--	--	--	--	--	--
ENSAPLG00000000011	KB744955.1	-	635955	636225	271	69	29	39	36	49	40	16.76096358	7.562098732	10.53432443	10.84552075	13.17124015	10.01544005	11.61912891	11.34406698	42.99050867	43.14883192	-0.0053033	1	1	FALSE	--	--	--	--	--	--	--	--	--	--
ENSAPLG00000000012	KB742441.1	+	1433360	1433431	72	0	0	0	0	0	0	0	0	0	0	0	0	0	0	0	0	NA	NA	NA	NA	--	--	--	--	--	--	--	--	--	--
ENSAPLG00000000013	KB742588.1	+	634772	634848	77	0	0	0	0	0	0	0	0	0	0	0	0	0	0	0	0	NA	NA	NA	NA	--	--	--	--	--	--	--	--	--	--
ENSAPLG00000000014	KB743686.1	+	2008672	2008739	68	0	0	0	0	0	0	0	0	0	0	0	0	0	0	0	0	NA	NA	NA	NA	--	--	--	--	--	--	--	--	--	--
ENSAPLG00000000015	KB742815.1	-	793612	793747	136	1	4	3	0	3	1	0.48403891	2.078426731	1.614706968	0	1.606875487	0.498930929	1.39239087	0.701935472	2.548682839	1.332175279	0.93597	0.65553	0.78717	FALSE	--	--	--	--	--	--	--	--	--	--
ENSAPLG00000000016	KB742605.1	+	538215	538312	98	17	15	13	1	0	0	11.41936694	10.81630237	9.710210611	0.833088471	0	0	10.64862664	0.277696157	14.17954047	0.370525952	5.2581	1.59E-06	5.43E-06	UP	--	--	--	--	--	--	--	--	--	--
ENSAPLG00000000017	KB743076.1	+	129305	129372	68	0	0	0	0	0	0	0	0	0	0	0	0	0	0	0	0	NA	NA	NA	NA	--	--	--	--	--	--	--	--	--	--
ENSAPLG00000000018	KB744225.1	-	1012	1077	66	0	0	0	0	0	0	0	0	0	0	0	0	0	0	0	0	NA	NA	NA	NA	--	--	--	--	--	--	--	--	--	--
ENSAPLG00000000019	KB742733.1	-	1505791	1506384	594	16818	17291	18736	3556	3232	5551	1863.833381	2057.061624	2308.882361	488.7564561	396.3554063	634.1092923	2076.592455	506.4070516	16721.75953	4274.659478	1.9678	6.83E-34	1.10E-32	UP	--	--	--	--	--	--	--	--	--	--
ENSAPLG00000000020	KB744498.1	+	588	655	68	112	52	115	145	112	255	108.4247158	54.039095	123.7942009	174.0909877	119.9800364	254.4547736	95.41933723	182.8419326	88.23312621	177.5076476	-1.0085	0.059101	0.10258	FALSE	--	--	--	--	--	--	--	--	--	--
ENSAPLG00000000021	KB746696.1	-	322	409	88	0	0	0	0	0	0	0	0	0	0	0	0	0	0	0	0	NA	NA	NA	NA	--	--	--	--	--	--	--	--	--	--
ENSAPLG00000000022	KB743568.1	+	399986	400077	92	33463	34428	36619	3235	2552	3396	23943.9738	26444.63659	29136.00655	2870.804759	2020.657569	2504.720033	26508.20565	2465.39412	33063.23933	3197.771677	3.3701	1.55E-126	2.27E-124	UP	--	--	--	--	--	--	--	--	--	--
ENSAPLG00000000023	KB742849.1	+	550966	551068	103	25	12	12	10	26	28	15.97798343	8.232991322	8.528161074	7.926472827	18.38806382	18.44591239	10.91304528	14.92014968	15.35111306	21.82768024	-0.50782	0.34015	0.46962	FALSE	--	--	--	--	--	--	--	--	--	--
ENSAPLG00000000024	KB743157.1	-	1186295	1186357	63	0	0	0	0	0	0	0	0	0	0	0	0	0	0	0	0	NA	NA	NA	NA	--	--	--	--	--	--	--	--	--	--
ENSAPLG00000000025	KB813022.1	+	7	82	76	7	5	3	3	2	2	6.06322424	4.649112424	2.889475627	3.222736978	1.916974265	1.785647534	4.53393743	2.308452926	4.698275975	2.453274132	0.93742	0.40922	0.54448	FALSE	--	--	--	--	--	--	--	--	--	--
ENSAPLG00000000026	KB744156.1	-	711772	711898	127	5	0	1	2	0	0	2.591704399	0	0.57637834	1.28571134	0	0	1.05602758	0.428570447	1.855145369	0.741051904	1.3239	0.60189	0.73711	FALSE	--	--	--	--	--	--	--	--	--	--
ENSAPLG00000000027	KB743669.1	+	951	1054	104	4	2	6	7	3	10	2.531895836	1.358971324	4.223079763	5.495179719	2.101298714	6.524481376	2.704648974	4.706986603	3.814932676	6.987518047	-0.87312	0.33411	0.46234	FALSE	--	--	--	--	--	--	--	--	--	--
ENSAPLG00000000028	KB743610.1	-	599914	600004	91	0	0	0	0	0	0	0	0	0	0	0	0	0	0	0	0	NA	NA	NA	NA	--	--	--	--	--	--	--	--	--	--
ENSAPLG00000000029	KB742880.1	-	279450	279643	194	0	0	0	0	0	0	0	0	0	0	0	0	0	0	0	0	NA	NA	NA	NA	--	--	--	--	--	--	--	--	--	--
ENSAPLG00000000030	KB742797.1	-	922106	922186	81	4	2	0	1	4	0	3.250829222	1.74485207	0	1.007934199	3.59728504	0	1.665227097	1.53507308	1.853896627	1.693180235	0.13083	1	1	FALSE	--	--	--	--	--	--	--	--	--	--
ENSAPLG00000000031	KB742801.1	-	113851	114013	163	0	0	0	0	0	0	0	0	0	0	0	0	0	0	0	0	NA	NA	NA	NA	--	--	--	--	--	--	--	--	--	--
ENSAPLG00000000032	KB742496.1	-	979324	979454	131	0	0	3	0	0	0	0	0	1.676337005	0	0	0	0.558779002	0	0.980518025	0	Inf	0.5751	0.71114	FALSE	--	--	--	--	--	--	--	--	--	--
ENSAPLG00000000033	KB742535.1	+	1331789	1331900	112	0	0	0	0	0	0	0	0	0	0	0	0	0	0	0	0	NA	NA	NA	NA	--	--	--	--	--	--	--	--	--	--
ENSAPLG00000000034	KB743502.1	-	286289	286383	95	0	2	0	0	0	0	0	1.487715976	0	0	0	0	0.495905325	0	0.631251804	0	Inf	0.73431	0.84903	FALSE	--	--	--	--	--	--	--	--	--	--
ENSAPLG00000000035	KB743944.1	+	51348	51463	116	0	0	0	0	0	0	0	0	0	0	0	0	0	0	0	0	NA	NA	NA	NA	--	--	--	--	--	--	--	--	--	--
ENSAPLG00000000036	KB742712.1	+	1368512	1368595	84	0	0	0	0	0	1	0	0	0	0	0	0.807792932	0	0.269264311	0	0.340184567	#NAME?	0.97982	1	FALSE	--	--	--	--	--	--	--	--	--	--
ENSAPLG00000000037	KB744769.1	+	249059	249158	100	4	2	4	2	4	2	2.63317167	1.413330177	2.928001969	1.632853402	2.913800883	1.357092126	2.324834605	1.96791547	3.161253993	2.744075321	0.20418	0.98095	1	FALSE	--	--	--	--	--	--	--	--	--	--
ENSAPLG00000000038	KB749002.1	-	279	409	131	0	0	0	0	0	0	0	0	0	0	0	0	0	0	0	0	NA	NA	NA	NA	--	--	--	--	--	--	--	--	--	--
ENSAPLG00000000039	KB742543.1	-	984966	985028	63	0	1	2	0	0	0	0	1.121690617	2.323811086	0	0	0	1.148500568	0	0.969304585	0	Inf	0.51453	0.6562	FALSE	--	--	--	--	--	--	--	--	--	--
ENSAPLG00000000040	KB742718.1	-	83135	83253	119	0	0	0	0	0	0	0	0	0	0	0	0	0	0	0	0	NA	NA	NA	NA	--	--	--	--	--	--	--	--	5S_rRNA	5S ribosomal RNA [Source:RFAM;Acc:RF00001]
ENSAPLG00000000041	KB742966.1	+	756934	757028	95	0	0	2	0	0	1	0	0	1.541053668	0	0	0.714259014	0.513684556	0.238086338	0.653678683	0.340184567	0.94226	1	1	FALSE	--	--	--	--	--	--	--	--	--	--
ENSAPLG00000000042	KB742937.1	+	1514164	1514270	107	0	0	0	0	0	0	0	0	0	0	0	0	0	0	0	0	NA	NA	NA	NA	--	--	--	--	--	--	--	--	--	--
ENSAPLG00000000043	KB743532.1	+	1123333	1123408	76	3	1	2	1	1	0	2.598524674	0.929822485	1.926317085	1.074245659	0.958487132	0	1.818221415	0.677577597	1.886288202	0.701189523	1.4277	0.55679	0.69483	FALSE	--	--	--	--	--	--	--	--	--	--
ENSAPLG00000000044	KB742580.1	-	256155	256240	86	0	0	0	0	0	0	0	0	0	0	0	0	0	0	0	0	NA	NA	NA	NA	--	--	--	--	--	--	--	--	--	--
ENSAPLG00000000045	KB743214.1	+	1385509	1385564	56	0	0	0	0	0	0	0	0	0	0	0	0	0	0	0	0	NA	NA	NA	NA	--	--	--	--	--	--	--	--	--	--
ENSAPLG00000000046	KB742637.1	-	264722	264854	133	2	4	6	5	5	5	0.989914162	2.125308537	3.30225786	3.069273313	2.738534664	2.550925049	2.139160186	2.786244342	3.834862069	5.206870449	-0.44124	0.68923	0.8145	FALSE	--	--	--	--	--	--	--	--	--	--
ENSAPLG00000000047	KB742722.1	+	710991	711085	95	0	0	0	0	0	0	0	0	0	0	0	0	0	0	0	0	NA	NA	NA	NA	--	--	--	--	--	--	--	--	--	--
ENSAPLG00000000048	KB743471.1	-	294828	294917	90	0	0	0	0	0	0	0	0	0	0	0	0	0	0	0	0	NA	NA	NA	NA	--	--	--	--	--	--	--	--	--	--
ENSAPLG00000000049	KB742876.1	-	737898	737986	89	1	0	0	0	0	0	0.739654963	0	0	0	0	0	0.246551654	0	0.305661206	0	Inf	1	1	FALSE	--	--	--	--	--	--	--	--	--	--
ENSAPLG00000000050	KB744961.1	-	298473	298633	161	0	0	0	0	0	0	0	0	0	0	0	0	0	0	0	0	NA	NA	NA	NA	--	--	--	--	--	--	--	--	--	--
ENSAPLG00000000051	KB744547.1	+	29766	29880	115	0	0	0	0	0	0	0	0	0	0	0	0	0	0	0	0	NA	NA	NA	NA	--	--	--	--	--	--	--	--	--	--
ENSAPLG00000000052	KB744410.1	-	47786	47878	93	10	2	1	2	0	5	7.078418467	1.519709868	0.787097303	1.755756347	0	3.648097113	3.128408546	1.801284487	4.014703202	2.44197474	0.71725	0.6673	0.79665	FALSE	--	--	--	--	--	--	--	--	--	--
ENSAPLG00000000053	KB744547.1	-	54020	54134	115	0	0	0	0	0	0	0	0	0	0	0	0	0	0	0	0	NA	NA	NA	NA	--	--	--	--	--	--	--	--	--	--
ENSAPLG00000000054	KB742845.1	+	1712511	1712602	92	0	0	0	0	0	0	0	0	0	0	0	0	0	0	0	0	NA	NA	NA	NA	--	--	--	--	--	--	--	--	--	--
ENSAPLG00000000055	KB808110.1	+	39	100	62	0	0	0	0	0	0	0	0	0	0	0	0	0	0	0	0	NA	NA	NA	NA	--	--	--	--	--	--	--	--	--	--
ENSAPLG00000000056	KB742459.1	-	493675	493821	147	0	2	3	0	0	0	0	0.9614491	1.493878556	0	0	0	0.818442552	0	1.611769829	0	Inf	0.25134	0.36457	FALSE	--	--	--	--	--	--	--	--	--	--
ENSAPLG00000000057	KB744204.1	-	969568	969696	129	40	44	38	16	27	31	20.41218349	24.10330534	21.5628052	10.12622265	15.24663253	16.3061457	22.02609801	13.89300029	38.5338829	25.40205322	0.60118	0.09749	0.16011	FALSE	--	--	--	--	--	--	--	--	--	--
ENSAPLG00000000058	KB798513.1	-	11	93	83	0	0	0	3	0	0	0	0	0	2.950939884	0	0	0	0.983646628	0	1.111577856	#NAME?	0.53638	0.67478	FALSE	--	--	--	--	--	--	--	--	--	--
ENSAPLG00000000059	KB742849.1	+	549919	550005	87	1	1	1	0	1	0	0.756658526	0.812258722	0.841379876	0	0.837299104	0	0.803432375	0.279099701	0.948126449	0.330663571	1.5197	0.81287	0.90989	FALSE	--	--	--	--	--	--	--	--	--	--
ENSAPLG00000000060	KB743408.1	+	2253	2418	166	0	0	0	0	0	0	0	0	0	0	0	0	0	0	0	0	NA	NA	NA	NA	--	--	--	--	--	--	--	--	--	--
ENSAPLG00000000061	KB742877.1	-	79497	79656	160	7	1	7	4	5	2	2.880031514	0.44166568	3.202502153	2.041066753	2.27640694	0.848182579	2.174733116	1.721885424	4.743129732	3.815790796	0.31386	0.82201	0.91748	FALSE	--	--	--	--	--	--	--	--	--	--
ENSAPLG00000000062	KB742651.1	+	1750858	1750932	75	0	0	2	0	0	0	0	0	1.952001313	0	0	0	0.650667104	0	0.653678683	0	Inf	0.72994	0.84903	FALSE	--	--	--	--	--	--	--	--	--	--
ENSAPLG00000000063	KB746367.1	+	2601	2669	69	0	0	0	0	0	0	0	0	0	0	0	0	0	0	0	0	NA	NA	NA	NA	--	--	--	--	--	--	--	--	--	--
ENSAPLG00000000064	KB743041.1	+	20948	21046	99	0	0	0	0	1	0	0	0	0	0	0.735808304	0	0	0.245269435	0	0.330663571	#NAME?	0.97982	1	FALSE	--	--	--	--	--	--	--	--	--	--
ENSAPLG00000000065	KB743359.1	+	640255	640330	76	0	0	0	0	0	0	0	0	0	0	0	0	0	0	0	0	NA	NA	NA	NA	--	--	--	--	--	--	--	--	--	--
ENSAPLG00000000066	KB743399.1	-	343910	343968	59	1	0	3	0	2	1	1.115750708	0	3.722036401	0	2.469322782	1.150078073	1.612595703	1.206466952	1.28617923	1.001511709	0.36091	1	1	FALSE	--	--	--	--	--	--	--	--	--	--
ENSAPLG00000000067	KB743610.1	-	598858	598942	85	0	0	0	0	0	0	0	0	0	0	0	0	0	0	0	0	NA	NA	NA	NA	--	--	--	--	--	--	--	--	--	--
ENSAPLG00000000068	KB743644.1	+	276440	276510	71	2	3	7	7	4	12	1.854346246	2.985908824	7.216906261	8.049277335	4.103944905	11.46838416	4.019053777	7.873868802	3.846075508	7.998550752	-1.0564	0.20337	0.30389	FALSE	--	--	--	--	--	--	--	--	--	--
ENSAPLG00000000069	KB744208.1	+	650116	650205	90	0	0	0	0	0	2	0	0	0	0	0	1.50788014	0	0.502626713	0	0.680369134	#NAME?	0.66938	0.79759	FALSE	--	--	--	--	--	--	--	--	--	--
ENSAPLG00000000070	KB742594.1	-	2233552	2233624	73	0	0	0	0	0	0	0	0	0	0	0	0	0	0	0	0	NA	NA	NA	NA	--	--	--	--	--	--	--	--	--	--
ENSAPLG00000000071	KB743822.1	+	151451	151589	139	1	0	0	0	0	1	0.473592027	0	0	0	0	0.488162635	0.157864009	0.162720878	0.305661206	0.340184567	-0.15438	1	1	FALSE	--	--	--	--	--	--	--	--	--	--
ENSAPLG00000000072	KB743944.1	+	1422929	1423126	198	1	0	1	1	3	1	0.33247117	0	0.369697218	0.412336718	1.103712456	0.342700032	0.23405613	0.619583068	0.632500547	1.702701231	-1.4287	0.58247	0.71809	FALSE	--	--	--	--	--	--	--	--	--	--
ENSAPLG00000000073	KB742797.1	+	1528994	1529109	116	0	0	0	0	0	0	0	0	0	0	0	0	0	0	0	0	NA	NA	NA	NA	--	--	--	--	--	--	--	--	5S_rRNA	5S ribosomal RNA [Source:RFAM;Acc:RF00001]
ENSAPLG00000000074	KB743886.1	-	486049	486118	70	1	4	3	2	0	1	0.940418453	4.03808622	3.137144967	2.332647718	0	0.969351519	2.705216547	1.100666412	2.548682839	1.081236471	1.2371	0.49722	0.63854	FALSE	--	--	--	--	--	--	--	--	--	--
ENSAPLG00000000075	KB743276.1	+	200440	200521	82	0	0	0	0	0	0	0	0	0	0	0	0	0	0	0	0	NA	NA	NA	NA	--	--	--	--	--	--	--	--	--	--
ENSAPLG00000000076	KB809264.1	+	377	442	66	2	1	2	0	0	0	1.994827023	1.070704679	2.21818331	0	0	0	1.761238337	0	1.580626996	0	Inf	0.25449	0.36808	FALSE	--	--	--	--	--	--	--	--	--	--
ENSAPLG00000000077	KB744359.1	-	48544	48620	77	51	40	48	20	24	32	43.60121921	36.70987472	45.63119951	21.20588834	22.70494194	28.19931691	41.98076448	24.03671573	43.90204597	26.23235088	0.74294	0.030059	0.055602	FALSE	--	--	--	--	--	--	--	--	--	--
ENSAPLG00000000078	KB742410.1	-	64214	64297	84	2	0	4	0	0	0	1.567364089	0	3.48571663	0	0	0	1.68436024	0	1.918679777	0	Inf	0.1763	0.26878	FALSE	--	--	--	--	--	--	--	--	--	--
ENSAPLG00000000079	KB743832.1	-	356506	356696	191	7	10	12	15	11	18	2.412591844	3.699817217	4.598955972	6.41172802	4.195263051	6.39467494	3.570455011	5.667222004	9.217959559	15.31851077	-0.73276	0.19585	0.29403	FALSE	--	--	--	--	--	--	--	--	--	--
ENSAPLG00000000080	KB743260.1	-	869163	869230	68	12	9	6	59	36	75	11.61693384	9.352920288	6.458827872	70.8370226	38.56501168	74.83963931	9.142893999	61.4138912	8.469603636	59.27876225	-2.8071	2.13E-06	7.21E-06	DOWN	--	--	--	--	--	--	--	--	--	--
ENSAPLG00000000081	KB743632.1	-	581147	581463	317	0	3	0	0	0	0	0	0.668768223	0	0	0	0	0.222922741	0	0.946877707	0	Inf	0.57257	0.7091	FALSE	--	--	--	--	--	--	--	--	--	--
ENSAPLG00000000082	KB744072.1	-	1109825	1109892	68	14	8	16	5	7	7	13.55308948	8.313706923	17.22354099	6.003137509	7.498752272	6.985033002	13.03011246	6.828974261	12.03369356	6.548566725	0.87783	0.18851	0.28477	FALSE	--	--	--	--	--	--	--	--	--	--
ENSAPLG00000000083	KB742712.1	+	1367235	1367327	93	0	3	2	0	2	0	0	2.279564801	1.574194607	0	1.566559614	0	1.284586469	0.522186538	1.60055639	0.661327141	1.2751	0.69513	0.81894	FALSE	--	--	--	--	--	--	--	--	--	--
ENSAPLG00000000084	KB743540.1	+	157545	157648	104	0	0	0	0	0	0	0	0	0	0	0	0	0	0	0	0	NA	NA	NA	NA	--	--	--	--	--	--	--	--	--	--
ENSAPLG00000000085	KB743365.1	-	159835	159903	69	0	0	0	0	0	0	0	0	0	0	0	0	0	0	0	0	NA	NA	NA	NA	--	--	--	--	--	--	--	--	--	--
ENSAPLG00000000086	KB744646.1	-	276760	276830	71	0	0	0	0	0	0	0	0	0	0	0	0	0	0	0	0	NA	NA	NA	NA	--	--	--	--	--	--	--	--	--	--
ENSAPLG00000000087	KB743317.1	-	1168426	1168497	72	0	0	0	0	0	0	0	0	0	0	0	0	0	0	0	0	NA	NA	NA	NA	--	--	--	--	--	--	--	--	--	--
ENSAPLG00000000088	KB742969.1	+	2355632	2355769	138	0	0	1	0	0	1	0	0	0.530435139	0	0	0.491700046	0.176811713	0.163900015	0.326839342	0.340184567	-0.057736	1	1	FALSE	--	--	--	--	--	--	--	--	--	--
ENSAPLG00000000089	KB742651.1	+	1752562	1752635	74	1	9	0	0	1	0	0.889585024	8.5945754	0	0	0.98439219	0	3.161386808	0.32813073	3.146294325	0.330663571	3.2502	0.36713	0.49804	FALSE	--	--	--	--	--	--	--	--	--	--
ENSAPLG00000000090	KB742569.1	+	555509	555600	92	0	0	0	0	0	0	0	0	0	0	0	0	0	0	0	0	NA	NA	NA	NA	--	--	--	--	--	--	--	--	--	--
ENSAPLG00000000091	KB743644.1	-	340484	340551	68	0	0	1	1	0	1	0	0	1.076471312	1.200627502	0	0.997861857	0.358823771	0.732829786	0.326839342	0.710710519	-1.1207	0.96134	1	FALSE	--	--	--	--	--	--	--	--	--	--
ENSAPLG00000000092	KB743012.1	+	536939	537011	73	0	0	1	0	0	0	0	0	1.0027404	0	0	0	0.3342468	0	0.326839342	0	Inf	1	1	FALSE	--	--	--	--	--	--	--	--	--	--
ENSAPLG00000000093	KB742382.1	+	151167	151274	108	3	0	1	1	2	4	1.828591437	0	0.677778234	0.755950649	1.34898189	2.513133567	0.835456557	1.539355369	1.243822958	2.392591362	-0.94379	0.63231	0.76408	FALSE	--	--	--	--	--	--	--	--	--	--
ENSAPLG00000000094	KB743111.1	+	557719	557813	95	0	0	0	0	0	0	0	0	0	0	0	0	0	0	0	0	NA	NA	NA	NA	--	--	--	--	--	--	--	--	--	--
ENSAPLG00000000095	KB742432.1	-	73811	73946	136	6	5	7	2	1	2	2.904233459	2.598033413	3.767649592	1.200627502	0.535625162	0.997861857	3.089972155	0.911371507	5.699972135	1.752084609	1.7019	0.12668	0.20153	FALSE	--	--	--	--	--	--	--	--	--	--
ENSAPLG00000000096	KB743982.1	-	15045	15172	128	0	0	0	1	0	0	0	0	0	0.63783336	0	0	0	0.21261112	0	0.370525952	#NAME?	0.97983	1	FALSE	--	--	--	--	--	--	--	--	--	--
ENSAPLG00000000097	KB743575.1	+	565150	565253	104	1	1	0	0	0	0	0.632973959	0.679485662	0	0	0	0	0.43748654	0	0.621287108	0	Inf	0.73631	0.84903	FALSE	--	--	--	--	--	--	--	--	--	--
ENSAPLG00000000098	KB742995.1	-	232	292	61	0	0	0	0	0	0	0	0	0	0	0	0	0	0	0	0	NA	NA	NA	NA	--	--	--	--	--	--	--	--	--	--
ENSAPLG00000000099	KB743227.1	-	11357	11440	84	0	0	0	0	0	0	0	0	0	0	0	0	0	0	0	0	NA	NA	NA	NA	--	--	--	--	--	--	--	--	--	--
ENSAPLG00000000100	KB742693.1	-	129475	129558	84	0	0	0	0	0	0	0	0	0	0	0	0	0	0	0	0	NA	NA	NA	NA	--	--	--	--	--	--	--	--	--	--
ENSAPLG00000000101	KB743532.1	+	1218380	1218498	119	0	0	0	0	0	0	0	0	0	0	0	0	0	0	0	0	NA	NA	NA	NA	--	--	--	--	--	--	--	--	--	--
ENSAPLG00000000102	KB743456.1	+	102124	102227	104	3	2	1	1	2	2	1.898921877	1.358971324	0.703846627	0.785025674	1.400865809	1.304896275	1.320579943	1.163595919	1.875074763	1.712222228	0.13108	1	1	FALSE	--	--	--	--	--	--	--	--	--	--
ENSAPLG00000000103	KB744112.1	-	429418	429513	96	0	0	0	0	0	0	0	0	0	0	0	0	0	0	0	0	NA	NA	NA	NA	--	--	--	--	--	--	--	--	--	--
ENSAPLG00000000104	KB742622.1	-	915726	915855	130	19	11	8	7	11	20	9.621204178	5.979473825	4.504618414	4.396143776	6.16380956	10.4391702	6.701765472	6.999707845	11.89416256	13.03467228	-0.1321	0.86223	0.95277	FALSE	--	--	--	--	--	--	--	--	--	--
ENSAPLG00000000105	KB743208.1	-	182467	182565	99	0	0	0	0	0	0	0	0	0	0	0	0	0	0	0	0	NA	NA	NA	NA	--	--	--	--	--	--	--	--	--	--
ENSAPLG00000000106	KB742439.1	+	420125	420231	107	0	0	0	0	0	0	0	0	0	0	0	0	0	0	0	0	NA	NA	NA	NA	--	--	--	--	--	--	--	--	--	--
ENSAPLG00000000107	KB743177.1	+	1076594	1076681	88	1	0	0	0	0	0	0.748060133	0	0	0	0	0	0.249353378	0	0.305661206	0	Inf	1	1	FALSE	--	--	--	--	--	--	--	--	--	--
ENSAPLG00000000108	KB743644.1	-	347584	347651	68	0	0	0	0	0	0	0	0	0	0	0	0	0	0	0	0	NA	NA	NA	NA	--	--	--	--	--	--	--	--	--	--
ENSAPLG00000000109	KB743520.1	-	2344376	2344478	103	0	0	0	0	0	0	0	0	0	0	0	0	0	0	0	0	NA	NA	NA	NA	--	--	--	--	--	--	--	--	--	--
ENSAPLG00000000110	KB742441.1	+	1459202	1459324	123	10	1	9	6	10	7	5.351974939	0.574524462	5.356101162	3.982569274	5.922359518	3.861644261	3.760866854	4.588857684	6.313792032	7.911083389	-0.32537	0.69817	0.82097	FALSE	--	--	--	--	--	--	--	--	--	--
ENSAPLG00000000111	KB742637.1	-	264083	264211	129	3	0	3	1	1	1	1.530913761	0	1.702326726	0.632888916	0.564690094	0.5260047	1.077746829	0.574527903	1.897501641	1.04137409	0.86561	0.74134	0.85156	FALSE	--	--	--	--	--	--	--	--	--	--
ENSAPLG00000000112	KB742884.1	+	452031	452163	133	6	9	5	8	9	3	2.969742485	4.781944208	2.75188155	4.9108373	4.929362396	1.530555029	3.501189414	3.790251575	6.308797061	6.960733454	-0.14187	0.93185	1	FALSE	--	--	--	--	--	--	--	--	--	--
ENSAPLG00000000113	KB819681.1	+	899	1022	124	0	0	1	0	0	1	0	0	0.590322978	0	0	0.547214567	0.196774326	0.182404856	0.326839342	0.340184567	-0.057736	1	1	FALSE	--	--	--	--	--	--	--	--	--	--
ENSAPLG00000000114	KB742503.1	+	52872	52960	89	0	0	0	7	5	12	0	0	0	6.421333605	4.09241697	9.148935682	0	6.554228752	0	8.329214323	#NAME?	8.28E-05	0.00023359	DOWN	--	--	--	--	--	--	--	--	--	--
ENSAPLG00000000115	KB743872.1	-	467213	467287	75	0	0	0	1	0	0	0	0	0	1.088568935	0	0	0	0.362856312	0	0.370525952	#NAME?	0.97983	1	FALSE	--	--	--	--	--	--	--	--	--	--
ENSAPLG00000000116	KB743073.1	-	1269283	1269519	237	9	11	6	4	9	11	2.499846522	3.279880157	1.853165803	1.377935361	2.766266661	3.149369913	2.544297494	2.431190645	8.183871824	8.200106183	-0.002859	1	1	FALSE	--	--	--	--	--	--	--	--	--	--
ENSAPLG00000000117	KB742778.1	+	276713	276795	83	0	0	0	0	0	0	0	0	0	0	0	0	0	0	0	0	NA	NA	NA	NA	--	--	--	--	--	--	--	--	--	--
ENSAPLG00000000118	KB743214.1	+	446621	446808	188	0	0	0	0	0	0	0	0	0	0	0	0	0	0	0	0	NA	NA	NA	NA	--	--	--	--	--	--	--	--	--	--
ENSAPLG00000000119	KB743453.1	-	286391	286481	91	0	0	0	0	0	0	0	0	0	0	0	0	0	0	0	0	NA	NA	NA	NA	--	--	--	--	--	--	--	--	--	--
ENSAPLG00000000120	KB743649.1	-	60407	60476	70	0	0	0	0	0	0	0	0	0	0	0	0	0	0	0	0	NA	NA	NA	NA	--	--	--	--	--	--	--	--	--	--
ENSAPLG00000000121	KB744794.1	-	897	989	93	11	4	6	9	10	7	7.786260314	3.039419735	4.722583821	7.90090356	7.832798072	5.107335959	5.182754623	6.94701253	6.585812919	9.022661245	-0.45419	0.56601	0.70373	FALSE	--	--	--	--	--	--	--	--	--	--
ENSAPLG00000000122	KB742999.1	-	672282	672366	85	1	1	0	0	0	0	0.774462256	0.831370692	0	0	0	0	0.535277649	0	0.621287108	0	Inf	0.73631	0.84903	FALSE	--	--	--	--	--	--	--	--	--	--
ENSAPLG00000000123	KB742622.1	-	919277	919408	132	5	1	0	1	6	1	2.493533778	0.53535234	0	0.618505077	3.311137367	0.514050048	1.009628706	1.48123083	1.84393193	2.694691944	-0.54733	0.80895	0.90809	FALSE	--	--	--	--	--	--	--	--	--	--
ENSAPLG00000000124	KB750153.1	+	15564	15639	76	1	2	2	1	0	0	0.866174891	1.85964497	1.926317085	1.074245659	0	0	1.550712315	0.358081886	1.590591693	0.370525952	2.1019	0.47903	0.61947	FALSE	--	--	--	--	--	--	--	--	--	--
ENSAPLG00000000125	KB743012.1	+	535938	536009	72	0	0	3	0	0	0	0	0	3.050002051	0	0	0	1.01666735	0	0.980518025	0	Inf	0.5751	0.71114	FALSE	--	--	--	--	--	--	--	--	--	--
ENSAPLG00000000126	KB742668.1	+	472584	472693	110	0	0	0	0	0	0	0	0	0	0	0	0	0	0	0	0	NA	NA	NA	NA	--	--	--	--	--	--	--	--	--	--
ENSAPLG00000000127	KB791458.1	-	38	155	118	0	0	0	0	0	0	0	0	0	0	0	0	0	0	0	0	NA	NA	NA	NA	--	--	--	--	--	--	--	--	--	--
ENSAPLG00000000128	KB743087.1	-	632862	632961	100	0	0	0	0	0	0	0	0	0	0	0	0	0	0	0	0	NA	NA	NA	NA	--	--	--	--	--	--	--	--	--	--
ENSAPLG00000000129	KB744033.1	-	514439	514579	141	1	0	0	0	1	0	0.46687441	0	0	0	0.516631362	0	0.155624803	0.172210454	0.305661206	0.330663571	-0.11343	1	1	FALSE	--	--	--	--	--	--	--	--	--	--
ENSAPLG00000000130	KB792883.1	-	47	178	132	2	1	4	0	1	3	0.997413511	0.53535234	2.21818331	0	0.551856228	1.542150143	1.250316387	0.698002124	2.234305679	1.351217272	0.72557	0.77796	0.88139	FALSE	--	--	--	--	--	--	--	--	--	--
ENSAPLG00000000131	KB743821.1	+	695433	695518	86	0	0	0	0	0	1	0	0	0	0	0	0.78900705	0	0.26300235	0	0.340184567	#NAME?	0.97982	1	FALSE	--	--	--	--	--	--	--	--	--	--
ENSAPLG00000000132	KB744077.1	+	582822	583218	397	2	6	11	1	8	6	0.331633712	1.06800769	2.028212951	0.205649043	1.467909765	1.025510423	1.142618118	0.899689744	6.100310581	5.05694192	0.27062	0.88886	0.97477	FALSE	--	--	--	--	--	--	--	--	--	--
ENSAPLG00000000133	KB743553.1	+	37455	37537	83	0	0	0	0	0	0	0	0	0	0	0	0	0	0	0	0	NA	NA	NA	NA	--	--	--	--	--	--	--	--	--	--
ENSAPLG00000000134	KB743110.1	-	1287956	1288073	118	0	0	0	0	0	0	0	0	0	0	0	0	0	0	0	0	NA	NA	NA	NA	--	--	--	--	--	--	--	--	5S_rRNA	5S ribosomal RNA [Source:RFAM;Acc:RF00001]
ENSAPLG00000000135	KB742794.1	+	338195	338303	109	12	1	6	0	0	0	7.247261476	0.648316595	4.029360508	0	0	0	3.974979526	0	5.944596418	0	Inf	0.015262	0.030064	UP	--	--	--	--	--	--	--	--	--	--
ENSAPLG00000000136	KB742933.1	+	513951	514059	109	0	0	0	0	0	0	0	0	0	0	0	0	0	0	0	0	NA	NA	NA	NA	--	--	--	--	--	--	--	--	--	--
ENSAPLG00000000137	KB742622.1	-	918568	918640	73	5	0	0	1	5	6	4.508855599	0	0	1.118392741	4.989385073	5.577090929	1.502951866	3.894956248	1.528306028	4.064951208	-1.4113	0.30227	0.42386	FALSE	--	--	--	--	--	--	--	--	--	--
ENSAPLG00000000138	KB809809.1	-	213	296	84	0	1	0	1	0	1	0	0.841267962	0	0.971936549	0	0.807792932	0.280422654	0.59324316	0.315625902	0.710710519	-1.171	0.96127	1	FALSE	--	--	--	--	--	--	--	--	--	--
ENSAPLG00000000139	KB761376.1	-	13	79	67	0	0	0	0	0	0	0	0	0	0	0	0	0	0	0	0	NA	NA	NA	NA	--	--	--	--	--	--	--	--	--	--
ENSAPLG00000000140	KB744936.1	-	112608	112700	93	0	0	2	0	1	0	0	0	1.574194607	0	0.783279807	0	0.524731536	0.261093269	0.653678683	0.330663571	0.98322	1	1	FALSE	--	--	--	--	--	--	--	--	--	--
ENSAPLG00000000141	KB743450.1	-	60562	60685	124	9	1	10	14	13	13	4.777932465	0.5698912	5.903229776	9.21772082	7.63697812	7.113789371	3.750351147	7.989496104	6.334970168	13.90838912	-1.1345	0.069675	0.11879	FALSE	--	--	--	--	--	--	--	--	--	--
ENSAPLG00000000142	KB742797.1	-	898854	898939	86	0	7	3	2	0	0	0	5.751925139	2.553490089	1.898666747	0	0	2.768471743	0.632888916	3.18989934	0.741051904	2.1059	0.28989	0.40995	FALSE	--	--	--	--	--	--	--	--	--	--
ENSAPLG00000000143	KB742464.1	-	2063497	2063598	102	0	0	0	0	0	0	0	0	0	0	0	0	0	0	0	0	NA	NA	NA	NA	--	--	--	--	--	--	--	--	--	--
ENSAPLG00000000144	KB743532.1	+	1218122	1218206	85	0	0	0	0	0	0	0	0	0	0	0	0	0	0	0	0	NA	NA	NA	NA	--	--	--	--	--	--	--	--	--	--
ENSAPLG00000000145	KB744358.1	+	70358	70489	132	1	3	1	8	7	8	0.498706756	1.606057019	0.554545827	4.948040613	3.862993595	4.112400382	0.886436534	4.30781153	1.579378254	8.000329148	-2.3407	0.018351	0.035505	DOWN	--	--	--	--	--	--	--	--	--	--
ENSAPLG00000000146	KB743069.1	+	1309582	1309666	85	31	15	22	8	9	16	24.00832993	12.47056038	18.94589509	7.684016011	7.713002337	12.77263178	18.47492847	9.389883374	21.40035142	11.38313283	0.91074	0.062526	0.10782	FALSE	--	--	--	--	--	--	--	--	--	--
ENSAPLG00000000147	KB743069.1	+	1307457	1307539	83	17	21	18	23	21	31	13.48310795	17.87947814	15.87470947	22.62387244	18.43066823	25.34328669	15.74576519	22.13260912	17.70749259	26.01175346	-0.5548	0.1919	0.28911	FALSE	--	--	--	--	--	--	--	--	--	--
ENSAPLG00000000148	KB742418.1	-	2356113	2356199	87	2	0	0	0	0	0	1.513317052	0	0	0	0	0	0.504439017	0	0.611322411	0	Inf	0.73834	0.84903	FALSE	--	--	--	--	--	--	--	--	--	--
ENSAPLG00000000149	KB742845.1	+	1716439	1716530	92	1	1	3	0	0	1	0.71553578	0.768114227	2.386958127	0	0	0.737550069	1.290202711	0.245850023	1.601805132	0.340184567	2.2353	0.48066	0.6211	FALSE	--	--	--	--	--	--	--	--	--	--
ENSAPLG00000000150	KB752264.1	-	1787	1859	73	0	1	1	2	3	0	0	0.968034368	1.0027404	2.236785483	2.993631044	0	0.656924923	1.743472176	0.642465244	1.733042616	-1.4316	0.58087	0.71665	FALSE	--	--	--	--	--	--	--	--	--	--
ENSAPLG00000000151	KB743380.1	-	1513712	1513794	83	0	0	0	0	0	0	0	0	0	0	0	0	0	0	0	0	NA	NA	NA	NA	--	--	--	--	--	--	--	--	--	--
ENSAPLG00000000152	KB820629.1	-	1706	1807	102	0	0	0	0	0	0	0	0	0	0	0	0	0	0	0	0	NA	NA	NA	NA	--	--	--	--	--	--	--	--	--	--
ENSAPLG00000000153	KB742873.1	-	2957718	2957805	88	0	0	1	2	1	1	0	0	0.831818741	1.85551523	0.827784342	0.771075072	0.277272914	1.151458214	0.326839342	1.411900042	-2.111	0.53231	0.6714	FALSE	--	--	--	--	--	--	--	--	--	--
ENSAPLG00000000154	KB820629.1	-	584	683	100	3	7	4	1	4	3	1.974878752	4.946655619	2.928001969	0.816426701	2.913800883	2.035638189	3.28317878	1.921955258	4.433722298	2.713733936	0.70824	0.58692	0.72204	FALSE	--	--	--	--	--	--	--	--	--	--
ENSAPLG00000000155	KB742718.1	-	64052	64119	68	9	0	1	0	0	1	8.712700378	0	1.076471312	0	0	0.997861857	3.26305723	0.332620619	3.077790192	0.340184567	3.1775	0.35586	0.48747	FALSE	--	--	--	--	--	--	--	--	--	--
ENSAPLG00000000156	KB742999.1	-	671807	671904	98	0	0	0	0	0	0	0	0	0	0	0	0	0	0	0	0	NA	NA	NA	NA	--	--	--	--	--	--	--	--	--	--
ENSAPLG00000000157	KB743097.1	+	579498	579574	77	0	0	0	0	0	0	0	0	0	0	0	0	0	0	0	0	NA	NA	NA	NA	--	--	--	--	--	--	--	--	--	--
ENSAPLG00000000158	KB742418.1	+	2793639	2793724	86	18	14	12	64	88	60	13.77822385	11.50385028	10.21396036	60.7573359	74.53909235	47.340423	11.8320115	60.87895042	13.84273643	73.22312918	-2.4032	6.73E-13	4.02E-12	DOWN	--	--	--	--	--	--	--	--	--	--
ENSAPLG00000000159	KB745110.1	+	380033	380122	90	0	0	0	0	0	0	0	0	0	0	0	0	0	0	0	0	NA	NA	NA	NA	--	--	--	--	--	--	--	--	--	--
ENSAPLG00000000160	KB743822.1	+	141880	142015	136	11	7	6	4	2	11	5.324428009	3.637246779	3.229413936	2.401255003	1.071250325	5.488240216	4.063696241	2.986915181	7.532690626	5.885461188	0.35601	0.68252	0.80793	FALSE	--	--	--	--	--	--	--	--	--	--
ENSAPLG00000000161	KB745056.1	+	65497	65576	80	0	0	0	0	0	0	0	0	0	0	0	0	0	0	0	0	NA	NA	NA	NA	--	--	--	--	--	--	--	--	--	--
ENSAPLG00000000162	KB743260.1	-	862285	862352	68	1	1	10	0	0	0	0.96807782	1.039213365	10.76471312	0	0	0	4.257334769	0	3.889680523	0	Inf	0.1642	0.25251	FALSE	--	--	--	--	--	--	--	--	--	--
ENSAPLG00000000163	KB744822.1	+	24245	24360	116	0	0	0	0	0	0	0	0	0	0	0	0	0	0	0	0	NA	NA	NA	NA	--	--	--	--	--	--	--	--	--	--
ENSAPLG00000000164	KB742985.1	+	858670	858761	92	0	0	0	0	0	0	0	0	0	0	0	0	0	0	0	0	NA	NA	NA	NA	--	--	--	--	--	--	--	--	--	--
ENSAPLG00000000165	KB742563.1	-	919500	919579	80	0	0	0	0	1	0	0	0	0	0	0.910562776	0	0	0.303520925	0	0.330663571	#NAME?	0.97982	1	FALSE	--	--	--	--	--	--	--	--	--	--
ENSAPLG00000000166	KB742833.1	-	4266590	4266644	55	0	0	0	1	0	0	0	0	0	1.484412184	0	0	0	0.494804061	0	0.370525952	#NAME?	0.97983	1	FALSE	--	--	--	--	--	--	--	--	--	--
ENSAPLG00000000167	KB743833.1	-	1040093	1040224	132	0	0	0	0	2	0	0	0	0	0	1.103712456	0	0	0.367904152	0	0.661327141	#NAME?	0.67263	0.79887	FALSE	--	--	--	--	--	--	--	--	--	--
ENSAPLG00000000168	KB744753.1	+	76604	76670	67	0	0	0	0	0	0	0	0	0	0	0	0	0	0	0	0	NA	NA	NA	NA	--	--	--	--	--	--	--	--	--	--
ENSAPLG00000000169	KB744799.1	-	11233	11364	132	15	11	13	18	16	35	7.480601335	5.888875737	7.209095756	11.13309138	8.829699645	17.99175167	6.859524276	12.65151423	12.30571445	23.86654412	-0.95566	0.062837	0.10828	FALSE	--	--	--	--	--	--	--	--	--	--
ENSAPLG00000000170	KB746286.1	+	382526	382601	76	0	0	2	0	0	0	0	0	1.926317085	0	0	0	0.642105695	0	0.653678683	0	Inf	0.72994	0.84903	FALSE	--	--	--	--	--	--	--	--	--	--
ENSAPLG00000000171	KB810877.1	-	14	162	149	1	0	1	0	0	0	0.441807327	0	0.491275498	0	0	0	0.311027608	0	0.632500547	0	Inf	0.73406	0.84903	FALSE	--	--	--	--	--	--	--	--	--	--
ENSAPLG00000000172	KB743173.1	-	16528	16615	88	0	0	0	0	0	0	0	0	0	0	0	0	0	0	0	0	NA	NA	NA	NA	--	--	--	--	--	--	--	--	--	--
ENSAPLG00000000173	KB742989.1	-	120814	120876	63	0	1	0	2	1	2	0	1.121690617	0	2.591830797	1.156270192	2.154114486	0.373896872	1.967405158	0.315625902	1.752084609	-2.4728	0.39086	0.52482	FALSE	--	--	--	--	--	--	--	--	--	--
ENSAPLG00000000174	KB743157.1	-	1098956	1099040	85	0	0	0	0	0	0	0	0	0	0	0	0	0	0	0	0	NA	NA	NA	NA	--	--	--	--	--	--	--	--	--	--
ENSAPLG00000000175	KB742664.1	-	482461	482528	68	143	107	148	754	752	995	138.4351282	111.1958301	159.3177542	905.2731363	805.5802441	992.8725482	136.3162375	901.2419762	125.8537465	866.5192173	-2.7835	3.39E-28	4.49E-27	DOWN	--	--	--	--	--	--	--	--	--	--
ENSAPLG00000000176	KB742383.1	-	405363	405479	117	0	0	0	0	0	0	0	0	0	0	0	0	0	0	0	0	NA	NA	NA	NA	--	--	--	--	--	--	--	--	--	--
ENSAPLG00000000177	KB743120.1	-	35541	35609	69	0	0	0	0	0	1	0	0	0	0	0	0.983400091	0	0.32780003	0	0.340184567	#NAME?	0.97982	1	FALSE	--	--	--	--	--	--	--	--	--	--
ENSAPLG00000000178	KB743076.1	+	122320	122387	68	19	13	9	10	8	10	18.39347858	13.50977375	9.688241808	12.00627502	8.570002596	9.978618574	13.86383138	10.1849654	12.85225371	9.752413757	0.39819	0.50016	0.64143	FALSE	--	--	--	--	--	--	--	--	--	--
ENSAPLG00000000179	KB744031.1	+	567758	567849	92	9	1	2	15	23	14	6.439822018	0.768114227	1.591305418	13.31130491	18.21125552	10.32570096	2.933080554	13.94942046	3.720255435	17.92573535	-2.2686	0.00038977	0.00099736	DOWN	--	--	--	--	--	--	--	--	--	--
ENSAPLG00000000180	KB742659.1	+	1367702	1367784	83	0	0	0	0	0	0	0	0	0	0	0	0	0	0	0	0	NA	NA	NA	NA	--	--	--	--	--	--	--	--	--	--
ENSAPLG00000000181	KB819246.1	-	939	1013	75	1	0	0	0	0	0	0.87772389	0	0	0	0	0	0.29257463	0	0.305661206	0	Inf	1	1	FALSE	--	--	--	--	--	--	--	--	--	--
ENSAPLG00000000182	KB744234.1	+	183810	183896	87	0	0	0	0	0	2	0	0	0	0	0	1.559876007	0	0.519958669	0	0.680369134	#NAME?	0.66938	0.79759	FALSE	--	--	--	--	--	--	--	--	--	--
ENSAPLG00000000183	KB768349.1	+	4	114	111	0	0	0	0	0	0	0	0	0	0	0	0	0	0	0	0	NA	NA	NA	NA	--	--	--	--	--	--	--	--	--	--
ENSAPLG00000000184	KB742541.1	+	219988	220085	98	0	0	0	3	0	2	0	0	0	2.499265412	0	1.384787884	0	1.294684432	0	1.79194699	#NAME?	0.19281	0.29031	FALSE	--	--	--	--	--	--	--	--	--	--
ENSAPLG00000000185	KB743814.1	+	304269	304403	135	6	1	2	2	3	4	2.9257463	0.523455621	1.084445174	1.209521039	1.618778268	2.010506854	1.511215698	1.612935387	2.803271819	3.093780885	-0.14226	1	1	FALSE	--	--	--	--	--	--	--	--	--	--
ENSAPLG00000000186	KB742622.1	-	921368	921439	72	6	2	1	2	6	1	5.485774312	1.962958579	1.01666735	2.267851948	6.070418506	0.942425088	2.82180008	3.09356518	2.792058379	3.065217896	-0.13466	1	1	FALSE	--	--	--	--	--	--	--	--	--	--
ENSAPLG00000000187	KB742873.1	-	2955789	2955872	84	0	0	0	0	0	0	0	0	0	0	0	0	0	0	0	0	NA	NA	NA	NA	--	--	--	--	--	--	--	--	--	--
ENSAPLG00000000188	KB743696.1	-	731599	731690	92	3	0	0	1	1	1	2.146607339	0	0	0.887420327	0.791793718	0.737550069	0.71553578	0.805588038	0.916983617	1.04137409	-0.18352	1	1	FALSE	--	--	--	--	--	--	--	--	--	--
ENSAPLG00000000189	KB744232.1	+	903434	903535	102	0	0	0	0	0	0	0	0	0	0	0	0	0	0	0	0	NA	NA	NA	NA	--	--	--	--	--	--	--	--	--	--
ENSAPLG00000000190	KB742948.1	-	806587	806695	109	0	0	0	0	0	0	0	0	0	0	0	0	0	0	0	0	NA	NA	NA	NA	--	--	--	--	--	--	--	--	--	--
ENSAPLG00000000191	KB744156.1	-	711610	711698	89	0	0	0	1	3	2	0	0	0	0.917333372	2.455450182	1.524822614	0	1.632535389	0	2.042885798	#NAME?	0.1324	0.20923	FALSE	--	--	--	--	--	--	--	--	--	--
ENSAPLG00000000192	KB742489.1	+	1663143	1663274	132	13	1	5	2	9	5	6.483187823	0.53535234	2.772729137	1.237010153	4.96670605	2.570250239	3.263756433	2.924655481	5.923418282	5.417946876	0.12868	0.97568	1	FALSE	--	--	--	--	--	--	--	--	--	--
ENSAPLG00000000193	KB743399.1	-	251559	251652	94	0	0	0	0	0	0	0	0	0	0	0	0	0	0	0	0	NA	NA	NA	NA	--	--	--	--	--	--	--	--	--	--
ENSAPLG00000000194	KB747920.1	-	8	73	66	0	0	0	0	0	0	0	0	0	0	0	0	0	0	0	0	NA	NA	NA	NA	--	--	--	--	--	--	--	--	--	--
ENSAPLG00000000195	KB742745.1	+	17749	17930	182	3	0	4	1	2	1	1.085098216	0	1.608792291	0.4485861	0.800494748	0.372827507	0.897963502	0.540636118	2.224340983	1.372037661	0.69706	0.77763	0.88121	FALSE	--	--	--	--	--	--	--	--	--	--
ENSAPLG00000000196	KB742999.1	-	672003	672060	58	0	0	0	0	0	0	0	0	0	0	0	0	0	0	0	0	NA	NA	NA	NA	--	--	--	--	--	--	--	--	--	--
ENSAPLG00000000197	KB743713.1	+	866710	866824	115	0	0	0	0	0	0	0	0	0	0	0	0	0	0	0	0	NA	NA	NA	NA	--	--	--	--	--	--	--	--	--	--
ENSAPLG00000000198	KB810192.1	-	5	323	319	0	0	1	2	2	5	0	0	0.229467239	0.51186627	0.456708602	1.063551823	0.07648908	0.677375565	0.326839342	3.103301881	-3.2472	0.10493	0.1707	FALSE	--	--	--	--	--	--	--	--	--	--
ENSAPLG00000000199	KB753470.1	+	683	759	77	1	0	0	0	0	0	0.854925867	0	0	0	0	0	0.284975289	0	0.305661206	0	Inf	1	1	FALSE	--	--	--	--	--	--	--	--	--	--
ENSAPLG00000000200	KB743065.1	+	380459	380542	84	0	0	0	0	0	0	0	0	0	0	0	0	0	0	0	0	NA	NA	NA	NA	--	--	--	--	--	--	--	--	--	--
ENSAPLG00000000201	KB743696.1	-	204852	204926	75	11	8	5	3	3	7	9.654962789	7.537760943	4.880003281	3.265706805	2.913800883	6.333096589	7.357575671	4.170868092	7.521477187	4.484860538	0.74595	0.38022	0.51283	FALSE	--	--	--	--	--	--	--	--	--	--
ENSAPLG00000000202	KB742446.1	-	727583	727665	83	18	11	11	4	14	8	14.27623194	9.365440931	9.701211342	3.934586512	12.28711216	6.540203017	11.11429474	7.587300562	12.56901938	8.832870335	0.50892	0.43708	0.5758	FALSE	--	--	--	--	--	--	--	--	--	--
ENSAPLG00000000203	KB742870.1	+	42929	43247	319	2	3	2	5	5	3	0.412722832	0.664575318	0.458934478	1.279665676	1.141771506	0.638131094	0.512077543	1.019856092	2.211878801	4.526501315	-1.0331	0.39326	0.52716	FALSE	--	--	--	--	--	--	--	--	--	--
ENSAPLG00000000204	KB751271.1	-	7127	7192	66	3	1	0	2	1	0	2.992240534	1.070704679	0	2.474020307	1.103712456	0	1.354315071	1.192577587	1.232609519	1.071715475	0.20179	1	1	FALSE	--	--	--	--	--	--	--	--	--	--
ENSAPLG00000000205	KB742383.1	-	411319	411426	108	0	2	0	2	2	0	0	1.308639053	0	1.511901298	1.34898189	0	0.436213018	0.95362773	0.631251804	1.402379045	-1.1516	0.74667	0.85576	FALSE	--	--	--	--	--	--	--	--	--	--
ENSAPLG00000000206	KB742689.1	+	263566	263676	111	0	0	0	2	0	0	0	0	0	1.471039101	0	0	0	0.490346367	0	0.741051904	#NAME?	0.6597	0.79015	FALSE	--	--	--	--	--	--	--	--	--	--
ENSAPLG00000000207	KB807075.1	+	287	365	79	3	2	2	1	0	0	2.499846522	1.78902554	1.853165803	1.03345152	0	0	2.047345955	0.34448384	2.201914104	0.370525952	2.5711	0.27645	0.39405	FALSE	--	--	--	--	--	--	--	--	--	--
ENSAPLG00000000208	KB742651.1	+	1231430	1231517	88	8428	8643	8961	759	657	983	6304.650805	6940.575408	7453.927739	704.1680298	543.8543125	757.9667954	6899.717984	668.6630459	8232.874653	832.876593	3.3052	3.68E-117	4.39E-115	UP	--	--	--	--	--	--	--	--	--	--
ENSAPLG00000000209	KB744461.1	+	232856	232973	118	7	9	6	12	16	15	3.905127476	5.389818471	3.722036401	8.302644419	9.877291128	8.625585547	4.338994116	8.935173698	6.941297608	14.83969706	-1.0962	0.066582	0.1141	FALSE	--	--	--	--	--	--	--	--	--	--
ENSAPLG00000000210	KB743532.1	+	1217919	1218040	122	0	0	0	0	0	0	0	0	0	0	0	0	0	0	0	0	NA	NA	NA	NA	--	--	--	--	--	--	--	--	--	--
ENSAPLG00000000211	KB744088.1	-	1025842	1025976	135	10	3	3	4	1	4	4.876243833	1.570366863	1.62666776	2.419042078	0.539592756	2.010506854	2.691092819	1.656380562	4.984007787	3.173505647	0.65123	0.53352	0.67247	FALSE	--	--	--	--	--	--	--	--	--	--
ENSAPLG00000000212	KB742479.1	-	1858226	1858318	93	0	0	0	0	0	0	0	0	0	0	0	0	0	0	0	0	NA	NA	NA	NA	--	--	--	--	--	--	--	--	--	--
ENSAPLG00000000213	KB743409.1	-	143440	143548	109	1	0	1	0	0	1	0.603938456	0	0.671560085	0	0	0.622519324	0.42516618	0.207506441	0.632500547	0.340184567	0.89475	1	1	FALSE	--	--	--	--	--	--	--	--	--	--
ENSAPLG00000000214	KB743456.1	+	72691	72770	80	0	0	1	0	0	0	0	0	0.915000615	0	0	0	0.305000205	0	0.326839342	0	Inf	1	1	FALSE	--	--	--	--	--	--	--	--	--	--
ENSAPLG00000000215	KB743644.1	+	279148	279275	128	3	2	1	2	3	6	1.542874025	1.104164201	0.571875385	1.275666721	1.707305205	3.180684671	1.072971203	2.054552199	1.875074763	3.774150019	-1.0092	0.45704	0.59515	FALSE	--	--	--	--	--	--	--	--	--	--
ENSAPLG00000000216	KB743509.1	+	772801	772882	82	2	0	0	2	2	0	1.605592482	0	0	1.991284637	1.776707855	0	0.535197494	1.255997497	0.611322411	1.402379045	-1.1979	0.74718	0.85579	FALSE	--	--	--	--	--	--	--	--	--	--
ENSAPLG00000000217	KB743227.1	-	10659	10735	77	0	0	0	0	0	0	0	0	0	0	0	0	0	0	0	0	NA	NA	NA	NA	--	--	--	--	--	--	--	--	--	--
ENSAPLG00000000218	KB742403.1	-	181467	181622	156	0	0	0	0	0	0	0	0	0	0	0	0	0	0	0	0	NA	NA	NA	NA	--	--	--	--	--	--	--	--	--	--
ENSAPLG00000000219	KB743696.1	-	468306	468405	100	37	18	23	7	12	12	24.35683795	12.71997159	16.83601132	5.714986908	8.741402648	8.142552757	17.97094029	7.532980771	24.5080357	10.64385932	1.2032	0.011548	0.023277	UP	--	--	--	--	--	--	--	--	--	--
ENSAPLG00000000220	KB742512.1	-	150869	150967	99	3	0	1	0	1	0	1.994827023	0	0.739394437	0	0.735808304	0	0.911407153	0.245269435	1.243822958	0.330663571	1.9113	0.63158	0.76358	FALSE	--	--	--	--	--	--	--	--	--	--
ENSAPLG00000000221	KB742797.1	-	915153	915240	88	1	0	0	0	0	0	0.748060133	0	0	0	0	0	0.249353378	0	0.305661206	0	Inf	1	1	FALSE	--	--	--	--	--	--	--	--	--	--
ENSAPLG00000000222	KB742845.1	+	1714823	1714914	92	0	0	0	0	0	0	0	0	0	0	0	0	0	0	0	0	NA	NA	NA	NA	--	--	--	--	--	--	--	--	--	--
ENSAPLG00000000223	KB743012.1	+	536411	536478	68	1	0	0	0	0	0	0.96807782	0	0	0	0	0	0.322692607	0	0.305661206	0	Inf	1	1	FALSE	--	--	--	--	--	--	--	--	--	--
ENSAPLG00000000224	KB742496.1	-	330292	330584	293	0	0	0	0	0	0	0	0	0	0	0	0	0	0	0	0	NA	NA	NA	NA	--	--	--	--	--	--	--	--	--	--
ENSAPLG00000000225	KB742446.1	-	727339	727422	84	3	3	6	1	1	3	2.351046134	2.523803887	5.228574944	0.971936549	0.867202644	2.423378797	3.367808322	1.42083933	3.824897373	1.721743224	1.1516	0.41211	0.54771	FALSE	--	--	--	--	--	--	--	--	--	--
ENSAPLG00000000226	KB742477.1	+	34337	34406	70	0	0	0	0	0	0	0	0	0	0	0	0	0	0	0	0	NA	NA	NA	NA	--	--	--	--	--	--	--	--	--	--
ENSAPLG00000000227	KB820629.1	-	1140	1211	72	5	1	1	4	1	4	4.571478593	0.98147929	1.01666735	4.535703895	1.011736418	3.76970035	2.189875078	3.105713554	2.170771272	3.173505647	-0.54787	0.78163	0.88391	FALSE	--	--	--	--	--	--	--	--	--	--
ENSAPLG00000000228	KB742432.1	+	4030199	4030303	105	0	0	0	0	0	0	0	0	0	0	0	0	0	0	0	0	NA	NA	NA	NA	--	--	--	--	--	--	--	--	--	--
ENSAPLG00000000229	KB742833.1	-	1117129	1117179	51	0	0	0	0	0	0	0	0	0	0	0	0	0	0	0	0	NA	NA	NA	NA	--	--	--	--	--	--	--	--	--	--
ENSAPLG00000000230	KB742956.1	+	216982	217099	118	0	0	0	0	0	0	0	0	0	0	0	0	0	0	0	0	NA	NA	NA	NA	--	--	--	--	--	--	--	--	5S_rRNA	5S ribosomal RNA [Source:RFAM;Acc:RF00001]
ENSAPLG00000000231	KB744454.1	-	52921	53021	101	1	0	0	1	0	0	0.651775166	0	0	0.808343268	0	0	0.217258389	0.269447756	0.305661206	0.370525952	-0.27764	1	1	FALSE	--	--	--	--	--	--	--	--	--	--
ENSAPLG00000000232	KB742900.1	-	182853	182938	86	0	0	0	0	0	1	0	0	0	0	0	0.78900705	0	0.26300235	0	0.340184567	#NAME?	0.97982	1	FALSE	--	--	--	--	--	--	--	--	--	--
ENSAPLG00000000233	KB742655.1	+	1698330	1698459	130	3	3	2	2	0	1	1.519137502	1.630765589	1.126154603	1.256041079	0	0.52195851	1.425352565	0.59266653	2.517540006	1.081236471	1.2193	0.49864	0.64005	FALSE	--	--	--	--	--	--	--	--	--	--
ENSAPLG00000000234	KB742685.1	+	1918157	1918233	77	0	0	0	0	0	0	0	0	0	0	0	0	0	0	0	0	NA	NA	NA	NA	--	--	--	--	--	--	--	--	--	--
ENSAPLG00000000235	KB743440.1	-	19001	19136	136	1	2	0	0	0	0	0.48403891	1.039213365	0	0	0	0	0.507750758	0	0.93691301	0	Inf	0.52035	0.65998	FALSE	--	--	--	--	--	--	--	--	--	--
ENSAPLG00000000236	KB743891.1	-	655217	655297	81	3	0	1	1	1	4	2.438121916	0	0.903704311	1.007934199	0.89932126	3.350844756	1.113942076	1.752700072	1.243822958	2.061927791	-0.72921	0.77071	0.87599	FALSE	--	--	--	--	--	--	--	--	--	--
ENSAPLG00000000237	KB743381.1	-	120499	120647	149	1	4	1	0	0	0	0.441807327	1.897087486	0.491275498	0	0	0	0.943390104	0	1.895004156	0	Inf	0.17803	0.27081	FALSE	--	--	--	--	--	--	--	--	--	--
ENSAPLG00000000238	KB743545.1	-	426608	426708	101	0	0	0	0	0	0	0	0	0	0	0	0	0	0	0	0	NA	NA	NA	NA	--	--	--	--	--	--	--	--	--	--
ENSAPLG00000000239	KB742969.1	+	71416	71483	68	0	0	0	0	0	1	0	0	0	0	0	0.997861857	0	0.332620619	0	0.340184567	#NAME?	0.97982	1	FALSE	--	--	--	--	--	--	--	--	--	--
ENSAPLG00000000240	KB743922.1	+	285966	286039	74	0	0	0	0	0	0	0	0	0	0	0	0	0	0	0	0	NA	NA	NA	NA	--	--	--	--	--	--	--	--	--	--
ENSAPLG00000000241	KB742622.1	-	1805729	1806005	277	0	2	3	0	1	2	0	0.510227501	0.792780316	0	0.262978419	0.489924955	0.434335939	0.250967791	1.611769829	1.011032705	0.67282	0.89132	0.97666	FALSE	--	--	--	--	--	--	--	--	--	--
ENSAPLG00000000242	KB743192.1	+	161497	161597	101	0	0	0	0	0	0	0	0	0	0	0	0	0	0	0	0	NA	NA	NA	NA	--	--	--	--	--	--	--	--	--	--
ENSAPLG00000000243	KB744031.1	+	569218	569314	97	17	12	5	5	1	4	11.53709237	8.742248517	3.773198413	4.208385058	0.750979609	2.798128095	8.017513099	2.585830921	10.61794803	3.544031599	1.583	0.035623	0.064915	FALSE	--	--	--	--	--	--	--	--	--	--
ENSAPLG00000000244	KB742382.1	+	145962	146046	85	0	0	0	0	0	0	0	0	0	0	0	0	0	0	0	0	NA	NA	NA	NA	--	--	--	--	--	--	--	--	--	--
ENSAPLG00000000245	KB743777.1	+	6704	6847	144	2	0	5	7	2	1	0.914295719	0	2.541668376	3.968740908	1.011736418	0.471212544	1.151988031	1.817229957	2.245519119	3.595193373	-0.67902	0.71998	0.84202	FALSE	--	--	--	--	--	--	--	--	--	--
ENSAPLG00000000246	KB743458.1	+	552601	552673	73	1	4	2	1	0	0	0.90177112	3.872137471	2.005480801	1.118392741	0	0	2.259796464	0.37279758	2.221843497	0.370525952	2.5841	0.27517	0.3927	FALSE	--	--	--	--	--	--	--	--	--	--
ENSAPLG00000000247	KB744325.1	-	357344	357436	93	0	0	0	0	0	0	0	0	0	0	0	0	0	0	0	0	NA	NA	NA	NA	--	--	--	--	--	--	--	--	--	--
ENSAPLG00000000248	KB743893.1	+	218607	218682	76	8	5	5	1	0	0	6.929399131	4.649112424	4.815792712	1.074245659	0	0	5.464768089	0.358081886	5.657615863	0.370525952	3.9325	0.0099776	0.02038	UP	--	--	--	--	--	--	--	--	--	--
ENSAPLG00000000249	KB742567.1	+	1165328	1165430	103	0	0	0	0	0	0	0	0	0	0	0	0	0	0	0	0	NA	NA	NA	NA	--	--	--	--	--	--	--	--	5S_rRNA	5S ribosomal RNA [Source:RFAM;Acc:RF00001]
ENSAPLG00000000250	KB742605.1	+	538752	538850	99	69	45	40	1	3	1	45.88102152	32.12114038	29.57577746	0.824673436	2.207424911	0.685400064	35.85931312	1.239166137	48.36736244	1.702701231	4.8281	9.48E-15	6.37E-14	UP	--	--	--	--	--	--	--	--	--	--
ENSAPLG00000000251	KB742439.1	+	2516635	2516727	93	0	0	0	0	0	0	0	0	0	0	0	0	0	0	0	0	NA	NA	NA	NA	--	--	--	--	--	--	--	--	--	--
ENSAPLG00000000252	KB742966.1	+	252644	252738	95	0	0	0	0	0	0	0	0	0	0	0	0	0	0	0	0	NA	NA	NA	NA	--	--	--	--	--	--	--	--	--	--
ENSAPLG00000000253	KB744461.1	+	244774	244900	127	1	0	1	1	0	0	0.51834088	0	0.57637834	0.64285567	0	0	0.364906407	0.214285223	0.632500547	0.370525952	0.77149	1	1	FALSE	--	--	--	--	--	--	--	--	--	--
ENSAPLG00000000254	KB742563.1	-	918702	918805	104	0	0	0	0	1	0	0	0	0	0	0.700432905	0	0	0.233477635	0	0.330663571	#NAME?	0.97982	1	FALSE	--	--	--	--	--	--	--	--	--	--
ENSAPLG00000000255	KB759911.1	+	9	83	75	0	0	0	0	0	0	0	0	0	0	0	0	0	0	0	0	NA	NA	NA	NA	--	--	--	--	--	--	--	--	--	--
ENSAPLG00000000256	KB743456.1	+	82020	82091	72	0	1	0	0	0	0	0	0.98147929	0	0	0	0	0.327159763	0	0.315625902	0	Inf	1	1	FALSE	--	--	--	--	--	--	--	--	--	--
ENSAPLG00000000257	KB743948.1	+	154767	154834	68	0	2	0	0	2	0	0	2.078426731	0	0	2.142500649	0	0.69280891	0.714166883	0.631251804	0.661327141	-0.067149	1	1	FALSE	--	--	--	--	--	--	--	--	--	--
ENSAPLG00000000258	KB743404.1	+	1415023	1415132	110	0	0	0	0	0	0	0	0	0	0	0	0	0	0	0	0	NA	NA	NA	NA	--	--	--	--	--	--	--	--	--	--
ENSAPLG00000000259	KB742513.1	-	760941	761024	84	0	0	0	0	0	0	0	0	0	0	0	0	0	0	0	0	NA	NA	NA	NA	--	--	--	--	--	--	--	--	--	--
ENSAPLG00000000260	KB742483.1	+	1371226	1371312	87	10	13	14	1	12	17	7.566585258	10.55936339	11.77931827	0.938421496	10.04758925	13.25894606	9.968422305	8.081652269	11.73549957	10.12162644	0.21344	0.85024	0.94417	FALSE	--	--	--	--	--	--	--	--	--	--
ENSAPLG00000000261	KB786566.1	+	88	133	46	0	0	0	0	0	0	0	0	0	0	0	0	0	0	0	0	NA	NA	NA	NA	--	--	--	--	--	--	--	--	--	--
ENSAPLG00000000262	KB744722.1	+	3592	3659	68	0	0	0	0	0	0	0	0	0	0	0	0	0	0	0	0	NA	NA	NA	NA	--	--	--	--	--	--	--	--	--	--
ENSAPLG00000000263	KB743097.1	+	579965	580049	85	3450	3461	3815	362	264	343	2671.894783	2877.373966	3285.390444	347.7017245	226.2480685	273.8132937	2944.886398	282.5876956	3393.804495	338.1088838	3.3273	4.08E-101	3.88E-99	UP	--	--	--	--	--	--	--	--	--	--
ENSAPLG00000000264	KB742464.1	+	2770142	2770306	165	0	0	0	0	0	0	0	0	0	0	0	0	0	0	0	0	NA	NA	NA	NA	--	--	--	--	--	--	--	--	--	--
ENSAPLG00000000265	KB742770.1	+	74225	74309	85	0	1	0	0	0	0	0	0.831370692	0	0	0	0	0.277123564	0	0.315625902	0	Inf	1	1	FALSE	--	--	--	--	--	--	--	--	--	--
ENSAPLG00000000266	KB742535.1	+	1322057	1322158	102	0	0	0	0	0	0	0	0	0	0	0	0	0	0	0	0	NA	NA	NA	NA	--	--	--	--	--	--	--	--	--	--
ENSAPLG00000000267	KB747461.1	-	662	825	164	13	5	8	14	9	20	5.218175565	2.154466733	3.570734108	6.969496229	3.997592675	8.274951989	3.647792135	6.414013631	8.166439916	14.96702681	-0.87401	0.14036	0.22032	FALSE	--	--	--	--	--	--	--	--	--	--
ENSAPLG00000000268	KB742594.1	-	38221	38332	112	2	0	0	0	0	0	1.175523067	0	0	0	0	0	0.391841022	0	0.611322411	0	Inf	0.73834	0.84903	FALSE	--	--	--	--	--	--	--	--	--	--
ENSAPLG00000000269	KB742873.1	+	2138426	2138559	134	21	10	13	6	10	23	10.3165308	5.273620063	7.101497312	3.655641946	5.436195677	11.64668616	7.563882724	6.91284126	13.82405578	13.35403646	0.049905	0.99361	1	FALSE	--	--	--	--	--	--	--	--	--	--
ENSAPLG00000000270	KB744646.1	-	265266	265361	96	0	0	0	0	0	0	0	0	0	0	0	0	0	0	0	0	NA	NA	NA	NA	--	--	--	--	--	--	--	--	--	--
ENSAPLG00000000271	KB743696.1	-	203998	204071	74	11	2	3	2	4	3	9.785435259	1.909905644	2.967569563	2.206558652	3.937568761	2.750862418	4.887636822	2.96499661	4.97404309	3.084259888	0.68949	0.5527	0.69101	FALSE	--	--	--	--	--	--	--	--	--	--
ENSAPLG00000000272	KB743162.1	-	797890	798061	172	0	5	0	5	0	2	0	2.054258978	0	2.373333434	0	0.78900705	0.684752993	1.054113495	1.578129511	2.532998894	-0.68263	0.82616	0.92138	FALSE	--	--	--	--	--	--	--	--	--	--
ENSAPLG00000000273	KB743413.1	+	341727	341806	80	0	0	0	0	0	0	0	0	0	0	0	0	0	0	0	0	NA	NA	NA	NA	--	--	--	--	--	--	--	--	--	--
ENSAPLG00000000274	KB743872.1	-	466898	467001	104	0	0	0	1	0	0	0	0	0	0.785025674	0	0	0	0.261675225	0	0.370525952	#NAME?	0.97983	1	FALSE	--	--	--	--	--	--	--	--	--	--
ENSAPLG00000000275	KB742446.1	-	725617	725680	64	2	6	6	4	4	2	2.057165367	6.624985204	6.862504614	5.102666882	4.552813879	2.120456447	5.181551729	3.925312403	4.466113874	3.485127225	0.35781	0.80474	0.90467	FALSE	--	--	--	--	--	--	--	--	--	--
ENSAPLG00000000276	KB742800.1	-	602208	602278	71	3	1	1	1	1	3	2.781519369	0.995302941	1.030986609	1.149896762	1.025986226	2.867096041	1.602602973	1.68099301	1.55944886	1.721743224	-0.14283	1	1	FALSE	--	--	--	--	--	--	--	--	--	--
ENSAPLG00000000277	KB742554.1	+	48532	48666	135	0	0	1	0	0	0	0	0	0.542222587	0	0	0	0.180740862	0	0.326839342	0	Inf	1	1	FALSE	--	--	--	--	--	--	--	--	--	--
ENSAPLG00000000278	KB743352.1	+	114257	114334	78	0	0	0	0	0	0	0	0	0	0	0	0	0	0	0	0	NA	NA	NA	NA	--	--	--	--	--	--	--	--	--	--
ENSAPLG00000000279	KB743020.1	+	263520	263628	109	0	0	0	0	0	0	0	0	0	0	0	0	0	0	0	0	NA	NA	NA	NA	--	--	--	--	--	--	--	--	5S_rRNA	5S ribosomal RNA [Source:RFAM;Acc:RF00001]
ENSAPLG00000000280	KB742943.1	+	1967666	1967772	107	0	0	0	0	0	0	0	0	0	0	0	0	0	0	0	0	NA	NA	NA	NA	--	--	--	--	--	--	--	--	--	--
ENSAPLG00000000281	KB743923.1	-	90606	90692	87	0	0	0	0	0	0	0	0	0	0	0	0	0	0	0	0	NA	NA	NA	NA	--	--	--	--	--	--	--	--	--	--
ENSAPLG00000000282	KB742693.1	-	133298	133373	76	0	0	0	0	0	0	0	0	0	0	0	0	0	0	0	0	NA	NA	NA	NA	--	--	--	--	--	--	--	--	--	--
ENSAPLG00000000283	KB742835.1	-	31831	31917	87	0	0	0	0	0	0	0	0	0	0	0	0	0	0	0	0	NA	NA	NA	NA	--	--	--	--	--	--	--	--	--	--
ENSAPLG00000000284	KB743948.1	-	199178	199245	68	2	6	2	8	11	11	1.93615564	6.235280192	2.152942624	9.605020014	11.78375357	10.97648043	3.441459485	10.78841801	3.158756507	10.34353713	-1.7113	0.029088	0.054054	FALSE	--	--	--	--	--	--	--	--	--	--
ENSAPLG00000000285	KB742678.1	-	80921	81038	118	2	1	5	1	5	4	1.115750708	0.598868719	3.101697001	0.691887035	3.086653478	2.300156146	1.605438809	2.026232219	2.561145021	3.384582074	-0.40219	0.78296	0.88463	FALSE	--	--	--	--	--	--	--	--	--	--
ENSAPLG00000000286	KB780602.1	+	62	131	70	0	0	0	0	0	1	0	0	0	0	0	0.969351519	0	0.323117173	0	0.340184567	#NAME?	0.97982	1	FALSE	--	--	--	--	--	--	--	--	--	--
ENSAPLG00000000287	KB743662.1	+	974827	974910	84	0	0	0	0	0	0	0	0	0	0	0	0	0	0	0	0	NA	NA	NA	NA	--	--	--	--	--	--	--	--	--	--
ENSAPLG00000000288	KB742800.1	-	602522	602589	68	4	0	0	2	0	0	3.872311279	0	0	2.401255003	0	0	1.290770426	0.800418334	1.222644822	0.741051904	0.72236	0.88126	0.96883	FALSE	--	--	--	--	--	--	--	--	--	--
ENSAPLG00000000289	KB744461.1	+	231657	231800	144	9	6	7	17	10	13	4.114330734	2.944437869	3.558335726	9.638370778	5.058682088	6.125763069	3.539034776	6.940938645	6.932581654	14.02797626	-1.0168	0.1049	0.17066	FALSE	--	--	--	--	--	--	--	--	--	--
ENSAPLG00000000290	KB742464.1	-	2234997	2235125	129	2	2	5	2	6	9	1.020609174	1.095604788	2.83721121	1.265777831	3.388140561	4.7340423	1.651141724	3.129320231	2.876770923	5.786694432	-1.0083	0.29956	0.42066	FALSE	--	--	--	--	--	--	--	--	--	--
ENSAPLG00000000291	KB743240.1	+	266255	266448	194	0	1	0	0	0	1	0	0.364260355	0	0	0	0.349766012	0.121420118	0.116588671	0.315625902	0.340184567	-0.1081	1	1	FALSE	--	--	--	--	--	--	--	--	--	--
ENSAPLG00000000292	KB742459.1	+	895711	895795	85	0	0	0	0	0	0	0	0	0	0	0	0	0	0	0	0	NA	NA	NA	NA	--	--	--	--	--	--	--	--	--	--
ENSAPLG00000000293	KB743594.1	-	378779	378876	98	0	1	0	0	0	0	0	0.721086825	0	0	0	0	0.240362275	0	0.315625902	0	Inf	1	1	FALSE	--	--	--	--	--	--	--	--	--	--
ENSAPLG00000000294	KB742944.1	-	26412	26496	85	0	0	1	0	0	0	0	0	0.86117705	0	0	0	0.287059017	0	0.326839342	0	Inf	1	1	FALSE	--	--	--	--	--	--	--	--	--	--
ENSAPLG00000000295	KB742435.1	+	1482087	1482176	90	0	0	3	0	0	0	0	0	2.440001641	0	0	0	0.81333388	0	0.980518025	0	Inf	0.5751	0.71114	FALSE	--	--	--	--	--	--	--	--	--	--
ENSAPLG00000000296	KB742999.1	-	672127	672219	93	0	0	0	0	0	0	0	0	0	0	0	0	0	0	0	0	NA	NA	NA	NA	--	--	--	--	--	--	--	--	--	--
ENSAPLG00000000297	KB818729.1	+	166	308	143	0	0	0	1	0	0	0	0	0	0.570927763	0	0	0	0.190309254	0	0.370525952	#NAME?	0.97983	1	FALSE	--	--	--	--	--	--	--	--	--	--
ENSAPLG00000000298	KB742433.1	-	2410412	2410572	161	0	0	0	0	0	0	0	0	0	0	0	0	0	0	0	0	NA	NA	NA	NA	--	--	--	--	--	--	--	--	--	--
ENSAPLG00000000299	KB742622.1	-	916228	916349	122	22	12	9	10	19	20	11.87085589	6.950804149	5.400003631	6.692022141	11.34471655	11.12370595	8.073887889	9.720148215	13.45361142	16.79155871	-0.31974	0.54478	0.68334	FALSE	--	--	--	--	--	--	--	--	--	--
ENSAPLG00000000300	KB742745.1	-	690475	690640	166	15	7	16	2	12	19	5.948429977	2.979913024	7.055426431	0.983646628	5.26590521	7.766491083	5.327923144	4.672014307	12.02372886	11.17252153	0.10593	0.96835	1	FALSE	--	--	--	--	--	--	--	--	--	--
ENSAPLG00000000301	KB742399.1	+	625849	625928	80	2	1	0	0	1	0	1.645732294	0.883331361	0	0	0.910562776	0	0.843021218	0.303520925	0.926948313	0.330663571	1.4871	0.8144	0.91066	FALSE	--	--	--	--	--	--	--	--	--	--
ENSAPLG00000000302	KB743181.1	+	296498	296562	65	0	0	0	0	0	0	0	0	0	0	0	0	0	0	0	0	NA	NA	NA	NA	--	--	--	--	--	--	--	--	--	--
ENSAPLG00000000303	KB743228.1	-	531323	531442	120	2	1	1	2	4	1	1.097154862	0.588887574	0.61000041	1.360711169	2.428167402	0.565455053	0.765347615	1.451444541	1.253787655	2.403890754	-0.93908	0.63191	0.76372	FALSE	--	--	--	--	--	--	--	--	--	--
ENSAPLG00000000304	KB742427.1	-	153177	153274	98	0	0	0	0	0	0	0	0	0	0	0	0	0	0	0	0	NA	NA	NA	NA	--	--	--	--	--	--	--	--	--	--
ENSAPLG00000000305	KB743381.1	-	121567	121716	150	2	0	0	0	0	0	0.87772389	0	0	0	0	0	0.29257463	0	0.611322411	0	Inf	0.73834	0.84903	FALSE	--	--	--	--	--	--	--	--	--	--
ENSAPLG00000000306	KB742459.1	+	894804	894879	76	0	0	0	0	0	0	0	0	0	0	0	0	0	0	0	0	NA	NA	NA	NA	--	--	--	--	--	--	--	--	--	--
ENSAPLG00000000307	KB744208.1	-	701910	702197	288	4	3	4	3	5	1	0.914295719	0.736109467	1.01666735	0.85044448	1.264670522	0.235606272	0.889024179	0.783573758	3.476879895	3.105080277	0.16316	0.99221	1	FALSE	--	--	--	--	--	--	--	--	--	--
ENSAPLG00000000308	KB742921.1	+	479870	480165	296	10	3	2	7	14	8	2.223962559	0.716214617	0.494594927	1.93073882	3.445372665	1.833908279	1.144924034	2.403339921	4.657168445	9.944448191	-1.0944	0.14398	0.22523	FALSE	--	--	--	--	--	--	--	--	--	--
ENSAPLG00000000309	KB742637.1	-	262777	262910	134	2	0	2	1	1	1	0.982526742	0	1.092538048	0.609273658	0.543619568	0.506377659	0.691688264	0.553090295	1.265001094	1.04137409	0.28065	1	1	FALSE	--	--	--	--	--	--	--	--	--	--
ENSAPLG00000000310	KB742418.1	-	706452	706564	113	0	0	0	0	0	0	0	0	0	0	0	0	0	0	0	0	NA	NA	NA	NA	--	--	--	--	--	--	--	--	--	--
ENSAPLG00000000311	KB743040.1	+	1722632	1722719	88	0	0	0	0	0	0	0	0	0	0	0	0	0	0	0	0	NA	NA	NA	NA	--	--	--	--	--	--	--	--	--	--
ENSAPLG00000000312	KB742999.1	-	349936	350056	121	0	0	0	0	0	0	0	0	0	0	0	0	0	0	0	0	NA	NA	NA	NA	--	--	--	--	--	--	--	--	5S_rRNA	5S ribosomal RNA [Source:RFAM;Acc:RF00001]
ENSAPLG00000000313	KB742918.1	-	704930	705033	104	0	0	0	0	0	0	0	0	0	0	0	0	0	0	0	0	NA	NA	NA	NA	--	--	--	--	--	--	--	--	--	--
ENSAPLG00000000314	KB743771.1	+	70973	71073	101	0	0	0	0	0	0	0	0	0	0	0	0	0	0	0	0	NA	NA	NA	NA	--	--	--	--	--	--	--	--	--	--
ENSAPLG00000000315	KB742842.1	+	420177	420284	108	0	0	0	0	0	0	0	0	0	0	0	0	0	0	0	0	NA	NA	NA	NA	--	--	--	--	--	--	--	--	--	--
ENSAPLG00000000316	KB746358.1	+	23106	23242	137	8	6	10	0	4	3	3.844046233	3.094883599	5.343069286	0	2.126861958	1.485867291	4.093999706	1.204243083	7.607438473	2.343207984	1.6989	0.080547	0.13516	FALSE	--	--	--	--	--	--	--	--	--	--
ENSAPLG00000000317	KB743404.1	+	1426753	1426862	110	70	111	103	118	71	70	41.89136747	71.30893165	68.54186427	87.58031885	47.01815061	43.18020401	60.58072113	59.25955782	90.09521171	91.01209556	-0.014608	1	1	FALSE	--	--	--	--	--	--	--	--	--	--
ENSAPLG00000000318	KB746345.1	-	11094	11179	86	0	0	0	0	0	0	0	0	0	0	0	0	0	0	0	0	NA	NA	NA	NA	--	--	--	--	--	--	--	--	--	--
ENSAPLG00000000319	KB743121.1	-	669681	669774	94	0	0	0	0	0	0	0	0	0	0	0	0	0	0	0	0	NA	NA	NA	NA	--	--	--	--	--	--	--	--	--	--
ENSAPLG00000000320	KB742446.1	-	728330	728397	68	13	1	3	2	3	1	12.58501166	1.039213365	3.229413936	2.401255003	3.213750974	0.997861857	5.617879653	2.204289278	5.269739599	2.073227183	1.3459	0.40131	0.53632	FALSE	--	--	--	--	--	--	--	--	--	--
ENSAPLG00000000321	KB742873.1	-	2954659	2954744	86	0	0	0	0	2	1	0	0	0	0	1.694070281	0.78900705	0	0.827692444	0	1.001511709	#NAME?	0.45181	0.58953	FALSE	--	--	--	--	--	--	--	--	--	--
ENSAPLG00000000322	KB742875.1	-	914052	914119	68	0	0	0	6	1	0	0	0	0	7.20376501	1.071250325	0	0	2.758338445	0	2.553819283	#NAME?	0.24707	0.35954	FALSE	--	--	--	--	--	--	--	--	--	--
ENSAPLG00000000323	KB743319.1	+	911072	911139	68	0	0	0	0	0	0	0	0	0	0	0	0	0	0	0	0	NA	NA	NA	NA	--	--	--	--	--	--	--	--	--	--
ENSAPLG00000000324	KB742750.1	-	1319795	1319896	102	0	0	0	0	0	0	0	0	0	0	0	0	0	0	0	0	NA	NA	NA	NA	--	--	--	--	--	--	--	--	--	--
ENSAPLG00000000325	KB742567.1	-	1713388	1713476	89	0	0	0	0	0	0	0	0	0	0	0	0	0	0	0	0	NA	NA	NA	NA	--	--	--	--	--	--	--	--	--	--
ENSAPLG00000000326	KB742769.1	-	54700	54791	92	0	0	0	0	0	0	0	0	0	0	0	0	0	0	0	0	NA	NA	NA	NA	--	--	--	--	--	--	--	--	--	--
ENSAPLG00000000327	KB742402.1	-	181087	181151	65	1	2	1	1	2	2	1.012758335	2.174354118	1.126154603	1.256041079	2.241385294	2.08783404	1.437755685	1.861753471	1.263752352	1.712222228	-0.43816	0.9298	1	FALSE	--	--	--	--	--	--	--	--	--	--
ENSAPLG00000000328	KB743176.1	+	19449	19580	132	9	6	10	15	23	11	4.488360801	3.212114038	5.545458274	9.27757615	12.69269324	5.654550526	4.415311038	9.208273305	7.913099679	16.90518165	-1.0952	0.048858	0.086331	FALSE	--	--	--	--	--	--	--	--	--	--
ENSAPLG00000000329	KB744224.1	-	162443	162526	84	0	0	0	0	0	0	0	0	0	0	0	0	0	0	0	0	NA	NA	NA	NA	--	--	--	--	--	--	--	--	--	--
ENSAPLG00000000330	KB742539.1	-	154722	154820	99	2	0	0	0	0	0	1.329884682	0	0	0	0	0	0.443294894	0	0.611322411	0	Inf	0.73834	0.84903	FALSE	--	--	--	--	--	--	--	--	--	--
ENSAPLG00000000331	KB747435.1	-	12537	12608	72	0	0	0	0	0	0	0	0	0	0	0	0	0	0	0	0	NA	NA	NA	NA	--	--	--	--	--	--	--	--	--	--
ENSAPLG00000000332	KB742778.1	+	276854	276937	84	0	0	0	0	0	0	0	0	0	0	0	0	0	0	0	0	NA	NA	NA	NA	--	--	--	--	--	--	--	--	--	--
ENSAPLG00000000333	KB744074.1	-	1109827	1109925	99	1	3	1	0	0	0	0.664942341	2.141409359	0.739394437	0	0	0	1.181915379	0	1.579378254	0	Inf	0.25462	0.36814	FALSE	--	--	--	--	--	--	--	--	--	--
ENSAPLG00000000334	KB744786.1	+	14207	14274	68	0	0	0	2	0	0	0	0	0	2.401255003	0	0	0	0.800418334	0	0.741051904	#NAME?	0.6597	0.79015	FALSE	--	--	--	--	--	--	--	--	--	--
ENSAPLG00000000335	KB744558.1	-	151529	151615	87	1	0	0	1	0	0	0.756658526	0	0	0.938421496	0	0	0.252219509	0.312807165	0.305661206	0.370525952	-0.27764	1	1	FALSE	--	--	--	--	--	--	--	--	--	--
ENSAPLG00000000336	KB743197.1	-	3102117	3102219	103	0	0	2	0	0	0	0	0	1.421360179	0	0	0	0.473786726	0	0.653678683	0	Inf	0.72994	0.84903	FALSE	--	--	--	--	--	--	--	--	--	--
ENSAPLG00000000337	KB743040.1	+	1730695	1730801	107	0	0	0	0	0	0	0	0	0	0	0	0	0	0	0	0	NA	NA	NA	NA	--	--	--	--	--	--	--	--	--	--
ENSAPLG00000000338	KB744739.1	+	146014	146081	68	0	0	0	0	3	0	0	0	0	0	3.213750974	0	0	1.071250325	0	0.991990712	#NAME?	0.52461	0.66418	FALSE	--	--	--	--	--	--	--	--	--	--
ENSAPLG00000000339	KB743958.1	+	2125	2245	121	0	0	0	0	0	0	0	0	0	0	0	0	0	0	0	0	NA	NA	NA	NA	--	--	--	--	--	--	--	--	--	--
ENSAPLG00000000340	KB742877.1	-	78348	78501	154	8	5	5	9	11	9	3.419703467	2.29436717	2.376624975	4.771324877	5.203215862	3.96552894	2.696898537	4.646689893	5.657615863	10.03369395	-0.82659	0.25497	0.36853	FALSE	--	--	--	--	--	--	--	--	--	--
ENSAPLG00000000341	KB743610.1	+	7691	8048	358	0	0	0	1	0	0	0	0	0	0.228052151	0	0	0	0.076017384	0	0.370525952	#NAME?	0.97983	1	FALSE	--	--	--	--	--	--	--	--	--	--
ENSAPLG00000000342	KB742432.1	-	75643	75717	75	16	10	9	5	7	4	14.04358224	9.422201179	8.784005906	5.442844674	6.798868727	3.618912336	10.74992977	5.286875246	10.98839238	5.528013024	0.99115	0.15526	0.24054	FALSE	--	--	--	--	--	--	--	--	--	--
ENSAPLG00000000343	KB742406.1	-	1060499	1060826	328	1264	1804	2122	146	187	280	253.6836121	388.6657986	473.5686111	36.34094463	41.53054612	57.92466392	371.9726739	45.26538489	1649.297974	211.1825555	2.9653	9.73E-11	4.94E-10	UP	--	--	--	--	--	--	--	--	--	--
ENSAPLG00000000344	KB744277.1	+	186768	187015	248	3	0	1	4	11	1	0.796322078	0	0.295161489	1.31681726	3.231029205	0.273607283	0.363827855	1.607151249	1.243822958	5.459587653	-2.134	0.17764	0.27048	FALSE	--	--	--	--	--	--	--	--	--	--
ENSAPLG00000000345	KB743198.1	-	365567	365679	113	0	0	0	0	0	0	0	0	0	0	0	0	0	0	0	0	NA	NA	NA	NA	--	--	--	--	--	--	--	--	--	--
ENSAPLG00000000346	KB742473.1	+	122105	122192	88	0	0	0	0	0	0	0	0	0	0	0	0	0	0	0	0	NA	NA	NA	NA	--	--	--	--	--	--	--	--	--	--
ENSAPLG00000000347	KB742441.1	-	4165922	4165990	69	0	0	0	0	0	0	0	0	0	0	0	0	0	0	0	0	NA	NA	NA	NA	--	--	--	--	--	--	--	--	--	--
ENSAPLG00000000348	KB742580.1	-	1997423	1997530	108	0	0	0	0	0	0	0	0	0	0	0	0	0	0	0	0	NA	NA	NA	NA	--	--	--	--	--	--	--	--	--	--
ENSAPLG00000000349	KB743121.1	-	670420	670500	81	0	0	0	0	0	0	0	0	0	0	0	0	0	0	0	0	NA	NA	NA	NA	--	--	--	--	--	--	--	--	--	--
ENSAPLG00000000350	KB744020.1	+	1004624	1004719	96	9	4	11	4	5	7	6.171496101	2.944437869	8.38750564	3.401777922	3.794011566	4.94773171	5.83447987	4.047840399	7.608687216	5.516713631	0.46384	0.60186	0.73711	FALSE	--	--	--	--	--	--	--	--	--	--
ENSAPLG00000000351	KB742999.1	-	671558	671663	106	39	23	38	12	16	11	24.22021111	15.33329909	26.24152708	9.242566428	10.99547503	7.041515749	21.93167909	9.093185736	31.60007775	13.47895879	1.2292	0.0036574	0.0081002	UP	--	--	--	--	--	--	--	--	--	--
ENSAPLG00000000352	KB742811.1	-	648652	648739	88	2	2	3	1	3	3	1.496120267	1.606057019	2.495456223	0.927757615	2.483353025	2.313225215	1.865877837	1.908111952	2.22309224	2.383070366	-0.10025	1	1	FALSE	--	--	--	--	--	--	--	--	--	--
ENSAPLG00000000353	KB743893.1	+	219067	219199	133	7	8	11	7	11	6	3.464699565	4.250617073	6.054139409	4.296982638	6.024776261	3.061110059	4.589818683	4.460956319	8.259868413	8.272088345	-0.0021328	1	1	FALSE	--	--	--	--	--	--	--	--	--	--
ENSAPLG00000000354	KB743532.1	+	1217777	1217878	102	0	0	0	0	0	0	0	0	0	0	0	0	0	0	0	0	NA	NA	NA	NA	--	--	--	--	--	--	--	--	--	--
ENSAPLG00000000355	KB743020.1	-	525515	525616	102	0	0	0	0	0	0	0	0	0	0	0	0	0	0	0	0	NA	NA	NA	NA	--	--	--	--	--	--	--	--	--	--
ENSAPLG00000000356	KB743073.1	+	1145348	1145472	125	11	5	11	2	4	0	5.792977673	2.826660354	6.441604331	1.306282722	2.331040706	0	5.02041412	1.212441143	8.535635529	2.063706187	2.0483	0.028018	0.052262	FALSE	--	--	--	--	--	--	--	--	--	--
ENSAPLG00000000357	KB743076.1	-	345057	345135	79	3	3	6	0	0	4	2.499846522	2.683538311	5.559497409	0	0	3.435676269	3.580960747	1.145225423	3.824897373	1.360738268	1.491	0.30522	0.42743	FALSE	--	--	--	--	--	--	--	--	--	--
ENSAPLG00000000358	KB742520.1	-	219228	219312	85	1	1	0	1	0	1	0.774462256	0.831370692	0	0.960502001	0	0.798289486	0.535277649	0.586263829	0.621287108	0.710710519	-0.194	1	1	FALSE	--	--	--	--	--	--	--	--	--	--
ENSAPLG00000000359	KB742414.1	-	800755	800842	88	2	0	2	0	1	2	1.496120267	0	1.663637482	0	0.827784342	1.542150143	1.053252583	0.789978162	1.265001094	1.011032705	0.32331	1	1	FALSE	--	--	--	--	--	--	--	--	--	--
ENSAPLG00000000360	KB742639.1	+	467877	467947	71	4	1	3	0	0	0	3.708692493	0.995302941	3.092959826	0	0	0	2.598985087	0	2.518788749	0	Inf	0.087203	0.14484	FALSE	--	--	--	--	--	--	--	--	--	--
ENSAPLG00000000361	KB756247.1	+	244	350	107	0	0	0	0	0	0	0	0	0	0	0	0	0	0	0	0	NA	NA	NA	NA	--	--	--	--	--	--	--	--	--	--
ENSAPLG00000000362	KB742733.1	-	1505586	1505678	93	5468	5856	5969	553	517	841	3870.479218	4449.710492	4698.183804	485.4666298	404.9556603	613.6099344	4339.457838	501.3440749	5470.564785	661.9491385	3.0469	1.18E-99	1.07E-97	UP	--	--	--	--	--	--	--	--	--	--
ENSAPLG00000000363	KB742479.1	+	4671506	4671590	85	0	0	0	0	0	0	0	0	0	0	0	0	0	0	0	0	NA	NA	NA	NA	--	--	--	--	--	--	--	--	--	--
ENSAPLG00000000364	KB744498.1	-	267893	267979	87	1	3	0	1	2	3	0.756658526	2.436776167	0	0.938421496	1.674598209	2.339814011	1.064478231	1.650944572	1.252538912	2.052406795	-0.71246	0.77072	0.87599	FALSE	--	--	--	--	--	--	--	--	--	--
ENSAPLG00000000365	KB743260.1	+	350264	350356	93	0	0	0	0	0	0	0	0	0	0	0	0	0	0	0	0	NA	NA	NA	NA	--	--	--	--	--	--	--	--	--	--
ENSAPLG00000000366	KB744204.1	-	665268	665358	91	0	0	0	0	0	0	0	0	0	0	0	0	0	0	0	0	NA	NA	NA	NA	--	--	--	--	--	--	--	--	--	--
ENSAPLG00000000367	KB742580.1	-	254789	254875	87	0	1	1	2	0	2	0	0.812258722	0.841379876	1.876842991	0	1.559876007	0.551212866	1.145572999	0.642465244	1.421421038	-1.1456	0.74591	0.85535	FALSE	--	--	--	--	--	--	--	--	--	--
ENSAPLG00000000368	KB742969.1	-	2329520	2329643	124	16	44	26	43	32	49	8.494102161	25.07521282	15.34839742	28.31157109	18.79871537	26.81351378	16.30590413	24.64126675	27.27594187	43.18289399	-0.66283	0.10875	0.1762	FALSE	--	--	--	--	--	--	--	--	--	--
ENSAPLG00000000369	KB814138.1	-	52	183	132	2	3	0	2	3	4	0.997413511	1.606057019	0	1.237010153	1.655568683	2.056200191	0.86782351	1.649593009	1.558200118	3.093780885	-0.98949	0.5341	0.67296	FALSE	--	--	--	--	--	--	--	--	--	--
ENSAPLG00000000370	KB744077.1	+	417893	418023	131	12	7	10	13	17	14	6.030164129	3.776072992	5.587790017	8.101944363	9.453170803	7.251637315	5.131342379	8.268917494	9.145709198	15.20070202	-0.73297	0.1964	0.29476	FALSE	--	--	--	--	--	--	--	--	--	--
ENSAPLG00000000371	KB743040.1	+	1727784	1727891	108	2	0	0	0	0	0	1.219060958	0	0	0	0	0	0.406353653	0	0.611322411	0	Inf	0.73834	0.84903	FALSE	--	--	--	--	--	--	--	--	--	--
ENSAPLG00000000372	KB743517.1	-	41244	41332	89	0	0	0	0	0	0	0	0	0	0	0	0	0	0	0	0	NA	NA	NA	NA	--	--	--	--	--	--	--	--	--	--
ENSAPLG00000000373	KB743087.1	-	868987	869141	155	0	0	0	0	0	0	0	0	0	0	0	0	0	0	0	0	NA	NA	NA	NA	--	--	--	--	--	--	--	--	--	--
ENSAPLG00000000374	KB742439.1	-	1614376	1614552	177	0	0	0	0	1	0	0	0	0	0	0.411553797	0	0	0.137184599	0	0.330663571	#NAME?	0.97982	1	FALSE	--	--	--	--	--	--	--	--	--	--
ENSAPLG00000000375	KB743681.1	+	72573	72629	57	0	1	0	0	0	0	0	1.239763313	0	0	0	0	0.413254438	0	0.315625902	0	Inf	1	1	FALSE	--	--	--	--	--	--	--	--	--	--
ENSAPLG00000000376	KB742427.1	-	153070	153156	87	0	0	0	0	0	0	0	0	0	0	0	0	0	0	0	0	NA	NA	NA	NA	--	--	--	--	--	--	--	--	--	--
ENSAPLG00000000377	KB742639.1	+	465878	465944	67	10	6	11	0	2	3	9.825267424	6.328344076	12.01791853	0	2.174478271	3.038265954	9.39051001	1.737581408	8.545600226	1.681880843	2.3451	0.016895	0.032939	UP	--	--	--	--	--	--	--	--	--	--
ENSAPLG00000000378	KB742399.1	+	624019	624100	82	1	2	0	1	2	3	0.802796241	1.723573386	0	0.995642318	1.776707855	2.482485597	0.842123209	1.751611923	0.93691301	2.052406795	-1.1313	0.61184	0.74659	FALSE	--	--	--	--	--	--	--	--	--	--
ENSAPLG00000000379	KB743008.1	-	222684	222772	89	0	0	0	0	0	0	0	0	0	0	0	0	0	0	0	0	NA	NA	NA	NA	--	--	--	--	--	--	--	--	--	--
ENSAPLG00000000380	KB744547.1	-	24447	24576	130	3	0	2	0	5	4	1.519137502	0	1.126154603	0	2.801731618	2.08783404	0.881764035	1.629855219	1.5706623	3.014056122	-0.94033	0.53532	0.67409	FALSE	--	--	--	--	--	--	--	--	--	--
ENSAPLG00000000381	KB743158.1	+	2250064	2250145	82	0	0	0	0	0	0	0	0	0	0	0	0	0	0	0	0	NA	NA	NA	NA	--	--	--	--	--	--	--	--	--	--
ENSAPLG00000000382	KB745628.1	+	101770	101837	68	1	1	1	2	1	3	0.96807782	1.039213365	1.076471312	2.401255003	1.071250325	2.993585572	1.027920832	2.155363633	0.948126449	2.092269176	-1.1419	0.61052	0.74556	FALSE	--	--	--	--	--	--	--	--	--	--
ENSAPLG00000000383	KB742845.1	+	1715804	1715895	92	0	3	2	0	0	0	0	2.30434268	1.591305418	0	0	0	1.298549366	0	1.60055639	0	Inf	0.25247	0.36579	FALSE	--	--	--	--	--	--	--	--	--	--
ENSAPLG00000000384	KB743149.1	+	255041	255108	68	1	0	0	0	0	0	0.96807782	0	0	0	0	0	0.322692607	0	0.305661206	0	Inf	1	1	FALSE	--	--	--	--	--	--	--	--	--	--
ENSAPLG00000000385	KB744014.1	-	355280	355362	83	0	0	0	0	0	0	0	0	0	0	0	0	0	0	0	0	NA	NA	NA	NA	--	--	--	--	--	--	--	--	--	--
ENSAPLG00000000386	KB742902.1	-	15910	16062	153	0	0	0	0	0	0	0	0	0	0	0	0	0	0	0	0	NA	NA	NA	NA	--	--	--	--	--	--	--	--	--	--
ENSAPLG00000000387	KB743006.1	+	464447	464549	103	0	0	0	0	0	0	0	0	0	0	0	0	0	0	0	0	NA	NA	NA	NA	--	--	--	--	--	--	--	--	--	--
ENSAPLG00000000388	KB743509.1	+	621813	621907	95	0	0	0	0	0	0	0	0	0	0	0	0	0	0	0	0	NA	NA	NA	NA	--	--	--	--	--	--	--	--	--	--
ENSAPLG00000000389	KB742845.1	+	1717087	1717180	94	12	1	10	2	3	1	8.403739372	0.751771371	7.787239279	1.737078088	2.32484113	0.721857514	5.64758334	1.594592244	7.251953784	2.073227183	1.8065	0.12261	0.19601	FALSE	--	--	--	--	--	--	--	--	--	--
ENSAPLG00000000390	KB746694.1	+	37902	38008	107	0	0	0	0	0	0	0	0	0	0	0	0	0	0	0	0	NA	NA	NA	NA	--	--	--	--	--	--	--	--	--	--
ENSAPLG00000000391	KB793719.1	-	43	196	154	532	747	979	753	1037	987	227.4102806	342.7784552	465.34317	399.200848	490.5213499	434.8863404	345.177302	441.5361795	718.3600257	957.6663324	-0.41482	0.095442	0.1572	FALSE	--	--	--	--	--	--	--	--	--	--
ENSAPLG00000000392	KB742428.1	+	524961	525017	57	1	1	0	0	0	1	1.154899855	1.239763313	0	0	0	1.19043169	0.798221056	0.396810563	0.621287108	0.340184567	0.86894	1	1	FALSE	--	--	--	--	--	--	--	--	--	--
ENSAPLG00000000393	KB744949.1	-	14082	14269	188	0	0	0	0	0	0	0	0	0	0	0	0	0	0	0	0	NA	NA	NA	NA	--	--	--	--	--	--	--	--	--	--
ENSAPLG00000000394	KB742840.1	-	1609305	1609373	69	20	14	11	5	4	2	19.08095413	14.33813223	11.66957306	5.916135516	4.22289983	1.966800183	15.02955314	4.03527851	14.1272195	3.855653177	1.8734	0.0058849	0.012555	UP	--	--	--	--	--	--	--	--	--	--
ENSAPLG00000000395	KB742989.1	-	120156	120224	69	0	0	0	0	0	0	0	0	0	0	0	0	0	0	0	0	NA	NA	NA	NA	--	--	--	--	--	--	--	--	--	--
ENSAPLG00000000396	KB745354.1	+	4586	4728	143	0	0	0	0	0	0	0	0	0	0	0	0	0	0	0	0	NA	NA	NA	NA	--	--	--	--	--	--	--	--	--	--
ENSAPLG00000000397	KB743012.1	+	536707	536775	69	0	0	0	0	0	0	0	0	0	0	0	0	0	0	0	0	NA	NA	NA	NA	--	--	--	--	--	--	--	--	--	--
ENSAPLG00000000398	KB743517.1	-	43828	43917	90	0	0	0	0	0	0	0	0	0	0	0	0	0	0	0	0	NA	NA	NA	NA	--	--	--	--	--	--	--	--	--	--
ENSAPLG00000000399	KB743532.1	+	1218535	1218623	89	1	0	1	0	0	1	0.739654963	0	0.822472463	0	0	0.762411307	0.520709142	0.254137102	0.632500547	0.340184567	0.89475	1	1	FALSE	--	--	--	--	--	--	--	--	--	--
ENSAPLG00000000400	KB742726.1	+	321989	322084	96	0	0	0	0	0	0	0	0	0	0	0	0	0	0	0	0	NA	NA	NA	NA	--	--	--	--	--	--	--	--	--	--
ENSAPLG00000000401	KB743645.1	+	358819	358950	132	27	17	8	9	10	7	13.4650824	9.100989775	4.436366619	5.56654569	5.518562278	3.598350334	9.000812932	4.894486101	16.23320762	9.022661245	0.84732	0.15534	0.24064	FALSE	--	--	--	--	--	--	--	--	--	--
ENSAPLG00000000402	KB742441.1	-	211130	211228	99	0	0	0	0	0	0	0	0	0	0	0	0	0	0	0	0	NA	NA	NA	NA	--	--	--	--	--	--	--	--	--	--
ENSAPLG00000000403	KB742442.1	+	560638	560800	163	0	0	1	1	0	0	0	0	0.449080057	0.500875277	0	0	0.149693352	0.166958426	0.326839342	0.370525952	-0.18099	1	1	FALSE	--	--	--	--	--	--	--	--	--	--
ENSAPLG00000000404	KB743276.1	-	51221	51308	88	0	3	0	0	0	0	0	2.409085529	0	0	0	0	0.80302851	0	0.946877707	0	Inf	0.57257	0.7091	FALSE	--	--	--	--	--	--	--	--	--	--
ENSAPLG00000000405	KB742464.1	-	2596231	2596331	101	0	0	0	0	1	0	0	0	0	0	0.721237842	0	0	0.240412614	0	0.330663571	#NAME?	0.97982	1	FALSE	--	--	--	--	--	--	--	--	--	--
ENSAPLG00000000406	KB742896.1	+	420944	421039	96	0	0	0	0	0	0	0	0	0	0	0	0	0	0	0	0	NA	NA	NA	NA	--	--	--	--	--	--	--	--	--	--
ENSAPLG00000000407	KB743257.1	-	1949336	1949608	273	1	2	0	0	3	2	0.241132937	0.517703362	0	0	0.800494748	0.497103343	0.252945433	0.432532697	0.93691301	1.672359846	-0.8359	0.76261	0.86894	FALSE	--	--	--	--	--	--	--	--	--	--
ENSAPLG00000000408	KB743272.1	+	70598	70759	162	0	0	0	0	0	0	0	0	0	0	0	0	0	0	0	0	NA	NA	NA	NA	--	--	--	--	--	--	--	--	--	--
ENSAPLG00000000409	KB742651.1	+	1751986	1752062	77	0	0	0	0	0	0	0	0	0	0	0	0	0	0	0	0	NA	NA	NA	NA	--	--	--	--	--	--	--	--	--	--
ENSAPLG00000000410	KB742873.1	-	2962029	2962117	89	0	0	0	0	0	1	0	0	0	0	0	0.762411307	0	0.254137102	0	0.340184567	#NAME?	0.97982	1	FALSE	--	--	--	--	--	--	--	--	--	--
ENSAPLG00000000411	KB743608.1	-	907979	908169	191	0	0	0	0	0	0	0	0	0	0	0	0	0	0	0	0	NA	NA	NA	NA	--	--	--	--	--	--	--	--	--	--
ENSAPLG00000000412	KB744239.1	+	97821	97915	95	0	0	0	0	0	0	0	0	0	0	0	0	0	0	0	0	NA	NA	NA	NA	--	--	--	--	--	--	--	--	--	--
ENSAPLG00000000413	KB744498.1	-	273014	273108	95	4	6	2	2	3	1	2.771759652	4.463147927	1.541053668	1.718793055	2.300369118	0.714259014	2.925320416	1.577807062	3.770078919	2.073227183	0.86272	0.52855	0.66787	FALSE	--	--	--	--	--	--	--	--	--	--
ENSAPLG00000000414	KB743814.1	+	106607	106674	68	0	0	1	0	3	2	0	0	1.076471312	0	3.213750974	1.995723715	0.358823771	1.736491563	0.326839342	1.672359846	-2.3552	0.39529	0.52932	FALSE	--	--	--	--	--	--	--	--	--	--
ENSAPLG00000000415	KB742897.1	-	39836	39929	94	0	0	0	0	0	0	0	0	0	0	0	0	0	0	0	0	NA	NA	NA	NA	--	--	--	--	--	--	--	--	--	--
ENSAPLG00000000416	KB743111.1	+	1729233	1729422	190	0	1	1	0	0	0	0	0.371928994	0.385263417	0	0	0	0.25239747	0	0.642465244	0	Inf	0.7321	0.84903	FALSE	--	--	--	--	--	--	--	--	--	--
ENSAPLG00000000417	KB742622.1	-	916959	917097	139	19	13	31	17	27	28	8.998248512	6.60909795	16.32519083	9.985074763	14.14975249	13.66855379	10.6441791	12.60112701	20.04271922	24.75202547	-0.30447	0.44862	0.58674	FALSE	--	--	--	--	--	--	--	--	--	--
ENSAPLG00000000418	KB742424.1	-	544756	544828	73	0	0	0	0	0	0	0	0	0	0	0	0	0	0	0	0	NA	NA	NA	NA	--	--	--	--	--	--	--	--	--	--
ENSAPLG00000000419	KB743503.1	+	19215	19276	62	11	9	13	7	12	19	11.67939047	10.25804161	15.34839742	9.21772082	14.09903653	20.79415355	12.42860983	14.70363696	10.45181782	13.02515129	-0.31755	0.58472	0.71997	FALSE	--	--	--	--	--	--	--	--	--	--
ENSAPLG00000000420	KB743228.1	-	539137	539219	83	0	0	2	0	1	0	0	0	1.763856608	0	0.877650868	0	0.587952203	0.292550289	0.653678683	0.330663571	0.98322	1	1	FALSE	--	--	--	--	--	--	--	--	--	--
ENSAPLG00000000421	KB742885.1	+	115950	116056	107	0	0	0	0	0	0	0	0	0	0	0	0	0	0	0	0	NA	NA	NA	NA	--	--	--	--	--	--	--	--	--	--
ENSAPLG00000000422	KB743487.1	+	215291	215366	76	14	13	6	21	22	30	12.12644848	12.0876923	5.778951254	22.55915885	21.08671691	26.78471302	9.997697345	23.47686293	10.34342966	25.26118056	-1.2882	0.0064829	0.013702	DOWN	--	--	--	--	--	--	--	--	--	--
ENSAPLG00000000423	KB743891.1	+	649877	649944	68	4	4	7	0	2	1	3.872311279	4.156853461	7.535299184	0	2.142500649	0.997861857	5.188154642	1.046787502	4.773023822	1.001511709	2.2527	0.10298	0.16796	FALSE	--	--	--	--	--	--	--	--	--	--
ENSAPLG00000000424	KB743801.1	-	219712	219809	98	1	1	3	3	4	3	0.671727467	0.721086825	2.240817833	2.499265412	2.973266207	2.077181826	1.211210708	2.516571148	1.601805132	3.45478584	-1.1089	0.43603	0.5746	FALSE	--	--	--	--	--	--	--	--	--	--
ENSAPLG00000000425	KB742479.1	-	4701617	4701676	60	1	1	1	1	1	0	1.097154862	1.177775147	1.22000082	1.360711169	1.214083701	0	1.164976943	0.858264957	0.948126449	0.701189523	0.43528	1	1	FALSE	--	--	--	--	--	--	--	--	--	--
ENSAPLG00000000426	KB744189.1	-	13681	13788	108	1	0	1	0	0	0	0.609530479	0	0.677778234	0	0	0	0.429102904	0	0.632500547	0	Inf	0.73406	0.84903	FALSE	--	--	--	--	--	--	--	--	--	--
ENSAPLG00000000427	KB742446.1	-	724684	724762	79	19	10	11	7	9	15	15.83236131	8.945127702	10.19241192	7.234160643	8.298799983	12.88378601	11.65663364	9.472248878	12.55905468	10.67242231	0.23484	0.72363	0.84407	FALSE	--	--	--	--	--	--	--	--	--	--
ENSAPLG00000000428	KB742580.1	-	250223	250302	80	0	0	0	2	0	1	0	0	0	2.041066753	0	0.848182579	0	0.963083111	0	1.081236471	#NAME?	0.44054	0.57922	FALSE	--	--	--	--	--	--	--	--	--	--
ENSAPLG00000000429	KB743228.1	-	530296	530372	77	0	0	0	0	0	0	0	0	0	0	0	0	0	0	0	0	NA	NA	NA	NA	--	--	--	--	--	--	--	--	--	--
ENSAPLG00000000430	KB744154.1	-	387627	387703	77	0	0	0	1	0	0	0	0	0	1.060294417	0	0	0	0.353431472	0	0.370525952	#NAME?	0.97983	1	FALSE	--	--	--	--	--	--	--	--	--	--
ENSAPLG00000000431	KB743323.1	+	441016	441091	76	0	0	0	0	0	0	0	0	0	0	0	0	0	0	0	0	NA	NA	NA	NA	--	--	--	--	--	--	--	--	--	--
ENSAPLG00000000432	KB743833.1	+	848736	848834	99	1	0	3	0	0	1	0.664942341	0	2.21818331	0	0	0.685400064	0.961041884	0.228466688	1.28617923	0.340184567	1.9187	0.62694	0.76032	FALSE	--	--	--	--	--	--	--	--	--	--
ENSAPLG00000000433	KB743120.1	-	34396	34480	85	0	0	0	0	0	0	0	0	0	0	0	0	0	0	0	0	NA	NA	NA	NA	--	--	--	--	--	--	--	--	--	--
ENSAPLG00000000434	KB792351.1	+	32	104	73	0	0	0	0	0	0	0	0	0	0	0	0	0	0	0	0	NA	NA	NA	NA	--	--	--	--	--	--	--	--	--	--
ENSAPLG00000000435	KB744812.1	-	298704	298802	99	0	0	0	0	0	0	0	0	0	0	0	0	0	0	0	0	NA	NA	NA	NA	--	--	--	--	--	--	--	--	--	--
ENSAPLG00000000436	KB745334.1	-	109131	109260	130	22	26	19	2	2	4	11.14034168	14.13330177	10.69846873	1.256041079	1.120692647	2.08783404	11.99070406	1.488189255	21.14076747	2.763117314	2.9357	6.25E-06	2.00E-05	UP	--	--	--	--	--	--	--	--	--	--
ENSAPLG00000000437	KB742447.1	+	234396	234495	100	0	4	1	0	0	0	0	2.826660354	0.732000492	0	0	0	1.186220282	0	1.58934295	0	Inf	0.26534	0.38083	FALSE	--	--	--	--	--	--	--	--	--	--
ENSAPLG00000000438	KB742433.1	+	754473	754569	97	0	0	0	0	0	0	0	0	0	0	0	0	0	0	0	0	NA	NA	NA	NA	--	--	--	--	--	--	--	--	--	--
ENSAPLG00000000439	KB744072.1	+	916584	916748	165	0	0	0	0	0	0	0	0	0	0	0	0	0	0	0	0	NA	NA	NA	NA	--	--	--	--	--	--	--	--	--	--
ENSAPLG00000000440	KB742561.1	+	611664	611820	157	0	0	0	0	0	0	0	0	0	0	0	0	0	0	0	0	NA	NA	NA	NA	--	--	--	--	--	--	--	--	--	--
ENSAPLG00000000441	KB742622.1	+	903219	903300	82	0	0	1	1	1	3	0	0	0.892683527	0.995642318	0.888353928	2.482485597	0.297561176	1.455493948	0.326839342	1.721743224	-2.3972	0.39207	0.52618	FALSE	--	--	--	--	--	--	--	--	--	--
ENSAPLG00000000442	KB743644.1	+	278633	278813	181	5	5	4	5	6	7	1.818488722	1.952113504	1.617680646	2.255322379	2.414752113	2.624211294	1.796094291	2.431428595	4.413792905	6.217903154	-0.49441	0.61264	0.74723	FALSE	--	--	--	--	--	--	--	--	--	--
ENSAPLG00000000443	KB742399.1	+	312964	313069	106	0	0	0	0	0	0	0	0	0	0	0	0	0	0	0	0	NA	NA	NA	NA	--	--	--	--	--	--	--	--	--	--
ENSAPLG00000000444	KB743532.1	+	1123838	1123927	90	2	2	1	3	0	0	1.46287315	1.570366863	0.81333388	2.721422337	0	0	1.282191298	0.907140779	1.569413557	1.111577856	0.49762	0.88975	0.97556	FALSE	--	--	--	--	--	--	--	--	--	--
ENSAPLG00000000445	KB818011.1	-	300	435	136	0	0	0	0	0	0	0	0	0	0	0	0	0	0	0	0	NA	NA	NA	NA	--	--	--	--	--	--	--	--	--	--
ENSAPLG00000000446	KB744277.1	+	184860	184994	135	5	2	6	8	2	6	2.438121916	1.046911242	3.253335521	4.838084155	1.079185512	3.01576028	2.246122893	2.977676649	4.120593881	5.66664216	-0.45964	0.69139	0.8163	FALSE	--	--	--	--	--	--	--	--	--	--
ENSAPLG00000000447	KB744306.1	-	1082383	1082467	85	0	0	0	0	0	0	0	0	0	0	0	0	0	0	0	0	NA	NA	NA	NA	--	--	--	--	--	--	--	--	--	--
ENSAPLG00000000448	KB742696.1	+	789106	789200	95	2	0	0	0	0	0	1.385879826	0	0	0	0	0	0.461959942	0	0.611322411	0	Inf	0.73834	0.84903	FALSE	--	--	--	--	--	--	--	--	--	--
ENSAPLG00000000449	KB744461.1	+	233571	233641	71	7	1	2	17	16	24	6.490211862	0.995302941	2.061973217	19.54824496	16.41577962	22.93676833	3.182496007	19.63359764	3.108933024	19.75398793	-2.6677	3.38E-05	9.96E-05	DOWN	--	--	--	--	--	--	--	--	--	--
ENSAPLG00000000450	KB743319.1	+	339956	340049	94	0	0	0	0	0	0	0	0	0	0	0	0	0	0	0	0	NA	NA	NA	NA	--	--	--	--	--	--	--	--	--	--
ENSAPLG00000000451	KB743121.1	-	633814	633903	90	0	0	0	0	2	1	0	0	0	0	1.618778268	0.75394007	0	0.790906113	0	1.001511709	#NAME?	0.45181	0.58953	FALSE	--	--	--	--	--	--	--	--	--	--
ENSAPLG00000000452	KB742588.1	+	650062	650157	96	0	4	1	1	3	4	0	2.944437869	0.762500513	0.85044448	2.27640694	2.827275263	1.235646127	1.984708894	1.58934295	2.723254933	-0.7769	0.6468	0.77875	FALSE	--	--	--	--	--	--	--	--	--	--
ENSAPLG00000000453	KB742496.1	+	115384	115536	153	0	0	0	0	0	0	0	0	0	0	0	0	0	0	0	0	NA	NA	NA	NA	--	--	--	--	--	--	--	--	--	--
ENSAPLG00000000454	KB742716.1	+	33292	33452	161	0	0	0	0	0	0	0	0	0	0	0	0	0	0	0	0	NA	NA	NA	NA	--	--	--	--	--	--	--	--	--	--
ENSAPLG00000000455	KB743645.1	+	359763	359895	133	26	14	22	5	12	16	12.8688841	7.438579878	12.10827882	3.069273313	6.572483194	8.162960157	10.8052476	5.934905555	19.55641949	11.26354568	0.79598	0.12356	0.1974	FALSE	--	--	--	--	--	--	--	--	--	--
ENSAPLG00000000456	KB743473.1	-	18352	18422	71	2	0	0	1	1	1	1.854346246	0	0	1.149896762	1.025986226	0.95569868	0.618115415	1.043860556	0.611322411	1.04137409	-0.76848	0.94848	1	FALSE	--	--	--	--	--	--	--	--	--	--
ENSAPLG00000000457	KB743696.1	-	732901	732992	92	0	3	0	2	1	2	0	2.30434268	0	1.774840655	0.791793718	1.475100137	0.768114227	1.347244837	0.946877707	1.752084609	-0.88782	0.76128	0.86842	FALSE	--	--	--	--	--	--	--	--	--	--
ENSAPLG00000000458	KB742707.1	-	135813	135933	121	0	1	0	0	0	0	0	0.584020734	0	0	0	0	0.194673578	0	0.315625902	0	Inf	1	1	FALSE	--	--	--	--	--	--	--	--	5S_rRNA	5S ribosomal RNA [Source:RFAM;Acc:RF00001]
ENSAPLG00000000459	KB794604.1	-	114	159	46	0	0	0	0	0	0	0	0	0	0	0	0	0	0	0	0	NA	NA	NA	NA	--	--	--	--	--	--	--	--	--	--
ENSAPLG00000000460	KB742811.1	+	496984	497051	68	0	0	1	0	0	0	0	0	1.076471312	0	0	0	0.358823771	0	0.326839342	0	Inf	1	1	FALSE	--	--	--	--	--	--	--	--	--	--
ENSAPLG00000000461	KB742733.1	+	3256279	3256349	71	4	1	3	0	3	1	3.708692493	0.995302941	3.092959826	0	3.077958679	0.95569868	2.598985087	1.344552453	2.518788749	1.332175279	0.91895	0.65662	0.78795	FALSE	--	--	--	--	--	--	--	--	--	--
ENSAPLG00000000462	KB743228.1	-	537875	537967	93	0	0	0	2	5	2	0	0	0	1.755756347	3.916399036	1.459238845	0	2.377131409	0	3.074738892	#NAME?	0.038683	0.069901	FALSE	--	--	--	--	--	--	--	--	--	--
ENSAPLG00000000463	KB742921.1	+	482419	482715	297	80	81	102	249	302	513	17.73179576	19.27268423	25.13941084	68.44789515	74.07136924	117.2034109	20.71463028	86.57422509	83.35620736	366.6360433	-2.137	6.15E-05	0.00017605	DOWN	--	--	--	--	--	--	--	--	--	--
ENSAPLG00000000464	KB742483.1	+	1367641	1367704	64	0	0	0	0	0	0	0	0	0	0	0	0	0	0	0	0	NA	NA	NA	NA	--	--	--	--	--	--	--	--	--	--
ENSAPLG00000000465	KB742446.1	-	728002	728086	85	6	9	2	3	6	7	4.646773535	7.482336231	1.722354099	2.881506004	5.142001558	5.588026402	4.617154622	4.537177988	5.328279036	5.47685125	-0.039677	1	1	FALSE	--	--	--	--	--	--	--	--	--	--
ENSAPLG00000000466	KB742640.1	-	496361	496448	88	0	0	0	1	0	1	0	0	0	0.927757615	0	0.771075072	0	0.566277562	0	0.710710519	#NAME?	0.66441	0.79455	FALSE	--	--	--	--	--	--	--	--	--	--
ENSAPLG00000000467	KB743173.1	-	19261	19349	89	0	0	0	0	0	0	0	0	0	0	0	0	0	0	0	0	NA	NA	NA	NA	--	--	--	--	--	--	--	--	--	--
ENSAPLG00000000468	KB742627.1	+	1422502	1422590	89	0	0	0	0	0	0	0	0	0	0	0	0	0	0	0	0	NA	NA	NA	NA	--	--	--	--	--	--	--	--	--	--
ENSAPLG00000000469	KB742969.1	-	4007904	4007972	69	0	0	0	0	0	0	0	0	0	0	0	0	0	0	0	0	NA	NA	NA	NA	--	--	--	--	--	--	--	--	--	--
ENSAPLG00000000470	KB742800.1	-	548302	548437	136	1	0	1	0	2	0	0.48403891	0	0.538235656	0	1.071250325	0	0.340758189	0.357083442	0.632500547	0.661327141	-0.064297	1	1	FALSE	--	--	--	--	--	--	--	--	--	--
ENSAPLG00000000471	KB743549.1	-	211613	211683	71	2	3	3	7	5	5	1.854346246	2.985908824	3.092959826	8.049277335	5.129931132	4.778493402	2.644404966	5.985900623	2.538718142	5.947922353	-1.2283	0.23379	0.34259	FALSE	--	--	--	--	--	--	--	--	--	--
ENSAPLG00000000472	KB743045.1	-	2079971	2080051	81	0	0	0	1	0	0	0	0	0	1.007934199	0	0	0	0.335978066	0	0.370525952	#NAME?	0.97983	1	FALSE	--	--	--	--	--	--	--	--	--	--
ENSAPLG00000000473	KB743226.1	-	621190	621313	124	0	0	0	0	0	0	0	0	0	0	0	0	0	0	0	0	NA	NA	NA	NA	--	--	--	--	--	--	--	--	--	--
ENSAPLG00000000474	KB742712.1	-	1169790	1169886	97	290	189	187	5	19	12	196.8092227	137.6904141	141.1176207	4.208385058	14.26861257	8.394384285	158.5390858	8.957127304	209.414002	12.21745241	4.0993	1.02E-19	9.15E-19	UP	--	--	--	--	--	--	--	--	--	--
ENSAPLG00000000475	KB742382.1	+	148438	148524	87	0	0	0	0	0	0	0	0	0	0	0	0	0	0	0	0	NA	NA	NA	NA	--	--	--	--	--	--	--	--	--	--
ENSAPLG00000000476	KB743553.1	+	37671	37753	83	1	0	0	0	0	0	0.793123997	0	0	0	0	0	0.264374666	0	0.305661206	0	Inf	1	1	FALSE	--	--	--	--	--	--	--	--	--	--
ENSAPLG00000000477	KB743226.1	-	620422	620554	133	0	0	0	2	1	3	0	0	0	1.227709325	0.547706933	1.530555029	0	1.101990429	0	2.092269176	#NAME?	0.12994	0.20583	FALSE	--	--	--	--	--	--	--	--	--	--
ENSAPLG00000000478	KB744243.1	+	423116	423252	137	0	0	0	0	0	0	0	0	0	0	0	0	0	0	0	0	NA	NA	NA	NA	--	--	--	--	--	--	--	--	--	--
ENSAPLG00000000479	KB742622.1	-	917790	917921	132	19	6	11	16	17	18	9.475428357	3.212114038	6.100004102	9.896081226	9.381555873	9.25290086	6.262515499	9.51017932	11.29655108	17.67301814	-0.64567	0.22266	0.32872	FALSE	--	--	--	--	--	--	--	--	--	--
ENSAPLG00000000480	KB743649.1	-	40432	40501	70	0	0	0	0	0	0	0	0	0	0	0	0	0	0	0	0	NA	NA	NA	NA	--	--	--	--	--	--	--	--	--	--
ENSAPLG00000000481	KB744772.1	-	480135	480215	81	2	0	0	0	0	1	1.625414611	0	0	0	0	0.837711189	0.54180487	0.279237063	0.611322411	0.340184567	0.84562	1	1	FALSE	--	--	--	--	--	--	--	--	--	--
ENSAPLG00000000482	KB742559.1	-	352397	352487	91	0	0	0	0	0	0	0	0	0	0	0	0	0	0	0	0	NA	NA	NA	NA	--	--	--	--	--	--	--	--	--	--
ENSAPLG00000000483	KB742660.1	-	857441	857529	89	0	3	0	0	0	0	0	2.382017152	0	0	0	0	0.794005717	0	0.946877707	0	Inf	0.57257	0.7091	FALSE	--	--	--	--	--	--	--	--	--	--
ENSAPLG00000000484	KB742477.1	+	36406	36482	77	2	1	0	0	0	0	1.709851734	0.917746868	0	0	0	0	0.875866201	0	0.926948313	0	Inf	0.5222	0.66167	FALSE	--	--	--	--	--	--	--	--	--	--
ENSAPLG00000000485	KB743097.1	-	178649	178718	70	0	0	0	0	0	0	0	0	0	0	0	0	0	0	0	0	NA	NA	NA	NA	--	--	--	--	--	--	--	--	--	--
ENSAPLG00000000486	KB742382.1	-	436999	437076	78	0	0	0	0	0	0	0	0	0	0	0	0	0	0	0	0	NA	NA	NA	NA	--	--	--	--	--	--	--	--	--	--
ENSAPLG00000000487	KB744557.1	+	50044	50153	110	0	0	0	0	0	0	0	0	0	0	0	0	0	0	0	0	NA	NA	NA	NA	--	--	--	--	--	--	--	--	--	--
ENSAPLG00000000488	KB797699.1	+	188	251	64	0	0	0	1	0	0	0	0	0	1.275666721	0	0	0	0.42522224	0	0.370525952	#NAME?	0.97983	1	FALSE	--	--	--	--	--	--	--	--	--	--
ENSAPLG00000000489	KB742902.1	-	14473	14563	91	0	0	0	0	0	0	0	0	0	0	0	0	0	0	0	0	NA	NA	NA	NA	--	--	--	--	--	--	--	--	--	--
ENSAPLG00000000490	KB743686.1	+	841141	841208	68	2	1	1	1	1	0	1.93615564	1.039213365	1.076471312	1.200627502	1.071250325	0	1.350613439	0.757292609	1.253787655	0.701189523	0.83842	0.85874	0.95055	FALSE	--	--	--	--	--	--	--	--	--	--
ENSAPLG00000000491	KB742550.1	+	432427	432520	94	1	3	0	3	1	5	0.700311614	2.255314112	0	2.605617131	0.774947043	3.609287569	0.985208575	2.329950581	1.252538912	3.143164262	-1.3274	0.41158	0.54709	FALSE	--	--	--	--	--	--	--	--	--	--
ENSAPLG00000000492	KB742664.1	-	489852	489919	68	0	0	0	1	0	0	0	0	0	1.200627502	0	0	0	0.400209167	0	0.370525952	#NAME?	0.97983	1	FALSE	--	--	--	--	--	--	--	--	--	--
ENSAPLG00000000493	KB742702.1	+	814392	814708	317	1	2	2	0	0	1	0.207663381	0.445845482	0.461829964	0	0	0.214052386	0.371779609	0.071350795	1.590591693	0.340184567	2.2252	0.48162	0.62207	FALSE	--	--	--	--	--	--	--	--	--	--
ENSAPLG00000000494	KB742447.1	-	307601	307667	67	1	3	2	3	0	2	0.982526742	3.164172038	2.185076096	3.655641946	0	2.025510636	2.110591625	1.893717527	1.906217595	1.79194699	0.089185	1	1	FALSE	--	--	--	--	--	--	--	--	--	--
ENSAPLG00000000495	KB743210.1	+	266412	266511	100	14	24	18	0	2	3	9.216100844	16.95996212	13.17600886	0	1.456900441	2.035638189	13.11735728	1.164179544	17.73738668	1.681880843	3.3986	8.73E-06	2.75E-05	UP	--	--	--	--	--	--	--	--	--	--
ENSAPLG00000000496	KB743721.1	+	291388	291473	86	4	1	2	0	5	2	3.061827523	0.821703591	1.702326726	0	4.235175702	1.5780141	1.861952613	1.937729934	2.191949408	2.333686988	-0.090397	1	1	FALSE	--	--	--	--	--	--	--	--	--	--
ENSAPLG00000000497	KB742930.1	-	985	1052	68	4	2	2	3	1	1	3.872311279	2.078426731	2.152942624	3.601882505	1.071250325	0.997861857	2.701226878	1.890331562	2.50757531	1.782425994	0.49245	0.80605	0.90579	FALSE	--	--	--	--	--	--	--	--	--	--
ENSAPLG00000000498	KB813022.1	+	467	599	133	13	3	10	0	0	0	6.43444205	1.593981403	5.503763099	0	0	0	4.510728851	0	8.188866794	0	Inf	0.00034778	0.00089632	UP	--	--	--	--	--	--	--	--	--	--
ENSAPLG00000000499	KB742900.1	-	182030	182097	68	0	0	0	0	0	0	0	0	0	0	0	0	0	0	0	0	NA	NA	NA	NA	--	--	--	--	--	--	--	--	--	--
ENSAPLG00000000500	KB742595.1	+	1157031	1157098	68	1	0	0	3	7	2	0.96807782	0	0	3.601882505	7.498752272	1.995723715	0.322692607	4.365452831	0.305661206	4.106591985	-3.7479	0.037613	0.068172	FALSE	--	--	--	--	--	--	--	--	--	--
ENSAPLG00000000501	KB742997.1	-	113136	113254	119	0	0	0	0	0	0	0	0	0	0	0	0	0	0	0	0	NA	NA	NA	NA	--	--	--	--	--	--	--	--	5S_rRNA	5S ribosomal RNA [Source:RFAM;Acc:RF00001]
ENSAPLG00000000502	KB743922.1	+	225517	225611	95	0	0	0	0	0	0	0	0	0	0	0	0	0	0	0	0	NA	NA	NA	NA	--	--	--	--	--	--	--	--	--	--
ENSAPLG00000000503	KB744208.1	+	650287	650380	94	0	0	0	0	2	0	0	0	0	0	1.549894087	0	0	0.516631362	0	0.661327141	#NAME?	0.67263	0.79887	FALSE	--	--	--	--	--	--	--	--	--	--
ENSAPLG00000000504	KB743012.1	+	536190	536253	64	3	0	0	0	2	0	3.08574805	0	0	0	2.27640694	0	1.028582683	0.758802313	0.916983617	0.661327141	0.47153	1	1	FALSE	--	--	--	--	--	--	--	--	--	--
ENSAPLG00000000505	KB747720.1	-	16748	16822	75	13	4	24	5	9	8	11.41041057	3.768880472	23.42401575	5.442844674	8.741402648	7.237824673	12.86776893	7.140690665	13.08024348	7.550078433	0.79283	0.39251	0.52652	FALSE	--	--	--	--	--	--	--	--	--	--
ENSAPLG00000000506	KB742921.1	+	481016	481311	296	2	2	3	6	5	6	0.444792512	0.477476411	0.741892391	1.654918989	1.230490238	1.375431209	0.554720438	1.420280145	2.22309224	5.917580968	-1.4124	0.17725	0.26995	FALSE	--	--	--	--	--	--	--	--	--	--
ENSAPLG00000000507	KB743859.1	+	130825	130885	61	0	0	0	0	0	0	0	0	0	0	0	0	0	0	0	0	NA	NA	NA	NA	--	--	--	--	--	--	--	--	--	--
ENSAPLG00000000508	KB742955.1	-	195523	195608	86	0	0	0	0	0	0	0	0	0	0	0	0	0	0	0	0	NA	NA	NA	NA	--	--	--	--	--	--	--	--	--	--
ENSAPLG00000000509	KB743771.1	+	70701	70771	71	0	2	0	0	0	0	0	1.990605883	0	0	0	0	0.663535294	0	0.631251804	0	Inf	0.73431	0.84903	FALSE	--	--	--	--	--	--	--	--	--	--
ENSAPLG00000000510	KB743549.1	-	211108	211177	70	0	1	0	0	0	0	0	1.009521555	0	0	0	0	0.336507185	0	0.315625902	0	Inf	1	1	FALSE	--	--	--	--	--	--	--	--	--	--
ENSAPLG00000000511	KB743499.1	+	11288	11374	87	0	1	0	0	0	0	0	0.812258722	0	0	0	0	0.270752907	0	0.315625902	0	Inf	1	1	FALSE	--	--	--	--	--	--	--	--	--	--
ENSAPLG00000000512	KB742622.1	+	903400	903465	66	0	0	0	0	1	1	0	0	0	0	1.103712456	1.028100096	0	0.710604184	0	0.670848138	#NAME?	0.67099	0.79805	FALSE	--	--	--	--	--	--	--	--	--	--
ENSAPLG00000000513	KB743110.1	-	1746497	1746625	129	0	0	3	2	1	0	0	0	1.702326726	1.265777831	0.564690094	0	0.567442242	0.610155975	0.980518025	1.071715475	-0.12831	1	1	FALSE	--	--	--	--	--	--	--	--	--	--
ENSAPLG00000000514	KB742414.1	-	800049	800146	98	17	16	14	11	9	11	11.41936694	11.5373892	10.45714989	9.163973176	6.689848966	7.616333361	11.13796867	7.823385168	14.82200571	10.79378785	0.45754	0.41218	0.54776	FALSE	--	--	--	--	--	--	--	--	--	--
ENSAPLG00000000515	KB742467.1	-	953429	953536	108	0	0	0	0	0	0	0	0	0	0	0	0	0	0	0	0	NA	NA	NA	NA	--	--	--	--	--	--	--	--	--	--
ENSAPLG00000000516	KB742432.1	-	74234	74320	87	1	0	4	0	0	1	0.756658526	0	3.365519504	0	0	0.779938004	1.374059343	0.259979335	1.613018572	0.340184567	2.2454	0.48028	0.62066	FALSE	--	--	--	--	--	--	--	--	--	--
ENSAPLG00000000517	KB743649.1	+	55435	55504	70	0	0	0	0	0	0	0	0	0	0	0	0	0	0	0	0	NA	NA	NA	NA	--	--	--	--	--	--	--	--	--	--
ENSAPLG00000000518	KB742873.1	+	2137829	2137909	81	13	5	9	0	2	6	10.56519497	4.362130176	8.133338802	0	1.79864252	5.026267134	7.686887983	2.274969885	8.493279257	2.702434544	1.6521	0.064787	0.11136	FALSE	--	--	--	--	--	--	--	--	--	--
ENSAPLG00000000519	KB743891.1	+	398234	398335	102	0	0	0	0	0	0	0	0	0	0	0	0	0	0	0	0	NA	NA	NA	NA	--	--	--	--	--	--	--	--	--	--
ENSAPLG00000000520	KB742999.1	-	671684	671770	87	0	0	0	0	0	0	0	0	0	0	0	0	0	0	0	0	NA	NA	NA	NA	--	--	--	--	--	--	--	--	--	--
ENSAPLG00000000521	KB744277.1	+	187687	187762	76	0	0	1	1	1	1	0	0	0.963158542	1.074245659	0.958487132	0.892823767	0.321052847	0.97518552	0.326839342	1.04137409	-1.6718	0.72069	0.84249	FALSE	--	--	--	--	--	--	--	--	--	--
ENSAPLG00000000522	KB743097.1	-	1029137	1029222	86	3	2	0	0	3	4	2.296370642	1.643407182	0	0	2.541105421	3.1560282	1.313259275	1.89904454	1.548235421	2.352728981	-0.60371	0.77657	0.88065	FALSE	--	--	--	--	--	--	--	--	--	--
ENSAPLG00000000523	KB743422.1	-	443100	443264	165	0	0	0	0	0	0	0	0	0	0	0	0	0	0	0	0	NA	NA	NA	NA	--	--	--	--	--	--	--	--	--	--
ENSAPLG00000000524	KB742473.1	-	1414453	1414529	77	0	0	0	0	0	0	0	0	0	0	0	0	0	0	0	0	NA	NA	NA	NA	--	--	--	--	--	--	--	--	--	--
ENSAPLG00000000525	KB744277.1	+	184429	184504	76	0	0	0	0	0	0	0	0	0	0	0	0	0	0	0	0	NA	NA	NA	NA	--	--	--	--	--	--	--	--	--	--
ENSAPLG00000000526	KB742585.1	-	1146575	1146722	148	20	11	17	3	5	8	8.895850236	5.252240522	8.408113762	1.654918989	2.460980475	3.667816557	7.51873484	2.594572007	15.14137784	5.486372246	1.4646	0.020586	0.039531	UP	--	--	--	--	--	--	--	--	--	--
ENSAPLG00000000527	KB743739.1	+	493874	494039	166	4	1	3	1	3	1	1.586247994	0.425701861	1.322892456	0.491823314	1.316476302	0.408762689	1.111614103	0.739020768	2.518788749	1.702701231	0.5649	0.80773	0.90715	FALSE	--	--	--	--	--	--	--	--	--	--
ENSAPLG00000000528	KB743532.1	+	1218236	1218335	100	0	0	0	0	0	0	0	0	0	0	0	0	0	0	0	0	NA	NA	NA	NA	--	--	--	--	--	--	--	--	--	--
ENSAPLG00000000529	KB769979.1	+	26	118	93	0	0	0	0	0	0	0	0	0	0	0	0	0	0	0	0	NA	NA	NA	NA	--	--	--	--	--	--	--	--	--	--
ENSAPLG00000000530	KB742811.1	+	57078	57207	130	53	36	32	45	47	44	26.83809586	19.56918706	18.01847365	28.26092427	26.33627721	22.96617444	21.47525219	25.85445864	38.0214353	47.18297662	-0.31145	0.33906	0.46819	FALSE	--	--	--	--	--	--	--	--	--	--
ENSAPLG00000000531	KB742845.1	+	30732	30799	68	0	1	0	0	0	0	0	1.039213365	0	0	0	0	0.346404455	0	0.315625902	0	Inf	1	1	FALSE	--	--	--	--	--	--	--	--	--	--
ENSAPLG00000000532	KB743964.1	-	21994	22130	137	0	0	0	0	0	0	0	0	0	0	0	0	0	0	0	0	NA	NA	NA	NA	--	--	--	--	--	--	--	--	--	--
ENSAPLG00000000533	KB744033.1	-	515104	515244	141	0	0	0	0	0	0	0	0	0	0	0	0	0	0	0	0	NA	NA	NA	NA	--	--	--	--	--	--	--	--	--	--
ENSAPLG00000000534	KB742537.1	+	1541977	1542164	188	0	0	0	0	0	0	0	0	0	0	0	0	0	0	0	0	NA	NA	NA	NA	--	--	--	--	--	--	--	--	--	--
ENSAPLG00000000535	KB818369.1	+	91	224	134	1	0	0	0	0	0	0.491263371	0	0	0	0	0	0.163754457	0	0.305661206	0	Inf	1	1	FALSE	--	--	--	--	--	--	--	--	--	--
ENSAPLG00000000536	KB743145.1	+	304372	304457	86	4	1	2	0	0	0	3.061827523	0.821703591	1.702326726	0	0	0	1.861952613	0	2.191949408	0	Inf	0.1254	0.19987	FALSE	--	--	--	--	--	--	--	--	--	--
ENSAPLG00000000537	KB742849.1	+	549467	549556	90	0	0	2	0	0	0	0	0	1.62666776	0	0	0	0.542222587	0	0.653678683	0	Inf	0.72994	0.84903	FALSE	--	--	--	--	--	--	--	--	--	--
ENSAPLG00000000538	KB744547.1	-	26409	26480	72	9	10	17	10	9	9	8.228661468	9.814792895	17.28334495	11.33925974	9.105627759	8.481825788	11.77559977	9.642237762	11.46347868	9.742892761	0.23462	0.74715	0.85579	FALSE	--	--	--	--	--	--	--	--	--	--
ENSAPLG00000000539	KB743814.1	+	114012	114079	68	0	0	0	0	0	0	0	0	0	0	0	0	0	0	0	0	NA	NA	NA	NA	--	--	--	--	--	--	--	--	--	--
ENSAPLG00000000540	KB743625.1	+	236098	236338	241	9	7	8	8	17	9	2.458355293	2.052554199	2.429877153	2.710130128	5.13844554	2.533989447	2.313595548	3.460855039	7.575046898	11.64714942	-0.62065	0.32885	0.4563	FALSE	--	--	--	--	--	--	--	--	--	--
ENSAPLG00000000541	KB754960.1	+	337	486	150	4	3	1	1	1	2	1.75544778	1.413330177	0.488000328	0.544284467	0.48563348	0.904728084	1.218926095	0.644882011	2.49636187	1.381558657	0.85353	0.65564	0.78724	FALSE	--	--	--	--	--	--	--	--	--	--
ENSAPLG00000000542	KB742671.1	+	395803	395990	188	0	0	0	0	0	0	0	0	0	0	0	0	0	0	0	0	NA	NA	NA	NA	--	--	--	--	--	--	--	--	--	--
ENSAPLG00000000543	KB742918.1	+	447123	447211	89	0	0	0	0	0	0	0	0	0	0	0	0	0	0	0	0	NA	NA	NA	NA	--	--	--	--	--	--	--	--	--	--
ENSAPLG00000000544	KB743549.1	-	212024	212090	67	2	3	3	1	1	1	1.965053485	3.164172038	3.277614144	1.218547315	1.087239135	1.012755318	2.802279889	1.10618059	2.538718142	1.04137409	1.2856	0.4995	0.64088	FALSE	--	--	--	--	--	--	--	--	--	--
ENSAPLG00000000545	KB742931.1	+	3344483	3344645	163	0	0	2	0	0	0	0	0	0.898160113	0	0	0	0.299386704	0	0.653678683	0	Inf	0.72994	0.84903	FALSE	--	--	--	--	--	--	--	--	--	--
ENSAPLG00000000546	KB744498.1	+	8413	8480	68	21	11	34	95	101	123	20.32963422	11.43134702	36.60002461	114.0596127	108.1962828	122.7370085	22.78700195	114.9976346	21.00330785	110.4396878	-2.3946	1.84E-17	1.45E-16	DOWN	--	--	--	--	--	--	--	--	--	--
ENSAPLG00000000547	KB742414.1	-	491121	491228	108	1	0	0	0	1	0	0.609530479	0	0	0	0.674490945	0	0.203176826	0.224830315	0.305661206	0.330663571	-0.11343	1	1	FALSE	--	--	--	--	--	--	--	--	--	--
ENSAPLG00000000548	KB743833.1	+	849427	849539	113	3	0	1	0	0	0	1.747680312	0	0.647788046	0	0	0	0.798489453	0	1.243822958	0	Inf	0.36656	0.49759	FALSE	--	--	--	--	--	--	--	--	--	--
ENSAPLG00000000549	KB744277.1	+	183631	183878	248	1	0	0	1	1	0	0.265440693	0	0	0.329204315	0.293729928	0	0.088480231	0.207644748	0.305661206	0.701189523	-1.1979	0.96116	1	FALSE	--	--	--	--	--	--	--	--	--	--
ENSAPLG00000000550	KB742522.1	+	535713	535793	81	0	0	0	0	0	0	0	0	0	0	0	0	0	0	0	0	NA	NA	NA	NA	--	--	--	--	--	--	--	--	--	--
ENSAPLG00000000551	KB746036.1	+	13866	13939	74	0	0	0	0	0	0	0	0	0	0	0	0	0	0	0	0	NA	NA	NA	NA	--	--	--	--	--	--	--	--	--	--
ENSAPLG00000000552	KB742432.1	-	72966	73050	85	2	0	2	6	13	2	1.548924512	0	1.722354099	5.763012008	11.14100338	1.596578972	1.090426204	6.166864785	1.265001094	7.202151266	-2.5093	0.057442	0.10005	FALSE	--	--	--	--	--	--	--	--	--	--
ENSAPLG00000000553	KB742595.1	+	1164351	1164418	68	0	0	0	0	0	0	0	0	0	0	0	0	0	0	0	0	NA	NA	NA	NA	--	--	--	--	--	--	--	--	--	--
ENSAPLG00000000554	KB742800.1	-	603631	603730	100	0	0	0	0	0	0	0	0	0	0	0	0	0	0	0	0	NA	NA	NA	NA	--	--	--	--	--	--	--	--	--	--
ENSAPLG00000000555	KB742580.1	-	261690	261767	78	0	0	0	0	0	0	0	0	0	0	0	0	0	0	0	0	NA	NA	NA	NA	--	--	--	--	--	--	--	--	--	--
ENSAPLG00000000556	KB743403.1	-	331753	331881	129	0	0	0	0	0	0	0	0	0	0	0	0	0	0	0	0	NA	NA	NA	NA	--	--	--	--	--	--	--	--	--	--
ENSAPLG00000000557	KB743311.1	+	298743	298816	74	0	0	0	0	0	0	0	0	0	0	0	0	0	0	0	0	NA	NA	NA	NA	--	--	--	--	--	--	--	--	--	--
ENSAPLG00000000558	KB814291.1	+	268	359	92	7	5	6	10	7	9	5.008750459	3.840571133	4.773916253	8.874203274	5.542556027	6.637950617	4.541079282	7.018236639	5.678793999	9.081565619	-0.67736	0.38319	0.51642	FALSE	--	--	--	--	--	--	--	--	--	--
ENSAPLG00000000559	KB742659.1	-	1225479	1225592	114	7	3	6	8	14	10	4.042149493	1.85964497	3.852634169	5.729310184	8.945879903	5.952158448	3.251476211	6.875782845	5.047542195	10.99534328	-1.1232	0.10838	0.17566	FALSE	--	--	--	--	--	--	--	--	--	--
ENSAPLG00000000560	KB743110.1	-	1742497	1742617	121	28	6	7	8	9	12	15.23322454	3.504124406	4.234713591	5.397862487	5.418224782	6.729382444	7.657354178	5.848489904	12.74014456	10.02239456	0.34615	0.70412	0.82745	FALSE	--	--	--	--	--	--	--	--	--	--
ENSAPLG00000000561	KB743575.1	-	480815	480889	75	0	0	0	0	0	0	0	0	0	0	0	0	0	0	0	0	NA	NA	NA	NA	--	--	--	--	--	--	--	--	--	--
ENSAPLG00000000562	KB742900.1	-	182601	182697	97	1	0	0	0	0	0	0.678652492	0	0	0	0	0	0.226217497	0	0.305661206	0	Inf	1	1	FALSE	--	--	--	--	--	--	--	--	--	--
ENSAPLG00000000563	KB816355.1	+	546	678	133	13	7	9	7	10	12	6.43444205	3.719289939	4.953386789	4.296982638	5.477069329	6.122220118	5.03570626	5.298757361	9.124531062	9.982532177	-0.12966	0.88831	0.97455	FALSE	--	--	--	--	--	--	--	--	--	--
ENSAPLG00000000564	KB744198.1	-	806288	806397	110	0	0	0	0	0	0	0	0	0	0	0	0	0	0	0	0	NA	NA	NA	NA	--	--	--	--	--	--	--	--	--	--
ENSAPLG00000000565	KB743020.1	+	1063389	1063682	294	0	0	0	0	0	0	0	0	0	0	0	0	0	0	0	0	NA	NA	NA	NA	--	--	--	--	--	--	--	--	--	--
ENSAPLG00000000566	KB742489.1	-	1194645	1194742	98	1	0	4	3	0	4	0.671727467	0	2.987757111	2.499265412	0	2.769575768	1.219828193	1.756280393	1.613018572	2.472316124	-0.6161	0.77548	0.88005	FALSE	--	--	--	--	--	--	--	--	--	--
ENSAPLG00000000567	KB744031.1	+	568213	568309	97	0	0	3	6	2	3	0	0	2.263919048	5.050062069	1.501959218	2.098596071	0.754639683	2.883539119	0.980518025	3.905036555	-1.9937	0.17367	0.26539	FALSE	--	--	--	--	--	--	--	--	--	--
ENSAPLG00000000568	KB743139.1	+	1013010	1013462	453	234	256	246	199	233	223	34.00453481	39.93515732	39.75102011	35.86510233	37.46774866	33.40304019	37.89690408	35.57863039	232.7274311	226.6404349	0.038236	0.84934	0.94323	FALSE	GO:0051172//GO:2000112//GO:0044763//GO:0051173//GO:0044238//GO:0044249//GO:0002262//GO:0030098//GO:0043433//GO:0045893//GO:2001141//GO:0045944//GO:0065007//GO:0002228//GO:0042107//GO:0018130//GO:2000113//GO:2001020//GO:0080090//GO:0044710//GO:0008152//GO:0016070//GO:0009987//GO:0010468//GO:0051052//GO:0009893//GO:0034654//GO:0006282//GO:0045321//GO:0060255//GO:0043170//GO:0051054//GO:0033554//GO:…	negative regulation of nitrogen compound metabolic process//regulation of cellular macromolecule biosynthetic process//single-organism cellular process//positive regulation of nitrogen compound metabolic process//primary metabolic process//cellular biosynthetic process//myeloid cell homeostasis//lymphocyte differentiation//negative regulation of sequence-specific DNA binding transcription factor …	GO:0070013//GO:0044446//GO:0043229//GO:0043226//GO:0005654//GO:0031981//GO:0031974//GO:0044464//GO:0005623//GO:0043231//GO:0043233//GO:0005622//GO:0044422//GO:0044428//GO:0043227//GO:0044424//GO:0005575//GO:0005634	intracellular organelle lumen//intracellular organelle part//intracellular organelle//organelle//nucleoplasm//nuclear lumen//membrane-enclosed lumen//cell part//cell//intracellular membrane-bounded organelle//organelle lumen//intracellular//organelle part//nuclear part//membrane-bounded organelle//intracellular part//cellular_component//nucleus	GO:0001067//GO:0001012//GO:0046982//GO:0003674//GO:0046983//GO:0005488//GO:0003700//GO:0000978//GO:1901363//GO:0000982//GO:0008134//GO:0003677//GO:0043565//GO:0097159//GO:0001159//GO:0000976//GO:0044212//GO:0042803//GO:0000977//GO:0001077//GO:0003676//GO:0000987//GO:0042802//GO:0000981//GO:0005515//GO:0001228//GO:0000975//GO:0001071	regulatory region nucleic acid binding//RNA polymerase II regulatory region DNA binding//protein heterodimerization activity//molecular_function//protein dimerization activity//binding//transcription factor activity, sequence-specific DNA binding//RNA polymerase II core promoter proximal region sequence-specific DNA binding//heterocyclic compound binding//transcription factor activity, RNA polyme…	--	--	CEBPG	CCAAT/enhancer binding protein gamma [Source:HGNC Symbol;Acc:HGNC:1837]
ENSAPLG00000000569	KB742447.1	+	303367	303764	393	132	153	157	419	197	334	22.11060181	27.51138894	29.24276775	87.04396636	36.51518918	57.66778246	26.28825283	60.40897933	139.9518188	334.0127427	-1.255	0.012014	0.024129	DOWN	--	--	--	--	--	--	TLCD1; TLC domain containing 1	http://www.genome.jp/dbget-bin/www_bget?apla:101796009	--	--
ENSAPLG00000000570	KB754908.1	-	416	750	252	29	28	31	102	83	64	7.575593098	7.851834316	9.00476796	33.04584267	23.99260648	17.23291589	8.144065124	24.75712168	27.83371981	87.01053577	-1.6444	1.19E-05	3.68E-05	DOWN	--	--	--	--	--	--	RTKN2; rhotekin 2	http://www.genome.jp/dbget-bin/www_bget?apla:101801636	--	--
ENSAPLG00000000571	KB742880.1	+	68237	68437	201	2	0	0	0	0	0	0.655017828	0	0	0	0	0	0.218339276	0	0.611322411	0	Inf	0.73834	0.84903	FALSE	GO:0009987//GO:0016070//GO:0008152//GO:0080090//GO:0018130//GO:2001141//GO:0065007//GO:0044249//GO:0044238//GO:2000112//GO:0010556//GO:0031323//GO:1901576//GO:0008150//GO:0050789//GO:0060255//GO:0043170//GO:0034654//GO:0010468//GO:0044260//GO:0006725//GO:1903506//GO:0006139//GO:1901360//GO:0031326//GO:0097659//GO:0050794//GO:1901362//GO:0009058//GO:0019222//GO:0046483//GO:0009889//GO:0032774//GO:…	cellular process//RNA metabolic process//metabolic process//regulation of primary metabolic process//heterocycle biosynthetic process//regulation of RNA biosynthetic process//biological regulation//cellular biosynthetic process//primary metabolic process//regulation of cellular macromolecule biosynthetic process//regulation of macromolecule biosynthetic process//regulation of cellular metabolic p…	GO:0043226//GO:0043229//GO:0044464//GO:0043231//GO:0005623//GO:0005622//GO:0005634//GO:0005575//GO:0044424//GO:0043227	organelle//intracellular organelle//cell part//intracellular membrane-bounded organelle//cell//intracellular//nucleus//cellular_component//intracellular part//membrane-bounded organelle	GO:0003674//GO:0005488//GO:0043565//GO:0003677//GO:1901363//GO:0097159//GO:0003676	molecular_function//binding//sequence-specific DNA binding//DNA binding//heterocyclic compound binding//organic cyclic compound binding//nucleic acid binding	--	--	--	--
ENSAPLG00000000572	KB742477.1	-	394315	400502	1900	1014	1050	1109	101	95	104	35.13205359	39.05254436	42.72571294	4.339952464	3.642251103	3.714146872	38.97010363	3.89878348	1003.81249	104.2153554	3.2679	4.91E-83	2.94E-81	UP	--	--	GO:0005737//GO:0044464//GO:0005623//GO:0043231//GO:0005622//GO:0005575//GO:0044424//GO:0043227//GO:0005634//GO:0043229//GO:0043226	cytoplasm//cell part//cell//intracellular membrane-bounded organelle//intracellular//cellular_component//intracellular part//membrane-bounded organelle//nucleus//intracellular organelle//organelle	--	--	RGS4; regulator of G-protein signaling 4; K16449 regulator of G-protein signaling	http://www.genome.jp/dbget-bin/www_bget?apla:101800349	RGS4	regulator of G-protein signaling 4 [Source:HGNC Symbol;Acc:HGNC:10000]
ENSAPLG00000000573	KB746338.1	-	14001	16755	1248	6	12	9	0	3	2	0.31648698	0.679485662	0.52788497	0	0.175108226	0.108741356	0.507952537	0.094616527	8.563032134	1.672359846	2.3562	0.01687	0.0329	UP	--	--	--	--	--	--	tripartite motif-containing protein 10-like; K12002 tripartite motif-containing protein 10	http://www.genome.jp/dbget-bin/www_bget?apla:101789799	--	--
ENSAPLG00000000574	KB742993.1	+	527416	561244	2910	0	1	6	0	0	0	0	0.024284024	0.150927937	0	0	0	0.058403987	0	2.276661951	0	Inf	0.26741	0.38351	FALSE	--	--	--	--	--	--	--	--	--	--
ENSAPLG00000000575	KB742685.1	+	2083421	2092060	219	0	0	0	3	0	0	0	0	0	1.118392741	0	0	0	0.37279758	0	1.111577856	#NAME?	0.53638	0.67478	FALSE	--	--	--	--	--	--	--	--	--	--
ENSAPLG00000000576	KB742611.1	+	1202189	1255715	2382	319	304	308	390	441	434	8.815929499	9.018731607	9.46499377	13.3671878	13.48642096	12.36309787	9.099884959	13.07223555	294.122716	437.9678581	-0.57441	0.00030921	0.00080282	DOWN	GO:0051129//GO:0033044//GO:0051438//GO:0034508//GO:0051641//GO:0051383//GO:0032434//GO:0010639//GO:1901991//GO:0032269//GO:0065004//GO:0043161//GO:0030071//GO:1903051//GO:0045841//GO:0044257//GO:0065009//GO:0030162//GO:0009892//GO:1902115//GO:0010965//GO:0031577//GO:0031399//GO:0031330//GO:0032268//GO:0010564//GO:0071704//GO:0090230//GO:0007049//GO:1903320//GO:0043933//GO:1903050//GO:0065003//GO:…	negative regulation of cellular component organization//regulation of chromosome organization//regulation of ubiquitin-protein transferase activity//centromere complex assembly//cellular localization//kinetochore organization//regulation of proteasomal ubiquitin-dependent protein catabolic process//negative regulation of organelle organization//negative regulation of mitotic cell cycle phase tran…	GO:0005634//GO:0005575//GO:0044427//GO:0043227//GO:0044424//GO:0044422//GO:0005622//GO:0000776//GO:0043234//GO:0098687//GO:0043231//GO:0005623//GO:0032991//GO:0044464//GO:0043228//GO:0043232//GO:0005694//GO:0043226//GO:0043229//GO:0044446//GO:0000775	nucleus//cellular_component//chromosomal part//membrane-bounded organelle//intracellular part//organelle part//intracellular//kinetochore//protein complex//chromosomal region//intracellular membrane-bounded organelle//cell//macromolecular complex//cell part//non-membrane-bounded organelle//intracellular non-membrane-bounded organelle//chromosome//organelle//intracellular organelle//intracellular …	--	--	TRAPPC12; trafficking protein particle complex 12	http://www.genome.jp/dbget-bin/www_bget?apla:101798061	TRAPPC12	trafficking protein particle complex 12 [Source:HGNC Symbol;Acc:HGNC:24284]
ENSAPLG00000000577	KB743176.1	-	1226515	1254176	1749	368	310	294	246	290	223	13.85087442	12.52522455	12.30463949	11.48318859	12.07836272	8.651559295	12.89357949	10.73770354	306.4181197	262.9029782	0.22097	0.18211	0.276	FALSE	GO:0044699//GO:0046839//GO:0006470//GO:0016311//GO:0071704//GO:0006796//GO:0044237//GO:0036211//GO:0044267//GO:0009987//GO:0008152//GO:0044710//GO:0044238//GO:0044763//GO:0043412//GO:0030258//GO:0008150//GO:0006629//GO:0006650//GO:0043170//GO:0006793//GO:0044260//GO:0046488//GO:0035335//GO:0044255//GO:0006464//GO:0046486//GO:0019538//GO:0046856//GO:0006644//GO:0019637	single-organism process//phospholipid dephosphorylation//protein dephosphorylation//dephosphorylation//organic substance metabolic process//phosphate-containing compound metabolic process//cellular metabolic process//protein modification process//cellular protein metabolic process//cellular process//metabolic process//single-organism metabolic process//primary metabolic process//single-organism c…	GO:0044464//GO:0005737//GO:0005623//GO:0005622//GO:0044424//GO:0005575//GO:0071944//GO:0016020//GO:0005886	cell part//cytoplasm//cell//intracellular//intracellular part//cellular_component//cell periphery//membrane//plasma membrane	GO:0052866//GO:0016791//GO:0004725//GO:0004721//GO:0034593//GO:0016788//GO:0042578//GO:0016787//GO:0003674//GO:0052629//GO:0003824//GO:0004438//GO:0052744	phosphatidylinositol phosphate phosphatase activity//phosphatase activity//protein tyrosine phosphatase activity//phosphoprotein phosphatase activity//phosphatidylinositol bisphosphate phosphatase activity//hydrolase activity, acting on ester bonds//phosphoric ester hydrolase activity//hydrolase activity//molecular_function//phosphatidylinositol-3,5-bisphosphate 3-phosphatase activity//catalytic …	--	--	MTMR1	myotubularin related protein 1 [Source:HGNC Symbol;Acc:HGNC:7449]
ENSAPLG00000000578	KB745312.1	-	116752	128531	2030	122	111	120	81	71	76	3.956243149	3.864030779	4.327096506	3.257663192	2.54778156	2.540369497	4.049123478	2.781938083	111.5458632	79.34374273	0.49145	0.02869	0.053404	FALSE	GO:0098609//GO:0032501//GO:0044699//GO:0044708//GO:0072358//GO:0007165//GO:0007610//GO:0001944//GO:0098602//GO:0008306//GO:0051179//GO:0016337//GO:0007612//GO:0048870//GO:0007186//GO:0009314//GO:0071711//GO:0048731//GO:0006928//GO:0009653//GO:0070586//GO:0050896//GO:0001667//GO:0032502//GO:0007611//GO:0044700//GO:0007275//GO:0098742//GO:0050877//GO:0030198//GO:0043062//GO:0009628//GO:0072359//GO:…	cell-cell adhesion//multicellular organismal process//single-organism process//single-organism behavior//cardiovascular system development//signal transduction//behavior//vasculature development//single organism cell adhesion//associative learning//localization//single organismal cell-cell adhesion//learning//cell motility//G-protein coupled receptor signaling pathway//response to radiation//base…	GO:0005575//GO:0016020	cellular_component//membrane	--	--	--	--	RIC8A	RIC8 guanine nucleotide exchange factor A [Source:HGNC Symbol;Acc:HGNC:29550]
ENSAPLG00000000579	KB746840.1	-	11710	26189	1188	159	188	174	159	174	189	8.810486016	11.18291554	10.72121933	10.92692302	10.6692204	10.795051	10.23820696	10.79706481	164.8078467	180.7439709	-0.13316	0.47713	0.61731	FALSE	GO:0051297//GO:0006950//GO:1900034//GO:0042325//GO:0080134//GO:0031324//GO:0006457//GO:0044699//GO:0043086//GO:0071901//GO:0001933//GO:0016310//GO:0019222//GO:0043549//GO:0046605//GO:0032269//GO:0071900//GO:0080135//GO:0009628//GO:0009892//GO:2000298//GO:0031399//GO:0065009//GO:0007049//GO:0071704//GO:0048583//GO:0019220//GO:0006796//GO:0010564//GO:0032268//GO:0051726//GO:0000226//GO:0006469//GO:…	centrosome organization//response to stress//regulation of cellular response to heat//regulation of phosphorylation//regulation of response to stress//negative regulation of cellular metabolic process//protein folding//single-organism process//negative regulation of catalytic activity//negative regulation of protein serine/threonine kinase activity//negative regulation of protein phosphorylation/…	--	--	GO:0005524//GO:0032549//GO:0001882//GO:0043168//GO:0097159//GO:0032555//GO:0051879//GO:0000166//GO:0046872//GO:0005515//GO:0043169//GO:0030554//GO:0003674//GO:0036094//GO:0001883//GO:0032550//GO:0031072//GO:1901265//GO:0032553//GO:0017076//GO:1901363//GO:0043531//GO:0043167//GO:0032559//GO:0008270//GO:0097367//GO:0046914//GO:0005488//GO:0035639	ATP binding//ribonucleoside binding//nucleoside binding//anion binding//organic cyclic compound binding//purine ribonucleotide binding//Hsp90 protein binding//nucleotide binding//metal ion binding//protein binding//cation binding//adenyl nucleotide binding//molecular_function//small molecule binding//purine nucleoside binding//purine ribonucleoside binding//heat shock protein binding//nucleoside …	--	--	CHORDC1	cysteine and histidine rich domain containing 1 [Source:HGNC Symbol;Acc:HGNC:14525]
ENSAPLG00000000580	KB743650.1	-	374864	379633	2052	8	16	13	8	4	6	0.256644412	0.551005917	0.463743002	0.31829501	0.141998094	0.198405282	0.423797777	0.219566129	11.74421552	6.327969302	0.89214	0.17594	0.2684	FALSE	--	--	--	--	--	--	--	--	--	--
ENSAPLG00000000581	KB742890.1	+	107556	122219	2865	6826	7116	6638	4213	4252	3528	156.8414469	175.5193288	169.5992763	120.0560451	108.1106575	83.55708588	167.3200173	103.9079295	6501.996858	4167.178491	0.64181	7.52E-07	2.68E-06	UP	GO:0003007//GO:0072358//GO:0044699//GO:0003203//GO:0048864//GO:0072132//GO:0032501//GO:0051179//GO:0048468//GO:0045184//GO:0048869//GO:0003198//GO:0060485//GO:0048513//GO:0071702//GO:0014031//GO:0048731//GO:0009653//GO:0003197//GO:0032502//GO:0060317//GO:0006810//GO:0007275//GO:0009887//GO:0009888//GO:0072359//GO:0048729//GO:0048762//GO:0009987//GO:0071840//GO:0044763//GO:0032989//GO:0051234//GO:…	heart morphogenesis//cardiovascular system development//single-organism process//endocardial cushion morphogenesis//stem cell development//mesenchyme morphogenesis//multicellular organismal process//localization//cell development//establishment of protein localization//cellular developmental process//epithelial to mesenchymal transition involved in endocardial cushion formation//mesenchyme develo…	GO:0098588//GO:0044464//GO:0005737//GO:0031300//GO:0043231//GO:0005789//GO:0044421//GO:0031227//GO:0031410//GO:0005623//GO:0031090//GO:0005783//GO:0005622//GO:0044422//GO:0044432//GO:0012505//GO:0031301//GO:0005575//GO:0044424//GO:0030141//GO:0043227//GO:0044446//GO:0016023//GO:0030176//GO:0044425//GO:0044444//GO:0005576//GO:0031982//GO:0043226//GO:0043229//GO:0048471//GO:0016020//GO:0031224//GO:…	bounding membrane of organelle//cell part//cytoplasm//intrinsic component of organelle membrane//intracellular membrane-bounded organelle//endoplasmic reticulum membrane//extracellular region part//intrinsic component of endoplasmic reticulum membrane//cytoplasmic vesicle//cell//organelle membrane//endoplasmic reticulum//intracellular//organelle part//endoplasmic reticulum part//endomembrane syst…	GO:0097159//GO:0003676//GO:0044822//GO:0003674//GO:0005488//GO:0003723//GO:1901363	organic cyclic compound binding//nucleic acid binding//poly(A) RNA binding//molecular_function//binding//RNA binding//heterocyclic compound binding	RRBP1; ribosome binding protein 1; K14000 ribosome-binding protein 1	http://www.genome.jp/dbget-bin/www_bget?apla:101795586	RRBP1	ribosome binding protein 1 [Source:HGNC Symbol;Acc:HGNC:10448]
ENSAPLG00000000582	KB742489.1	+	262937	304998	900	11	2	7	12	7	3	1.122670092	0.219120958	0.794419139	1.518933398	0.790566131	0.31560282	0.712070063	0.875034116	6.281400456	7.781510121	-0.30896	0.801	0.90085	FALSE	GO:0010810//GO:0022610//GO:0050794//GO:0031589//GO:0010811//GO:0007155//GO:0065007//GO:0009987//GO:0008150//GO:0050789//GO:0048522//GO:0045785//GO:0030155//GO:0048518	regulation of cell-substrate adhesion//biological adhesion//regulation of cellular process//cell-substrate adhesion//positive regulation of cell-substrate adhesion//cell adhesion//biological regulation//cellular process//biological_process//regulation of biological process//positive regulation of cellular process//positive regulation of cell adhesion//regulation of cell adhesion//positive regulat…	GO:0005794//GO:0005576//GO:0044444//GO:0043229//GO:0031012//GO:0043226//GO:0012505//GO:0005622//GO:0005783//GO:0005578//GO:0043227//GO:0044424//GO:0005575//GO:0005737//GO:0044464//GO:0005623//GO:0044421//GO:0043231	Golgi apparatus//extracellular region//cytoplasmic part//intracellular organelle//extracellular matrix//organelle//endomembrane system//intracellular//endoplasmic reticulum//proteinaceous extracellular matrix//membrane-bounded organelle//intracellular part//cellular_component//cytoplasm//cell part//cell//extracellular region part//intracellular membrane-bounded organelle	--	--	--	--	--	--
ENSAPLG00000000583	KB742677.1	-	574045	578527	1500	333	284	239	1959	1889	2007	14.61410277	13.37952567	11.66320784	106.6253272	91.73616446	90.78946324	13.21894543	96.38365162	269.5375403	2033.234251	-2.9152	1.09E-82	6.39E-81	DOWN	GO:0006629//GO:0051223//GO:0033500//GO:0098656//GO:0055085//GO:0032880//GO:0008150//GO:0050789//GO:0033036//GO:0023052//GO:0006811//GO:0031023//GO:0008104//GO:0015849//GO:0046903//GO:0044763//GO:0015711//GO:0044238//GO:0023061//GO:0034220//GO:0010817//GO:0051234//GO:0032940//GO:0051049//GO:0071840//GO:0007010//GO:1903825//GO:0006996//GO:0010646//GO:0065007//GO:0009987//GO:0032879//GO:1902589//GO:…	lipid metabolic process//regulation of protein transport//carbohydrate homeostasis//anion transmembrane transport//transmembrane transport//regulation of protein localization//biological_process//regulation of biological process//macromolecule localization//signaling//ion transport//microtubule organizing center organization//protein localization//organic acid transport//secretion//single-organis…	GO:0043229//GO:0044430//GO:0005856//GO:0031982//GO:0043226//GO:0015630//GO:0005739//GO:0005576//GO:0044444//GO:0044425//GO:0031226//GO:0005815//GO:0044446//GO:0031988//GO:0005886//GO:0031224//GO:0016021//GO:0043232//GO:0043228//GO:0071944//GO:0016020//GO:0043230//GO:0005623//GO:0005887//GO:0044421//GO:0070062//GO:0043231//GO:0005737//GO:0044459//GO:0065010//GO:0044464//GO:0044424//GO:0043227//GO:…	intracellular organelle//cytoskeletal part//cytoskeleton//vesicle//organelle//microtubule cytoskeleton//mitochondrion//extracellular region//cytoplasmic part//membrane part//intrinsic component of plasma membrane//microtubule organizing center//intracellular organelle part//membrane-bounded vesicle//plasma membrane//intrinsic component of membrane//integral component of membrane//intracellular no…	GO:0022891//GO:0022857//GO:0003674//GO:0015129//GO:0008509//GO:0022892//GO:0015075//GO:0005342//GO:1901618//GO:0008514//GO:0046943//GO:0005215//GO:0008028	substrate-specific transmembrane transporter activity//transmembrane transporter activity//molecular_function//lactate transmembrane transporter activity//anion transmembrane transporter activity//substrate-specific transporter activity//ion transmembrane transporter activity//organic acid transmembrane transporter activity//organic hydroxy compound transmembrane transporter activity//organic ani…	SLC16A1; solute carrier family 16, member 1 (monocarboxylic acid transporter 1); K08179 MFS transporter, MCP family, solute carrier family 16 (monocarboxylic acid transporters), member 1	http://www.genome.jp/dbget-bin/www_bget?apla:101795198	SLC16A1	solute carrier family 16 member 1 [Source:HGNC Symbol;Acc:HGNC:10922]
ENSAPLG00000000584	KB742646.1	-	902883	972223	1593	6	11	9	27	21	25	0.269608021	0.530601773	0.449693135	1.504677197	1.044194856	1.157928435	0.41663431	1.235600163	8.247406231	25.45274987	-1.6258	0.00094458	0.002285	DOWN	--	--	--	--	--	--	CPED1; cadherin-like and PC-esterase domain containing 1	http://www.genome.jp/dbget-bin/www_bget?apla:101793934	--	--
ENSAPLG00000000585	KB742547.1	-	281779	325424	4911	642	651	641	417	441	396	8.605661841	9.367521331	9.554313083	6.932395325	6.541367284	5.471477112	9.175832085	6.315079907	611.2109742	435.0450453	0.49051	0.0010954	0.0026276	UP	GO:0032501//GO:0009058//GO:0006366//GO:1903309//GO:0044699//GO:0043086//GO:1902679//GO:1903308//GO:0055114//GO:0019222//GO:0046483//GO:0009891//GO:1901726//GO:0006357//GO:0048518//GO:0051252//GO:0006351//GO:0010557//GO:0051254//GO:0051253//GO:0009889//GO:0032259//GO:0032774//GO:0016570//GO:0016568//GO:0051276//GO:0006807//GO:0019219//GO:0051171//GO:1903507//GO:0009890//GO:0044271//GO:0031324//GO:…	multicellular organismal process//biosynthetic process//transcription from RNA polymerase II promoter//negative regulation of chromatin modification//single-organism process//negative regulation of catalytic activity//negative regulation of RNA biosynthetic process//regulation of chromatin modification//oxidation-reduction process//regulation of metabolic process//heterocycle metabolic process//p…	GO:0044464//GO:0032806//GO:0032991//GO:0005737//GO:0043231//GO:0005623//GO:0044428//GO:0043234//GO:0044422//GO:0005622//GO:0005634//GO:1990234//GO:0043227//GO:0044424//GO:1902494//GO:0005575//GO:1902554//GO:0044446//GO:0019907//GO:0043226//GO:0061695//GO:0043229//GO:0032993//GO:0000307//GO:0019908//GO:1902911	cell part//carboxy-terminal domain protein kinase complex//macromolecular complex//cytoplasm//intracellular membrane-bounded organelle//cell//nuclear part//protein complex//organelle part//intracellular//nucleus//transferase complex//membrane-bounded organelle//intracellular part//catalytic complex//cellular_component//serine/threonine protein kinase complex//intracellular organelle part//cyclin-…	GO:0097159//GO:0003712//GO:0003676//GO:0003682//GO:0051213//GO:0000988//GO:0046872//GO:0043169//GO:0016705//GO:0016741//GO:0016706//GO:0016491//GO:0000989//GO:0003674//GO:0043167//GO:0008270//GO:0003713//GO:0008168//GO:0046914//GO:0005488//GO:0003824//GO:0016740//GO:0031490//GO:1901363//GO:0043566//GO:0044877//GO:0003677	organic cyclic compound binding//transcription cofactor activity//nucleic acid binding//chromatin binding//dioxygenase activity//transcription factor activity, protein binding//metal ion binding//cation binding//oxidoreductase activity, acting on paired donors, with incorporation or reduction of molecular oxygen//transferase activity, transferring one-carbon groups//oxidoreductase activity, actin…	KDM5A; lysine (K)-specific demethylase 5A; K11446 histone demethylase JARID1 [EC:1.14.11.-]	http://www.genome.jp/dbget-bin/www_bget?apla:101794048	KDM5A	lysine demethylase 5A [Source:HGNC Symbol;Acc:HGNC:9886]
ENSAPLG00000000586	KB743359.1	-	360065	370445	1515	4	2	2	1	0	0	0.173806711	0.093289121	0.096633728	0.053889551	0	0	0.121243187	0.017963184	2.50757531	0.370525952	2.7586	0.2083	0.30969	FALSE	GO:0044699//GO:0055114//GO:0008150//GO:0044710//GO:0008152	single-organism process//oxidation-reduction process//biological_process//single-organism metabolic process//metabolic process	GO:0005575//GO:0016021//GO:0031224//GO:0016020//GO:0044425	cellular_component//integral component of membrane//intrinsic component of membrane//membrane//membrane part	GO:0016705//GO:0046872//GO:0043169//GO:0004497//GO:0097159//GO:1901363//GO:0020037//GO:0043167//GO:0005506//GO:0046914//GO:0003824//GO:0005488//GO:0003674//GO:0016491//GO:0046906	oxidoreductase activity, acting on paired donors, with incorporation or reduction of molecular oxygen//metal ion binding//cation binding//monooxygenase activity//organic cyclic compound binding//heterocyclic compound binding//heme binding//ion binding//iron ion binding//transition metal ion binding//catalytic activity//binding//molecular_function//oxidoreductase activity//tetrapyrrole binding	--	--	--	--
ENSAPLG00000000587	KB744087.1	-	38099	43350	1593	10760	10306	10506	2102	2306	2215	444.647319	457.1808162	482.7619065	107.7293739	105.4492284	94.34899747	461.5300139	102.5091999	9975.529242	2294.864561	2.12	3.16E-55	9.23E-54	UP	GO:0044255//GO:1901576//GO:0008150//GO:0008610//GO:0006629//GO:0006720//GO:0009987//GO:0044710//GO:0008152//GO:0044763//GO:0044238//GO:0044249//GO:0008299//GO:0071704//GO:0044237//GO:0044711//GO:0044699//GO:0009058	cellular lipid metabolic process//organic substance biosynthetic process//biological_process//lipid biosynthetic process//lipid metabolic process//isoprenoid metabolic process//cellular process//single-organism metabolic process//metabolic process//single-organism cellular process//primary metabolic process//cellular biosynthetic process//isoprenoid biosynthetic process//organic substance metabol…	GO:0005886//GO:0031974//GO:0031981//GO:0005654//GO:0071944//GO:0016020//GO:0043226//GO:0043229//GO:0044446//GO:0070013//GO:0005634//GO:0005575//GO:0044424//GO:0043227//GO:0044428//GO:0043233//GO:0005622//GO:0044422//GO:0043231//GO:0005623//GO:0044464//GO:0005737	plasma membrane//membrane-enclosed lumen//nuclear lumen//nucleoplasm//cell periphery//membrane//organelle//intracellular organelle//intracellular organelle part//intracellular organelle lumen//nucleus//cellular_component//intracellular part//membrane-bounded organelle//nuclear part//organelle lumen//intracellular//organelle part//intracellular membrane-bounded organelle//cell//cell part//cytoplasm	GO:0016740//GO:0003824//GO:0003674//GO:0016746//GO:0046912//GO:0004421	transferase activity//catalytic activity//molecular_function//transferase activity, transferring acyl groups//transferase activity, transferring acyl groups, acyl groups converted into alkyl on transfer//hydroxymethylglutaryl-CoA synthase activity	HMGCS1; 3-hydroxy-3-methylglutaryl-CoA synthase 1 (soluble); K01641 hydroxymethylglutaryl-CoA synthase [EC:2.3.3.10]	http://www.genome.jp/dbget-bin/www_bget?apla:101801408	HMGCS1	3-hydroxy-3-methylglutaryl-CoA synthase 1 [Source:HGNC Symbol;Acc:HGNC:5007]
ENSAPLG00000000588	KB745056.1	+	392349	400899	1437	5904	6502	6504	4230	3479	4073	270.4635619	319.7450525	331.3104524	240.3260227	176.3589644	192.3255473	307.1730223	203.0035115	5982.586451	4103.275081	0.54399	3.92E-05	0.00011476	UP	GO:0016192//GO:0006810//GO:0051179//GO:0006898//GO:1902578//GO:0044699//GO:0006897//GO:0044765//GO:0043277//GO:0051234//GO:0008150//GO:0006909	vesicle-mediated transport//transport//localization//receptor-mediated endocytosis//single-organism localization//single-organism process//endocytosis//single-organism transport//apoptotic cell clearance//establishment of localization//biological_process//phagocytosis	GO:0005575//GO:0016020//GO:0016021//GO:0031224//GO:0044425	cellular_component//membrane//integral component of membrane//intrinsic component of membrane//membrane part	GO:0038024//GO:0060089//GO:0005044//GO:0004872//GO:0003674	cargo receptor activity//molecular transducer activity//scavenger receptor activity//receptor activity//molecular_function	MARCO; macrophage receptor with collagenous structure; K13884 macrophage receptor with collagenous structure	http://www.genome.jp/dbget-bin/www_bget?apla:101804861	MARCO	macrophage receptor with collagenous structure [Source:HGNC Symbol;Acc:HGNC:6895]
ENSAPLG00000000589	KB746064.1	+	202993	211721	2155	1144	1097	1483	171	146	122	34.94603701	35.97269615	50.37386218	6.478374288	4.935207992	3.841420867	40.43086511	5.085001049	1180.620777	153.1393363	2.9466	1.28E-19	1.14E-18	UP	--	--	GO:0044430//GO:0005856//GO:0031982//GO:0043226//GO:0043229//GO:0044446//GO:0005576//GO:0043232//GO:0043228//GO:0031988//GO:0043230//GO:0044421//GO:0005882//GO:0070062//GO:0043231//GO:0005623//GO:0044464//GO:0045095//GO:0032991//GO:0005737//GO:0065010//GO:0005634//GO:0044424//GO:0043227//GO:1903561//GO:0005575//GO:0043234//GO:0044422//GO:0045111//GO:0005622	cytoskeletal part//cytoskeleton//vesicle//organelle//intracellular organelle//intracellular organelle part//extracellular region//intracellular non-membrane-bounded organelle//non-membrane-bounded organelle//membrane-bounded vesicle//extracellular organelle//extracellular region part//intermediate filament//extracellular exosome//intracellular membrane-bounded organelle//cell//cell part//keratin …	GO:0003674//GO:0005198	molecular_function//structural molecule activity	keratin, type II cytoskeletal cochleal-like; K07605 type II keratin, basic	http://www.genome.jp/dbget-bin/www_bget?apla:101797203	KRT7	keratin 7 [Source:HGNC Symbol;Acc:HGNC:6445]
ENSAPLG00000000590	KB742823.1	+	669966	684248	2358	1798	1931	1546	3678	5009	3558	50.19553289	57.86981704	47.99290759	127.345946	154.7416096	102.3862126	52.01941917	128.1579227	1664.346087	4229.464967	-1.3455	2.16E-11	1.15E-10	DOWN	GO:0055080//GO:0090287//GO:1903506//GO:0031325//GO:0006139//GO:0006725//GO:0044260//GO:0010033//GO:0009605//GO:1902680//GO:0032101//GO:0055076//GO:0006879//GO:0097659//GO:0051716//GO:0030509//GO:0000122//GO:0007599//GO:0031326//GO:0051241//GO:1901360//GO:0055065//GO:0044707//GO:0071495//GO:0019538//GO:0061041//GO:0032102//GO:0010629//GO:0010604//GO:1901362//GO:0090092//GO:0065008//GO:0050794//GO:…	cation homeostasis//regulation of cellular response to growth factor stimulus//regulation of nucleic acid-templated transcription//positive regulation of cellular metabolic process//nucleobase-containing compound metabolic process//cellular aromatic compound metabolic process//cellular macromolecule metabolic process//response to organic substance//response to external stimulus//positive regulati…	GO:0016020//GO:0071944//GO:0005615//GO:0016021//GO:0031224//GO:0005886//GO:0005576//GO:0044425//GO:0005575//GO:0044464//GO:0044421//GO:0005623	membrane//cell periphery//extracellular space//integral component of membrane//intrinsic component of membrane//plasma membrane//extracellular region//membrane part//cellular_component//cell part//extracellular region part//cell	GO:0003824//GO:0004175//GO:0016787//GO:0004252//GO:0017171//GO:0003674//GO:0008233//GO:0070011//GO:0008236	catalytic activity//endopeptidase activity//hydrolase activity//serine-type endopeptidase activity//serine hydrolase activity//molecular_function//peptidase activity//peptidase activity, acting on L-amino acid peptides//serine-type peptidase activity	TMPRSS6; transmembrane protease, serine 6; K09637 transmembrane protease, serine 6 [EC:3.4.21.-]	http://www.genome.jp/dbget-bin/www_bget?apla:101792037	TMPRSS6	transmembrane protease, serine 6 [Source:HGNC Symbol;Acc:HGNC:16517]
ENSAPLG00000000591	KB743464.1	-	576438	577976	273	1	0	0	0	0	0	0.241132937	0	0	0	0	0	0.080377646	0	0.305661206	0	Inf	1	1	FALSE	--	--	--	--	--	--	--	--	--	--
ENSAPLG00000000592	KB743509.1	+	764280	774922	1274	508	430	423	321	500	471	26.24904255	23.85133344	24.30425496	20.57087685	28.58909814	25.08596513	24.80154365	24.74864671	429.2480718	444.4975471	-0.050364	0.71665	0.83924	FALSE	GO:0034654//GO:0006793//GO:0034030//GO:0046390//GO:0034032//GO:0008150//GO:1901576//GO:0044249//GO:0044763//GO:1901564//GO:0044238//GO:0006753//GO:1901137//GO:1901293//GO:0006163//GO:0018130//GO:0008152//GO:0044710//GO:0009987//GO:1901362//GO:0033865//GO:0019637//GO:0009163//GO:0072522//GO:0051186//GO:1901566//GO:1901657//GO:0044281//GO:0009108//GO:0009259//GO:1901360//GO:0033866//GO:0009117//GO:…	nucleobase-containing compound biosynthetic process//phosphorus metabolic process//ribonucleoside bisphosphate biosynthetic process//ribose phosphate biosynthetic process//purine nucleoside bisphosphate metabolic process//biological_process//organic substance biosynthetic process//cellular biosynthetic process//single-organism cellular process//organonitrogen compound metabolic process//primary m…	GO:0005623//GO:0005737//GO:0044464//GO:0044424//GO:0005575//GO:0005622	cell//cytoplasm//cell part//intracellular part//cellular_component//intracellular	GO:0036094//GO:0001883//GO:0032550//GO:0003674//GO:0016772//GO:0032553//GO:1901265//GO:0017076//GO:1901363//GO:0016740//GO:0005488//GO:0003824//GO:0035639//GO:0043167//GO:0032559//GO:0097367//GO:0005524//GO:0043168//GO:0032555//GO:0097159//GO:0032549//GO:0001882//GO:0000166//GO:0016773//GO:0030554//GO:0016301//GO:0004594	small molecule binding//purine nucleoside binding//purine ribonucleoside binding//molecular_function//transferase activity, transferring phosphorus-containing groups//ribonucleotide binding//nucleoside phosphate binding//purine nucleotide binding//heterocyclic compound binding//transferase activity//binding//catalytic activity//purine ribonucleoside triphosphate binding//ion binding//adenyl ribon…	--	--	PANK3	pantothenate kinase 3 [Source:HGNC Symbol;Acc:HGNC:19365]
ENSAPLG00000000593	KB742860.1	-	544419	553822	1539	0	0	0	0	0	0	0	0	0	0	0	0	0	0	0	0	NA	NA	NA	NA	GO:0044237//GO:0045934//GO:0044700//GO:0007179//GO:0050896//GO:0048523//GO:0042221//GO:0023057//GO:0034645//GO:0006355//GO:0010467//GO:0048583//GO:0071704//GO:0009059//GO:0090304//GO:0019438//GO:0043062//GO:0009892//GO:0010558//GO:0023051//GO:0030198//GO:0045892//GO:0031327//GO:0030512//GO:0006357//GO:0046483//GO:0019222//GO:1902679//GO:0009968//GO:0044699//GO:1903845//GO:0017015//GO:0009966//GO:…	cellular metabolic process//negative regulation of nucleobase-containing compound metabolic process//single organism signaling//transforming growth factor beta receptor signaling pathway//response to stimulus//negative regulation of cellular process//response to chemical//negative regulation of signaling//cellular macromolecule biosynthetic process//regulation of transcription, DNA-templated//gen…	GO:0005575//GO:0005578//GO:0044421//GO:0005614//GO:0005615//GO:0005576//GO:0031012	cellular_component//proteinaceous extracellular matrix//extracellular region part//interstitial matrix//extracellular space//extracellular region//extracellular matrix	--	--	--	--	--	--
ENSAPLG00000000594	KB744955.1	-	869694	876690	526	337	301	375	216	243	233	42.17580098	40.43843947	52.18634688	33.52626758	33.65273833	30.05726857	44.93352911	32.41209149	320.5759759	239.6478575	0.41975	0.013108	0.026155	UP	--	--	--	--	GO:0005488//GO:0043167//GO:0003674//GO:0043169//GO:0005509//GO:0046872	binding//ion binding//molecular_function//cation binding//calcium ion binding//metal ion binding	EFHD1; EF-hand domain family, member D1	http://www.genome.jp/dbget-bin/www_bget?apla:101800527	--	--
ENSAPLG00000000595	KB742505.1	-	196877	208119	819	19	21	25	17	31	24	1.527175266	1.811961765	2.234433737	1.694658598	2.757259688	1.988413372	1.857856923	2.146777219	20.60669039	24.71394149	-0.26221	0.51519	0.65689	FALSE	GO:0035556//GO:0009888//GO:0060419//GO:0048738//GO:0072359//GO:0035265//GO:0008283//GO:0023051//GO:0040007//GO:0060537//GO:0044700//GO:0032502//GO:0050896//GO:0033002//GO:0007275//GO:0048015//GO:0048731//GO:0048583//GO:0014066//GO:0048513//GO:0060038//GO:0048589//GO:1902531//GO:0007165//GO:0009966//GO:0044699//GO:0072358//GO:0032501//GO:0050794//GO:0048017//GO:0007507//GO:0014065//GO:0048856//GO:…	intracellular signal transduction//tissue development//heart growth//cardiac muscle tissue development//circulatory system development//organ growth//cell proliferation//regulation of signaling//growth//muscle tissue development//single organism signaling//developmental process//response to stimulus//muscle cell proliferation//multicellular organismal development//phosphatidylinositol-mediated si…	GO:0005575//GO:0005798//GO:0098796//GO:0044424//GO:0030137//GO:0030663//GO:0043227//GO:0030660//GO:0030120//GO:0044422//GO:0030662//GO:0005622//GO:0043234//GO:0012505//GO:0031090//GO:0044431//GO:0005623//GO:0044433//GO:0031410//GO:0043231//GO:0044421//GO:0005737//GO:0048475//GO:0032991//GO:0000139//GO:0044464//GO:0098588//GO:0031988//GO:0005794//GO:0030117//GO:0030135//GO:0005615//GO:0016020//GO:…	cellular_component//Golgi-associated vesicle//membrane protein complex//intracellular part//COPI-coated vesicle//COPI-coated vesicle membrane//membrane-bounded organelle//Golgi-associated vesicle membrane//vesicle coat//organelle part//coated vesicle membrane//intracellular//protein complex//endomembrane system//organelle membrane//Golgi apparatus part//cell//cytoplasmic vesicle part//cytoplasmic…	--	--	--	--	--	--
ENSAPLG00000000596	KB742899.1	-	1726042	1727022	981	0	0	0	0	0	0	0	0	0	0	0	0	0	0	0	0	NA	NA	NA	NA	GO:0007154//GO:0009987//GO:0065007//GO:0044763//GO:0050907//GO:0023052//GO:0050789//GO:0008150//GO:0003008//GO:0051716//GO:0044707//GO:0050911//GO:0050794//GO:0009593//GO:0032501//GO:0044699//GO:0007165//GO:0007186//GO:0050906//GO:0007606//GO:0050896//GO:0007608//GO:0042221//GO:0044700//GO:0050877//GO:0051606//GO:0007600	cell communication//cellular process//biological regulation//single-organism cellular process//detection of chemical stimulus involved in sensory perception//signaling//regulation of biological process//biological_process//system process//cellular response to stimulus//single-multicellular organism process//detection of chemical stimulus involved in sensory perception of smell//regulation of cell…	GO:0044425//GO:0016020//GO:0071944//GO:0016021//GO:0031224//GO:0005886//GO:0044464//GO:0005623//GO:0005575	membrane part//membrane//cell periphery//integral component of membrane//intrinsic component of membrane//plasma membrane//cell part//cell//cellular_component	GO:0004984//GO:0003674//GO:0004872//GO:0004871//GO:0060089//GO:0038023//GO:0004930//GO:0004888	olfactory receptor activity//molecular_function//receptor activity//signal transducer activity//molecular transducer activity//signaling receptor activity//G-protein coupled receptor activity//transmembrane signaling receptor activity	--	--	--	--
ENSAPLG00000000597	KB742932.1	+	587894	589577	595	283	293	269	389	412	433	31.31040263	34.79880183	33.09380376	53.37646836	50.44058671	49.37990677	33.06766941	51.06565395	266.9002934	427.667904	-0.68019	2.52E-05	7.54E-05	DOWN	GO:0007568//GO:0007275//GO:0044237//GO:0032502//GO:0044699//GO:0010506//GO:0010259//GO:0032501//GO:0031329//GO:0061726//GO:0019222//GO:0000422//GO:0006914//GO:1903008//GO:0016043//GO:0022411//GO:0044707//GO:0044248//GO:0050794//GO:0009894//GO:0006996//GO:0065007//GO:0009987//GO:0044710//GO:1902589//GO:0008152//GO:0009056//GO:0044763//GO:0044712//GO:0071840//GO:0050789//GO:0044767//GO:0008150//GO:…	aging//multicellular organismal development//cellular metabolic process//developmental process//single-organism process//regulation of autophagy//multicellular organismal aging//multicellular organismal process//regulation of cellular catabolic process//mitochondrion disassembly//regulation of metabolic process//mitophagy//autophagy//organelle disassembly//cellular component organization//cellula…	GO:0005783//GO:0031090//GO:0044432//GO:0012505//GO:0043234//GO:0005622//GO:0044422//GO:0031967//GO:0005741//GO:0044424//GO:0043227//GO:0005575//GO:0098588//GO:0044464//GO:0032991//GO:0031975//GO:0031968//GO:0005737//GO:0005789//GO:0043231//GO:0005623//GO:0044429//GO:0016020//GO:0031224//GO:0016021//GO:0042175//GO:0044446//GO:0005739//GO:0044444//GO:0005740//GO:0098805//GO:0044425//GO:0019867//GO:…	endoplasmic reticulum//organelle membrane//endoplasmic reticulum part//endomembrane system//protein complex//intracellular//organelle part//organelle envelope//mitochondrial outer membrane//intracellular part//membrane-bounded organelle//cellular_component//bounding membrane of organelle//cell part//macromolecular complex//envelope//organelle outer membrane//cytoplasm//endoplasmic reticulum membr…	GO:0005515//GO:0051540//GO:0042802//GO:0044822//GO:0097159//GO:0003676//GO:0051536//GO:0042803//GO:0005488//GO:0051537//GO:0003723//GO:1901363//GO:0046983//GO:0003674	protein binding//metal cluster binding//identical protein binding//poly(A) RNA binding//organic cyclic compound binding//nucleic acid binding//iron-sulfur cluster binding//protein homodimerization activity//binding//2 iron, 2 sulfur cluster binding//RNA binding//heterocyclic compound binding//protein dimerization activity//molecular_function	CDGSH iron-sulfur domain-containing protein 1-like	http://www.genome.jp/dbget-bin/www_bget?apla:101791679	CISD2	CDGSH iron sulfur domain 2 [Source:HGNC Symbol;Acc:HGNC:24212]
ENSAPLG00000000598	KB747363.1	-	7949	29352	3489	529	532	480	199	283	205	9.980996083	10.77517418	10.07051408	4.656603999	5.908610274	3.986871394	10.27556145	4.850695222	486.4906417	237.0502912	1.0372	1.69E-10	8.35E-10	UP	GO:0018393//GO:0043933//GO:0071704//GO:0018394//GO:0006325//GO:0044237//GO:0036211//GO:0018193//GO:0016570//GO:0016568//GO:0018205//GO:0051276//GO:0006473//GO:0044699//GO:0043543//GO:0019538//GO:0006475//GO:0016573//GO:0016043//GO:0044260//GO:0006464//GO:0043966//GO:0008150//GO:0043170//GO:0016569//GO:0006996//GO:0044267//GO:0009987//GO:0044710//GO:0008152//GO:1902589//GO:0044238//GO:0044763//GO:…	internal peptidyl-lysine acetylation//macromolecular complex subunit organization//organic substance metabolic process//peptidyl-lysine acetylation//chromatin organization//cellular metabolic process//protein modification process//peptidyl-amino acid modification//histone modification//chromatin modification//peptidyl-lysine modification//chromosome organization//protein acetylation//single-organ…	GO:1990234//GO:0005634//GO:1902494//GO:0044424//GO:0043227//GO:0005575//GO:0044428//GO:0043234//GO:0043233//GO:0005622//GO:0044422//GO:0043231//GO:0031248//GO:0005623//GO:0044464//GO:0032991//GO:1902493//GO:0000123//GO:0031981//GO:0005654//GO:0031974//GO:0070775//GO:0044451//GO:0070776//GO:0043226//GO:0043229//GO:0070013//GO:0044446	transferase complex//nucleus//catalytic complex//intracellular part//membrane-bounded organelle//cellular_component//nuclear part//protein complex//organelle lumen//intracellular//organelle part//intracellular membrane-bounded organelle//protein acetyltransferase complex//cell//cell part//macromolecular complex//acetyltransferase complex//histone acetyltransferase complex//nuclear lumen//nucleopl…	GO:0046872//GO:0043169//GO:0043167//GO:0008270//GO:0005488//GO:0046914//GO:0003674	metal ion binding//cation binding//ion binding//zinc ion binding//binding//transition metal ion binding//molecular_function	BRPF3; bromodomain and PHD finger containing, 3; K11350 bromodomain and PHD finger-containing protein 3	http://www.genome.jp/dbget-bin/www_bget?apla:101804720	BRPF3	bromodomain and PHD finger containing 3 [Source:HGNC Symbol;Acc:HGNC:14256]
ENSAPLG00000000599	KB742899.1	+	1744202	1745176	975	0	0	0	0	0	0	0	0	0	0	0	0	0	0	0	0	NA	NA	NA	NA	GO:0007186//GO:0050906//GO:0009593//GO:0032501//GO:0044699//GO:0007165//GO:0051606//GO:0007600//GO:0007606//GO:0050896//GO:0042221//GO:0007608//GO:0044700//GO:0050877//GO:0023052//GO:0050789//GO:0008150//GO:0007154//GO:0009987//GO:0065007//GO:0044763//GO:0050907//GO:0044707//GO:0050911//GO:0050794//GO:0003008//GO:0051716	G-protein coupled receptor signaling pathway//detection of stimulus involved in sensory perception//detection of chemical stimulus//multicellular organismal process//single-organism process//signal transduction//detection of stimulus//sensory perception//sensory perception of chemical stimulus//response to stimulus//response to chemical//sensory perception of smell//single organism signaling//neu…	GO:0005623//GO:0044464//GO:0005575//GO:0044425//GO:0016021//GO:0031224//GO:0005886//GO:0016020//GO:0071944	cell//cell part//cellular_component//membrane part//integral component of membrane//intrinsic component of membrane//plasma membrane//membrane//cell periphery	GO:0038023//GO:0004930//GO:0060089//GO:0004888//GO:0003674//GO:0004984//GO:0004872//GO:0004871	signaling receptor activity//G-protein coupled receptor activity//molecular transducer activity//transmembrane signaling receptor activity//molecular_function//olfactory receptor activity//receptor activity//signal transducer activity	--	--	--	--
ENSAPLG00000000600	KB743464.1	-	680025	686938	1516	201	178	150	536	630	544	8.728026148	8.297254996	7.242748933	28.86574616	30.27200785	24.34888247	8.089343359	27.82887883	166.6452141	591.9803643	-1.8288	1.37E-28	1.85E-27	DOWN	GO:0046395//GO:0009058//GO:0044699//GO:0046459//GO:0044711//GO:0006807//GO:0072330//GO:0019752//GO:0016054//GO:0044237//GO:0071704//GO:0016311//GO:0006633//GO:0016053//GO:0006796//GO:0043436//GO:0006520//GO:0044283//GO:0009063//GO:0006082//GO:0044712//GO:0009069//GO:0009056//GO:0044763//GO:0046394//GO:0044238//GO:1901564//GO:0044249//GO:1901605//GO:1901565//GO:1901575//GO:0044710//GO:0008152//GO:…	carboxylic acid catabolic process//biosynthetic process//single-organism process//short-chain fatty acid metabolic process//single-organism biosynthetic process//nitrogen compound metabolic process//monocarboxylic acid biosynthetic process//carboxylic acid metabolic process//organic acid catabolic process//cellular metabolic process//organic substance metabolic process//dephosphorylation//fatty a…	--	--	GO:0043168//GO:0097159//GO:0048037//GO:0043177//GO:0043169//GO:0070905//GO:0016597//GO:0036094//GO:0003674//GO:0005488//GO:0043167//GO:0031406//GO:0030170//GO:1901363	anion binding//organic cyclic compound binding//cofactor binding//organic acid binding//cation binding//serine binding//amino acid binding//small molecule binding//molecular_function//binding//ion binding//carboxylic acid binding//pyridoxal phosphate binding//heterocyclic compound binding	THNSL2; threonine synthase-like 2 (S. cerevisiae)	http://www.genome.jp/dbget-bin/www_bget?apla:101800451	THNSL2	threonine synthase like 2 [Source:HGNC Symbol;Acc:HGNC:25602]
ENSAPLG00000000601	KB742506.1	+	10028	18146	3282	1	1	1	4	8	11	0.020057676	0.021531538	0.022303488	0.099503559	0.177562516	0.227422507	0.021297568	0.168162861	0.948126449	7.869442612	-3.0531	0.005234	0.011268	DOWN	--	--	--	--	GO:0003674//GO:0005488//GO:0008092//GO:0003779//GO:0005515	molecular_function//binding//cytoskeletal protein binding//actin binding//protein binding	SPTBN4; spectrin, beta, non-erythrocytic 4; K06115 spectrin beta	http://www.genome.jp/dbget-bin/www_bget?apla:101800990	--	--
ENSAPLG00000000602	KB742899.1	-	1749559	1750485	927	0	0	0	0	0	0	0	0	0	0	0	0	0	0	0	0	NA	NA	NA	NA	GO:0051716//GO:0003008//GO:0050794//GO:0050911//GO:0044707//GO:0044763//GO:0050907//GO:0065007//GO:0009987//GO:0007154//GO:0050789//GO:0008150//GO:0023052//GO:0050877//GO:0044700//GO:0050896//GO:0042221//GO:0007608//GO:0007606//GO:0007600//GO:0051606//GO:0044699//GO:0007165//GO:0032501//GO:0009593//GO:0050906//GO:0007186	cellular response to stimulus//system process//regulation of cellular process//detection of chemical stimulus involved in sensory perception of smell//single-multicellular organism process//single-organism cellular process//detection of chemical stimulus involved in sensory perception//biological regulation//cellular process//cell communication//regulation of biological process//biological_proces…	GO:0071944//GO:0016020//GO:0005886//GO:0031224//GO:0016021//GO:0044425//GO:0005575//GO:0044464//GO:0005623	cell periphery//membrane//plasma membrane//intrinsic component of membrane//integral component of membrane//membrane part//cellular_component//cell part//cell	GO:0004871//GO:0004872//GO:0004984//GO:0003674//GO:0004888//GO:0060089//GO:0004930//GO:0038023	signal transducer activity//receptor activity//olfactory receptor activity//molecular_function//transmembrane signaling receptor activity//molecular transducer activity//G-protein coupled receptor activity//signaling receptor activity	--	--	--	--
ENSAPLG00000000603	KB742685.1	+	2317604	2453007	1575	4	5	3	76	101	107	0.167185503	0.224338123	0.139428665	3.939582812	4.671331574	4.609805	0.176984097	4.406906462	3.781292358	97.95674168	-4.6952	7.77E-33	1.21E-31	DOWN	GO:0032502//GO:0048522//GO:0044700//GO:0051240//GO:0051239//GO:0006810//GO:0051965//GO:0022607//GO:0007275//GO:0007268//GO:0048731//GO:0001505//GO:0051960//GO:2000026//GO:0051641//GO:0007399//GO:0051962//GO:0051649//GO:0051179//GO:0007267//GO:0044699//GO:0032501//GO:1902578//GO:0007416//GO:0051094//GO:0044089//GO:0048518//GO:0050807//GO:0051130//GO:0044765//GO:0021700//GO:0006836//GO:0016043//GO:…	developmental process//positive regulation of cellular process//single organism signaling//positive regulation of multicellular organismal process//regulation of multicellular organismal process//transport//positive regulation of synapse assembly//cellular component assembly//multicellular organismal development//synaptic transmission//system development//regulation of neurotransmitter levels//re…	GO:0045202//GO:0005575//GO:0044464//GO:0005623//GO:0016020//GO:0097458//GO:0031224//GO:0016021//GO:0044425//GO:0098793//GO:0044456	synapse//cellular_component//cell part//cell//membrane//neuron part//intrinsic component of membrane//integral component of membrane//membrane part//presynapse//synapse part	--	--	NRXN3; neurexin 3; K07377 neurexin	http://www.genome.jp/dbget-bin/www_bget?apla:101797826	--	--
ENSAPLG00000000604	KB742447.1	-	306793	308623	518	6769	7042	6494	6612	6383	8139	860.2287178	960.6825392	917.6855591	1042.126129	897.6250499	1066.155677	912.8656054	1001.968952	6414.152988	7329.305358	-0.19242	0.14121	0.22146	FALSE	GO:0006518//GO:0044260//GO:0019538//GO:1901566//GO:0008152//GO:0009987//GO:0044267//GO:1901564//GO:0044238//GO:0044249//GO:1901576//GO:0008150//GO:0043170//GO:0009059//GO:0071704//GO:0010467//GO:0044237//GO:0034645//GO:0008283//GO:0043603//GO:0006412//GO:0009058//GO:0044699//GO:0043043//GO:0043604//GO:0044271//GO:0034641//GO:0006807	peptide metabolic process//cellular macromolecule metabolic process//protein metabolic process//organonitrogen compound biosynthetic process//metabolic process//cellular process//cellular protein metabolic process//organonitrogen compound metabolic process//primary metabolic process//cellular biosynthetic process//organic substance biosynthetic process//biological_process//macromolecule metabolic…	GO:0043230//GO:0031974//GO:0031981//GO:0005912//GO:0005913//GO:0043228//GO:0043232//GO:0005730//GO:0031988//GO:0044446//GO:0070013//GO:0015934//GO:0044444//GO:0005576//GO:0043226//GO:0031982//GO:0022625//GO:0043229//GO:0044428//GO:0022626//GO:0043233//GO:0005622//GO:0044422//GO:0005634//GO:0030054//GO:0005575//GO:1903561//GO:0005840//GO:0043227//GO:0044445//GO:0044424//GO:0005829//GO:0032991//GO:…	extracellular organelle//membrane-enclosed lumen//nuclear lumen//adherens junction//cell-cell adherens junction//non-membrane-bounded organelle//intracellular non-membrane-bounded organelle//nucleolus//membrane-bounded vesicle//intracellular organelle part//intracellular organelle lumen//large ribosomal subunit//cytoplasmic part//extracellular region//organelle//vesicle//cytosolic large ribosomal…	GO:0005488//GO:0098641//GO:0003723//GO:1901363//GO:1901265//GO:0003674//GO:0098631//GO:0045296//GO:0098632//GO:0036094//GO:0005515//GO:0050839//GO:0003735//GO:0044822//GO:0000166//GO:0005198//GO:0097159//GO:0003676	binding//cadherin binding involved in cell-cell adhesion//RNA binding//heterocyclic compound binding//nucleoside phosphate binding//molecular_function//protein binding involved in cell adhesion//cadherin binding//protein binding involved in cell-cell adhesion//small molecule binding//protein binding//cell adhesion molecule binding//structural constituent of ribosome//poly(A) RNA binding//nucleoti…	--	--	RPL23A	ribosomal protein L23a [Source:HGNC Symbol;Acc:HGNC:10317]
ENSAPLG00000000605	KB743435.1	-	132828	132935	108	0	0	0	0	0	0	0	0	0	0	0	0	0	0	0	0	NA	NA	NA	NA	--	--	--	--	--	--	--	--	--	--
ENSAPLG00000000606	KB742505.1	+	235077	451062	1994	9	10	8	46	48	62	0.297123182	0.354395731	0.293681241	1.883431708	1.753541153	2.109822262	0.315066718	1.915598374	8.521924604	54.00748835	-2.6639	1.54E-11	8.31E-11	DOWN	GO:0048878//GO:0006810//GO:0015672//GO:0006818//GO:0055067//GO:0098771//GO:0006812//GO:0098662//GO:0042592//GO:0098655//GO:0051179//GO:0035725//GO:1902578//GO:0044699//GO:0050801//GO:1902600//GO:0044765//GO:0055080//GO:0006814//GO:0065008//GO:0015992//GO:0030001//GO:0098660//GO:0051234//GO:0034220//GO:0044763//GO:0009987//GO:0065007//GO:0006811//GO:0006885//GO:0008150//GO:0055085	chemical homeostasis//transport//monovalent inorganic cation transport//hydrogen transport//monovalent inorganic cation homeostasis//inorganic ion homeostasis//cation transport//inorganic cation transmembrane transport//homeostatic process//cation transmembrane transport//localization//sodium ion transmembrane transport//single-organism localization//single-organism process//ion homeostasis//hydr…	GO:0005622//GO:0012505//GO:0055037//GO:0005575//GO:0043227//GO:0044424//GO:0005737//GO:0044464//GO:0005623//GO:0043231//GO:0016020//GO:0016021//GO:0031224//GO:0044425//GO:0044444//GO:0005768//GO:0043229//GO:0043226	intracellular//endomembrane system//recycling endosome//cellular_component//membrane-bounded organelle//intracellular part//cytoplasm//cell part//cell//intracellular membrane-bounded organelle//membrane//integral component of membrane//intrinsic component of membrane//membrane part//cytoplasmic part//endosome//intracellular organelle//organelle	GO:0015299//GO:0022890//GO:0015491//GO:0015081//GO:0005215//GO:0015291//GO:0008324//GO:0022804//GO:0005451//GO:0015077//GO:0046873//GO:0015075//GO:0022892//GO:0015298//GO:0015078//GO:0015297//GO:0015385//GO:0022891//GO:0003674//GO:0022857	solute:proton antiporter activity//inorganic cation transmembrane transporter activity//cation:cation antiporter activity//sodium ion transmembrane transporter activity//transporter activity//secondary active transmembrane transporter activity//cation transmembrane transporter activity//active transmembrane transporter activity//monovalent cation:proton antiporter activity//monovalent inorganic c…	SLC9A9; solute carrier family 9, subfamily A (NHE9, cation proton antiporter 9), member 9; K14725 solute carrier family 9 (sodium/hydrogen exchanger), member 9	http://www.genome.jp/dbget-bin/www_bget?apla:101794044	SLC9A9	solute carrier family 9 member A9 [Source:HGNC Symbol;Acc:HGNC:20653]
ENSAPLG00000000607	KB743435.1	+	2850755	2851555	801	104	94	76	16	40	34	8.547124022	8.292948604	6.945323022	1.630814884	3.637703974	2.880220492	7.928465216	2.71624645	86.29739014	30.72123334	1.4901	1.56E-07	5.93E-07	UP	--	--	--	--	GO:0043167//GO:0005488//GO:1901363//GO:0003674//GO:0046872//GO:0043169//GO:0097159//GO:0003676	ion binding//binding//heterocyclic compound binding//molecular_function//metal ion binding//cation binding//organic cyclic compound binding//nucleic acid binding	zinc finger and SCAN domain-containing protein 2-like; K09228 KRAB domain-containing zinc finger protein	http://www.genome.jp/dbget-bin/www_bget?apla:101800449	--	--
ENSAPLG00000000608	KB742853.1	+	2769784	2771118	1335	0	0	0	0	0	0	0	0	0	0	0	0	0	0	0	0	NA	NA	NA	NA	GO:0032501//GO:0044699//GO:0072358//GO:0007165//GO:0007267//GO:0003007//GO:0048513//GO:0007186//GO:0003205//GO:0007268//GO:0007275//GO:0050896//GO:0044700//GO:0032502//GO:0009653//GO:0048731//GO:0072359//GO:0003231//GO:0009887//GO:0003214//GO:0044763//GO:0065007//GO:0007154//GO:0009987//GO:0007218//GO:0023052//GO:0050789//GO:0044767//GO:0008150//GO:0051716//GO:0003206//GO:0007507//GO:0050794//GO:…	multicellular organismal process//single-organism process//cardiovascular system development//signal transduction//cell-cell signaling//heart morphogenesis//organ development//G-protein coupled receptor signaling pathway//cardiac chamber development//synaptic transmission//multicellular organismal development//response to stimulus//single organism signaling//developmental process//anatomical stru…	GO:0043005//GO:0044464//GO:0005623//GO:0005575//GO:0044425//GO:0016020//GO:0097458//GO:0042995//GO:0016021//GO:0031224	neuron projection//cell part//cell//cellular_component//membrane part//membrane//neuron part//cell projection//integral component of membrane//intrinsic component of membrane	GO:0060089//GO:0030594//GO:0001653//GO:0038023//GO:0004930//GO:0004888//GO:0001601//GO:0008188//GO:0008528//GO:0003674//GO:0004983//GO:0001602//GO:0004871//GO:0004872	molecular transducer activity//neurotransmitter receptor activity//peptide receptor activity//signaling receptor activity//G-protein coupled receptor activity//transmembrane signaling receptor activity//peptide YY receptor activity//neuropeptide receptor activity//G-protein coupled peptide receptor activity//molecular_function//neuropeptide Y receptor activity//pancreatic polypeptide receptor act…	--	--	NPY5R	neuropeptide Y receptor Y5 [Source:HGNC Symbol;Acc:HGNC:7958]
ENSAPLG00000000609	KB743139.1	-	2025167	2026762	1596	86	75	117	830	1017	1039	3.547192412	3.320794589	5.366169022	42.45828083	46.41816256	44.17351877	4.078052008	44.34998738	88.1990093	997.2731568	-3.4992	7.90E-93	6.07E-91	DOWN	GO:0006464//GO:0044260//GO:0019538//GO:0009987//GO:0044267//GO:0008152//GO:0044238//GO:0043412//GO:0008150//GO:0006793//GO:0043170//GO:0006796//GO:0071704//GO:0016311//GO:0044237//GO:0036211//GO:0006470	cellular protein modification process//cellular macromolecule metabolic process//protein metabolic process//cellular process//cellular protein metabolic process//metabolic process//primary metabolic process//macromolecule modification//biological_process//phosphorus metabolic process//macromolecule metabolic process//phosphate-containing compound metabolic process//organic substance metabolic pro…	GO:0005739//GO:0044444//GO:0043226//GO:0043229//GO:0005622//GO:0005575//GO:0044424//GO:0043227//GO:0044464//GO:0005737//GO:0043231//GO:0005623	mitochondrion//cytoplasmic part//organelle//intracellular organelle//intracellular//cellular_component//intracellular part//membrane-bounded organelle//cell part//cytoplasm//intracellular membrane-bounded organelle//cell	GO:0043167//GO:0005488//GO:0003824//GO:0004722//GO:0016787//GO:0003674//GO:0046872//GO:0016788//GO:0042578//GO:0043169//GO:0016791//GO:0004721	ion binding//binding//catalytic activity//protein serine/threonine phosphatase activity//hydrolase activity//molecular_function//metal ion binding//hydrolase activity, acting on ester bonds//phosphoric ester hydrolase activity//cation binding//phosphatase activity//phosphoprotein phosphatase activity	PDP2; pyruvate dehyrogenase phosphatase catalytic subunit 2; K01102 pyruvate dehydrogenase phosphatase [EC:3.1.3.43]	http://www.genome.jp/dbget-bin/www_bget?apla:101791170	PDP2	pyruvate dehyrogenase phosphatase catalytic subunit 2 [Source:HGNC Symbol;Acc:HGNC:30263]
ENSAPLG00000000610	KB742880.1	-	181099	181236	138	7	3	4	3	4	8	3.339166973	1.536228453	2.121740557	1.774840655	2.111449915	3.933600366	2.332378661	2.606630312	4.393863512	5.155708676	-0.23068	0.87326	0.9618	FALSE	GO:0065007//GO:0016070//GO:0009987//GO:0044710//GO:0008152//GO:0050793//GO:0044238//GO:0044763//GO:0043412//GO:0035553//GO:0044767//GO:0050789//GO:0008150//GO:0033554//GO:0010468//GO:0043170//GO:0060255//GO:0035511//GO:0006139//GO:0006725//GO:0044728//GO:0044260//GO:0070988//GO:0051716//GO:0006974//GO:0048638//GO:1901360//GO:0035552//GO:0044707//GO:0040029//GO:0040014//GO:0080111//GO:0042245//GO:…	biological regulation//RNA metabolic process//cellular process//single-organism metabolic process//metabolic process//regulation of developmental process//primary metabolic process//single-organism cellular process//macromolecule modification//oxidative single-stranded RNA demethylation//single-organism developmental process//regulation of biological process//biological_process//cellular response…	--	--	GO:0016491//GO:0003674//GO:0003824//GO:0035515//GO:0035514//GO:0035516//GO:0032451	oxidoreductase activity//molecular_function//catalytic activity//oxidative RNA demethylase activity//DNA demethylase activity//oxidative DNA demethylase activity//demethylase activity	--	--	--	--
ENSAPLG00000000611	KB749441.1	-	11223	11375	153	0	0	0	0	0	0	0	0	0	0	0	0	0	0	0	0	NA	NA	NA	NA	--	--	--	--	--	--	--	--	--	--
ENSAPLG00000000612	KB742860.1	+	574097	586465	1357	521	404	470	326	383	392	25.27417907	21.03851848	25.35300157	19.61349334	20.55979621	19.60133064	23.88856637	19.92487339	440.3768431	380.7879582	0.20975	0.18297	0.27722	FALSE	GO:0048232//GO:0003006//GO:0065009//GO:0022414//GO:0032502//GO:0019953//GO:0006997//GO:0048869//GO:0007283//GO:0044699//GO:0032501//GO:0007289//GO:0007281//GO:0019222//GO:0044702//GO:0048468//GO:0048609//GO:0048856//GO:0030154//GO:0022412//GO:0032504//GO:0016043//GO:0000003//GO:0044767//GO:0050789//GO:0008150//GO:0007276//GO:0007286//GO:0009987//GO:0008152//GO:1902589//GO:0051704//GO:0065007//GO:…	male gamete generation//developmental process involved in reproduction//regulation of molecular function//reproductive process//developmental process//sexual reproduction//nucleus organization//cellular developmental process//spermatogenesis//single-organism process//multicellular organismal process//spermatid nucleus differentiation//germ cell development//regulation of metabolic process//single…	GO:0005575//GO:0044424//GO:0043227//GO:0045202//GO:0005622//GO:0012505//GO:0043231//GO:0005623//GO:0044464//GO:0005737//GO:0005794//GO:0005886//GO:0071944//GO:0016020//GO:0043226//GO:0043229//GO:0044444	cellular_component//intracellular part//membrane-bounded organelle//synapse//intracellular//endomembrane system//intracellular membrane-bounded organelle//cell//cell part//cytoplasm//Golgi apparatus//plasma membrane//cell periphery//membrane//organelle//intracellular organelle//cytoplasmic part	GO:0005515//GO:0005102//GO:0042802//GO:0005109//GO:0060589//GO:0042803//GO:0030695//GO:0001664//GO:0005488//GO:0046983//GO:0003674//GO:0098772//GO:0008022//GO:0030234	protein binding//receptor binding//identical protein binding//frizzled binding//nucleoside-triphosphatase regulator activity//protein homodimerization activity//GTPase regulator activity//G-protein coupled receptor binding//binding//protein dimerization activity//molecular_function//molecular function regulator//protein C-terminus binding//enzyme regulator activity	--	--	--	--
ENSAPLG00000000613	KB742443.1	-	45395	68357	2153	223	241	250	166	225	220	6.818361384	7.910185152	8.499773481	6.294790172	7.6126939	6.933587268	7.742773339	6.94702378	225.9381267	210.7472162	0.10041	0.6121	0.74677	FALSE	GO:0032292//GO:0010256//GO:0008105//GO:0007043//GO:0021782//GO:0048869//GO:0022011//GO:0014037//GO:0048468//GO:0051179//GO:0044802//GO:0032501//GO:0044699//GO:0009888//GO:0048729//GO:0060429//GO:0007399//GO:0051641//GO:0034613//GO:0043217//GO:0007163//GO:0032502//GO:0007275//GO:0090162//GO:0045216//GO:0022607//GO:0007272//GO:0032287//GO:0048731//GO:0007009//GO:0009653//GO:0042552//GO:0035750//GO:…	peripheral nervous system axon ensheathment//endomembrane system organization//asymmetric protein localization//cell-cell junction assembly//glial cell development//cellular developmental process//myelination in peripheral nervous system//Schwann cell differentiation//cell development//localization//single-organism membrane organization//multicellular organismal process//single-organism process//…	GO:0005623//GO:0043231//GO:0070062//GO:0044421//GO:0043219//GO:0065010//GO:0005737//GO:0035749//GO:0043209//GO:0044464//GO:0005575//GO:1903561//GO:0043227//GO:0043218//GO:0044424//GO:0005634//GO:0043233//GO:0005622//GO:0044422//GO:0043220//GO:0044428//GO:0043229//GO:0043226//GO:0031982//GO:0005576//GO:0044446//GO:0070013//GO:0005886//GO:0031988//GO:0016020//GO:0071944//GO:0043230//GO:0031974//GO:…	cell//intracellular membrane-bounded organelle//extracellular exosome//extracellular region part//lateral loop//extracellular membrane-bounded organelle//cytoplasm//myelin sheath adaxonal region//myelin sheath//cell part//cellular_component//extracellular vesicle//membrane-bounded organelle//compact myelin//intracellular part//nucleus//organelle lumen//intracellular//organelle part//Schmidt-Lante…	GO:0019904//GO:0005515//GO:0003674//GO:0005488	protein domain specific binding//protein binding//molecular_function//binding	--	--	MPP5	membrane palmitoylated protein 5 [Source:HGNC Symbol;Acc:HGNC:18669]
ENSAPLG00000000614	KB742867.1	+	1063144	1076277	927	265	227	217	588	658	820	18.81851382	17.30452806	17.1352866	51.78628914	51.70660682	60.02241335	17.75277616	54.5051031	223.5714364	714.3972343	-1.676	2.20E-17	1.73E-16	DOWN	--	--	GO:0044444//GO:0005739//GO:0043229//GO:0043226//GO:0005737//GO:0044464//GO:0005623//GO:0043231//GO:0005622//GO:0043227//GO:0044424//GO:0005575	cytoplasmic part//mitochondrion//intracellular organelle//organelle//cytoplasm//cell part//cell//intracellular membrane-bounded organelle//intracellular//membrane-bounded organelle//intracellular part//cellular_component	--	--	RMDN1; regulator of microtubule dynamics 1	http://www.genome.jp/dbget-bin/www_bget?apla:101802547	RMDN1	regulator of microtubule dynamics 1 [Source:HGNC Symbol;Acc:HGNC:24285]
ENSAPLG00000000615	KB744306.1	-	426400	438350	586	0	0	0	0	0	0	0	0	0	0	0	0	0	0	0	0	NA	NA	NA	NA	GO:0044281//GO:0032787//GO:0044255//GO:0044242//GO:0065008//GO:0044248//GO:0044238//GO:0044763//GO:0009056//GO:0044712//GO:0006082//GO:0010817//GO:0051234//GO:0016042//GO:1901575//GO:0065007//GO:0042445//GO:0009987//GO:0008152//GO:0044710//GO:0006629//GO:0006720//GO:0042573//GO:0008150//GO:0044282//GO:0016103//GO:0016054//GO:0008300//GO:0016101//GO:0006721//GO:0044237//GO:0006810//GO:0071704//GO:…	small molecule metabolic process//monocarboxylic acid metabolic process//cellular lipid metabolic process//cellular lipid catabolic process//regulation of biological quality//cellular catabolic process//primary metabolic process//single-organism cellular process//catabolic process//single-organism catabolic process//organic acid metabolic process//regulation of hormone levels//establishment of lo…	GO:0005622//GO:0044424//GO:0005575//GO:0005737//GO:0044464//GO:0005623	intracellular//intracellular part//cellular_component//cytoplasm//cell part//cell	GO:0005488//GO:0031406//GO:0008289//GO:0043167//GO:0019840//GO:0036094//GO:0003674//GO:0001972//GO:0005501//GO:0033293//GO:0005215//GO:0043168//GO:0043177	binding//carboxylic acid binding//lipid binding//ion binding//isoprenoid binding//small molecule binding//molecular_function//retinoic acid binding//retinoid binding//monocarboxylic acid binding//transporter activity//anion binding//organic acid binding	--	--	CRABP1	cellular retinoic acid binding protein 1 [Source:HGNC Symbol;Acc:HGNC:2338]
ENSAPLG00000000616	KB743139.1	-	2203111	2203593	483	70	103	43	50	52	49	9.540477064	15.06966959	6.516774568	8.451622165	7.842528256	6.88380064	10.37564041	7.725983687	67.959844	52.38984707	0.3754	0.33725	0.46608	FALSE	--	--	--	--	--	--	--	--	--	--
ENSAPLG00000000617	KB816035.1	+	401	502	102	9	3	3	0	1	0	5.808466919	2.078426731	2.152942624	0	0.714166883	0	3.346612091	0.238055628	4.678346581	0.330663571	3.8226	0.026086	0.049011	UP	--	--	GO:0044425//GO:0016021//GO:0031224//GO:0016020//GO:0005575	membrane part//integral component of membrane//intrinsic component of membrane//membrane//cellular_component	--	--	--	--	--	--
ENSAPLG00000000618	KB782994.1	-	22	105	84	0	0	0	0	0	0	0	0	0	0	0	0	0	0	0	0	NA	NA	NA	NA	--	--	--	--	--	--	--	--	--	--
ENSAPLG00000000619	KB742880.1	+	590933	591151	219	0	0	0	0	0	0	0	0	0	0	0	0	0	0	0	0	NA	NA	NA	NA	--	--	--	--	--	--	--	--	--	--
ENSAPLG00000000620	KB744049.1	+	125096	125197	102	27	23	25	32	22	31	17.42540076	15.93460494	17.94118853	25.6133867	15.71167143	20.62247839	17.10039808	20.64917884	23.68323184	29.6771506	-0.32549	0.42717	0.56452	FALSE	GO:0006807//GO:0034641//GO:0046483//GO:0044237//GO:0010467//GO:0090304//GO:0071704//GO:0043170//GO:0008150//GO:0044238//GO:0009987//GO:0016070//GO:0008152//GO:0008380//GO:1901360//GO:0044260//GO:0006139//GO:0006725//GO:0006396	nitrogen compound metabolic process//cellular nitrogen compound metabolic process//heterocycle metabolic process//cellular metabolic process//gene expression//nucleic acid metabolic process//organic substance metabolic process//macromolecule metabolic process//biological_process//primary metabolic process//cellular process//RNA metabolic process//metabolic process//RNA splicing//organic cyclic co…	--	--	--	--	--	--	--	--
ENSAPLG00000000621	KB746429.1	-	937	1890	954	0	0	0	0	0	0	0	0	0	0	0	0	0	0	0	0	NA	NA	NA	NA	GO:0023052//GO:0008150//GO:0050789//GO:0007154//GO:0009987//GO:0065007//GO:0050907//GO:0044763//GO:0044707//GO:0050911//GO:0050794//GO:0003008//GO:0051716//GO:0007186//GO:0050906//GO:0009593//GO:0032501//GO:0007165//GO:0044699//GO:0051606//GO:0007600//GO:0007606//GO:0042221//GO:0007608//GO:0050896//GO:0044700//GO:0050877	signaling//biological_process//regulation of biological process//cell communication//cellular process//biological regulation//detection of chemical stimulus involved in sensory perception//single-organism cellular process//single-multicellular organism process//detection of chemical stimulus involved in sensory perception of smell//regulation of cellular process//system process//cellular response…	GO:0044425//GO:0016021//GO:0031224//GO:0005886//GO:0016020//GO:0071944//GO:0005623//GO:0044464//GO:0005575	membrane part//integral component of membrane//intrinsic component of membrane//plasma membrane//membrane//cell periphery//cell//cell part//cellular_component	GO:0003674//GO:0004984//GO:0004872//GO:0004871//GO:0038023//GO:0004930//GO:0060089//GO:0004888	molecular_function//olfactory receptor activity//receptor activity//signal transducer activity//signaling receptor activity//G-protein coupled receptor activity//molecular transducer activity//transmembrane signaling receptor activity	--	--	--	--
ENSAPLG00000000622	KB742736.1	+	700009	702831	795	16421	17121	15217	20349	24359	22911	1359.726792	1521.863268	1401.113395	2089.744269	2231.989802	1955.492937	1427.567818	2092.409003	15396.60799	23388.43513	-0.60318	2.64E-06	8.84E-06	DOWN	GO:0045187//GO:0007276//GO:2000254//GO:0006629//GO:0008610//GO:2000255//GO:0033559//GO:0048519//GO:0000003//GO:1901576//GO:0008150//GO:0006636//GO:0050802//GO:0050789//GO:2000242//GO:0042749//GO:0007623//GO:0044703//GO:0043901//GO:0044249//GO:0046394//GO:0030431//GO:0044238//GO:0044763//GO:0042127//GO:0006082//GO:2000241//GO:0051234//GO:0009987//GO:0008152//GO:0042745//GO:0044710//GO:0065007//GO:…	regulation of circadian sleep/wake cycle, sleep//gamete generation//regulation of male germ cell proliferation//lipid metabolic process//lipid biosynthetic process//negative regulation of male germ cell proliferation//unsaturated fatty acid metabolic process//negative regulation of biological process//reproduction//organic substance biosynthetic process//biological_process//unsaturated fatty acid…	GO:0043229//GO:0031982//GO:0043226//GO:0005576//GO:0044444//GO:0031988//GO:0005615//GO:0043230//GO:0005623//GO:0043231//GO:0044421//GO:0005791//GO:0070062//GO:0005737//GO:0065010//GO:0044464//GO:1903561//GO:0005575//GO:0044424//GO:0043227//GO:0005622//GO:0012505//GO:0005783	intracellular organelle//vesicle//organelle//extracellular region//cytoplasmic part//membrane-bounded vesicle//extracellular space//extracellular organelle//cell//intracellular membrane-bounded organelle//extracellular region part//rough endoplasmic reticulum//extracellular exosome//cytoplasm//extracellular membrane-bounded organelle//cell part//extracellular vesicle//cellular_component//intracel…	GO:0005504//GO:0036094//GO:0003674//GO:0016860//GO:0005488//GO:0003824//GO:0004667//GO:0031406//GO:0008289//GO:0043167//GO:0019840//GO:0043177//GO:0043168//GO:0005215//GO:0016853//GO:0033293//GO:0005501	fatty acid binding//small molecule binding//molecular_function//intramolecular oxidoreductase activity//binding//catalytic activity//prostaglandin-D synthase activity//carboxylic acid binding//lipid binding//ion binding//isoprenoid binding//organic acid binding//anion binding//transporter activity//isomerase activity//monocarboxylic acid binding//retinoid binding	lipocalin-like; K01830 prostaglandin-H2 D-isomerase [EC:5.3.99.2]	http://www.genome.jp/dbget-bin/www_bget?apla:101800035	PTGDS	prostaglandin D2 synthase [Source:HGNC Symbol;Acc:HGNC:9592]
ENSAPLG00000000623	KB742833.1	-	1095845	1095964	120	0	0	0	0	0	0	0	0	0	0	0	0	0	0	0	0	NA	NA	NA	NA	--	--	GO:0043229//GO:0043226//GO:0005622//GO:0043227//GO:0044424//GO:0005575//GO:0005634//GO:0044464//GO:0005623//GO:0043231	intracellular organelle//organelle//intracellular//membrane-bounded organelle//intracellular part//cellular_component//nucleus//cell part//cell//intracellular membrane-bounded organelle	GO:0005488//GO:1901363//GO:0003677//GO:0003674//GO:0097159//GO:0003676	binding//heterocyclic compound binding//DNA binding//molecular_function//organic cyclic compound binding//nucleic acid binding	--	--	--	--
ENSAPLG00000000624	KB744100.1	+	75805	76353	549	0	0	0	0	0	0	0	0	0	0	0	0	0	0	0	0	NA	NA	NA	NA	--	--	--	--	--	--	--	--	--	--
ENSAPLG00000000625	KB742833.1	+	4088194	4089435	1242	0	0	0	1	0	0	0	0	0	0.065734839	0	0	0	0.021911613	0	0.370525952	#NAME?	0.97983	1	FALSE	GO:0065009//GO:0035556//GO:0031399//GO:0051960//GO:0010647//GO:0007399//GO:2000026//GO:0003018//GO:0023051//GO:0051347//GO:0006939//GO:0071900//GO:0010562//GO:0043408//GO:0031401//GO:0050731//GO:0001775//GO:0044237//GO:0044700//GO:0048522//GO:0032502//GO:0050817//GO:0050896//GO:0036211//GO:0051240//GO:0051239//GO:0009611//GO:0032148//GO:0035625//GO:0007275//GO:0018212//GO:0048731//GO:0050730//GO:…	regulation of molecular function//intracellular signal transduction//regulation of protein modification process//regulation of nervous system development//positive regulation of cell communication//nervous system development//regulation of multicellular organismal development//vascular process in circulatory system//regulation of signaling//positive regulation of transferase activity//smooth musc…	GO:0005575//GO:0044424//GO:0005622//GO:0005887//GO:0005623//GO:0005737//GO:0044459//GO:0044464//GO:0005886//GO:0031224//GO:0016021//GO:0071944//GO:0016020//GO:0044425//GO:0031226	cellular_component//intracellular part//intracellular//integral component of plasma membrane//cell//cytoplasm//plasma membrane part//cell part//plasma membrane//intrinsic component of membrane//integral component of membrane//cell periphery//membrane//membrane part//intrinsic component of plasma membrane	GO:0004888//GO:0042802//GO:0005515//GO:0031694//GO:0005102//GO:0031690//GO:0042803//GO:0004936//GO:0038023//GO:0004930//GO:0097159//GO:0060089//GO:0004871//GO:0004872//GO:0001664//GO:0005488//GO:1901338//GO:0008227//GO:0046983//GO:0003674//GO:0046982//GO:0004935//GO:0004938//GO:0051379	transmembrane signaling receptor activity//identical protein binding//protein binding//alpha-2A adrenergic receptor binding//receptor binding//adrenergic receptor binding//protein homodimerization activity//alpha-adrenergic receptor activity//signaling receptor activity//G-protein coupled receptor activity//organic cyclic compound binding//molecular transducer activity//signal transducer activity…	--	--	ADRA2C	adrenoceptor alpha 2C [Source:HGNC Symbol;Acc:HGNC:283]
ENSAPLG00000000626	KB743399.1	-	176997	193934	2675	159	141	159	324	302	250	3.912843883	3.724851494	4.350956197	9.888682287	8.223998753	6.341551991	3.996217191	8.151411011	145.0708392	304.9569486	-1.0718	1.66E-07	6.31E-07	DOWN	GO:0065007//GO:0008152//GO:0080090//GO:0009987//GO:2000105//GO:2000112//GO:0044249//GO:0044763//GO:0051173//GO:0006261//GO:0044238//GO:0070727//GO:0030174//GO:0008150//GO:0050789//GO:0033036//GO:0032507//GO:0031323//GO:1901576//GO:0008104//GO:0010556//GO:0051052//GO:0009893//GO:0090329//GO:0060255//GO:0043170//GO:0051054//GO:0044260//GO:0006725//GO:0006139//GO:0031325//GO:0051651//GO:1901360//GO:…	biological regulation//metabolic process//regulation of primary metabolic process//cellular process//positive regulation of DNA-dependent DNA replication//regulation of cellular macromolecule biosynthetic process//cellular biosynthetic process//single-organism cellular process//positive regulation of nitrogen compound metabolic process//DNA-dependent DNA replication//primary metabolic process//ce…	GO:0043226//GO:0043229//GO:0044464//GO:0043231//GO:0005623//GO:0005622//GO:0005634//GO:0043227//GO:0044424//GO:0005575	organelle//intracellular organelle//cell part//intracellular membrane-bounded organelle//cell//intracellular//nucleus//membrane-bounded organelle//intracellular part//cellular_component	GO:0003674//GO:0043167//GO:0008270//GO:0046914//GO:0005488//GO:1901363//GO:0097159//GO:0003676//GO:0030332//GO:0005515//GO:0046872//GO:0043169	molecular_function//ion binding//zinc ion binding//transition metal ion binding//binding//heterocyclic compound binding//organic cyclic compound binding//nucleic acid binding//cyclin binding//protein binding//metal ion binding//cation binding	CIZ1; CDKN1A interacting zinc finger protein 1	http://www.genome.jp/dbget-bin/www_bget?apla:101792128	--	--
ENSAPLG00000000627	KB742833.1	+	4278069	4278293	225	0	0	1	0	0	1	0	0	0.325333552	0	0	0.301576028	0.108444517	0.100525343	0.326839342	0.340184567	-0.057736	1	1	FALSE	GO:0019438//GO:0006355//GO:0010467//GO:0090304//GO:0009059//GO:0071704//GO:0044237//GO:0034645//GO:0009889//GO:0032774//GO:0051252//GO:0006351//GO:0034641//GO:0051171//GO:0019219//GO:0044271//GO:0006807//GO:0009058//GO:0019222//GO:0046483//GO:0050794//GO:1901362//GO:0044260//GO:0006725//GO:1903506//GO:0006139//GO:1901360//GO:0031326//GO:0097659//GO:0010556//GO:0031323//GO:1901576//GO:0008150//GO:…	aromatic compound biosynthetic process//regulation of transcription, DNA-templated//gene expression//nucleic acid metabolic process//macromolecule biosynthetic process//organic substance metabolic process//cellular metabolic process//cellular macromolecule biosynthetic process//regulation of biosynthetic process//RNA biosynthetic process//regulation of RNA metabolic process//transcription, DNA-te…	GO:0005634//GO:0005575//GO:0044424//GO:0043227//GO:0005622//GO:0043231//GO:0005623//GO:0044464//GO:0043226//GO:0043229	nucleus//cellular_component//intracellular part//membrane-bounded organelle//intracellular//intracellular membrane-bounded organelle//cell//cell part//organelle//intracellular organelle	GO:0003676//GO:0097159//GO:0043565//GO:0003677//GO:1901363//GO:0005488//GO:0003674	nucleic acid binding//organic cyclic compound binding//sequence-specific DNA binding//DNA binding//heterocyclic compound binding//binding//molecular_function	--	--	--	--
ENSAPLG00000000628	KB743085.1	+	179730	181328	1599	133	180	143	88	115	83	5.475482053	7.954954091	6.546345865	4.493155078	5.239010343	3.522159052	6.658927336	4.418108158	144.2036286	98.86791348	0.54453	0.01008	0.020568	UP	GO:0018393//GO:0043933//GO:0071704//GO:0006325//GO:0018394//GO:0044237//GO:0036211//GO:0018193//GO:0016570//GO:0016568//GO:0018205//GO:0051276//GO:0006473//GO:0044699//GO:0070647//GO:0043967//GO:0019538//GO:0043543//GO:0006475//GO:0016573//GO:0044260//GO:0016043//GO:0043984//GO:0006464//GO:0016567//GO:0008150//GO:0043170//GO:0016569//GO:0006996//GO:0009987//GO:0044267//GO:1902589//GO:0008152//GO:…	internal peptidyl-lysine acetylation//macromolecular complex subunit organization//organic substance metabolic process//chromatin organization//peptidyl-lysine acetylation//cellular metabolic process//protein modification process//peptidyl-amino acid modification//histone modification//chromatin modification//peptidyl-lysine modification//chromosome organization//protein acetylation//single-organ…	GO:1990234//GO:0005634//GO:0044424//GO:1902494//GO:0043227//GO:0005575//GO:0072487//GO:0044428//GO:0043234//GO:0044422//GO:0005622//GO:0043233//GO:0043231//GO:0005623//GO:0031248//GO:0044464//GO:0032991//GO:1902493//GO:0000123//GO:0031981//GO:0005654//GO:0031974//GO:0044451//GO:0043226//GO:0043229//GO:0070013//GO:0044446	transferase complex//nucleus//intracellular part//catalytic complex//membrane-bounded organelle//cellular_component//MSL complex//nuclear part//protein complex//organelle part//intracellular//organelle lumen//intracellular membrane-bounded organelle//cell//protein acetyltransferase complex//cell part//macromolecular complex//acetyltransferase complex//histone acetyltransferase complex//nuclear lu…	GO:0016740//GO:0061659//GO:0003824//GO:0019787//GO:0003674//GO:0004842//GO:0061630	transferase activity//ubiquitin-like protein ligase activity//catalytic activity//ubiquitin-like protein transferase activity//molecular_function//ubiquitin-protein transferase activity//ubiquitin protein ligase activity	MSL2; male-specific lethal 2 homolog (Drosophila); K13164 male-specific lethal 2	http://www.genome.jp/dbget-bin/www_bget?apla:101789959	MSL2	male-specific lethal 2 homolog (Drosophila) [Source:HGNC Symbol;Acc:HGNC:25544]
ENSAPLG00000000629	KB742833.1	-	5789435	5790424	990	18	12	21	37	39	34	1.196896214	0.856563744	1.552728317	3.051291711	2.869652385	2.330360217	1.202062758	2.750434771	16.1530387	38.17161476	-1.2407	0.0012412	0.0029534	DOWN	--	--	GO:0000123//GO:0031981//GO:0005654//GO:0031974//GO:0044451//GO:0043226//GO:0043229//GO:0070013//GO:0044446//GO:1990234//GO:0005634//GO:0044424//GO:1902494//GO:0070461//GO:0043227//GO:0005575//GO:0044428//GO:0043234//GO:0044422//GO:0005622//GO:0043233//GO:0043231//GO:0005623//GO:0031248//GO:0044464//GO:0032991//GO:0030914//GO:1902493	histone acetyltransferase complex//nuclear lumen//nucleoplasm//membrane-enclosed lumen//nucleoplasm part//organelle//intracellular organelle//intracellular organelle lumen//intracellular organelle part//transferase complex//nucleus//intracellular part//catalytic complex//SAGA-type complex//membrane-bounded organelle//cellular_component//nuclear part//protein complex//organelle part//intracellular…	GO:1901363//GO:0003677//GO:0005488//GO:0003674//GO:0003676//GO:0097159	heterocyclic compound binding//DNA binding//binding//molecular_function//nucleic acid binding//organic cyclic compound binding	TADA2B; transcriptional adaptor 2B; K15127 transcriptional adapter 2-beta	http://www.genome.jp/dbget-bin/www_bget?apla:101791160	TADA2B	transcriptional adaptor 2B [Source:HGNC Symbol;Acc:HGNC:30781]
ENSAPLG00000000630	KB743342.1	-	820743	820865	123	397	316	326	366	363	454	212.4734051	181.54973	194.0098865	242.9367257	214.9816505	250.4552135	196.0110072	236.1245299	327.634909	410.0871681	-0.32384	0.044056	0.078663	FALSE	GO:0044763//GO:0042127//GO:0003264//GO:0072513//GO:0065007//GO:0009987//GO:0050793//GO:0007154//GO:2000136//GO:0003156//GO:0044767//GO:0050789//GO:0008150//GO:0023052//GO:0003263//GO:0051716//GO:2000177//GO:0022603//GO:0048646//GO:0007507//GO:0050794//GO:0060914//GO:0044707//GO:0048856//GO:0008284//GO:0072358//GO:0044699//GO:0007165//GO:0032501//GO:0003007//GO:0048513//GO:0061351//GO:0007186//GO:…	single-organism cellular process//regulation of cell proliferation//regulation of cardioblast proliferation//positive regulation of secondary heart field cardioblast proliferation//biological regulation//cellular process//regulation of developmental process//cell communication//regulation of cell proliferation involved in heart morphogenesis//regulation of organ formation//single-organism develop…	GO:0005739//GO:0044444//GO:0005576//GO:0044425//GO:0031234//GO:0043229//GO:0031982//GO:0043226//GO:0071944//GO:0016020//GO:0098552//GO:0019898//GO:0043230//GO:0098562//GO:0031988//GO:0005886//GO:0098797//GO:0005737//GO:0009898//GO:0065010//GO:0044459//GO:0044464//GO:0032991//GO:0005834//GO:0005623//GO:0019897//GO:0044421//GO:0070062//GO:0043231//GO:0043234//GO:0005622//GO:1902494//GO:0098796//GO:…	mitochondrion//cytoplasmic part//extracellular region//membrane part//extrinsic component of cytoplasmic side of plasma membrane//intracellular organelle//vesicle//organelle//cell periphery//membrane//side of membrane//extrinsic component of membrane//extracellular organelle//cytoplasmic side of membrane//membrane-bounded vesicle//plasma membrane//plasma membrane protein complex//cytoplasm//cytop…	GO:0003674//GO:0005488//GO:0004871//GO:0030165//GO:0060089//GO:0019904//GO:0005515	molecular_function//binding//signal transducer activity//PDZ domain binding//molecular transducer activity//protein domain specific binding//protein binding	--	--	--	--
ENSAPLG00000000631	KB742833.1	+	5793007	5793546	540	7	8	2	2	2	1	0.853342671	1.046911242	0.271111293	0.30238026	0.269796378	0.125656678	0.723788402	0.232611105	5.31831434	1.742563613	1.6098	0.15747	0.24355	FALSE	--	--	--	--	--	--	--	--	--	--
ENSAPLG00000000632	KB743342.1	-	1081770	1081853	84	74	63	57	47	43	43	57.9924713	52.99988163	49.67146197	45.6810178	37.28971368	34.73509609	53.55460497	39.23527586	61.13320352	46.26118967	0.40215	0.14726	0.22976	FALSE	--	--	--	--	--	--	--	--	--	--
ENSAPLG00000000633	KB743335.1	+	600882	601670	789	0	0	2	0	0	0	0	0	0.185551456	0	0	0	0.061850485	0	0.653678683	0	Inf	0.72994	0.84903	FALSE	--	--	--	--	--	--	--	--	LRRC18	leucine rich repeat containing 18 [Source:HGNC Symbol;Acc:HGNC:23199]
ENSAPLG00000000634	KB743261.1	+	965855	965950	96	0	0	0	0	0	0	0	0	0	0	0	0	0	0	0	0	NA	NA	NA	NA	--	--	--	--	--	--	--	--	--	--
ENSAPLG00000000635	KB743335.1	-	1292315	1293448	1134	0	0	0	29	35	43	0	0	0	2.087863698	2.24830315	2.57297008	0	2.303045643	0	36.94641397	#NAME?	9.80E-19	8.37E-18	DOWN	GO:0051716//GO:0050794//GO:0044763//GO:0065007//GO:0009987//GO:0007154//GO:0007218//GO:0008150//GO:0050789//GO:0023052//GO:0044700//GO:0050896//GO:0007165//GO:0044699//GO:0007186	cellular response to stimulus//regulation of cellular process//single-organism cellular process//biological regulation//cellular process//cell communication//neuropeptide signaling pathway//biological_process//regulation of biological process//signaling//single organism signaling//response to stimulus//signal transduction//single-organism process//G-protein coupled receptor signaling pathway	GO:0016020//GO:0031224//GO:0016021//GO:0044425//GO:0005575	membrane//intrinsic component of membrane//integral component of membrane//membrane part//cellular_component	GO:0004983//GO:0001602//GO:0004871//GO:0004872//GO:0008188//GO:0008528//GO:0003674//GO:0004888//GO:0001601//GO:0060089//GO:0030594//GO:0001653//GO:0038023//GO:0004930	neuropeptide Y receptor activity//pancreatic polypeptide receptor activity//signal transducer activity//receptor activity//neuropeptide receptor activity//G-protein coupled peptide receptor activity//molecular_function//transmembrane signaling receptor activity//peptide YY receptor activity//molecular transducer activity//neurotransmitter receptor activity//peptide receptor activity//signaling re…	neuropeptide Y receptor type 4-like; K04206 neuropeptide Y receptor type 4	http://www.genome.jp/dbget-bin/www_bget?apla:101795151	--	--
ENSAPLG00000000636	KB742976.1	-	56540	56635	96	97	105	81	97	104	89	66.51501353	77.29149405	61.76254153	82.4931146	78.91544058	62.9068746	68.52301637	74.77180992	89.26384334	100.6064552	-0.17258	0.46684	0.60619	FALSE	--	--	GO:0005575//GO:0016020//GO:0031224//GO:0016021//GO:0044425	cellular_component//membrane//intrinsic component of membrane//integral component of membrane//membrane part	--	--	--	--	--	--
ENSAPLG00000000637	KB807020.1	-	60	425	366	1	3	0	0	0	0	0.179861453	0.579233679	0	0	0	0	0.253031711	0	1.252538912	0	Inf	0.36531	0.49678	FALSE	GO:0051234//GO:0008150//GO:0006898//GO:0051179//GO:0006897//GO:0006810//GO:0016192	establishment of localization//biological_process//receptor-mediated endocytosis//localization//endocytosis//transport//vesicle-mediated transport	GO:0016020//GO:0005575	membrane//cellular_component	GO:0003674//GO:0004872//GO:0005044//GO:0060089//GO:0038024	molecular_function//receptor activity//scavenger receptor activity//molecular transducer activity//cargo receptor activity	--	--	--	--
ENSAPLG00000000638	KB742726.1	+	16540	16776	237	371	389	376	17	13	18	103.0492288	115.9884892	116.1317237	5.856225283	3.99571851	5.153514403	111.7231472	5.001819399	359.0703756	16.72088981	4.4245	6.30E-76	3.09E-74	UP	--	--	--	--	--	--	--	--	--	--
ENSAPLG00000000639	KB744239.1	+	103711	105474	1764	1384	1720	1414	1513	1640	1317	51.64837856	68.90385216	58.67622993	70.02571422	67.72439694	50.66015675	59.74282022	62.80342264	1428.062489	1550.917096	-0.11906	0.41762	0.55406	FALSE	GO:0065007//GO:0048585//GO:0048519//GO:0031348//GO:0008150//GO:0050789//GO:1903035//GO:0009605//GO:0050728//GO:0031347//GO:0032101//GO:0050727//GO:0032102//GO:0006950//GO:0006952//GO:0080134//GO:1903034//GO:0048583//GO:0050896//GO:0009611//GO:0006954	biological regulation//negative regulation of response to stimulus//negative regulation of biological process//negative regulation of defense response//biological_process//regulation of biological process//negative regulation of response to wounding//response to external stimulus//negative regulation of inflammatory response//regulation of defense response//regulation of response to external stim…	--	--	GO:0031867//GO:0003674//GO:0031862//GO:0005488//GO:0001664//GO:0005515//GO:0005102	EP4 subtype prostaglandin E2 receptor binding//molecular_function//prostanoid receptor binding//binding//G-protein coupled receptor binding//protein binding//receptor binding	--	--	FEM1A	fem-1 homolog A [Source:HGNC Symbol;Acc:HGNC:16934]
ENSAPLG00000000640	KB742726.1	+	464047	464787	741	0	0	0	0	0	0	0	0	0	0	0	0	0	0	0	0	NA	NA	NA	NA	--	--	--	--	--	--	--	--	TMEM81	transmembrane protein 81 [Source:HGNC Symbol;Acc:HGNC:32349]
ENSAPLG00000000641	KB744106.1	+	22440	22544	105	108	94	98	150	134	130	67.71012865	63.26335078	68.32004594	116.6323859	92.9641234	84.01046495	66.43117512	97.86899141	94.71050048	144.111805	-0.60559	0.0045867	0.0099922	DOWN	--	--	GO:0016021//GO:0031224//GO:0016020//GO:0044425//GO:0005575	integral component of membrane//intrinsic component of membrane//membrane//membrane part//cellular_component	--	--	--	--	--	--
ENSAPLG00000000642	KB751504.1	-	497	607	111	80	134	127	181	140	166	47.44453459	85.30911879	83.75140767	133.1290387	91.87660441	101.4762581	72.16835368	108.8273004	108.2553637	169.8287354	-0.64964	0.014303	0.028298	DOWN	--	--	--	--	--	--	--	--	--	--
ENSAPLG00000000643	KB744241.1	-	31651	31758	108	0	0	0	0	0	0	0	0	0	0	0	0	0	0	0	0	NA	NA	NA	NA	--	--	--	--	--	--	--	--	--	--
ENSAPLG00000000644	KB755032.1	+	3	146	144	11	2	7	29	12	26	5.028626453	0.98147929	3.558335726	16.44192662	6.070418506	12.25152614	3.189480489	11.58795709	6.281400456	23.5580142	-1.9071	0.0062785	0.013306	DOWN	GO:0006807//GO:0034641//GO:0051171//GO:0019219//GO:0044271//GO:0051252//GO:0006351//GO:0009889//GO:0032774//GO:0019222//GO:0046483//GO:0009058//GO:0019438//GO:0034645//GO:0044237//GO:0010467//GO:0090304//GO:0009059//GO:0071704//GO:0006355//GO:0034654//GO:0010468//GO:0060255//GO:0043170//GO:0008150//GO:0050789//GO:0010556//GO:0031323//GO:1901576//GO:0044249//GO:0044238//GO:2000112//GO:0018130//GO:…	nitrogen compound metabolic process//cellular nitrogen compound metabolic process//regulation of nitrogen compound metabolic process//regulation of nucleobase-containing compound metabolic process//cellular nitrogen compound biosynthetic process//regulation of RNA metabolic process//transcription, DNA-templated//regulation of biosynthetic process//RNA biosynthetic process//regulation of metabolic…	GO:0005623//GO:0043231//GO:0044464//GO:0032991//GO:0044424//GO:0043227//GO:0005575//GO:0005634//GO:0008023//GO:0043234//GO:0044422//GO:0043233//GO:0005622//GO:0044428//GO:0043229//GO:0032021//GO:0043226//GO:0070013//GO:0044446//GO:0044451//GO:0031981//GO:0005654//GO:0031974	cell//intracellular membrane-bounded organelle//cell part//macromolecular complex//intracellular part//membrane-bounded organelle//cellular_component//nucleus//transcription elongation factor complex//protein complex//organelle part//organelle lumen//intracellular//nuclear part//intracellular organelle//NELF complex//organelle//intracellular organelle lumen//intracellular organelle part//nucleopl…	--	--	--	--	--	--
ENSAPLG00000000645	KB742489.1	-	1450795	1451016	222	0	0	0	0	0	0	0	0	0	0	0	0	0	0	0	0	NA	NA	NA	NA	--	--	--	--	--	--	--	--	--	--
ENSAPLG00000000646	KB743085.1	-	1121699	1122421	723	1	1	2	0	1	0	0.091050196	0.097740676	0.202489763	0	0.100753834	0	0.130426878	0.033584611	1.274965791	0.330663571	1.947	0.62877	0.76177	FALSE	GO:2000145//GO:0097659//GO:0022008//GO:1901360//GO:0031326//GO:0048699//GO:0003008//GO:0044260//GO:1903506//GO:0006139//GO:0006725//GO:0009605//GO:0016477//GO:1901362//GO:0040012//GO:0050794//GO:0042752//GO:0044707//GO:0009649//GO:0030154//GO:0051270//GO:0050767//GO:0048856//GO:0045595//GO:0001764//GO:2000112//GO:0044249//GO:0044238//GO:0044763//GO:0065007//GO:2001141//GO:0050953//GO:0018130//GO:…	regulation of cell motility//nucleic acid-templated transcription//neurogenesis//organic cyclic compound metabolic process//regulation of cellular biosynthetic process//generation of neurons//system process//cellular macromolecule metabolic process//regulation of nucleic acid-templated transcription//nucleobase-containing compound metabolic process//cellular aromatic compound metabolic process//r…	GO:0044798//GO:0044446//GO:0043229//GO:0043226//GO:0043234//GO:0044422//GO:0005622//GO:0005667//GO:0044428//GO:0043227//GO:0044424//GO:0005575//GO:0005634//GO:0044464//GO:0032991//GO:0005623//GO:0043231	nuclear transcription factor complex//intracellular organelle part//intracellular organelle//organelle//protein complex//organelle part//intracellular//transcription factor complex//nuclear part//membrane-bounded organelle//intracellular part//cellular_component//nucleus//cell part//macromolecular complex//cell//intracellular membrane-bounded organelle	GO:0005488//GO:0003700//GO:0044877//GO:0046982//GO:0003674//GO:0046983//GO:0000981//GO:0005515//GO:0001071//GO:0003682	binding//transcription factor activity, sequence-specific DNA binding//macromolecular complex binding//protein heterodimerization activity//molecular_function//protein dimerization activity//RNA polymerase II transcription factor activity, sequence-specific DNA binding//protein binding//nucleic acid binding transcription factor activity//chromatin binding	--	--	SOX14	SRY-box 14 [Source:HGNC Symbol;Acc:HGNC:11193]
ENSAPLG00000000647	KB744057.1	-	292125	292202	78	311	290	255	281	319	356	262.4732017	262.734456	239.3078532	294.1229526	297.9174621	309.6953826	254.8385036	300.5785991	269.9361787	330.7051775	-0.29293	0.077043	0.1299	FALSE	--	--	--	--	--	--	--	--	--	--
ENSAPLG00000000648	KB742443.1	-	105304	105489	186	0	0	0	0	0	0	0	0	0	0	0	0	0	0	0	0	NA	NA	NA	NA	--	--	--	--	--	--	--	--	--	--
ENSAPLG00000000649	KB742443.1	+	709864	710286	423	2	0	1	0	0	2	0.311249606	0	0.173049762	0	0	0.320825562	0.161433123	0.106941854	0.938161753	0.680369134	0.46352	1	1	FALSE	--	--	--	--	--	--	--	--	--	--
ENSAPLG00000000650	KB798348.1	-	9	230	222	5	3	5	24	24	22	1.482641706	0.954952822	1.648649757	8.826234607	7.875137521	6.724330355	1.362081428	7.808567494	4.109380442	24.31260902	-2.5647	6.62E-06	2.11E-05	DOWN	GO:0040008//GO:0044699//GO:0016049//GO:0040007//GO:0044763//GO:0071840//GO:0065007//GO:0009987//GO:0001558//GO:0008150//GO:0050789//GO:0016043//GO:0050794//GO:0051128	regulation of growth//single-organism process//cell growth//growth//single-organism cellular process//cellular component organization or biogenesis//biological regulation//cellular process//regulation of cell growth//biological_process//regulation of biological process//cellular component organization//regulation of cellular process//regulation of cellular component organization	GO:0005575//GO:0005576	cellular_component//extracellular region	GO:0005515//GO:0019838//GO:0005520//GO:0003674//GO:0005488	protein binding//growth factor binding//insulin-like growth factor binding//molecular_function//binding	--	--	--	--
ENSAPLG00000000651	KB745003.1	+	51224	51436	213	2	0	0	2	2	0	0.618115415	0	0	0.766597841	0.683990818	0	0.206038472	0.483529553	0.611322411	1.402379045	-1.1979	0.74718	0.85579	FALSE	--	--	--	--	--	--	--	--	--	--
ENSAPLG00000000652	KB749103.1	+	1240	1338	99	0	0	0	1	0	0	0	0	0	0.824673436	0	0	0	0.274891145	0	0.370525952	#NAME?	0.97983	1	FALSE	--	--	--	--	--	--	--	--	--	--
ENSAPLG00000000653	KB743822.1	-	69433	71724	2292	1495	1448	1427	111	122	125	42.93839056	44.64446109	45.57437619	3.953898945	3.877440093	3.700622072	44.38574261	3.843987037	1380.389549	123.9924072	3.4768	2.99E-99	2.66E-97	UP	GO:0009451//GO:0010467//GO:0071704//GO:0090304//GO:0016556//GO:0044237//GO:0043414//GO:0032259//GO:0006807//GO:0034641//GO:0006397//GO:0046483//GO:0016071//GO:0009452//GO:0006139//GO:0006725//GO:0044260//GO:0097310//GO:0006396//GO:1901360//GO:0001510//GO:0006370//GO:0036260//GO:0008150//GO:0036451//GO:0043170//GO:0080009//GO:0016070//GO:0009987//GO:0008152//GO:0044238//GO:0043412	RNA modification//gene expression//organic substance metabolic process//nucleic acid metabolic process//mRNA modification//cellular metabolic process//macromolecule methylation//methylation//nitrogen compound metabolic process//cellular nitrogen compound metabolic process//mRNA processing//heterocycle metabolic process//mRNA metabolic process//7-methylguanosine RNA capping//nucleobase-containing …	GO:0005634//GO:0044424//GO:0043227//GO:0005575//GO:0005622//GO:0043231//GO:0005623//GO:0044464//GO:0005737//GO:0043226//GO:0043229	nucleus//intracellular part//membrane-bounded organelle//cellular_component//intracellular//intracellular membrane-bounded organelle//cell//cell part//cytoplasm//organelle//intracellular organelle	GO:0008757//GO:0016741//GO:0004483//GO:0008171//GO:0016740//GO:0008174//GO:0003824//GO:0008173//GO:0008168//GO:0003674	S-adenosylmethionine-dependent methyltransferase activity//transferase activity, transferring one-carbon groups//mRNA (nucleoside-2'-O-)-methyltransferase activity//O-methyltransferase activity//transferase activity//mRNA methyltransferase activity//catalytic activity//RNA methyltransferase activity//methyltransferase activity//molecular_function	FTSJD1; FtsJ methyltransferase domain containing 1; K14590 cap2 methyltransferase [EC:2.1.1.296]	http://www.genome.jp/dbget-bin/www_bget?apla:101802442	CMTR2	cap methyltransferase 2 [Source:HGNC Symbol;Acc:HGNC:25635]
ENSAPLG00000000654	KB743051.1	+	434660	436210	1551	0	0	0	0	0	0	0	0	0	0	0	0	0	0	0	0	NA	NA	NA	NA	--	--	--	--	--	--	--	--	ANKRD34B	ankyrin repeat domain 34B [Source:HGNC Symbol;Acc:HGNC:33736]
ENSAPLG00000000655	KB751064.1	+	2394	3386	993	0	0	3	0	1	3	0	0	0.221148185	0	0.073358532	0.204998811	0.073716062	0.092785781	0.980518025	1.351217272	-0.46264	0.93852	1	FALSE	GO:0006486//GO:0044699//GO:0009058//GO:1901135//GO:0071704//GO:0009059//GO:0034645//GO:0044237//GO:0036211//GO:0005975//GO:0008150//GO:1901576//GO:0043170//GO:0043413//GO:0009100//GO:0009987//GO:0044267//GO:0044710//GO:0008152//GO:0044763//GO:0044238//GO:0044249//GO:0043412//GO:0009101//GO:0044723//GO:1901137//GO:0019538//GO:0070085//GO:0044260//GO:0006464	protein glycosylation//single-organism process//biosynthetic process//carbohydrate derivative metabolic process//organic substance metabolic process//macromolecule biosynthetic process//cellular macromolecule biosynthetic process//cellular metabolic process//protein modification process//carbohydrate metabolic process//biological_process//organic substance biosynthetic process//macromolecule meta…	GO:0043231//GO:0005623//GO:0098588//GO:0044464//GO:0000139//GO:0005737//GO:0044424//GO:0043227//GO:0005575//GO:0044431//GO:0031090//GO:0012505//GO:0005622//GO:0044422//GO:0043226//GO:0043229//GO:0044446//GO:0044444//GO:0044425//GO:0031224//GO:0016021//GO:0005794//GO:0016020	intracellular membrane-bounded organelle//cell//bounding membrane of organelle//cell part//Golgi membrane//cytoplasm//intracellular part//membrane-bounded organelle//cellular_component//Golgi apparatus part//organelle membrane//endomembrane system//intracellular//organelle part//organelle//intracellular organelle//intracellular organelle part//cytoplasmic part//membrane part//intrinsic component …	GO:0016758//GO:0008378//GO:0003674//GO:0016740//GO:0016757//GO:0003824	transferase activity, transferring hexosyl groups//galactosyltransferase activity//molecular_function//transferase activity//transferase activity, transferring glycosyl groups//catalytic activity	--	--	--	--
ENSAPLG00000000656	KB746507.1	+	10424	10546	123	6	2	2	3	7	2	3.211184963	1.149048924	1.190244703	1.991284637	4.145651663	1.103326932	1.85015953	2.413421077	3.118897721	4.106591985	-0.39691	0.7835	0.88484	FALSE	GO:0016192//GO:0006810//GO:0051179//GO:0006898//GO:0006897//GO:0051234//GO:0008150	vesicle-mediated transport//transport//localization//receptor-mediated endocytosis//endocytosis//establishment of localization//biological_process	--	--	GO:0043169//GO:0005509//GO:0046872//GO:0038024//GO:0060089//GO:0030229//GO:0005488//GO:0043167//GO:0004872//GO:0030228//GO:0003674	cation binding//calcium ion binding//metal ion binding//cargo receptor activity//molecular transducer activity//very-low-density lipoprotein particle receptor activity//binding//ion binding//receptor activity//lipoprotein particle receptor activity//molecular_function	--	--	--	--
ENSAPLG00000000657	KB742845.1	+	189907	190023	117	70	103	71	8	4	9	39.38504634	62.21068727	44.42054269	5.582404794	2.490428105	5.219585101	48.6720921	4.430806	77.11134557	7.348523003	3.3914	3.97E-15	2.73E-14	UP	GO:0031324//GO:0019222//GO:0006508//GO:0043086//GO:0030162//GO:0009892//GO:0065009//GO:0032269//GO:0010466//GO:0048523//GO:0044237//GO:0071704//GO:0032268//GO:0043170//GO:0060255//GO:0010605//GO:0008150//GO:0050789//GO:0031323//GO:0048519//GO:0044092//GO:0044238//GO:0065007//GO:0050790//GO:0051248//GO:0008152//GO:0080090//GO:0044267//GO:0009987//GO:0051246//GO:0050794//GO:0019538//GO:0045861//GO:…	negative regulation of cellular metabolic process//regulation of metabolic process//proteolysis//negative regulation of catalytic activity//regulation of proteolysis//negative regulation of metabolic process//regulation of molecular function//negative regulation of cellular protein metabolic process//negative regulation of peptidase activity//negative regulation of cellular process//cellular meta…	GO:0005575//GO:0005576	cellular_component//extracellular region	GO:0030414//GO:0098772//GO:0061134//GO:0004857//GO:0003674//GO:0030234	peptidase inhibitor activity//molecular function regulator//peptidase regulator activity//enzyme inhibitor activity//molecular_function//enzyme regulator activity	caltrin-like protein 2-like	http://www.genome.jp/dbget-bin/www_bget?apla:101795770	--	--
ENSAPLG00000000658	KB742845.1	-	435634	435804	171	38	43	52	19	26	18	14.6287315	17.76994082	22.25966409	9.071407791	11.07585131	7.142590138	18.21944547	9.096616412	42.18268537	21.76056814	0.95493	0.0079128	0.016465	UP	GO:0065009//GO:0019438//GO:0031399//GO:0032387//GO:0009892//GO:1903649//GO:0010558//GO:0046822//GO:0032386//GO:0051641//GO:0071900//GO:0045892//GO:0033157//GO:0031327//GO:0032269//GO:0072594//GO:0051169//GO:0034613//GO:0044744//GO:0016482//GO:0045934//GO:0044237//GO:0051348//GO:0036211//GO:0006810//GO:0048523//GO:0006469//GO:0034645//GO:1903650//GO:0032268//GO:0006796//GO:0006355//GO:1900180//GO:…	regulation of molecular function//aromatic compound biosynthetic process//regulation of protein modification process//negative regulation of intracellular transport//negative regulation of metabolic process//regulation of cytoplasmic transport//negative regulation of macromolecule biosynthetic process//regulation of nucleocytoplasmic transport//regulation of intracellular transport//cellular loca…	--	--	GO:0016301//GO:0019887//GO:0019207//GO:0030291//GO:0004862//GO:0016740//GO:0003824//GO:0004860//GO:0004857//GO:0098772//GO:0003674//GO:0030234//GO:0016772//GO:0019210	kinase activity//protein kinase regulator activity//kinase regulator activity//protein serine/threonine kinase inhibitor activity//cAMP-dependent protein kinase inhibitor activity//transferase activity//catalytic activity//protein kinase inhibitor activity//enzyme inhibitor activity//molecular function regulator//molecular_function//enzyme regulator activity//transferase activity, transferring ph…	PKIG; protein kinase (cAMP-dependent, catalytic) inhibitor gamma	http://www.genome.jp/dbget-bin/www_bget?apla:101796681	PKIG	protein kinase (cAMP-dependent, catalytic) inhibitor gamma [Source:HGNC Symbol;Acc:HGNC:9019]
ENSAPLG00000000659	KB742845.1	-	675178	675639	462	261	194	180	104	105	99	37.18927521	29.6738154	28.5194997	18.37843656	16.55568683	14.54027278	31.79419677	16.49146539	199.8400812	106.9326461	0.90214	3.75E-06	1.23E-05	UP	GO:0006796//GO:0071704//GO:0044237//GO:0036211//GO:0016310//GO:0006464//GO:0044260//GO:0019538//GO:0009987//GO:0044267//GO:0008152//GO:0006468//GO:0044238//GO:0043412//GO:0008150//GO:0006793//GO:0043170	phosphate-containing compound metabolic process//organic substance metabolic process//cellular metabolic process//protein modification process//phosphorylation//cellular protein modification process//cellular macromolecule metabolic process//protein metabolic process//cellular process//cellular protein metabolic process//metabolic process//protein phosphorylation//primary metabolic process//macro…	GO:0005622//GO:0005634//GO:0005575//GO:0044424//GO:0043227//GO:0044464//GO:0043231//GO:0005623//GO:0016020//GO:0043226//GO:0043229	intracellular//nucleus//cellular_component//intracellular part//membrane-bounded organelle//cell part//intracellular membrane-bounded organelle//cell//membrane//organelle//intracellular organelle	GO:0016301//GO:0005515//GO:0030554//GO:0016773//GO:0004672//GO:0002039//GO:0000166//GO:0001882//GO:0032549//GO:0032555//GO:0097159//GO:0043168//GO:0005524//GO:0004674//GO:0097367//GO:0032559//GO:0043167//GO:0035639//GO:0003824//GO:0005488//GO:0016740//GO:1901363//GO:0017076//GO:0032553//GO:1901265//GO:0016772//GO:0003674//GO:0032550//GO:0001883//GO:0036094	kinase activity//protein binding//adenyl nucleotide binding//phosphotransferase activity, alcohol group as acceptor//protein kinase activity//p53 binding//nucleotide binding//nucleoside binding//ribonucleoside binding//purine ribonucleotide binding//organic cyclic compound binding//anion binding//ATP binding//protein serine/threonine kinase activity//carbohydrate derivative binding//adenyl ribonu…	TP53RK; TP53 regulating kinase; K08851 TP53 regulating kinase and related kinases [EC:2.7.11.1]	http://www.genome.jp/dbget-bin/www_bget?apla:101799427	--	--
ENSAPLG00000000660	KB743446.1	+	205926	206165	240	17	12	19	64	62	63	4.662908165	3.533325442	5.795003897	21.7713787	18.81829737	17.81183416	4.663745835	19.46717007	15.19369881	65.64643004	-2.1112	4.33E-10	2.08E-09	DOWN	--	--	GO:0005575//GO:0044425//GO:0016020//GO:0016021//GO:0031224	cellular_component//membrane part//membrane//integral component of membrane//intrinsic component of membrane	--	--	transmembrane protein 211-like	http://www.genome.jp/dbget-bin/www_bget?apla:101795470	--	--
ENSAPLG00000000661	KB742443.1	-	1224189	1225775	1587	1	3	7	0	0	4	0.041480335	0.133585083	0.322873563	0	0	0.171026103	0.16597966	0.057008701	3.540414303	1.360738268	1.3795	0.43421	0.5727	FALSE	GO:0050794//GO:0044707//GO:0035637//GO:0044765//GO:0051716//GO:0007586//GO:0015850//GO:0003008//GO:0001696//GO:0046903//GO:0006811//GO:0023052//GO:0050789//GO:0008150//GO:0051937//GO:0015844//GO:0051234//GO:0044763//GO:0007154//GO:0009987//GO:0046717//GO:0065007//GO:0006812//GO:0050896//GO:0006810//GO:0044700//GO:0015672//GO:0050877//GO:0019226//GO:0007186//GO:0071702//GO:0071705//GO:0007213//GO:…	regulation of cellular process//single-multicellular organism process//multicellular organismal signaling//single-organism transport//cellular response to stimulus//digestion//organic hydroxy compound transport//system process//gastric acid secretion//secretion//ion transport//signaling//regulation of biological process//biological_process//catecholamine transport//monoamine transport//establishm…	GO:0005886//GO:0016021//GO:0031224//GO:0097060//GO:0016020//GO:0071944//GO:0098590//GO:0098805//GO:0045211//GO:0031226//GO:0044425//GO:0044456//GO:0005575//GO:0030054//GO:0045202//GO:0005887//GO:0005623//GO:0098794//GO:0098589//GO:0044459//GO:0044464	plasma membrane//integral component of membrane//intrinsic component of membrane//synaptic membrane//membrane//cell periphery//plasma membrane region//whole membrane//postsynaptic membrane//intrinsic component of plasma membrane//membrane part//synapse part//cellular_component//cell junction//synapse//integral component of plasma membrane//cell//postsynapse//membrane region//plasma membrane part/…	GO:0004871//GO:0004872//GO:0008227//GO:0003674//GO:0004888//GO:0015464//GO:0016907//GO:0004930//GO:0038023//GO:0030594//GO:0060089	signal transducer activity//receptor activity//G-protein coupled amine receptor activity//molecular_function//transmembrane signaling receptor activity//acetylcholine receptor activity//G-protein coupled acetylcholine receptor activity//G-protein coupled receptor activity//signaling receptor activity//neurotransmitter receptor activity//molecular transducer activity	--	--	CHRM5	cholinergic receptor muscarinic 5 [Source:HGNC Symbol;Acc:HGNC:1954]
ENSAPLG00000000662	KB743446.1	+	297564	297794	231	0	0	0	0	0	0	0	0	0	0	0	0	0	0	0	0	NA	NA	NA	NA	GO:0022607//GO:0070925//GO:0009267//GO:0044237//GO:0050896//GO:0009991//GO:0071496//GO:0042594//GO:0044699//GO:0006950//GO:0006914//GO:0051716//GO:0016043//GO:0016236//GO:0031669//GO:0009605//GO:0031667//GO:0031668//GO:0044248//GO:0044763//GO:0009056//GO:0044712//GO:0071840//GO:0000045//GO:0006996//GO:0009987//GO:0007154//GO:0008152//GO:0007033//GO:0044710//GO:0008150//GO:0044085//GO:0033554	cellular component assembly//organelle assembly//cellular response to starvation//cellular metabolic process//response to stimulus//response to extracellular stimulus//cellular response to external stimulus//response to starvation//single-organism process//response to stress//autophagy//cellular response to stimulus//cellular component organization//macroautophagy//cellular response to nutrient l…	GO:0044432//GO:0043234//GO:0012505//GO:0044422//GO:0005622//GO:0005783//GO:0031090//GO:0098796//GO:0044424//GO:0043227//GO:0005575//GO:0031301//GO:0005737//GO:0031300//GO:0044464//GO:0098588//GO:0032991//GO:0005623//GO:0031227//GO:0005789//GO:0043231//GO:0072546//GO:0016020//GO:0042175//GO:1903349//GO:0031224//GO:0016021//GO:0044444//GO:0044425//GO:0030176//GO:0044446//GO:0043229//GO:0097630//GO:…	endoplasmic reticulum part//protein complex//endomembrane system//organelle part//intracellular//endoplasmic reticulum//organelle membrane//membrane protein complex//intracellular part//membrane-bounded organelle//cellular_component//integral component of organelle membrane//cytoplasm//intrinsic component of organelle membrane//cell part//bounding membrane of organelle//macromolecular complex//ce…	--	--	--	--	EMC6	ER membrane protein complex subunit 6 [Source:HGNC Symbol;Acc:HGNC:28430]
ENSAPLG00000000663	KB742505.1	-	1091737	1091901	165	0	0	0	0	0	0	0	0	0	0	0	0	0	0	0	0	NA	NA	NA	NA	--	--	--	--	--	--	--	--	--	--
ENSAPLG00000000664	KB743446.1	-	297567	297830	264	25	28	20	30	32	39	6.233834445	7.494932756	5.545458274	9.27757615	8.829699645	10.02397593	6.424741825	9.377083909	23.01584223	34.96421094	-0.60325	0.1041	0.16953	FALSE	--	--	--	--	--	--	--	--	--	--
ENSAPLG00000000665	KB743446.1	+	373409	374269	861	3817	3266	3100	1205	1401	1566	291.8355477	268.0566991	263.5541842	114.2618089	118.5317955	123.4149982	274.4821437	118.7362009	3210.744977	1442.472467	1.1544	1.22E-17	9.77E-17	UP	--	--	--	--	--	--	UBB; ubiquitin B; K08770 ubiquitin C	http://www.genome.jp/dbget-bin/www_bget?apla:101799068	--	--
ENSAPLG00000000666	KB742443.1	-	1792739	1793293	555	16	25	10	3	2	2	1.897781384	3.183176074	1.318919806	0.44131173	0.262504584	0.244521104	2.133292421	0.316112473	16.04962026	2.453274132	2.7098	0.00034697	0.00089437	UP	GO:0010033//GO:0016477//GO:0016202//GO:0006464//GO:0033687//GO:0048598//GO:0048263//GO:0006725//GO:0042327//GO:0048041//GO:0051222//GO:0003337//GO:1903829//GO:1903010//GO:0051241//GO:1901360//GO:0010810//GO:0001501//GO:0044765//GO:0022610//GO:0048856//GO:0008284//GO:0051128//GO:1901213//GO:0042990//GO:0002092//GO:0035295//GO:0007169//GO:0001823//GO:0048863//GO:0061138//GO:0060393//GO:0007249//GO:…	response to organic substance//cell migration//regulation of striated muscle tissue development//cellular protein modification process//osteoblast proliferation//embryonic morphogenesis//determination of dorsal identity//cellular aromatic compound metabolic process//positive regulation of phosphorylation//focal adhesion assembly//positive regulation of protein transport//mesenchymal to epithelial…	GO:0005576//GO:0005575//GO:0044464//GO:0009986//GO:0005615//GO:0044421//GO:0005623	extracellular region//cellular_component//cell part//cell surface//extracellular space//extracellular region part//cell	GO:0048018//GO:0030545//GO:0005126//GO:0005515//GO:0019209//GO:0019887//GO:0030297//GO:0030546//GO:0043184//GO:0098772//GO:0019207//GO:0030295//GO:0005488//GO:0030234//GO:0030296//GO:0003674//GO:0070851//GO:0005172//GO:0005102//GO:0008047	receptor agonist activity//receptor regulator activity//cytokine receptor binding//protein binding//kinase activator activity//protein kinase regulator activity//transmembrane receptor protein tyrosine kinase activator activity//receptor activator activity//vascular endothelial growth factor receptor 2 binding//molecular function regulator//kinase regulator activity//protein kinase activator acti…	GREM1, Gremlin-1; gremlin 1, DAN family BMP antagonist	http://www.genome.jp/dbget-bin/www_bget?apla:101789702	GREM1	gremlin 1, DAN family BMP antagonist [Source:HGNC Symbol;Acc:HGNC:2001]
ENSAPLG00000000667	KB743446.1	-	373574	374299	726	38	47	40	9	4	10	3.445610312	4.574829085	4.033060563	1.012099216	0.401349984	0.934636451	4.01783332	0.782695217	39.52311688	8.059233522	2.294	1.50E-07	5.73E-07	UP	--	--	GO:0005622//GO:0044424//GO:0005623//GO:0005737//GO:0005575//GO:0044464	intracellular//intracellular part//cell//cytoplasm//cellular_component//cell part	--	--	UBB; ubiquitin B; K08770 ubiquitin C	http://www.genome.jp/dbget-bin/www_bget?apla:101799068	--	--
ENSAPLG00000000668	KB743446.1	+	702597	702764	168	2	1	0	0	0	0	0.783682045	0.420633981	0	0	0	0	0.401438675	0	0.926948313	0	Inf	0.5222	0.66167	FALSE	GO:0008150//GO:0009607//GO:0050896	biological_process//response to biotic stimulus//response to stimulus	GO:0016021//GO:0031224//GO:0044425//GO:0016020//GO:0005575	integral component of membrane//intrinsic component of membrane//membrane part//membrane//cellular_component	--	--	--	--	--	--
ENSAPLG00000000669	KB743446.1	+	1009449	1009682	234	11	18	5	26	18	16	3.094539355	5.435885296	1.564103616	9.071407791	5.603463236	4.6396312	3.364842756	6.438167409	10.67773621	21.0285721	-0.97775	0.06206	0.1071	FALSE	--	--	--	--	--	--	--	--	--	--
ENSAPLG00000000670	KB743477.1	-	46525	47136	612	0	0	5	2	2	2	0	0	0.598039618	0.266806111	0.238055628	0.221747079	0.199346539	0.24220294	1.634196708	2.08274818	-0.34991	0.92257	1	FALSE	--	--	--	--	GO:0016782//GO:0008146//GO:0003674//GO:0003824//GO:0016740	transferase activity, transferring sulfur-containing groups//sulfotransferase activity//molecular_function//catalytic activity//transferase activity	--	--	--	--
ENSAPLG00000000671	KB743477.1	-	95663	95776	114	0	0	0	0	0	1	0	0	0	0	0	0.595215845	0	0.198405282	0	0.340184567	#NAME?	0.97982	1	FALSE	GO:0030091//GO:0050896//GO:0044710//GO:0009987//GO:0043170//GO:0044237//GO:0055114//GO:0044260//GO:0006979//GO:0019538//GO:0044238//GO:0044267//GO:0008150//GO:0071704//GO:0044699//GO:0006950//GO:0008152	protein repair//response to stimulus//single-organism metabolic process//cellular process//macromolecule metabolic process//cellular metabolic process//oxidation-reduction process//cellular macromolecule metabolic process//response to oxidative stress//protein metabolic process//primary metabolic process//cellular protein metabolic process//biological_process//organic substance metabolic process/…	--	--	GO:0016671//GO:0016667//GO:0003824//GO:0033743//GO:0016491//GO:0003674	oxidoreductase activity, acting on a sulfur group of donors, disulfide as acceptor//oxidoreductase activity, acting on a sulfur group of donors//catalytic activity//peptide-methionine (R)-S-oxide reductase activity//oxidoreductase activity//molecular_function	--	--	--	--
ENSAPLG00000000672	KB742970.1	+	901737	902687	951	142	184	179	45	60	49	9.829400029	13.67259477	13.77792725	3.863217829	4.595900446	3.496188968	12.42664068	3.985102414	159.9832993	53.18252587	1.5889	3.17E-12	1.80E-11	UP	GO:0008150//GO:0045893//GO:2001141//GO:0080090//GO:0051173//GO:0044763//GO:0044238//GO:0050794//GO:1903506//GO:0044260//GO:0048518//GO:0051254//GO:0032774//GO:0009058//GO:0009891//GO:0046483//GO:0019222//GO:0006355//GO:0034645//GO:0044237//GO:0009893//GO:0065007//GO:0008152//GO:0044249//GO:0010604//GO:1901362//GO:0016043//GO:1902680//GO:0097659//GO:0031326//GO:0010557//GO:0051252//GO:0044699//GO:…	biological_process//positive regulation of transcription, DNA-templated//regulation of RNA biosynthetic process//regulation of primary metabolic process//positive regulation of nitrogen compound metabolic process//single-organism cellular process//primary metabolic process//regulation of cellular process//regulation of nucleic acid-templated transcription//cellular macromolecule metabolic process…	GO:0005623//GO:0043227//GO:0044424//GO:0005622//GO:0043231//GO:0005737//GO:0005634//GO:0043226//GO:0043229//GO:0044464//GO:0005575	cell//membrane-bounded organelle//intracellular part//intracellular//intracellular membrane-bounded organelle//cytoplasm//nucleus//organelle//intracellular organelle//cell part//cellular_component	GO:0003712//GO:0000988//GO:0003674//GO:0000989//GO:0003713	transcription cofactor activity//transcription factor activity, protein binding//molecular_function//transcription factor activity, transcription factor binding//transcription coactivator activity	SERTAD2; SERTA domain containing 2	http://www.genome.jp/dbget-bin/www_bget?apla:101791457	SERTAD2	SERTA domain containing 2 [Source:HGNC Symbol;Acc:HGNC:30784]
ENSAPLG00000000673	KB743541.1	-	168936	169046	111	2	5	8	1	3	3	1.186113365	3.183176074	5.275679223	0.735519551	1.96878438	1.833908279	3.214989554	1.512737403	4.804166654	2.383070366	1.0115	0.40833	0.54363	FALSE	GO:0052547//GO:0060255//GO:0051248//GO:0010951//GO:0031324//GO:0045861//GO:0048519//GO:0031323//GO:0044092//GO:0050789//GO:0010605//GO:0043170//GO:0009987//GO:0009892//GO:0010466//GO:0043086//GO:0006508//GO:0051336//GO:0019538//GO:0050794//GO:0051246//GO:0044260//GO:0052548//GO:0008150//GO:0080090//GO:0044267//GO:0050790//GO:0044238//GO:0030162//GO:0044237//GO:0019222//GO:0051346//GO:0008152//GO:…	regulation of peptidase activity//regulation of macromolecule metabolic process//negative regulation of protein metabolic process//negative regulation of endopeptidase activity//negative regulation of cellular metabolic process//negative regulation of proteolysis//negative regulation of biological process//regulation of cellular metabolic process//negative regulation of molecular function//regula…	--	--	GO:0004867//GO:0061135//GO:0030414//GO:0004866//GO:0098772//GO:0003674//GO:0004857//GO:0061134//GO:0030234	serine-type endopeptidase inhibitor activity//endopeptidase regulator activity//peptidase inhibitor activity//endopeptidase inhibitor activity//molecular function regulator//molecular_function//enzyme inhibitor activity//peptidase regulator activity//enzyme regulator activity	--	--	--	--
ENSAPLG00000000674	KB743541.1	+	178371	178511	141	0	0	0	0	0	1	0	0	0	0	0	0.481238343	0	0.160412781	0	0.340184567	#NAME?	0.97982	1	FALSE	GO:0008152//GO:0065007//GO:0051346//GO:0065009//GO:0032269//GO:0048523//GO:0032268//GO:0071704//GO:0008150//GO:0044238//GO:0044267//GO:0080090//GO:0050790//GO:0050794//GO:0051246//GO:0051336//GO:0019538//GO:0044260//GO:0019222//GO:0030162//GO:0044237//GO:0043170//GO:0044092//GO:0031323//GO:0048519//GO:0010605//GO:0050789//GO:0009987//GO:0045861//GO:0006508//GO:0043086//GO:0009892//GO:0010466//GO:…	metabolic process//biological regulation//negative regulation of hydrolase activity//regulation of molecular function//negative regulation of cellular protein metabolic process//negative regulation of cellular process//regulation of cellular protein metabolic process//organic substance metabolic process//biological_process//primary metabolic process//cellular protein metabolic process//regulation…	GO:0005576//GO:0005575	extracellular region//cellular_component	GO:0004857//GO:0061134//GO:0003674//GO:0030234//GO:0098772//GO:0030414	enzyme inhibitor activity//peptidase regulator activity//molecular_function//enzyme regulator activity//molecular function regulator//peptidase inhibitor activity	--	--	--	--
ENSAPLG00000000675	KB742965.1	+	29176	29343	168	264	273	247	153	141	109	103.4460299	114.8330769	107.6215009	74.353146	61.13778638	44.02471481	108.6335359	59.83854906	247.5897469	140.3941519	0.81847	7.19E-06	2.29E-05	UP	--	--	GO:0016020//GO:0005575//GO:0044425//GO:0031224//GO:0016021	membrane//cellular_component//membrane part//intrinsic component of membrane//integral component of membrane	--	--	HIGD2A; HIG1 hypoxia inducible domain family, member 2A	http://www.genome.jp/dbget-bin/www_bget?apla:101793287	--	--
ENSAPLG00000000676	KB783728.1	+	10	114	105	0	0	0	0	0	0	0	0	0	0	0	0	0	0	0	0	NA	NA	NA	NA	--	--	--	--	--	--	--	--	--	--
ENSAPLG00000000677	KB790727.1	-	35	172	138	0	0	0	0	0	0	0	0	0	0	0	0	0	0	0	0	NA	NA	NA	NA	--	--	--	--	--	--	--	--	--	--
ENSAPLG00000000678	KB810623.1	+	43	216	174	5	4	2	115	93	115	1.891646314	1.624517445	0.841379876	53.959236	38.93440835	44.8464352	1.452514545	45.91335985	3.44448832	112.4834218	-5.0293	2.55E-38	4.75E-37	DOWN	--	--	--	--	--	--	ZNHIT3; zinc finger, HIT-type containing 3	http://www.genome.jp/dbget-bin/www_bget?apla:101796673	--	--
ENSAPLG00000000679	KB742705.1	+	106832	106984	153	1	1	0	0	0	0	0.430256809	0.461872607	0	0	0	0	0.297376472	0	0.621287108	0	Inf	0.73631	0.84903	FALSE	--	--	GO:0044425//GO:0031224//GO:0016021//GO:0005575//GO:0016020	membrane part//intrinsic component of membrane//integral component of membrane//cellular_component//membrane	--	--	--	--	--	--
ENSAPLG00000000680	KB772303.1	+	23	121	99	0	0	0	0	0	0	0	0	0	0	0	0	0	0	0	0	NA	NA	NA	NA	GO:0008152//GO:0071704//GO:0019538//GO:0008150//GO:0044238//GO:0043170//GO:0006508	metabolic process//organic substance metabolic process//protein metabolic process//biological_process//primary metabolic process//macromolecule metabolic process//proteolysis	--	--	GO:0003674//GO:0017171//GO:0008233//GO:0003824//GO:0016787//GO:0008236//GO:0004175//GO:0004252//GO:0070011	molecular_function//serine hydrolase activity//peptidase activity//catalytic activity//hydrolase activity//serine-type peptidase activity//endopeptidase activity//serine-type endopeptidase activity//peptidase activity, acting on L-amino acid peptides	--	--	--	--
ENSAPLG00000000681	KB743245.1	-	12870	13202	333	51	77	78	46	33	32	10.0819636	16.34030385	17.14595747	11.27796644	7.218876061	6.520562768	14.52274164	8.339135091	65.38538459	38.84199777	0.75135	0.017315	0.033676	UP	--	--	--	--	--	--	histone acetyltransferase p300-like; K04498 E1A/CREB-binding protein [EC:2.3.1.48]	http://www.genome.jp/dbget-bin/www_bget?apla:101800950	--	--
ENSAPLG00000000682	KB743499.1	-	192872	193087	216	0	0	1	0	0	0	0	0	0.338889117	0	0	0	0.112963039	0	0.326839342	0	Inf	1	1	FALSE	--	--	--	--	--	--	--	--	--	--
ENSAPLG00000000683	KB743648.1	-	3031	3327	297	1	0	0	0	0	0	0.221647447	0	0	0	0	0	0.073882482	0	0.305661206	0	Inf	1	1	FALSE	GO:0071840//GO:0009987//GO:0007010//GO:0016043//GO:0006996//GO:0008150	cellular component organization or biogenesis//cellular process//cytoskeleton organization//cellular component organization//organelle organization//biological_process	GO:0044446//GO:0043229//GO:0043226//GO:0043232//GO:0044464//GO:0044422//GO:0005575//GO:0045111//GO:0043234//GO:0044430//GO:0043228//GO:0005623//GO:0005622//GO:0044424//GO:0005856//GO:0032991//GO:0005882	intracellular organelle part//intracellular organelle//organelle//intracellular non-membrane-bounded organelle//cell part//organelle part//cellular_component//intermediate filament cytoskeleton//protein complex//cytoskeletal part//non-membrane-bounded organelle//cell//intracellular//intracellular part//cytoskeleton//macromolecular complex//intermediate filament	GO:0005200//GO:0003674//GO:0005198	structural constituent of cytoskeleton//molecular_function//structural molecule activity	--	--	--	--
ENSAPLG00000000684	KB743387.1	+	9779	14860	849	442	419	381	577	584	577	34.27155118	34.87546196	32.84949205	55.48624341	50.10776548	46.11555694	33.99883506	50.56985527	391.875295	603.1874948	-0.62221	4.76E-05	0.00013827	DOWN	GO:1903069//GO:0060255//GO:0033554//GO:0010033//GO:1904294//GO:0009896//GO:0080134//GO:0048522//GO:1903364//GO:0031331//GO:1903362//GO:0044710//GO:0036503//GO:0009987//GO:1901575//GO:0034976//GO:0030433//GO:0043170//GO:0031323//GO:0032436//GO:0048584//GO:0050789//GO:0031325//GO:0051247//GO:0006511//GO:0006508//GO:0051603//GO:0061136//GO:0050896//GO:0043161//GO:1901800//GO:0044712//GO:0044238//GO:…	regulation of ER-associated ubiquitin-dependent protein catabolic process//regulation of macromolecule metabolic process//cellular response to stress//response to organic substance//positive regulation of ERAD pathway//positive regulation of catabolic process//regulation of response to stress//positive regulation of cellular process//positive regulation of cellular protein catabolic process//posi…	GO:0005737//GO:0016020//GO:0005829//GO:0044464//GO:0005575//GO:0044444//GO:0005623//GO:0005622//GO:0044424	cytoplasm//membrane//cytosol//cell part//cellular_component//cytoplasmic part//cell//intracellular//intracellular part	GO:0005515//GO:0032403//GO:0070628//GO:0044877//GO:0003674//GO:0005488//GO:1904288	protein binding//protein complex binding//proteasome binding//macromolecular complex binding//molecular_function//binding//BAT3 complex binding	SGTA; small glutamine-rich tetratricopeptide repeat (TPR)-containing, alpha; K16365 small glutamine-rich tetratricopeptide repeat-containing protein alpha	http://www.genome.jp/dbget-bin/www_bget?apla:101804938	SGTA	small glutamine rich tetratricopeptide repeat containing alpha [Source:HGNC Symbol;Acc:HGNC:10819]
ENSAPLG00000000685	KB743648.1	-	24328	24624	297	2	0	0	0	0	0	0.443294894	0	0	0	0	0	0.147764965	0	0.611322411	0	Inf	0.73834	0.84903	FALSE	GO:0008150//GO:0006996//GO:0016043//GO:0007010//GO:0071840//GO:0009987	biological_process//organelle organization//cellular component organization//cytoskeleton organization//cellular component organization or biogenesis//cellular process	GO:0005856//GO:0005882//GO:0032991//GO:0043228//GO:0044430//GO:0044424//GO:0005622//GO:0005623//GO:0043234//GO:0045111//GO:0043232//GO:0043229//GO:0043226//GO:0044446//GO:0005575//GO:0044422//GO:0044464	cytoskeleton//intermediate filament//macromolecular complex//non-membrane-bounded organelle//cytoskeletal part//intracellular part//intracellular//cell//protein complex//intermediate filament cytoskeleton//intracellular non-membrane-bounded organelle//intracellular organelle//organelle//intracellular organelle part//cellular_component//organelle part//cell part	GO:0005198//GO:0003674//GO:0005200	structural molecule activity//molecular_function//structural constituent of cytoskeleton	--	--	--	--
ENSAPLG00000000686	KB743648.1	+	29673	29951	279	0	1	0	0	1	0	0	0.253284978	0	0	0.261093269	0	0.084428326	0.08703109	0.315625902	0.330663571	-0.067149	1	1	FALSE	--	--	--	--	--	--	--	--	--	--
ENSAPLG00000000687	KB743827.1	-	641925	684470	2097	335	316	303	158	132	164	10.74698476	10.88236686	10.8087792	6.286326452	4.685937092	5.423077697	10.81271027	5.465113747	301.1666094	157.9809608	0.93081	1.20E-07	4.64E-07	UP	--	--	GO:1903561//GO:0070062//GO:0044421//GO:0005623//GO:0043227//GO:0031982//GO:0043230//GO:0065010//GO:0042995//GO:0005929//GO:0044464//GO:0005575//GO:0005576//GO:0043226//GO:0031988	extracellular vesicle//extracellular exosome//extracellular region part//cell//membrane-bounded organelle//vesicle//extracellular organelle//extracellular membrane-bounded organelle//cell projection//cilium//cell part//cellular_component//extracellular region//organelle//membrane-bounded vesicle	--	--	FAM49B; family with sequence similarity 49, member B	http://www.genome.jp/dbget-bin/www_bget?apla:101791748	FAM49B	family with sequence similarity 49 member B [Source:HGNC Symbol;Acc:HGNC:25216]
ENSAPLG00000000688	KB743040.1	-	879083	879238	156	0	0	0	0	0	0	0	0	0	0	0	0	0	0	0	0	NA	NA	NA	NA	--	--	--	--	--	--	--	--	--	--
ENSAPLG00000000689	KB743040.1	-	1991035	1991529	495	54	53	64	116	134	119	7.181377281	7.566313068	9.464248788	19.1324237	19.71966254	16.31252152	8.070646379	18.38820259	54.15159578	127.7718924	-1.2385	1.16E-07	4.47E-07	DOWN	GO:0044249//GO:0065007//GO:0008152//GO:0031326//GO:0006518//GO:0010467//GO:0071704//GO:0032268//GO:1901564//GO:0044238//GO:0006414//GO:0044267//GO:0080090//GO:0008150//GO:0044260//GO:0051246//GO:0050794//GO:1901566//GO:0034248//GO:0019538//GO:0019222//GO:0009058//GO:0043604//GO:0034645//GO:0044237//GO:0009987//GO:0043170//GO:0050789//GO:1901576//GO:0031323//GO:0006450//GO:0010608//GO:0043043//GO:…	cellular biosynthetic process//biological regulation//metabolic process//regulation of cellular biosynthetic process//peptide metabolic process//gene expression//organic substance metabolic process//regulation of cellular protein metabolic process//organonitrogen compound metabolic process//primary metabolic process//translational elongation//cellular protein metabolic process//regulation of prim…	--	--	GO:0003674//GO:0016787//GO:0003824//GO:0016788//GO:0052689//GO:0002161	molecular_function//hydrolase activity//catalytic activity//hydrolase activity, acting on ester bonds//carboxylic ester hydrolase activity//aminoacyl-tRNA editing activity	prolyl-tRNA synthetase associated domain-containing protein 1-like	http://www.genome.jp/dbget-bin/www_bget?apla:101801977	--	--
ENSAPLG00000000690	KB743040.1	+	2566542	2568071	1530	31	21	24	18	9	7	1.333796107	0.969932474	1.148236066	0.960502001	0.42850013	0.310445911	1.150654883	0.566482681	23.94778552	12.02673124	0.99365	0.028091	0.052393	FALSE	GO:0050896//GO:0008219//GO:0007186//GO:0034097//GO:0010941//GO:0009987//GO:0070887//GO:0023052//GO:0050789//GO:0071345//GO:0007165//GO:0010033//GO:0071310//GO:0070997//GO:0007154//GO:0007166//GO:0044700//GO:0044699//GO:0016265//GO:1901214//GO:0065007//GO:0042221//GO:0070098//GO:0019221//GO:0051716//GO:0050794//GO:0044763//GO:0008150	response to stimulus//cell death//G-protein coupled receptor signaling pathway//response to cytokine//regulation of cell death//cellular process//cellular response to chemical stimulus//signaling//regulation of biological process//cellular response to cytokine stimulus//signal transduction//response to organic substance//cellular response to organic substance//neuron death//cell communication//ce…	GO:0005575//GO:0016020//GO:0016021//GO:0031224//GO:0044425	cellular_component//membrane//integral component of membrane//intrinsic component of membrane//membrane part	GO:0004888//GO:0060089//GO:0001653//GO:0004872//GO:0038023//GO:0004930//GO:0004871//GO:0004896//GO:0008528//GO:0003674//GO:0016493//GO:0004950//GO:0001637	transmembrane signaling receptor activity//molecular transducer activity//peptide receptor activity//receptor activity//signaling receptor activity//G-protein coupled receptor activity//signal transducer activity//cytokine receptor activity//G-protein coupled peptide receptor activity//molecular_function//C-C chemokine receptor activity//chemokine receptor activity//G-protein coupled chemoattract…	--	--	GPR75	G protein-coupled receptor 75 [Source:HGNC Symbol;Acc:HGNC:4526]
ENSAPLG00000000691	KB745640.1	+	40434	41084	651	0	0	0	0	0	0	0	0	0	0	0	0	0	0	0	0	NA	NA	NA	NA	--	--	GO:0016020//GO:0005575//GO:0044464//GO:0070160//GO:0005911//GO:0016021//GO:0031224//GO:0005886//GO:0071944//GO:0030054//GO:0005623//GO:0005923//GO:0043296//GO:0044425	membrane//cellular_component//cell part//occluding junction//cell-cell junction//integral component of membrane//intrinsic component of membrane//plasma membrane//cell periphery//cell junction//cell//bicellular tight junction//apical junction complex//membrane part	GO:0003674//GO:0005198	molecular_function//structural molecule activity	--	--	CLDN25	claudin 25 [Source:HGNC Symbol;Acc:HGNC:37218]
ENSAPLG00000000692	KB742485.1	+	903203	925381	2568	608	680	571	227	313	335	15.58575132	18.71231543	16.27617917	7.216855964	8.878696226	8.851749654	16.85808197	8.315767282	587.0928905	301.5689187	0.9611	9.04E-10	4.23E-09	UP	--	--	GO:0031226//GO:0016020//GO:0044464//GO:0005575//GO:0044459//GO:0016021//GO:0031224//GO:0005886//GO:0071944//GO:0005887//GO:0005623//GO:0044425	intrinsic component of plasma membrane//membrane//cell part//cellular_component//plasma membrane part//integral component of membrane//intrinsic component of membrane//plasma membrane//cell periphery//integral component of plasma membrane//cell//membrane part	--	--	LRP12; low density lipoprotein receptor-related protein 12	http://www.genome.jp/dbget-bin/www_bget?apla:101796278	LRP12	LDL receptor related protein 12 [Source:HGNC Symbol;Acc:HGNC:31708]
ENSAPLG00000000693	KB803590.1	+	66	329	264	168	285	228	221	230	196	41.89136747	76.28770841	63.21822433	68.34481097	63.4634662	50.37690468	60.46576674	60.72839395	215.8238345	224.6150318	-0.0576	0.81175	0.90959	FALSE	--	--	--	--	GO:0003674//GO:0005488//GO:0097159//GO:0003676//GO:0000166//GO:1901265//GO:0036094//GO:1901363	molecular_function//binding//organic cyclic compound binding//nucleic acid binding//nucleotide binding//nucleoside phosphate binding//small molecule binding//heterocyclic compound binding	--	--	--	--
ENSAPLG00000000694	KB743040.1	+	2917544	2917753	210	52	51	80	20	17	17	16.30058653	17.16186643	27.88573304	7.775492392	5.896977977	5.492991939	20.44939533	6.388487436	58.13845102	18.81493738	1.6276	7.22E-05	0.00020502	UP	--	--	--	--	--	--	CD93; CD93 molecule	http://www.genome.jp/dbget-bin/www_bget?apla:101804445	--	--
ENSAPLG00000000695	KB743517.1	-	13	162	150	40	75	86	78	60	52	17.5544778	35.33325442	41.96802822	42.45418846	29.13800883	23.52293019	31.61858681	31.70504249	64.00657426	66.43043599	-0.053624	0.9113	0.99378	FALSE	GO:0051234//GO:0044238//GO:0008150//GO:0006955//GO:0019538//GO:0006898//GO:0071704//GO:0008152//GO:0006508//GO:0051179//GO:0006897//GO:0016192//GO:0050896//GO:0006810//GO:0043170//GO:0002376	establishment of localization//primary metabolic process//biological_process//immune response//protein metabolic process//receptor-mediated endocytosis//organic substance metabolic process//metabolic process//proteolysis//localization//endocytosis//vesicle-mediated transport//response to stimulus//transport//macromolecule metabolic process//immune system process	--	--	GO:0038024//GO:0016787//GO:0003824//GO:0030246//GO:0008233//GO:0001871//GO:0003674//GO:0005488//GO:0030247//GO:0070011//GO:0060089//GO:0008234//GO:0004872//GO:0005044	cargo receptor activity//hydrolase activity//catalytic activity//carbohydrate binding//peptidase activity//pattern binding//molecular_function//binding//polysaccharide binding//peptidase activity, acting on L-amino acid peptides//molecular transducer activity//cysteine-type peptidase activity//receptor activity//scavenger receptor activity	--	--	--	--
ENSAPLG00000000696	KB743590.1	+	546595	547530	936	0	0	0	0	0	0	0	0	0	0	0	0	0	0	0	0	NA	NA	NA	NA	GO:0003008//GO:0050909//GO:0065007//GO:0044700//GO:0044699//GO:0051716//GO:0050794//GO:0044763//GO:0008150//GO:0007606//GO:0032501//GO:0044707//GO:0009987//GO:0050789//GO:0023052//GO:0050896//GO:0007600//GO:0007186//GO:0007154//GO:0050877//GO:0007165	system process//sensory perception of taste//biological regulation//single organism signaling//single-organism process//cellular response to stimulus//regulation of cellular process//single-organism cellular process//biological_process//sensory perception of chemical stimulus//multicellular organismal process//single-multicellular organism process//cellular process//regulation of biological proce…	GO:0031224//GO:0016021//GO:0044425//GO:0016020//GO:0005575	intrinsic component of membrane//integral component of membrane//membrane part//membrane//cellular_component	GO:0003674//GO:0004872//GO:0004888//GO:0060089//GO:0004871//GO:0004930//GO:0038023	molecular_function//receptor activity//transmembrane signaling receptor activity//molecular transducer activity//signal transducer activity//G-protein coupled receptor activity//signaling receptor activity	--	--	--	--
ENSAPLG00000000697	KB742448.1	+	1947	2702	756	34	25	39	37	57	64	2.960576613	2.336855451	3.776193015	3.995739146	5.49228341	5.744305296	3.024541693	5.077442617	31.02986286	54.32909605	-0.80807	0.0081892	0.016985	DOWN	--	--	--	--	--	--	--	--	--	--
ENSAPLG00000000698	KB743087.1	-	1120830	1120961	132	0	0	0	0	0	0	0	0	0	0	0	0	0	0	0	0	NA	NA	NA	NA	--	--	--	--	--	--	--	--	--	--
ENSAPLG00000000699	KB743087.1	-	1234785	1235030	246	0	0	0	0	0	0	0	0	0	0	0	0	0	0	0	0	NA	NA	NA	NA	--	--	GO:0044425//GO:0031224//GO:0016021//GO:0016020//GO:0005575	membrane part//intrinsic component of membrane//integral component of membrane//membrane//cellular_component	--	--	--	--	CTXN3	cortexin 3 [Source:HGNC Symbol;Acc:HGNC:31110]
ENSAPLG00000000700	KB742847.1	+	28061	29008	948	0	0	0	0	0	0	0	0	0	0	0	0	0	0	0	0	NA	NA	NA	NA	GO:0051716//GO:0050794//GO:0050907//GO:0044763//GO:0008150//GO:0007606//GO:0042221//GO:0051606//GO:0032501//GO:0003008//GO:0065007//GO:0044700//GO:0044699//GO:0050911//GO:0007154//GO:0050877//GO:0007608//GO:0007165//GO:0009593//GO:0044707//GO:0009987//GO:0023052//GO:0050789//GO:0050896//GO:0007600//GO:0050906//GO:0007186	cellular response to stimulus//regulation of cellular process//detection of chemical stimulus involved in sensory perception//single-organism cellular process//biological_process//sensory perception of chemical stimulus//response to chemical//detection of stimulus//multicellular organismal process//system process//biological regulation//single organism signaling//single-organism process//detectio…	GO:0044425//GO:0071944//GO:0016021//GO:0031224//GO:0005886//GO:0005623//GO:0016020//GO:0005575//GO:0044464	membrane part//cell periphery//integral component of membrane//intrinsic component of membrane//plasma membrane//cell//membrane//cellular_component//cell part	GO:0003674//GO:0004871//GO:0004930//GO:0038023//GO:0004872//GO:0004984//GO:0004888//GO:0060089	molecular_function//signal transducer activity//G-protein coupled receptor activity//signaling receptor activity//receptor activity//olfactory receptor activity//transmembrane signaling receptor activity//molecular transducer activity	--	--	--	--
ENSAPLG00000000701	KB743107.1	-	369575	370906	1332	277	209	207	87	120	98	13.68972508	11.08806332	11.37568332	5.332516742	6.562614601	4.992305869	12.05115724	5.629145737	218.2897112	105.2534739	1.0524	6.82E-08	2.69E-07	UP	--	--	GO:0044464//GO:0005783//GO:0005575//GO:0005576//GO:0043229//GO:0031012//GO:0043226//GO:0031988//GO:0043232//GO:0005737//GO:0065010//GO:0043231//GO:0005623//GO:0044421//GO:0070062//GO:0012505//GO:0005622//GO:0044424//GO:0043227//GO:0044444//GO:0031982//GO:0043230//GO:0043228//GO:1903561//GO:0005811	cell part//endoplasmic reticulum//cellular_component//extracellular region//intracellular organelle//extracellular matrix//organelle//membrane-bounded vesicle//intracellular non-membrane-bounded organelle//cytoplasm//extracellular membrane-bounded organelle//intracellular membrane-bounded organelle//cell//extracellular region part//extracellular exosome//endomembrane system//intracellular//intrac…	GO:1901363//GO:0003723//GO:0097159//GO:0003676//GO:0044822//GO:0003674//GO:0005488	heterocyclic compound binding//RNA binding//organic cyclic compound binding//nucleic acid binding//poly(A) RNA binding//molecular_function//binding	CKAP4; cytoskeleton-associated protein 4; K13999 cytoskeleton-associated protein 4	http://www.genome.jp/dbget-bin/www_bget?apla:101801137	CKAP4	cytoskeleton associated protein 4 [Source:HGNC Symbol;Acc:HGNC:16991]
ENSAPLG00000000702	KB742847.1	-	240311	240652	342	6	9	3	2	3	2	1.154899855	1.85964497	0.642105695	0.477442515	0.638991422	0.396810563	1.218883507	0.504414833	5.655118378	2.41341175	1.2285	0.24744	0.35991	FALSE	--	--	--	--	--	--	--	--	--	--
ENSAPLG00000000703	KB744256.1	+	955247	956185	939	258	261	232	241	299	279	18.08728144	19.64212866	18.08563516	20.95408253	23.19559276	20.1612728	18.60501509	21.4369827	237.0656787	283.0766563	-0.25591	0.13042	0.20644	FALSE	GO:0055114//GO:0008150//GO:0044699//GO:0008152//GO:0044710	oxidation-reduction process//biological_process//single-organism process//metabolic process//single-organism metabolic process	GO:0042579//GO:0043227//GO:0044424//GO:0005622//GO:0005623//GO:0044444//GO:0043231//GO:0005737//GO:0005739//GO:0005777//GO:0005575//GO:0044464//GO:0043229//GO:0043226	microbody//membrane-bounded organelle//intracellular part//intracellular//cell//cytoplasmic part//intracellular membrane-bounded organelle//cytoplasm//mitochondrion//peroxisome//cellular_component//cell part//intracellular organelle//organelle	GO:0003824//GO:0043167//GO:0008270//GO:0046872//GO:0005488//GO:0003674//GO:0016491//GO:0046914//GO:0043169	catalytic activity//ion binding//zinc ion binding//metal ion binding//binding//molecular_function//oxidoreductase activity//transition metal ion binding//cation binding	--	--	ZADH2	zinc binding alcohol dehydrogenase domain containing 2 [Source:HGNC Symbol;Acc:HGNC:28697]
ENSAPLG00000000704	KB742847.1	-	319562	320413	852	0	0	0	0	0	0	0	0	0	0	0	0	0	0	0	0	NA	NA	NA	NA	GO:0007186//GO:0007600//GO:0050896//GO:0050789//GO:0023052//GO:0009987//GO:0044707//GO:0007165//GO:0050877//GO:0007154//GO:0044699//GO:0044700//GO:0065007//GO:0050909//GO:0003008//GO:0032501//GO:0007606//GO:0008150//GO:0044763//GO:0050794//GO:0051716	G-protein coupled receptor signaling pathway//sensory perception//response to stimulus//regulation of biological process//signaling//cellular process//single-multicellular organism process//signal transduction//neurological system process//cell communication//single-organism process//single organism signaling//biological regulation//sensory perception of taste//system process//multicellular organ…	GO:0005575//GO:0016020//GO:0031224//GO:0016021//GO:0044425	cellular_component//membrane//intrinsic component of membrane//integral component of membrane//membrane part	GO:0060089//GO:0004888//GO:0004872//GO:0004930//GO:0038023//GO:0004871//GO:0003674	molecular transducer activity//transmembrane signaling receptor activity//receptor activity//G-protein coupled receptor activity//signaling receptor activity//signal transducer activity//molecular_function	--	--	--	--
ENSAPLG00000000705	KB743530.1	+	6837	7883	1047	457	471	518	12	15	11	28.7335113	31.78980484	36.21549713	0.935732609	1.043624958	0.712894622	32.24627109	0.897417396	457.6497498	13.14829522	5.1213	1.79E-99	1.60E-97	UP	GO:0010033//GO:0007166//GO:0007154//GO:0071310//GO:0007165//GO:0034097//GO:0071345//GO:0050789//GO:0023052//GO:0070887//GO:0006935//GO:0009987//GO:0050896//GO:0006810//GO:0016192//GO:0007186//GO:0006897//GO:0051179//GO:0050794//GO:0009605//GO:0051716//GO:0008150//GO:0044763//GO:0051234//GO:0042221//GO:0019221//GO:0070098//GO:0065007//GO:0042330//GO:0040011//GO:0044700//GO:0044699//GO:0006898	response to organic substance//cell surface receptor signaling pathway//cell communication//cellular response to organic substance//signal transduction//response to cytokine//cellular response to cytokine stimulus//regulation of biological process//signaling//cellular response to chemical stimulus//chemotaxis//cellular process//response to stimulus//transport//vesicle-mediated transport//G-protei…	GO:0043234//GO:0043232//GO:0016020//GO:0043226//GO:0043229//GO:0044446//GO:0015629//GO:0005575//GO:0044422//GO:0044464//GO:0005856//GO:0044425//GO:0032991//GO:0043228//GO:0031224//GO:0016021//GO:0005886//GO:0071944//GO:0044430//GO:0044424//GO:0005884//GO:0005622//GO:0005623	protein complex//intracellular non-membrane-bounded organelle//membrane//organelle//intracellular organelle//intracellular organelle part//actin cytoskeleton//cellular_component//organelle part//cell part//cytoskeleton//membrane part//macromolecular complex//non-membrane-bounded organelle//intrinsic component of membrane//integral component of membrane//plasma membrane//cell periphery//cytoskelet…	GO:0004871//GO:0019956//GO:0019957//GO:0005515//GO:0038023//GO:0004930//GO:0004872//GO:0005044//GO:0004888//GO:0001653//GO:0060089//GO:0001637//GO:0038024//GO:0016493//GO:0019955//GO:0004950//GO:0005488//GO:0003674//GO:0008528//GO:0004896	signal transducer activity//chemokine binding//C-C chemokine binding//protein binding//signaling receptor activity//G-protein coupled receptor activity//receptor activity//scavenger receptor activity//transmembrane signaling receptor activity//peptide receptor activity//molecular transducer activity//G-protein coupled chemoattractant receptor activity//cargo receptor activity//C-C chemokine recep…	CCBP2; chemokine binding protein 2; K04187 chemokine binding protein 2	http://www.genome.jp/dbget-bin/www_bget?apla:101797665	ACKR2	atypical chemokine receptor 2 [Source:HGNC Symbol;Acc:HGNC:1565]
ENSAPLG00000000706	KB746071.1	-	252524	252838	315	0	0	0	1	0	0	0	0	0	0.25918308	0	0	0	0.08639436	0	0.370525952	#NAME?	0.97983	1	FALSE	--	--	GO:0044425//GO:0016021//GO:0031224//GO:0016020//GO:0005575	membrane part//integral component of membrane//intrinsic component of membrane//membrane//cellular_component	--	--	--	--	RPRML	reprimo like [Source:HGNC Symbol;Acc:HGNC:32422]
ENSAPLG00000000707	KB743530.1	+	9841	11373	1533	35	31	69	281	358	284	1.502951866	1.429003114	3.294718458	14.96516001	17.0114272	12.5705859	2.075557813	14.84905771	43.03445973	319.1077679	-2.8905	4.74E-44	1.05E-42	DOWN	GO:0055114//GO:0008150//GO:0044699//GO:0008152//GO:0044710	oxidation-reduction process//biological_process//single-organism process//metabolic process//single-organism metabolic process	GO:0098588//GO:0044425//GO:0012505//GO:0044432//GO:0005622//GO:0043227//GO:0044424//GO:0005623//GO:0016021//GO:0031224//GO:0042175//GO:0044444//GO:0031090//GO:0005737//GO:0043231//GO:0005783//GO:0044422//GO:0005575//GO:0044464//GO:0005789//GO:0016020//GO:0044446//GO:0043226//GO:0043229	bounding membrane of organelle//membrane part//endomembrane system//endoplasmic reticulum part//intracellular//membrane-bounded organelle//intracellular part//cell//integral component of membrane//intrinsic component of membrane//nuclear outer membrane-endoplasmic reticulum membrane network//cytoplasmic part//organelle membrane//cytoplasm//intracellular membrane-bounded organelle//endoplasmic ret…	GO:0043167//GO:0020037//GO:0003824//GO:0046872//GO:0016705//GO:0005488//GO:0005506//GO:0016491//GO:0046906//GO:0003674//GO:0097159//GO:0004497//GO:0046914//GO:0043169//GO:1901363	ion binding//heme binding//catalytic activity//metal ion binding//oxidoreductase activity, acting on paired donors, with incorporation or reduction of molecular oxygen//binding//iron ion binding//oxidoreductase activity//tetrapyrrole binding//molecular_function//organic cyclic compound binding//monooxygenase activity//transition metal ion binding//cation binding//heterocyclic compound binding	7-alpha-hydroxycholest-4-en-3-one 12-alpha-hydroxylase-like; K07431 sterol 12-alpha-hydroxylase [EC:1.14.13.95 1.14.13.96]	http://www.genome.jp/dbget-bin/www_bget?apla:101797490	CYP8B1	cytochrome P450 family 8 subfamily B member 1 [Source:HGNC Symbol;Acc:HGNC:2653]
ENSAPLG00000000708	KB743530.1	-	256261	257508	1248	32	28	24	6	12	8	1.687930558	1.585466545	1.407693254	0.392512837	0.700432905	0.434965425	1.560363452	0.509303722	26.46282804	8.912595098	1.57	0.001174	0.0028032	UP	GO:0055085//GO:0044699//GO:0044700//GO:0008150//GO:0044763//GO:0051234//GO:0009636//GO:0042221//GO:0023052//GO:0009987//GO:0051179//GO:1902578//GO:0006810//GO:0050896//GO:0007154//GO:0044765//GO:0007267	transmembrane transport//single-organism process//single organism signaling//biological_process//single-organism cellular process//establishment of localization//response to toxic substance//response to chemical//signaling//cellular process//localization//single-organism localization//transport//response to stimulus//cell communication//single-organism transport//cell-cell signaling	GO:0005886//GO:0031224//GO:0098797//GO:0016021//GO:0071944//GO:0005922//GO:0005623//GO:0030054//GO:0044425//GO:0043209//GO:0032991//GO:0098796//GO:0005921//GO:0016020//GO:0044464//GO:0005575//GO:0044459//GO:0005911//GO:0043234	plasma membrane//intrinsic component of membrane//plasma membrane protein complex//integral component of membrane//cell periphery//connexon complex//cell//cell junction//membrane part//myelin sheath//macromolecular complex//membrane protein complex//gap junction//membrane//cell part//cellular_component//plasma membrane part//cell-cell junction//protein complex	GO:0022829//GO:0003674//GO:0015267//GO:0022857//GO:0005243//GO:0022803//GO:0005215	wide pore channel activity//molecular_function//channel activity//transmembrane transporter activity//gap junction channel activity//passive transmembrane transporter activity//transporter activity	gap junction gamma-1 protein-like; K07619 gap junction protein, alpha 12	http://www.genome.jp/dbget-bin/www_bget?apla:101799122	GJC2	gap junction protein gamma 2 [Source:HGNC Symbol;Acc:HGNC:17494]
ENSAPLG00000000709	KB742489.1	+	311444	325413	1095	1	0	2	153	202	247	0.060118075	0	0.13369872	11.40760596	13.43807713	15.30601622	0.064605598	13.38389977	0.959339889	207.5101	-7.7569	5.10E-42	1.04E-40	DOWN	GO:0002376//GO:0009987//GO:0044710//GO:0060326//GO:0072676//GO:1901576//GO:0070887//GO:0051674//GO:0006935//GO:0006928//GO:0050896//GO:0051179//GO:0048870//GO:0016477//GO:1901360//GO:0006694//GO:0050900//GO:0035754//GO:0044711//GO:1901362//GO:0008152//GO:0071704//GO:0042330//GO:0030595//GO:0040011//GO:0044699//GO:0009605//GO:0051716//GO:0048247//GO:0044238//GO:0044763//GO:0008150//GO:0006629//GO:…	immune system process//cellular process//single-organism metabolic process//cell chemotaxis//lymphocyte migration//organic substance biosynthetic process//cellular response to chemical stimulus//localization of cell//chemotaxis//movement of cell or subcellular component//response to stimulus//localization//cell motility//cell migration//organic cyclic compound metabolic process//steroid biosynthe…	--	--	GO:0016614//GO:0033764//GO:0047016//GO:0016229//GO:0016616//GO:0003854//GO:0016491//GO:0003674//GO:0003824	oxidoreductase activity, acting on CH-OH group of donors//steroid dehydrogenase activity, acting on the CH-OH group of donors, NAD or NADP as acceptor//cholest-5-ene-3-beta,7-alpha-diol 3-beta-dehydrogenase activity//steroid dehydrogenase activity//oxidoreductase activity, acting on the CH-OH group of donors, NAD or NADP as acceptor//3-beta-hydroxy-delta5-steroid dehydrogenase activity//oxidoredu…	3 beta-hydroxysteroid dehydrogenase type 7-like; K12408 cholest-5-ene-3beta,7alpha-diol 3beta-dehydrogenase [EC:1.1.1.181]	http://www.genome.jp/dbget-bin/www_bget?apla:101794290	HSD3B7	hydroxy-delta-5-steroid dehydrogenase, 3 beta- and steroid delta-isomerase 7 [Source:HGNC Symbol;Acc:HGNC:18324]
ENSAPLG00000000710	KB744180.1	+	127310	127480	171	35	11	22	8	7	13	13.47383164	4.545798815	9.417550192	3.819540122	2.981959968	5.158537322	9.145726883	3.986679137	21.36049263	9.701251983	1.1387	0.07623	0.12874	FALSE	--	--	--	--	--	--	--	--	--	--
ENSAPLG00000000711	KB743137.1	-	1270170	1270313	144	0	1	0	0	0	0	0	0.490739645	0	0	0	0	0.163579882	0	0.315625902	0	Inf	1	1	FALSE	--	--	--	--	--	--	--	--	--	--
ENSAPLG00000000712	KB806097.1	+	214	393	180	1	0	0	0	1	1	0.365718287	0	0	0	0.404694567	0.376970035	0.121906096	0.260554867	0.305661206	0.670848138	-1.1341	0.96097	1	FALSE	--	--	--	--	--	--	--	--	--	--
ENSAPLG00000000713	KB743383.1	+	57496	57651	156	3	0	1	0	0	1	1.265947918	0	0.469231085	0	0	0.434965425	0.578393001	0.144988475	1.243822958	0.340184567	1.8704	0.63071	0.76314	FALSE	--	--	--	--	--	--	--	--	--	--
ENSAPLG00000000714	KB743383.1	-	543782	544027	246	0	0	0	0	0	1	0	0	0	0	0	0.275831733	0	0.091943911	0	0.340184567	#NAME?	0.97982	1	FALSE	--	--	--	--	GO:0003674//GO:0005488//GO:0046983//GO:0005515	molecular_function//binding//protein dimerization activity//protein binding	--	--	--	--
ENSAPLG00000000715	KB750318.1	+	340	621	282	9	12	15	5	4	0	2.100934843	3.007085483	3.893619639	1.447565073	1.033262724	0	3.000546655	0.826942599	11.4410518	3.175284043	1.8493	0.01538	0.030272	UP	--	--	--	--	--	--	uncharacterized LOC101804125; K06752 major histocompatibility complex, class II	http://www.genome.jp/dbget-bin/www_bget?apla:101804125	--	--
ENSAPLG00000000716	KB742898.1	-	233455	234210	756	217	191	188	137	210	195	18.89544485	17.85357565	18.20318684	14.79503413	20.23472835	17.5021802	18.31740245	17.51064756	188.0588251	186.5373959	0.011719	0.99539	1	FALSE	--	--	--	--	--	--	--	--	--	--
ENSAPLG00000000717	KB742866.1	+	581	1129	549	3034	2947	2579	5704	5769	6640	363.7997653	379.3337005	343.8668979	848.2509842	765.4698221	820.6823058	362.3334546	811.467704	2700.444293	6279.903695	-1.2175	4.68E-20	4.28E-19	DOWN	GO:0071704//GO:0008152//GO:0044238//GO:0008150//GO:0019538//GO:0006508//GO:0043170	organic substance metabolic process//metabolic process//primary metabolic process//biological_process//protein metabolic process//proteolysis//macromolecule metabolic process	--	--	GO:0008233//GO:0017171//GO:0003674//GO:0008236//GO:0016787//GO:0003824//GO:0070011//GO:0004175//GO:0004252	peptidase activity//serine hydrolase activity//molecular_function//serine-type peptidase activity//hydrolase activity//catalytic activity//peptidase activity, acting on L-amino acid peptides//endopeptidase activity//serine-type endopeptidase activity	coagulation factor IX-like; K01321 coagulation factor IX (Christmas factor) [EC:3.4.21.22]	http://www.genome.jp/dbget-bin/www_bget?apla:101799046	--	--
ENSAPLG00000000718	KB744033.1	+	1119787	1120443	657	1010	902	962	492	578	606	101.198759	97.01855552	107.1818072	61.13880319	64.08587939	62.58735376	101.7997072	62.60401211	907.831828	579.5741599	0.64743	8.22E-06	2.59E-05	UP	GO:0080090//GO:0048814//GO:2001141//GO:0045893//GO:0001508//GO:0051049//GO:0007417//GO:0051234//GO:0044712//GO:0044238//GO:0050773//GO:0051173//GO:0044763//GO:0032989//GO:0008150//GO:0016358//GO:0045665//GO:0002028//GO:0043269//GO:0006629//GO:1903506//GO:0044260//GO:0022008//GO:0051716//GO:0060322//GO:0045595//GO:0050767//GO:0006713//GO:0050794//GO:0010769//GO:0008202//GO:0009058//GO:0032501//GO:…	regulation of primary metabolic process//regulation of dendrite morphogenesis//regulation of RNA biosynthetic process//positive regulation of transcription, DNA-templated//action potential//regulation of transport//central nervous system development//establishment of localization//single-organism catabolic process//primary metabolic process//regulation of dendrite development//positive regulation…	GO:1903561//GO:0031982//GO:0043230//GO:0071944//GO:0005886//GO:0070062//GO:0044421//GO:0005623//GO:0005622//GO:0043227//GO:0044424//GO:0065010//GO:0005737//GO:0005576//GO:0043226//GO:0016020//GO:0031988//GO:0044464//GO:0005575	extracellular vesicle//vesicle//extracellular organelle//cell periphery//plasma membrane//extracellular exosome//extracellular region part//cell//intracellular//membrane-bounded organelle//intracellular part//extracellular membrane-bounded organelle//cytoplasm//extracellular region//organelle//membrane//membrane-bounded vesicle//cell part//cellular_component	GO:0098772//GO:0035257//GO:0003674//GO:0005488//GO:0019904//GO:0044325//GO:0035258//GO:0005102//GO:0046983//GO:0046982//GO:0035259//GO:0019899//GO:0005515//GO:0016247//GO:0008092//GO:0051427//GO:0003779//GO:0017080	molecular function regulator//nuclear hormone receptor binding//molecular_function//binding//protein domain specific binding//ion channel binding//steroid hormone receptor binding//receptor binding//protein dimerization activity//protein heterodimerization activity//glucocorticoid receptor binding//enzyme binding//protein binding//channel regulator activity//cytoskeletal protein binding//hormone …	YWHAH; tyrosine 3-monooxygenase/tryptophan 5-monooxygenase activation protein, eta polypeptide; K16198 14-3-3 protein gamma/eta	http://www.genome.jp/dbget-bin/www_bget?apla:101802506	YWHAH	tyrosine 3-monooxygenase/tryptophan 5-monooxygenase activation protein eta [Source:HGNC Symbol;Acc:HGNC:12853]
ENSAPLG00000000719	KB742815.1	-	463178	464038	861	53	54	51	0	2	3	4.052209596	4.432045851	4.335891417	0	0.169210272	0.2364272	4.273382288	0.135212491	49.91264903	1.681880843	4.8913	1.97E-18	1.65E-17	UP	GO:0006810//GO:0016192//GO:0051179//GO:0008150//GO:0051234	transport//vesicle-mediated transport//localization//biological_process//establishment of localization	GO:0043231//GO:0005737//GO:0005575//GO:0044464//GO:0016020//GO:0043226//GO:0043229//GO:0043227//GO:0044424//GO:0005622//GO:0012505//GO:0005623//GO:0005794//GO:0044444	intracellular membrane-bounded organelle//cytoplasm//cellular_component//cell part//membrane//organelle//intracellular organelle//membrane-bounded organelle//intracellular part//intracellular//endomembrane system//cell//Golgi apparatus//cytoplasmic part	--	--	STX11; syntaxin 11; K08487 syntaxin 11	http://www.genome.jp/dbget-bin/www_bget?apla:101792173	STX11	syntaxin 11 [Source:HGNC Symbol;Acc:HGNC:11429]
ENSAPLG00000000720	KB743809.1	+	21525	21725	201	4	8	5	13	9	12	1.310035657	2.812597367	1.820896747	5.280371699	3.261717406	4.051021272	1.98117659	4.197703459	5.381848748	11.87502432	-1.1418	0.09618	0.15822	FALSE	--	--	--	--	--	--	--	--	--	--
ENSAPLG00000000721	KB743544.1	+	255599	255751	153	13	22	21	40	51	46	5.593338514	10.16119735	10.04706558	21.34448892	24.28167402	20.40073131	8.600533815	22.00896475	17.78099169	47.33337027	-1.4125	6.58E-05	0.00018769	DOWN	--	--	--	--	--	--	--	--	--	--
ENSAPLG00000000722	KB743544.1	+	262119	262217	99	0	0	0	0	0	0	0	0	0	0	0	0	0	0	0	0	NA	NA	NA	NA	--	--	--	--	--	--	--	--	--	--
ENSAPLG00000000723	KB743809.1	-	38859	38984	126	0	0	0	0	0	0	0	0	0	0	0	0	0	0	0	0	NA	NA	NA	NA	--	--	--	--	--	--	--	--	--	--
ENSAPLG00000000724	KB745046.1	+	76990	77682	693	316	233	244	164	166	199	30.0173971	23.7594467	25.7731775	19.32092049	17.44916835	19.48494467	26.51667377	18.75167783	249.8785755	183.3531377	0.4466	0.011388	0.022984	UP	GO:0006139//GO:0044707//GO:0016070//GO:0009987//GO:0018130//GO:0043170//GO:0019827//GO:0034654//GO:1901576//GO:0031323//GO:0044767//GO:0050789//GO:0032502//GO:0009059//GO:0019438//GO:0098727//GO:0006357//GO:0044271//GO:0019219//GO:0034641//GO:0009889//GO:0006351//GO:1901360//GO:0006725//GO:2000112//GO:0060255//GO:0010468//GO:0010556//GO:0090304//GO:0051171//GO:0006807//GO:0031326//GO:0097659//GO:…	nucleobase-containing compound metabolic process//single-multicellular organism process//RNA metabolic process//cellular process//heterocycle biosynthetic process//macromolecule metabolic process//stem cell population maintenance//nucleobase-containing compound biosynthetic process//organic substance biosynthetic process//regulation of cellular metabolic process//single-organism developmental pro…	GO:0044446//GO:0043229//GO:0043226//GO:0044422//GO:0044428//GO:0005575//GO:0044464//GO:0016592//GO:0005654//GO:0070013//GO:0043233//GO:0043234//GO:0005634//GO:0043231//GO:0044451//GO:0005622//GO:0043227//GO:0044424//GO:0005623//GO:0031974//GO:0031981//GO:0005667//GO:0032991	intracellular organelle part//intracellular organelle//organelle//organelle part//nuclear part//cellular_component//cell part//mediator complex//nucleoplasm//intracellular organelle lumen//organelle lumen//protein complex//nucleus//intracellular membrane-bounded organelle//nucleoplasm part//intracellular//membrane-bounded organelle//intracellular part//cell//membrane-enclosed lumen//nuclear lumen…	GO:0001076//GO:0000989//GO:0003674//GO:0000988//GO:0001104//GO:0003712	transcription factor activity, RNA polymerase II transcription factor binding//transcription factor activity, transcription factor binding//molecular_function//transcription factor activity, protein binding//RNA polymerase II transcription cofactor activity//transcription cofactor activity	MED7; mediator complex subunit 7; K15148 mediator of RNA polymerase II transcription subunit 7	http://www.genome.jp/dbget-bin/www_bget?apla:101801415	MED7	mediator complex subunit 7 [Source:HGNC Symbol;Acc:HGNC:2378]
ENSAPLG00000000725	KB743456.1	-	667416	668992	594	5493	5597	5159	2208	2156	2249	608.754713	665.8593434	635.755983	303.4798243	264.4004505	256.9107905	636.7900132	274.9303551	5131.71934	2296.107052	1.1603	2.01E-18	1.68E-17	UP	--	--	GO:0005576//GO:0043226//GO:0031988//GO:0005575//GO:0065010//GO:0031982//GO:0043230//GO:0070062//GO:0044421//GO:0043227//GO:1903561	extracellular region//organelle//membrane-bounded vesicle//cellular_component//extracellular membrane-bounded organelle//vesicle//extracellular organelle//extracellular exosome//extracellular region part//membrane-bounded organelle//extracellular vesicle	--	--	OAF; OAF homolog (Drosophila)	http://www.genome.jp/dbget-bin/www_bget?apla:101802495	OAF	out at first homolog [Source:HGNC Symbol;Acc:HGNC:28752]
ENSAPLG00000000726	KB742912.1	-	980682	981827	1146	579	625	610	49	38	41	33.25930185	38.53976268	38.96337698	3.4908297	2.415454484	2.427608079	36.92081384	2.777964088	573.6160252	44.66855459	3.6828	5.11E-79	2.70E-77	UP	GO:0019222//GO:0046849//GO:0046850//GO:0048589//GO:0032501//GO:0008016//GO:0001568//GO:0048518//GO:0050801//GO:0048869//GO:0007517//GO:0051240//GO:0051239//GO:0045667//GO:0009611//GO:0035113//GO:0042733//GO:0060307//GO:0009888//GO:0072359//GO:0060537//GO:0009887//GO:0051049//GO:1902533//GO:0051234//GO:0044763//GO:1901863//GO:0003254//GO:0002064//GO:0043269//GO:1903522//GO:0042060//GO:0060371//GO:…	regulation of metabolic process//bone remodeling//regulation of bone remodeling//developmental growth//multicellular organismal process//regulation of heart contraction//blood vessel development//positive regulation of biological process//ion homeostasis//cellular developmental process//muscle organ development//positive regulation of multicellular organismal process//regulation of multicellular …	GO:0032991//GO:0070161//GO:0005882//GO:0098589//GO:1903561//GO:0098796//GO:0005921//GO:0044425//GO:0043292//GO:0005856//GO:0005924//GO:0005623//GO:0070062//GO:0044421//GO:0005925//GO:0005622//GO:0012505//GO:0043227//GO:0044424//GO:0030054//GO:0098805//GO:0044444//GO:0005916//GO:0044291//GO:0031982//GO:0044430//GO:0005922//GO:0071944//GO:0043230//GO:0098590//GO:0005912//GO:0030055//GO:0005886//GO:…	macromolecular complex//anchoring junction//intermediate filament//membrane region//extracellular vesicle//membrane protein complex//gap junction//membrane part//contractile fiber//cytoskeleton//cell-substrate adherens junction//cell//extracellular exosome//extracellular region part//focal adhesion//intracellular//endomembrane system//membrane-bounded organelle//intracellular part//cell junction/…	GO:0048487//GO:0022891//GO:0022892//GO:0015267//GO:0005102//GO:1903763//GO:0003674//GO:0022829//GO:0005488//GO:0005515//GO:0005215//GO:0004871//GO:0060089//GO:0097110//GO:0022803//GO:0015631//GO:0022857//GO:0008092//GO:0015075//GO:0005243	beta-tubulin binding//substrate-specific transmembrane transporter activity//substrate-specific transporter activity//channel activity//receptor binding//gap junction channel activity involved in cell communication by electrical coupling//molecular_function//wide pore channel activity//binding//protein binding//transporter activity//signal transducer activity//molecular transducer activity//scaff…	GJA1; gap junction protein, alpha 1, 43kDa; K07372 gap junction protein, alpha 1	http://www.genome.jp/dbget-bin/www_bget?apla:101794423	GJA1	gap junction protein alpha 1 [Source:HGNC Symbol;Acc:HGNC:4274]
ENSAPLG00000000727	KB742815.1	+	495950	496066	117	66	82	69	81	107	78	37.13447227	49.52695492	43.1692598	56.52184854	66.61895181	45.2364042	43.27689566	56.12573485	68.60687811	91.92800041	-0.42215	0.077427	0.13046	FALSE	--	--	--	--	--	--	--	--	--	--
ENSAPLG00000000728	KB742912.1	+	981015	981386	372	0	0	0	0	0	0	0	0	0	0	0	0	0	0	0	0	NA	NA	NA	NA	--	--	--	--	--	--	--	--	--	--
ENSAPLG00000000729	KB742815.1	+	831616	832605	990	0	0	0	0	0	0	0	0	0	0	0	0	0	0	0	0	NA	NA	NA	NA	GO:0051174//GO:0031347//GO:0001934//GO:0031325//GO:0023056//GO:0045937//GO:0009967//GO:0033674//GO:0045860//GO:0071902//GO:0010646//GO:0009987//GO:0043170//GO:0050789//GO:0048584//GO:0023052//GO:0031323//GO:0038166//GO:0050896//GO:0035556//GO:0006954//GO:0010647//GO:0023051//GO:0051247//GO:1901224//GO:0009966//GO:1902531//GO:1903034//GO:0007186//GO:0032101//GO:1901222//GO:0042327//GO:0006464//GO:…	regulation of phosphorus metabolic process//regulation of defense response//positive regulation of protein phosphorylation//positive regulation of cellular metabolic process//positive regulation of signaling//positive regulation of phosphate metabolic process//positive regulation of signal transduction//positive regulation of kinase activity//positive regulation of protein kinase activity//positi…	GO:0016020//GO:0005575//GO:0044464//GO:0071944//GO:0005886//GO:0031224//GO:0016021//GO:0005622//GO:0005623//GO:0044425	membrane//cellular_component//cell part//cell periphery//plasma membrane//intrinsic component of membrane//integral component of membrane//intracellular//cell//membrane part	GO:0004872//GO:0033218//GO:0004888//GO:0060089//GO:0001653//GO:0004871//GO:0001595//GO:0038023//GO:0004930//GO:0005488//GO:0008528//GO:0003674//GO:0042277	receptor activity//amide binding//transmembrane signaling receptor activity//molecular transducer activity//peptide receptor activity//signal transducer activity//angiotensin receptor activity//signaling receptor activity//G-protein coupled receptor activity//binding//G-protein coupled peptide receptor activity//molecular_function//peptide binding	--	--	MAS1	MAS1 proto-oncogene, G protein-coupled receptor [Source:HGNC Symbol;Acc:HGNC:6899]
ENSAPLG00000000730	KB747257.1	+	1	177	177	80	81	77	68	66	63	29.7533522	32.33891083	31.84408921	31.36554558	27.1625506	24.15163953	31.31211741	27.55991191	75.18522382	68.45118813	0.13537	0.59101	0.72559	FALSE	--	--	--	--	GO:1901363//GO:0000166//GO:0003676//GO:0097159//GO:0036094//GO:1901265//GO:0005488//GO:0003674	heterocyclic compound binding//nucleotide binding//nucleic acid binding//organic cyclic compound binding//small molecule binding//nucleoside phosphate binding//binding//molecular_function	--	--	--	--
ENSAPLG00000000731	KB746093.1	+	123263	123661	399	0	0	0	0	0	0	0	0	0	0	0	0	0	0	0	0	NA	NA	NA	NA	GO:0048017//GO:0009408//GO:0044765//GO:0007154//GO:0009628//GO:0048522//GO:0098655//GO:2001257//GO:0007165//GO:0044707//GO:0032409//GO:0034765//GO:0034762//GO:0023052//GO:0050789//GO:0009987//GO:0033555//GO:0035556//GO:0032411//GO:0048015//GO:0050896//GO:0006810//GO:0048266//GO:0051179//GO:1902578//GO:0050794//GO:0051716//GO:0043269//GO:0008150//GO:0009266//GO:0051234//GO:0044763//GO:0051049//GO:…	inositol lipid-mediated signaling//response to heat//single-organism transport//cell communication//response to abiotic stimulus//positive regulation of cellular process//cation transmembrane transport//regulation of cation channel activity//signal transduction//single-multicellular organism process//regulation of transporter activity//regulation of ion transmembrane transport//regulation of tran…	GO:0016020//GO:0005575//GO:0044464//GO:0044425//GO:0005886//GO:0016021//GO:0031224//GO:0071944//GO:0005622//GO:0005623	membrane//cellular_component//cell part//membrane part//plasma membrane//integral component of membrane//intrinsic component of membrane//cell periphery//intracellular//cell	GO:0005515//GO:0043168//GO:0008289//GO:1902936//GO:0043167//GO:1901981//GO:0005543//GO:0005488//GO:0035091//GO:0003674//GO:0044325//GO:0005547	protein binding//anion binding//lipid binding//phosphatidylinositol bisphosphate binding//ion binding//phosphatidylinositol phosphate binding//phospholipid binding//binding//phosphatidylinositol binding//molecular_function//ion channel binding//phosphatidylinositol-3,4,5-trisphosphate binding	--	--	PIRT	phosphoinositide interacting regulator of transient receptor potential channels [Source:HGNC Symbol;Acc:HGNC:37239]
ENSAPLG00000000732	KB742791.1	-	1069597	1070001	405	183	224	225	121	139	134	29.74508738	39.08468637	40.66669401	24.39200762	25.00113103	22.45065986	36.49882259	23.94793284	200.1750546	136.3806085	0.55362	0.0039661	0.0087341	UP	--	--	GO:0032991//GO:0005840//GO:0005623//GO:0005622//GO:0044424//GO:0043227//GO:0044444//GO:0043228//GO:0005737//GO:0043231//GO:0005739//GO:0044464//GO:0030529//GO:0005575//GO:0043229//GO:0043226//GO:0043232	macromolecular complex//ribosome//cell//intracellular//intracellular part//membrane-bounded organelle//cytoplasmic part//non-membrane-bounded organelle//cytoplasm//intracellular membrane-bounded organelle//mitochondrion//cell part//ribonucleoprotein complex//cellular_component//intracellular organelle//organelle//intracellular non-membrane-bounded organelle	--	--	MRPL50; mitochondrial ribosomal protein L50; K17431 large subunit ribosomal protein L50	http://www.genome.jp/dbget-bin/www_bget?apla:101797347	MRPL50	mitochondrial ribosomal protein L50 [Source:HGNC Symbol;Acc:HGNC:16654]
ENSAPLG00000000733	KB742980.1	+	181163	181822	660	5	0	2	0	1	2	0.498706756	0	0.221818331	0	0.110371246	0.205620019	0.240175029	0.105330422	2.181984711	1.011032705	1.1098	0.61407	0.74828	FALSE	--	--	GO:0071944//GO:0016021//GO:0031224//GO:0005886//GO:0030054//GO:0005623//GO:0005923//GO:0044425//GO:0043296//GO:0016020//GO:0005575//GO:0044464//GO:0070160//GO:0005911	cell periphery//integral component of membrane//intrinsic component of membrane//plasma membrane//cell junction//cell//bicellular tight junction//membrane part//apical junction complex//membrane//cellular_component//cell part//occluding junction//cell-cell junction	GO:0003674//GO:0005198	molecular_function//structural molecule activity	--	--	CLDN20	claudin 20 [Source:HGNC Symbol;Acc:HGNC:2042]
ENSAPLG00000000734	KB746093.1	-	146471	147163	693	0	0	1	0	0	0	0	0	0.105627777	0	0	0	0.035209259	0	0.326839342	0	Inf	1	1	FALSE	--	--	GO:0005575//GO:0016020//GO:0031224//GO:0016021//GO:0044425	cellular_component//membrane//intrinsic component of membrane//integral component of membrane//membrane part	GO:0043169//GO:0046914//GO:0046872//GO:0003674//GO:0005488//GO:0008270//GO:0043167	cation binding//transition metal ion binding//metal ion binding//molecular_function//binding//zinc ion binding//ion binding	--	--	RNF222	ring finger protein 222 [Source:HGNC Symbol;Acc:HGNC:34517]
ENSAPLG00000000735	KB787797.1	+	15	143	129	11	16	8	14	9	6	5.613350459	8.764838306	4.539537936	8.860444819	5.082210842	3.1560282	6.3059089	5.699561287	11.02700243	10.20444287	0.11184	0.87042	0.95926	FALSE	--	--	--	--	--	--	--	--	--	--
ENSAPLG00000000736	KB742427.1	+	165809	165991	183	51	56	66	187	193	187	18.34586819	21.62472402	26.40001775	83.42720935	76.82562437	69.3377671	22.12353665	76.53020027	54.83516855	196.7209362	-1.843	1.62E-17	1.28E-16	DOWN	--	--	--	--	--	--	--	--	--	--
ENSAPLG00000000737	KB742402.1	+	389676	390131	456	0	0	2	0	1	5	0	0	0.321052847	0	0.159747855	0.744019806	0.107017616	0.301255887	0.653678683	2.031586406	-1.636	0.52728	0.66731	FALSE	GO:0034654//GO:0043170//GO:0044767//GO:0050789//GO:0031323//GO:1901576//GO:0018130//GO:0009987//GO:0016070//GO:0009649//GO:0044707//GO:0006139//GO:0034641//GO:0019219//GO:0044271//GO:0006351//GO:0009889//GO:0019438//GO:0032502//GO:0048511//GO:0050896//GO:0021675//GO:0009059//GO:0048731//GO:0010468//GO:0060255//GO:0010556//GO:2000112//GO:0021545//GO:0048856//GO:1901360//GO:0006725//GO:0006807//GO:…	nucleobase-containing compound biosynthetic process//macromolecule metabolic process//single-organism developmental process//regulation of biological process//regulation of cellular metabolic process//organic substance biosynthetic process//heterocycle biosynthetic process//cellular process//RNA metabolic process//entrainment of circadian clock//single-multicellular organism process//nucleobase-c…	--	--	GO:0046983//GO:0005515//GO:0003674//GO:0005488	protein dimerization activity//protein binding//molecular_function//binding	--	--	ATOH7	atonal bHLH transcription factor 7 [Source:HGNC Symbol;Acc:HGNC:13907]
ENSAPLG00000000738	KB742955.1	-	399310	399423	114	0	0	1	0	0	1	0	0	0.642105695	0	0	0.595215845	0.214035232	0.198405282	0.326839342	0.340184567	-0.057736	1	1	FALSE	--	--	GO:0016021//GO:0031224//GO:0044425//GO:0016020//GO:0005575	integral component of membrane//intrinsic component of membrane//membrane part//membrane//cellular_component	--	--	--	--	--	--
ENSAPLG00000000739	KB744430.1	+	11753	12163	411	0	0	0	0	0	0	0	0	0	0	0	0	0	0	0	0	NA	NA	NA	NA	--	--	--	--	--	--	--	--	--	--
ENSAPLG00000000740	KB742633.1	-	456952	457218	267	36	51	40	33	46	38	8.875859561	13.4980972	10.96629951	10.09066709	12.55007871	9.657209886	11.11341875	10.76598523	40.17429807	40.36489422	-0.0068283	0.99222	1	FALSE	--	--	--	--	--	--	--	--	--	--
ENSAPLG00000000741	KB744435.1	-	69144	70091	948	196	214	202	3	4	2	13.61027551	15.9521444	15.59747884	0.25836288	0.307362962	0.143153178	15.05329958	0.236293007	193.4750864	3.114601273	5.957	4.82E-63	1.75E-61	UP	GO:0051716//GO:0050794//GO:0044763//GO:0008150//GO:0044700//GO:0044699//GO:0065007//GO:0007165//GO:0007154//GO:0050896//GO:0007186//GO:0009987//GO:0023052//GO:0050789	cellular response to stimulus//regulation of cellular process//single-organism cellular process//biological_process//single organism signaling//single-organism process//biological regulation//signal transduction//cell communication//response to stimulus//G-protein coupled receptor signaling pathway//cellular process//signaling//regulation of biological process	GO:0044425//GO:0016021//GO:0031224//GO:0005575//GO:0016020	membrane part//integral component of membrane//intrinsic component of membrane//cellular_component//membrane	GO:0003674//GO:0038023//GO:0004930//GO:0004871//GO:0004888//GO:0060089//GO:0004872	molecular_function//signaling receptor activity//G-protein coupled receptor activity//signal transducer activity//transmembrane signaling receptor activity//molecular transducer activity//receptor activity	mas-related G-protein coupled receptor member H-like	http://www.genome.jp/dbget-bin/www_bget?apla:101796197	--	--
ENSAPLG00000000742	KB744435.1	+	74826	75629	804	192	222	167	6	5	3	15.72042788	19.51239423	15.20448784	0.609273658	0.453016306	0.25318883	16.81243665	0.438492931	183.3380718	4.897027267	5.2265	5.99E-56	1.80E-54	UP	GO:0044763//GO:0008150//GO:0051716//GO:0050794//GO:0044699//GO:0044700//GO:0065007//GO:0007165//GO:0007154//GO:0007186//GO:0050896//GO:0009987//GO:0050789//GO:0023052	single-organism cellular process//biological_process//cellular response to stimulus//regulation of cellular process//single-organism process//single organism signaling//biological regulation//signal transduction//cell communication//G-protein coupled receptor signaling pathway//response to stimulus//cellular process//regulation of biological process//signaling	GO:0044425//GO:0031224//GO:0016021//GO:0005575//GO:0016020	membrane part//intrinsic component of membrane//integral component of membrane//cellular_component//membrane	GO:0003674//GO:0038023//GO:0004930//GO:0004871//GO:0060089//GO:0004888//GO:0004872	molecular_function//signaling receptor activity//G-protein coupled receptor activity//signal transducer activity//molecular transducer activity//transmembrane signaling receptor activity//receptor activity	mas-related G-protein coupled receptor member X1-like	http://www.genome.jp/dbget-bin/www_bget?apla:101795552	--	--
ENSAPLG00000000743	KB744801.1	+	4878	5993	1116	50	43	35	2	4	6	2.949341028	2.722813513	2.295700468	0.146313029	0.261093269	0.364809711	2.65595167	0.257405336	40.29435103	4.10481359	3.2952	3.90E-11	2.04E-10	UP	GO:0050880//GO:0007268//GO:0051240//GO:0051239//GO:0009888//GO:0032501//GO:0044708//GO:0090066//GO:0008306//GO:0048518//GO:0048869//GO:0003382//GO:0045907//GO:0042310//GO:0051716//GO:0030855//GO:0050794//GO:0051234//GO:0044763//GO:0032989//GO:0007632//GO:0008150//GO:1903522//GO:0002064//GO:0044700//GO:0044699//GO:0007610//GO:0048513//GO:0016043//GO:0048167//GO:0003008//GO:1901998//GO:0001698//GO:…	regulation of blood vessel size//synaptic transmission//positive regulation of multicellular organismal process//regulation of multicellular organismal process//tissue development//multicellular organismal process//single-organism behavior//regulation of anatomical structure size//associative learning//positive regulation of biological process//cellular developmental process//epithelial cell morp…	GO:0044425//GO:0016021//GO:0031224//GO:0005575//GO:0016020	membrane part//integral component of membrane//intrinsic component of membrane//cellular_component//membrane	GO:0004969//GO:0003674//GO:0004930//GO:0038023//GO:0004871//GO:0008227//GO:0004888//GO:0060089//GO:0004872	histamine receptor activity//molecular_function//G-protein coupled receptor activity//signaling receptor activity//signal transducer activity//G-protein coupled amine receptor activity//transmembrane signaling receptor activity//molecular transducer activity//receptor activity	histamine H2 receptor-like; K04150 histamine receptor H2	http://www.genome.jp/dbget-bin/www_bget?apla:101802707	HRH2	histamine receptor H2 [Source:HGNC Symbol;Acc:HGNC:5183]
ENSAPLG00000000744	KB744435.1	-	97105	98013	909	570	508	567	3	4	1	41.27909383	39.49239438	45.65943664	0.269447756	0.320550152	0.074647532	42.14364162	0.22154848	519.8827521	2.774416706	7.5499	7.54E-136	1.35E-133	UP	GO:0007165//GO:0007154//GO:0007186//GO:0050896//GO:0050789//GO:0023052//GO:0009987//GO:0008150//GO:0044763//GO:0050794//GO:0051716//GO:0044699//GO:0044700//GO:0065007	signal transduction//cell communication//G-protein coupled receptor signaling pathway//response to stimulus//regulation of biological process//signaling//cellular process//biological_process//single-organism cellular process//regulation of cellular process//cellular response to stimulus//single-organism process//single organism signaling//biological regulation	GO:0005575//GO:0016020//GO:0044425//GO:0031224//GO:0016021	cellular_component//membrane//membrane part//intrinsic component of membrane//integral component of membrane	GO:0038023//GO:0004930//GO:0004871//GO:0060089//GO:0004888//GO:0004872//GO:0003674	signaling receptor activity//G-protein coupled receptor activity//signal transducer activity//molecular transducer activity//transmembrane signaling receptor activity//receptor activity//molecular_function	proto-oncogene Mas-like	http://www.genome.jp/dbget-bin/www_bget?apla:101797500	--	--
ENSAPLG00000000745	KB744435.1	+	109843	110772	930	1	1	2	2	0	1	0.070784185	0.075985493	0.157419461	0.175575635	0	0.072961942	0.10139638	0.082845859	1.274965791	1.081236471	0.23778	1	1	FALSE	GO:0003008//GO:0065007//GO:0044700//GO:0044699//GO:0050794//GO:0051716//GO:0008150//GO:0044763//GO:0050907//GO:0051606//GO:0042221//GO:0007606//GO:0032501//GO:0044707//GO:0023052//GO:0050789//GO:0009987//GO:0007600//GO:0050896//GO:0050906//GO:0007186//GO:0050911//GO:0007154//GO:0007608//GO:0050877//GO:0009593//GO:0007165	system process//biological regulation//single organism signaling//single-organism process//regulation of cellular process//cellular response to stimulus//biological_process//single-organism cellular process//detection of chemical stimulus involved in sensory perception//detection of stimulus//response to chemical//sensory perception of chemical stimulus//multicellular organismal process//single-m…	GO:0005886//GO:0016021//GO:0031224//GO:0071944//GO:0005623//GO:0044425//GO:0016020//GO:0005575//GO:0044464	plasma membrane//integral component of membrane//intrinsic component of membrane//cell periphery//cell//membrane part//membrane//cellular_component//cell part	GO:0003674//GO:0004872//GO:0004984//GO:0004888//GO:0060089//GO:0004871//GO:0004930//GO:0038023	molecular_function//receptor activity//olfactory receptor activity//transmembrane signaling receptor activity//molecular transducer activity//signal transducer activity//G-protein coupled receptor activity//signaling receptor activity	--	--	--	--
ENSAPLG00000000746	KB742924.1	-	1002605	1002805	201	6	4	3	0	1	0	1.965053485	1.406298683	1.092538048	0	0.362413045	0	1.487963405	0.120804348	4.076988867	0.330663571	3.6241	0.047756	0.084563	FALSE	--	--	--	--	--	--	--	--	--	--
ENSAPLG00000000747	KB742725.1	-	850006	850791	786	55	43	34	61	60	65	4.606375376	3.865979492	3.166414343	6.336135976	5.560688708	5.611386018	3.879589737	5.836070234	41.49581771	64.55389418	-0.63754	0.026937	0.050425	FALSE	GO:0007154//GO:0044765//GO:0051179//GO:1902578//GO:0006810//GO:0009987//GO:0044763//GO:0051234//GO:0008150//GO:0044699//GO:0055085	cell communication//single-organism transport//localization//single-organism localization//transport//cellular process//single-organism cellular process//establishment of localization//biological_process//single-organism process//transmembrane transport	GO:0005911//GO:0044459//GO:0043234//GO:0044464//GO:0005575//GO:0016020//GO:0032991//GO:0098796//GO:0005921//GO:0044425//GO:0005623//GO:0030054//GO:0071944//GO:0005922//GO:0005886//GO:0031224//GO:0016021//GO:0098797	cell-cell junction//plasma membrane part//protein complex//cell part//cellular_component//membrane//macromolecular complex//membrane protein complex//gap junction//membrane part//cell//cell junction//cell periphery//connexon complex//plasma membrane//intrinsic component of membrane//integral component of membrane//plasma membrane protein complex	--	--	--	--	GJB2	gap junction protein beta 2 [Source:HGNC Symbol;Acc:HGNC:4284]
ENSAPLG00000000748	KB742855.1	-	803027	806816	468	38	57	65	416	392	351	5.356559071	8.625248403	10.18844368	72.72666117	61.14614272	50.99992894	8.056750385	61.62424428	50.85035944	403.1636988	-2.987	5.39E-39	1.02E-37	DOWN	--	--	--	--	--	--	--	--	--	--
ENSAPLG00000000749	KB745938.1	+	160295	161242	948	2	0	0	0	0	0	0.138880362	0	0	0	0	0	0.046293454	0	0.611322411	0	Inf	0.73834	0.84903	FALSE	GO:0007186//GO:0050906//GO:0007600//GO:0050896//GO:0050789//GO:0023052//GO:0009987//GO:0044707//GO:0007165//GO:0009593//GO:0050877//GO:0007608//GO:0007154//GO:0050911//GO:0044699//GO:0044700//GO:0065007//GO:0003008//GO:0032501//GO:0051606//GO:0042221//GO:0007606//GO:0008150//GO:0044763//GO:0050907//GO:0050794//GO:0051716	G-protein coupled receptor signaling pathway//detection of stimulus involved in sensory perception//sensory perception//response to stimulus//regulation of biological process//signaling//cellular process//single-multicellular organism process//signal transduction//detection of chemical stimulus//neurological system process//sensory perception of smell//cell communication//detection of chemical st…	GO:0044464//GO:0005575//GO:0016020//GO:0005623//GO:0005886//GO:0031224//GO:0016021//GO:0071944//GO:0044425	cell part//cellular_component//membrane//cell//plasma membrane//intrinsic component of membrane//integral component of membrane//cell periphery//membrane part	GO:0060089//GO:0004888//GO:0004984//GO:0004872//GO:0038023//GO:0004930//GO:0004871//GO:0003674	molecular transducer activity//transmembrane signaling receptor activity//olfactory receptor activity//receptor activity//signaling receptor activity//G-protein coupled receptor activity//signal transducer activity//molecular_function	--	--	OR5AS1	olfactory receptor family 5 subfamily AS member 1 [Source:HGNC Symbol;Acc:HGNC:15261]
ENSAPLG00000000750	KB742465.1	+	147230	149989	1138	12	7	4	86	75	77	0.694157734	0.434679756	0.25729367	6.169832715	4.800858221	4.591216771	0.46204372	5.187302569	7.184673148	82.85921134	-3.5277	7.70E-22	7.83E-21	DOWN	GO:0032844//GO:0043086//GO:0006260//GO:0034641//GO:0019219//GO:0009890//GO:0044271//GO:0009889//GO:0009059//GO:0009892//GO:0019438//GO:1904356//GO:0071840//GO:0018130//GO:0009987//GO:0044710//GO:0034654//GO:0051052//GO:0043170//GO:0010605//GO:0050789//GO:0044092//GO:0031323//GO:0048519//GO:1901576//GO:0006139//GO:2000279//GO:0042592//GO:0032200//GO:0051276//GO:0006807//GO:0051171//GO:0031324//GO:…	regulation of homeostatic process//negative regulation of catalytic activity//DNA replication//cellular nitrogen compound metabolic process//regulation of nucleobase-containing compound metabolic process//negative regulation of biosynthetic process//cellular nitrogen compound biosynthetic process//regulation of biosynthetic process//macromolecule biosynthetic process//negative regulation of metab…	GO:0044454//GO:0044464//GO:0044422//GO:0044428//GO:0005575//GO:0044446//GO:0043229//GO:0043226//GO:0000784//GO:0043232//GO:0000228//GO:0043231//GO:0043233//GO:0000781//GO:0005634//GO:0070013//GO:0005623//GO:0098687//GO:0005622//GO:0044424//GO:0043227//GO:0044427//GO:0005694//GO:0043228//GO:0031981//GO:0031974	nuclear chromosome part//cell part//organelle part//nuclear part//cellular_component//intracellular organelle part//intracellular organelle//organelle//nuclear chromosome, telomeric region//intracellular non-membrane-bounded organelle//nuclear chromosome//intracellular membrane-bounded organelle//organelle lumen//chromosome, telomeric region//nucleus//intracellular organelle lumen//cell//chromoso…	GO:0003697//GO:1901363//GO:0003677//GO:0097159//GO:0003676//GO:0010521//GO:0030234//GO:0004857//GO:0003674//GO:0005488//GO:0042162//GO:0043565//GO:0098772//GO:0043566	single-stranded DNA binding//heterocyclic compound binding//DNA binding//organic cyclic compound binding//nucleic acid binding//telomerase inhibitor activity//enzyme regulator activity//enzyme inhibitor activity//molecular_function//binding//telomeric DNA binding//sequence-specific DNA binding//molecular function regulator//structure-specific DNA binding	TEN1; TEN1 CST complex subunit	http://www.genome.jp/dbget-bin/www_bget?apla:101798968	TEN1	TEN1, CST complex subunit [Source:HGNC Symbol;Acc:HGNC:37242]
ENSAPLG00000000751	KB743197.1	-	897869	898267	399	845	1061	1055	0	3	5	139.4129111	187.9126965	193.5490023	0	0.547706933	0.85030835	173.62487	0.466005094	937.9783063	2.692913548	8.4442	1.22E-89	8.49E-88	UP	GO:0044710//GO:0065008//GO:0010817//GO:0044699//GO:0008152//GO:0065007//GO:0009058//GO:0055114//GO:0042446//GO:0042445//GO:0008150	single-organism metabolic process//regulation of biological quality//regulation of hormone levels//single-organism process//metabolic process//biological regulation//biosynthetic process//oxidation-reduction process//hormone biosynthetic process//hormone metabolic process//biological_process	--	--	GO:0004800//GO:0016491//GO:0003674//GO:0003824	thyroxine 5'-deiodinase activity//oxidoreductase activity//molecular_function//catalytic activity	DIO3; deiodinase, iodothyronine, type III; K07754 thyroxine 5-deiodinase [EC:1.97.1.11]	http://www.genome.jp/dbget-bin/www_bget?apla:101801522	--	--
ENSAPLG00000000752	KB743062.1	-	28064	42232	3161	338	427	404	134	143	125	7.04569367	9.554971272	9.36441415	3.46425516	3.298555464	2.685821972	8.655026364	3.149544199	370.1288417	139.4584391	1.4082	7.05E-15	4.78E-14	UP	GO:0010468//GO:0060255//GO:0031497//GO:0010556//GO:2000112//GO:1901360//GO:0006725//GO:0051276//GO:0006807//GO:0051171//GO:0031324//GO:1902679//GO:0031327//GO:0022607//GO:0090304//GO:0034654//GO:0043170//GO:0010605//GO:0050789//GO:0031323//GO:0048519//GO:1901576//GO:0071840//GO:0018130//GO:0006323//GO:0009987//GO:0016070//GO:0010629//GO:0006338//GO:0006333//GO:0006139//GO:0034641//GO:0019219//GO:…	regulation of gene expression//regulation of macromolecule metabolic process//chromatin assembly//regulation of macromolecule biosynthetic process//regulation of cellular macromolecule biosynthetic process//organic cyclic compound metabolic process//cellular aromatic compound metabolic process//chromosome organization//nitrogen compound metabolic process//regulation of nitrogen compound metabolic…	GO:0070013//GO:0005654//GO:0043231//GO:0005677//GO:0005634//GO:0043234//GO:0043233//GO:0043229//GO:0043226//GO:0044446//GO:0044464//GO:0005575//GO:0044422//GO:0044428//GO:0031981//GO:0031974//GO:0032991//GO:0005623//GO:0044424//GO:0043227//GO:0005622	intracellular organelle lumen//nucleoplasm//intracellular membrane-bounded organelle//chromatin silencing complex//nucleus//protein complex//organelle lumen//intracellular organelle//organelle//intracellular organelle part//cell part//cellular_component//organelle part//nuclear part//nuclear lumen//membrane-enclosed lumen//macromolecular complex//cell//intracellular part//membrane-bounded organel…	GO:0044877//GO:0003682//GO:0003674//GO:0005488	macromolecular complex binding//chromatin binding//molecular_function//binding	BAHD1; bromo adjacent homology domain containing 1	http://www.genome.jp/dbget-bin/www_bget?apla:101803373	BAHD1	bromo adjacent homology domain containing 1 [Source:HGNC Symbol;Acc:HGNC:29153]
ENSAPLG00000000753	KB743713.1	+	1414749	1416833	483	30	30	31	28	25	30	4.088775885	4.389224152	4.698139805	4.732908413	3.770446277	4.21457182	4.392046614	4.239308837	28.77063282	28.84685294	-0.003817	1	1	FALSE	GO:0010941//GO:0048519//GO:0012501//GO:0050789//GO:0009987//GO:0008219//GO:0043066//GO:0006915//GO:0008284//GO:0048522//GO:0060548//GO:0065007//GO:0048523//GO:0016265//GO:0043067//GO:0042981//GO:0044699//GO:0050794//GO:0043069//GO:0008150//GO:0042127//GO:0044763//GO:0008283//GO:0048518	regulation of cell death//negative regulation of biological process//programmed cell death//regulation of biological process//cellular process//cell death//negative regulation of apoptotic process//apoptotic process//positive regulation of cell proliferation//positive regulation of cellular process//negative regulation of cell death//biological regulation//negative regulation of cellular process/…	GO:0016020//GO:0005575//GO:0016021//GO:0031224//GO:0044425	membrane//cellular_component//integral component of membrane//intrinsic component of membrane//membrane part	--	--	--	--	BTC	betacellulin [Source:HGNC Symbol;Acc:HGNC:1121]
ENSAPLG00000000754	KB743197.1	-	898280	898711	432	1283	1831	1769	2	6	4	195.5069012	299.5147632	299.7474238	0.377975325	1.011736418	0.628283392	264.9230294	0.672665045	1548.253149	4.085771597	8.5658	2.50E-58	8.01E-57	UP	GO:0009058//GO:0055114//GO:0042446//GO:0042445//GO:0008150//GO:0044699//GO:0065007//GO:0008152//GO:0065008//GO:0010817//GO:0044710	biosynthetic process//oxidation-reduction process//hormone biosynthetic process//hormone metabolic process//biological_process//single-organism process//biological regulation//metabolic process//regulation of biological quality//regulation of hormone levels//single-organism metabolic process	GO:0044425//GO:0016021//GO:0031224//GO:0005575//GO:0016020	membrane part//integral component of membrane//intrinsic component of membrane//cellular_component//membrane	GO:0003824//GO:0016491//GO:0003674//GO:0004800	catalytic activity//oxidoreductase activity//molecular_function//thyroxine 5'-deiodinase activity	DIO3; deiodinase, iodothyronine, type III; K07754 thyroxine 5-deiodinase [EC:1.97.1.11]	http://www.genome.jp/dbget-bin/www_bget?apla:101801522	--	--
ENSAPLG00000000755	KB743167.1	-	195208	215586	2784	49	37	31	65	81	78	1.158633368	0.939174148	0.815086755	1.906168663	2.119413358	1.901098884	0.970964757	1.975560301	36.78757704	77.40233234	-1.0732	0.00011411	0.00031623	DOWN	--	--	--	--	--	--	KIAA1407 ortholog	http://www.genome.jp/dbget-bin/www_bget?apla:101798809	CCDC191	coiled-coil domain containing 191 [Source:HGNC Symbol;Acc:HGNC:29272]
ENSAPLG00000000756	KB744306.1	+	460879	468798	1522	248	220	166	203	236	204	10.7264549	10.21460706	7.983711019	10.88926546	11.29528595	9.094835536	9.641590992	10.42646231	199.4970082	222.6510226	-0.15842	0.39455	0.52855	FALSE	GO:0031326//GO:0097659//GO:0034968//GO:0032968//GO:1902680//GO:0016043//GO:0030099//GO:1901362//GO:0010604//GO:0044249//GO:1902589//GO:0050793//GO:0008152//GO:0065007//GO:0051568//GO:0009893//GO:0045596//GO:0048534//GO:0018022//GO:0048523//GO:0006325//GO:1902275//GO:0032268//GO:2001160//GO:0071704//GO:0043933//GO:0010467//GO:0033044//GO:0031062//GO:0010638//GO:1903308//GO:0051569//GO:0044699//GO:…	regulation of cellular biosynthetic process//nucleic acid-templated transcription//histone lysine methylation//positive regulation of transcription elongation from RNA polymerase II promoter//positive regulation of RNA biosynthetic process//cellular component organization//myeloid cell differentiation//organic cyclic compound biosynthetic process//positive regulation of macromolecule metabolic pr…	GO:0044451//GO:0043228//GO:0005694//GO:0044444//GO:0005622//GO:0044427//GO:0016591//GO:0043227//GO:0044424//GO:1902494//GO:0005623//GO:0031974//GO:0031981//GO:0000428//GO:0032991//GO:0043232//GO:0044446//GO:0016593//GO:0061695//GO:0043229//GO:0043226//GO:0030880//GO:0044422//GO:0008023//GO:0044428//GO:0005575//GO:1990234//GO:0044464//GO:0005654//GO:0055087//GO:0070013//GO:0000785//GO:0043233//GO:…	nucleoplasm part//non-membrane-bounded organelle//chromosome//cytoplasmic part//intracellular//chromosomal part//DNA-directed RNA polymerase II, holoenzyme//membrane-bounded organelle//intracellular part//catalytic complex//cell//membrane-enclosed lumen//nuclear lumen//DNA-directed RNA polymerase complex//macromolecular complex//intracellular non-membrane-bounded organelle//intracellular organell…	--	--	--	--	WDR61	WD repeat domain 61 [Source:HGNC Symbol;Acc:HGNC:30300]
ENSAPLG00000000757	KB743197.1	-	3950158	3951159	1002	2	1	0	0	3	2	0.131395792	0.070525458	0	0	0.218098868	0.135438336	0.067307083	0.117845735	0.926948313	1.672359846	-0.85132	0.76276	0.86905	FALSE	GO:0023052//GO:0050789//GO:0009987//GO:0051704//GO:0009612//GO:0007186//GO:0006954//GO:0050896//GO:0009607//GO:1901700//GO:0007154//GO:0010033//GO:0051707//GO:0002237//GO:0007165//GO:0009628//GO:0043207//GO:0065007//GO:0006950//GO:0044699//GO:0032496//GO:0044700//GO:0008150//GO:0044763//GO:0033993//GO:0050794//GO:0051716//GO:0009605//GO:0009617//GO:0006952//GO:0042221	signaling//regulation of biological process//cellular process//multi-organism process//response to mechanical stimulus//G-protein coupled receptor signaling pathway//inflammatory response//response to stimulus//response to biotic stimulus//response to oxygen-containing compound//cell communication//response to organic substance//response to other organism//response to molecule of bacterial origin…	GO:0016020//GO:0005575//GO:0016021//GO:0031224//GO:0044425	membrane//cellular_component//integral component of membrane//intrinsic component of membrane//membrane part	GO:0033218//GO:0004872//GO:0001653//GO:0060089//GO:0004888//GO:0004871//GO:0004930//GO:0038023//GO:0003674//GO:0008528//GO:0005488//GO:0042277//GO:0004947	amide binding//receptor activity//peptide receptor activity//molecular transducer activity//transmembrane signaling receptor activity//signal transducer activity//G-protein coupled receptor activity//signaling receptor activity//molecular_function//G-protein coupled peptide receptor activity//binding//peptide binding//bradykinin receptor activity	--	--	BDKRB1	bradykinin receptor B1 [Source:HGNC Symbol;Acc:HGNC:1029]
ENSAPLG00000000758	KB786675.1	-	13	162	150	1	1	0	0	2	0	0.438861945	0.471110059	0	0	0.971266961	0	0.303324001	0.323755654	0.621287108	0.661327141	-0.090104	1	1	FALSE	--	--	--	--	--	--	--	--	--	--
ENSAPLG00000000759	KB743106.1	-	1038864	1040042	1179	0	1	0	1	1	0	0	0.059937667	0	0.069247388	0.06178543	0	0.019979222	0.043677606	0.315625902	0.701189523	-1.1516	0.96122	1	FALSE	GO:0030001//GO:0071804//GO:0050789//GO:0034762//GO:0034765//GO:0009987//GO:0071805//GO:0006810//GO:1902578//GO:0051179//GO:0044765//GO:0098660//GO:0006813//GO:0098655//GO:0006811//GO:0055085//GO:0032879//GO:0065007//GO:0034220//GO:0015672//GO:0044699//GO:0050794//GO:0008150//GO:0043269//GO:0051049//GO:0044763//GO:0051234//GO:0006812//GO:0098662	metal ion transport//cellular potassium ion transport//regulation of biological process//regulation of transmembrane transport//regulation of ion transmembrane transport//cellular process//potassium ion transmembrane transport//transport//single-organism localization//localization//single-organism transport//inorganic ion transmembrane transport//potassium ion transport//cation transmembrane tran…	GO:0016020//GO:0005575//GO:0031224//GO:0016021//GO:0044425	membrane//cellular_component//intrinsic component of membrane//integral component of membrane//membrane part	GO:0015075//GO:0008289//GO:0022843//GO:0022857//GO:1902936//GO:0015276//GO:0022803//GO:0022832//GO:0022836//GO:0005242//GO:0005215//GO:0005267//GO:0015077//GO:0005261//GO:0008324//GO:0005216//GO:0043168//GO:0005546//GO:0005543//GO:0005488//GO:0003674//GO:0035091//GO:0022838//GO:0022890//GO:0015267//GO:0005244//GO:0022892//GO:0043167//GO:0005249//GO:0022891//GO:0022834//GO:0046873//GO:1901981//GO:…	ion transmembrane transporter activity//lipid binding//voltage-gated cation channel activity//transmembrane transporter activity//phosphatidylinositol bisphosphate binding//ligand-gated ion channel activity//passive transmembrane transporter activity//voltage-gated channel activity//gated channel activity//inward rectifier potassium channel activity//transporter activity//potassium channel activi…	--	--	KCNJ1	potassium voltage-gated channel subfamily J member 1 [Source:HGNC Symbol;Acc:HGNC:6255]
ENSAPLG00000000760	KB749581.1	+	2313	2432	120	2	1	1	0	0	0	1.097154862	0.588887574	0.61000041	0	0	0	0.765347615	0	1.253787655	0	Inf	0.36514	0.49674	FALSE	--	--	--	--	--	--	--	--	--	--
ENSAPLG00000000761	KB742992.1	+	1557065	1557169	105	0	2	0	0	0	0	0	1.34602874	0	0	0	0	0.448676247	0	0.631251804	0	Inf	0.73431	0.84903	FALSE	--	--	--	--	--	--	--	--	--	--
ENSAPLG00000000762	KB742992.1	+	2057169	2058248	1080	48	103	114	0	0	0	2.9257463	6.739491121	7.726671862	0	0	0	5.797303094	0	84.44089073	0	Inf	4.32E-12	2.42E-11	UP	GO:0008150//GO:0042127//GO:0050794//GO:0001654//GO:0048518//GO:0032501//GO:0008283//GO:0065007//GO:0043010//GO:0007423//GO:0048513//GO:0044699//GO:0048856//GO:0008284//GO:0007275//GO:0048522//GO:0044767//GO:0050789//GO:0009987//GO:0044707//GO:0032502//GO:0048731	biological_process//regulation of cell proliferation//regulation of cellular process//eye development//positive regulation of biological process//multicellular organismal process//cell proliferation//biological regulation//camera-type eye development//sensory organ development//organ development//single-organism process//anatomical structure development//positive regulation of cell proliferation/…	GO:0005623//GO:0043227//GO:0044424//GO:0005622//GO:0043231//GO:0005634//GO:0043229//GO:0043226//GO:0044464//GO:0005575	cell//membrane-bounded organelle//intracellular part//intracellular//intracellular membrane-bounded organelle//nucleus//intracellular organelle//organelle//cell part//cellular_component	--	--	MAB21L1; mab-21-like 1 (C. elegans)	http://www.genome.jp/dbget-bin/www_bget?apla:101802368	MAB21L1	mab-21 like 1 [Source:HGNC Symbol;Acc:HGNC:6757]
ENSAPLG00000000763	KB743713.1	-	1419808	1424418	1721	7427	8281	7338	675	638	608	284.0872457	340.0286809	312.1103784	32.02138427	27.00472056	23.97187718	312.075435	27.665994	7282.190958	667.9005925	3.4467	1.21E-124	1.69E-122	UP	GO:0006749//GO:0019725//GO:0065008//GO:0006575//GO:0042592//GO:0006807//GO:0044710//GO:0009987//GO:0050789//GO:0006790//GO:0034641//GO:0043603//GO:0044763//GO:1901564//GO:0008150//GO:0050794//GO:0055114//GO:0044237//GO:0045454//GO:0065007//GO:0008152//GO:0006518//GO:0044699//GO:0071704	glutathione metabolic process//cellular homeostasis//regulation of biological quality//cellular modified amino acid metabolic process//homeostatic process//nitrogen compound metabolic process//single-organism metabolic process//cellular process//regulation of biological process//sulfur compound metabolic process//cellular nitrogen compound metabolic process//cellular amide metabolic process//sing…	GO:0005739//GO:0065010//GO:0044459//GO:0005737//GO:0043231//GO:0005576//GO:0043226//GO:0043229//GO:0016020//GO:0031988//GO:0044464//GO:0005575//GO:0044425//GO:0009986//GO:1903561//GO:0044444//GO:0031982//GO:0043230//GO:0009897//GO:0071944//GO:0098552//GO:0005886//GO:0070062//GO:0044421//GO:0005623//GO:0005622//GO:0043227//GO:0044424	mitochondrion//extracellular membrane-bounded organelle//plasma membrane part//cytoplasm//intracellular membrane-bounded organelle//extracellular region//organelle//intracellular organelle//membrane//membrane-bounded vesicle//cell part//cellular_component//membrane part//cell surface//extracellular vesicle//cytoplasmic part//vesicle//extracellular organelle//external side of plasma membrane//cell…	GO:1901265//GO:0036094//GO:0043168//GO:0097159//GO:0050662//GO:0004362//GO:0015037//GO:0000166//GO:0015036//GO:1901363//GO:0016209//GO:0016668//GO:0043167//GO:0016667//GO:0003824//GO:0015038//GO:0050660//GO:0016491//GO:0003674//GO:0005488//GO:0050661//GO:0016651//GO:0048037	nucleoside phosphate binding//small molecule binding//anion binding//organic cyclic compound binding//coenzyme binding//glutathione-disulfide reductase activity//peptide disulfide oxidoreductase activity//nucleotide binding//disulfide oxidoreductase activity//heterocyclic compound binding//antioxidant activity//oxidoreductase activity, acting on a sulfur group of donors, NAD(P) as acceptor//ion b…	GSR; glutathione reductase; K00383 glutathione reductase (NADPH) [EC:1.8.1.7]	http://www.genome.jp/dbget-bin/www_bget?apla:101799693	GSR	glutathione-disulfide reductase [Source:HGNC Symbol;Acc:HGNC:4623]
ENSAPLG00000000764	KB743045.1	-	1311287	1312012	726	82	90	82	31	28	31	7.435264357	8.760311014	8.267774154	3.486119523	2.809449887	2.897372997	8.154449842	3.064314135	80.27137606	31.29060607	1.3592	1.70E-06	5.80E-06	UP	GO:0009987//GO:0016311//GO:0008150//GO:0006793//GO:0044237//GO:0008152//GO:0006796	cellular process//dephosphorylation//biological_process//phosphorus metabolic process//cellular metabolic process//metabolic process//phosphate-containing compound metabolic process	--	--	GO:0042578//GO:0016791//GO:0003824//GO:0016787//GO:0016788//GO:0003674	phosphoric ester hydrolase activity//phosphatase activity//catalytic activity//hydrolase activity//hydrolase activity, acting on ester bonds//molecular_function	PHOSPHO2; phosphatase, orphan 2; K13248 pyridoxal phosphate phosphatase PHOSPHO2 [EC:3.1.3.74]	http://www.genome.jp/dbget-bin/www_bget?apla:101794607	PHOSPHO2	phosphatase, orphan 2 [Source:HGNC Symbol;Acc:HGNC:28316]
ENSAPLG00000000765	KB791984.1	+	34	183	150	0	0	0	0	0	0	0	0	0	0	0	0	0	0	0	0	NA	NA	NA	NA	GO:0008150//GO:0032501//GO:0007605//GO:0050954//GO:0003008//GO:0044699//GO:0050877//GO:0044707//GO:0007600	biological_process//multicellular organismal process//sensory perception of sound//sensory perception of mechanical stimulus//system process//single-organism process//neurological system process//single-multicellular organism process//sensory perception	--	--	--	--	--	--	--	--
ENSAPLG00000000766	KB743197.1	-	3960174	3961316	1143	14	11	15	5	8	9	0.806308035	0.680080138	0.960630567	0.357142039	0.509851423	0.534288239	0.815672913	0.4670939	12.65373193	7.55959943	0.74318	0.24916	0.36196	FALSE	GO:0033135//GO:0006464//GO:0044765//GO:1902238//GO:0065008//GO:0051248//GO:0007154//GO:1901571//GO:0048585//GO:0033554//GO:0015849//GO:0060255//GO:0015718//GO:0036211//GO:0003018//GO:0009628//GO:0031399//GO:2001234//GO:0007165//GO:1902239//GO:0018193//GO:0010648//GO:0060548//GO:0042325//GO:0080134//GO:0031324//GO:0051174//GO:0044707//GO:0010941//GO:0045936//GO:0010646//GO:0046717//GO:0003013//GO:…	regulation of peptidyl-serine phosphorylation//cellular protein modification process//single-organism transport//regulation of intrinsic apoptotic signaling pathway in response to osmotic stress by p53 class mediator//regulation of biological quality//negative regulation of protein metabolic process//cell communication//fatty acid derivative transport//negative regulation of response to stimulus/…	GO:0005737//GO:0043231//GO:0016020//GO:0005768//GO:0043226//GO:0043229//GO:0005575//GO:0044464//GO:0044425//GO:0071944//GO:0016021//GO:0031224//GO:0005886//GO:0044444//GO:0012505//GO:0005622//GO:0043227//GO:0044424//GO:0005623	cytoplasm//intracellular membrane-bounded organelle//membrane//endosome//organelle//intracellular organelle//cellular_component//cell part//membrane part//cell periphery//integral component of membrane//intrinsic component of membrane//plasma membrane//cytoplasmic part//endomembrane system//intracellular//membrane-bounded organelle//intracellular part//cell	GO:0019899//GO:0004871//GO:0046982//GO:0046983//GO:0031701//GO:0005515//GO:0004930//GO:0038023//GO:0001664//GO:0004872//GO:0004888//GO:0060089//GO:0001653//GO:0004947//GO:0002020//GO:0005488//GO:0031702//GO:0008528//GO:0003674//GO:0005102	enzyme binding//signal transducer activity//protein heterodimerization activity//protein dimerization activity//angiotensin receptor binding//protein binding//G-protein coupled receptor activity//signaling receptor activity//G-protein coupled receptor binding//receptor activity//transmembrane signaling receptor activity//molecular transducer activity//peptide receptor activity//bradykinin recepto…	--	--	BDKRB2	bradykinin receptor B2 [Source:HGNC Symbol;Acc:HGNC:1030]
ENSAPLG00000000767	KB743889.1	-	281773	284946	3174	783	836	884	218	245	256	16.23955118	18.61285488	20.38715927	5.607467576	5.622882926	5.472835291	18.41318844	5.567728598	792.1219561	248.8744815	1.6703	1.07E-26	1.34E-25	UP	--	--	--	--	GO:0043169//GO:0003677//GO:1901363//GO:0000166//GO:0003676//GO:0008327//GO:0097159//GO:0036094//GO:1901265//GO:0046872//GO:0043565//GO:0005488//GO:0003674//GO:0043167	cation binding//DNA binding//heterocyclic compound binding//nucleotide binding//nucleic acid binding//methyl-CpG binding//organic cyclic compound binding//small molecule binding//nucleoside phosphate binding//metal ion binding//sequence-specific DNA binding//binding//molecular_function//ion binding	ZBTB21; zinc finger and BTB domain containing 21	http://www.genome.jp/dbget-bin/www_bget?apla:101795355	ZBTB21	zinc finger and BTB domain containing 21 [Source:HGNC Symbol;Acc:HGNC:13083]
ENSAPLG00000000768	KB744031.1	-	174695	175813	1119	7	5	7	3	1	2	0.411800753	0.315757412	0.457909155	0.218881153	0.065098322	0.121277223	0.395155773	0.135085566	6.005633341	2.122610561	1.5005	0.14915	0.23247	FALSE	GO:0090068//GO:0051302//GO:0009987//GO:0060326//GO:0051674//GO:0070887//GO:0006935//GO:0071345//GO:0050789//GO:0044767//GO:0023052//GO:0002376//GO:0034097//GO:0045787//GO:0044707//GO:0032467//GO:0051179//GO:0007186//GO:0048870//GO:0032502//GO:0050896//GO:0048731//GO:0006928//GO:0001775//GO:0071310//GO:0007154//GO:0007166//GO:0016477//GO:0010033//GO:0048856//GO:0007165//GO:0048522//GO:0007275//GO:…	positive regulation of cell cycle process//regulation of cell division//cellular process//cell chemotaxis//localization of cell//cellular response to chemical stimulus//chemotaxis//cellular response to cytokine stimulus//regulation of biological process//single-organism developmental process//signaling//immune system process//response to cytokine//positive regulation of cell cycle//single-multice…	GO:0016020//GO:0044464//GO:0005575//GO:0044459//GO:0098552//GO:0071944//GO:0009897//GO:0005886//GO:0031224//GO:0016021//GO:0005623//GO:0044425//GO:0009986	membrane//cell part//cellular_component//plasma membrane part//side of membrane//cell periphery//external side of plasma membrane//plasma membrane//intrinsic component of membrane//integral component of membrane//cell//membrane part//cell surface	GO:0004872//GO:0060089//GO:0001653//GO:0004888//GO:0016494//GO:0004871//GO:0038023//GO:0004930//GO:0003674//GO:0008528//GO:0004896//GO:0001637//GO:0004950	receptor activity//molecular transducer activity//peptide receptor activity//transmembrane signaling receptor activity//C-X-C chemokine receptor activity//signal transducer activity//signaling receptor activity//G-protein coupled receptor activity//molecular_function//G-protein coupled peptide receptor activity//cytokine receptor activity//G-protein coupled chemoattractant receptor activity//chem…	--	--	CXCR5	C-X-C motif chemokine receptor 5 [Source:HGNC Symbol;Acc:HGNC:1060]
ENSAPLG00000000769	KB754847.1	+	15	110	96	0	0	0	0	0	0	0	0	0	0	0	0	0	0	0	0	NA	NA	NA	NA	--	--	--	--	--	--	--	--	--	--
ENSAPLG00000000770	KB743045.1	-	1941938	1942918	981	0	0	0	0	0	0	0	0	0	0	0	0	0	0	0	0	NA	NA	NA	NA	GO:0009059//GO:1901137//GO:0009987//GO:0044710//GO:0043170//GO:0043413//GO:0016051//GO:1901576//GO:0070085//GO:0044711//GO:0006486//GO:0036211//GO:0005975//GO:0006464//GO:0044699//GO:1901135//GO:0071704//GO:0044249//GO:0008152//GO:0009100//GO:0009058//GO:0009312//GO:0044237//GO:0034645//GO:0009311//GO:0044763//GO:0044238//GO:0043412//GO:0009101//GO:0044723//GO:0044267//GO:0008150//GO:0044260//GO:…	macromolecule biosynthetic process//carbohydrate derivative biosynthetic process//cellular process//single-organism metabolic process//macromolecule metabolic process//macromolecule glycosylation//carbohydrate biosynthetic process//organic substance biosynthetic process//glycosylation//single-organism biosynthetic process//protein glycosylation//protein modification process//carbohydrate metaboli…	GO:0044464//GO:0044422//GO:0005575//GO:0044446//GO:0043229//GO:0043226//GO:0016020//GO:0005737//GO:0043231//GO:0031090//GO:0044431//GO:0000139//GO:0005623//GO:0005622//GO:0012505//GO:0044424//GO:0043227//GO:0044444//GO:0005794//GO:0031224//GO:0016021//GO:0098588//GO:0044425	cell part//organelle part//cellular_component//intracellular organelle part//intracellular organelle//organelle//membrane//cytoplasm//intracellular membrane-bounded organelle//organelle membrane//Golgi apparatus part//Golgi membrane//cell//intracellular//endomembrane system//intracellular part//membrane-bounded organelle//cytoplasmic part//Golgi apparatus//intrinsic component of membrane//integra…	GO:0008194//GO:0016758//GO:0035250//GO:0008378//GO:0048531//GO:0003674//GO:0003824//GO:0016757//GO:0016740//GO:0008499	UDP-glycosyltransferase activity//transferase activity, transferring hexosyl groups//UDP-galactosyltransferase activity//galactosyltransferase activity//beta-1,3-galactosyltransferase activity//molecular_function//catalytic activity//transferase activity, transferring glycosyl groups//transferase activity//UDP-galactose:beta-N-acetylglucosamine beta-1,3-galactosyltransferase activity	--	--	B3GALT1	beta-1,3-galactosyltransferase 1 [Source:HGNC Symbol;Acc:HGNC:916]
ENSAPLG00000000771	KB743177.1	-	152017	152145	129	0	0	0	0	0	0	0	0	0	0	0	0	0	0	0	0	NA	NA	NA	NA	--	--	--	--	--	--	--	--	--	--
ENSAPLG00000000772	KB742810.1	+	1072653	1073276	624	0	0	0	0	0	2	0	0	0	0	0	0.217482713	0	0.072494238	0	0.680369134	#NAME?	0.66938	0.79759	FALSE	--	--	GO:0030054//GO:0031224//GO:0016021//GO:0044425//GO:0043296//GO:0005923//GO:0005575//GO:0016020//GO:0005911//GO:0070160	cell junction//intrinsic component of membrane//integral component of membrane//membrane part//apical junction complex//bicellular tight junction//cellular_component//membrane//cell-cell junction//occluding junction	GO:0003674//GO:0005198	molecular_function//structural molecule activity	--	--	CLDN34	claudin 34 [Source:HGNC Symbol;Acc:HGNC:51259]
ENSAPLG00000000773	KB743892.1	-	10406	10534	129	14	18	11	13	16	21	7.14426422	9.860443095	6.241864662	8.227555903	9.035041497	11.0460987	7.748857326	9.436232034	13.55575587	17.25133042	-0.3478	0.50266	0.64409	FALSE	--	--	--	--	--	--	--	--	--	--
ENSAPLG00000000774	KB744475.1	-	35816	36184	369	0	0	0	0	0	0	0	0	0	0	0	0	0	0	0	0	NA	NA	NA	NA	--	--	--	--	--	--	--	--	--	--
ENSAPLG00000000775	KB743046.1	+	322101	323000	900	1426	1493	1320	737	704	674	104.3028556	117.2278863	107.3600722	66.85627542	56.98099504	50.81556072	109.6302714	58.21761039	1338.530282	735.1491787	0.86454	6.29E-10	2.97E-09	UP	GO:0006812//GO:0051234//GO:0044763//GO:0008150//GO:0044699//GO:0034220//GO:0055085//GO:0006811//GO:0098655//GO:0044765//GO:0006810//GO:0051179//GO:1902578//GO:0009987	cation transport//establishment of localization//single-organism cellular process//biological_process//single-organism process//ion transmembrane transport//transmembrane transport//ion transport//cation transmembrane transport//single-organism transport//transport//localization//single-organism localization//cellular process	GO:0044425//GO:0016021//GO:0031224//GO:0005575//GO:0016020	membrane part//integral component of membrane//intrinsic component of membrane//cellular_component//membrane	GO:0022892//GO:0022891//GO:0003674//GO:0005215//GO:0008324//GO:0015075//GO:0022857	substrate-specific transporter activity//substrate-specific transmembrane transporter activity//molecular_function//transporter activity//cation transmembrane transporter activity//ion transmembrane transporter activity//transmembrane transporter activity	SLC30A1; solute carrier family 30 (zinc transporter), member 1; K14688 solute carrier family 30 (zinc transporter), member 1	http://www.genome.jp/dbget-bin/www_bget?apla:101790144	--	--
ENSAPLG00000000776	KB742870.1	+	237312	279743	1231	2042	2596	2458	7220	7646	6542	113.43748	154.8103434	151.8360515	497.4346652	470.019442	374.6032358	140.0279583	447.3524477	2246.896125	7428.938473	-1.7252	2.53E-37	4.58E-36	DOWN	--	--	--	--	--	--	--	--	--	--
ENSAPLG00000000777	KB744475.1	+	57354	58337	984	1	0	0	1	0	2	0.066899687	0	0	0.082970193	0	0.137915866	0.022299896	0.073628687	0.305661206	1.050895086	-1.7816	0.7213	0.84264	FALSE	--	--	--	--	--	--	--	--	--	--
ENSAPLG00000000778	KB743272.1	-	20390	20527	138	5	4	4	7	7	8	2.385119266	2.048304604	2.121740557	4.141294861	3.695037351	3.933600366	2.185054809	3.923310859	4.098167003	7.629803196	-0.89667	0.29535	0.41613	FALSE	--	--	--	--	--	--	--	--	--	--
ENSAPLG00000000779	KB756037.1	-	543	761	219	22	24	34	29	34	29	6.612988212	7.744274942	11.3643912	10.81112983	11.30927283	8.985313164	8.573884786	10.36857194	25.41210579	31.85316646	-0.32592	0.37797	0.51016	FALSE	GO:0008150//GO:0051234//GO:0051179//GO:0006810	biological_process//establishment of localization//localization//transport	GO:0016021//GO:0031224//GO:0044425//GO:0005575//GO:0016020	integral component of membrane//intrinsic component of membrane//membrane part//cellular_component//membrane	--	--	--	--	--	--
ENSAPLG00000000780	KB742810.1	+	1488394	1488492	99	0	2	1	0	0	0	0	1.427606239	0.739394437	0	0	0	0.722333559	0	0.958091146	0	Inf	0.51651	0.65734	FALSE	--	--	--	--	--	--	--	--	--	--
ENSAPLG00000000781	KB743379.1	-	895	1842	948	0	0	0	0	0	0	0	0	0	0	0	0	0	0	0	0	NA	NA	NA	NA	GO:0007600//GO:0050896//GO:0050906//GO:0007186//GO:0044707//GO:0023052//GO:0050789//GO:0009987//GO:0050877//GO:0007608//GO:0007165//GO:0009593//GO:0050911//GO:0007154//GO:0044700//GO:0044699//GO:0003008//GO:0065007//GO:0051606//GO:0007606//GO:0042221//GO:0032501//GO:0050794//GO:0051716//GO:0008150//GO:0044763//GO:0050907	sensory perception//response to stimulus//detection of stimulus involved in sensory perception//G-protein coupled receptor signaling pathway//single-multicellular organism process//signaling//regulation of biological process//cellular process//neurological system process//sensory perception of smell//signal transduction//detection of chemical stimulus//detection of chemical stimulus involved in s…	GO:0005575//GO:0044464//GO:0016020//GO:0005623//GO:0016021//GO:0031224//GO:0005886//GO:0071944//GO:0044425	cellular_component//cell part//membrane//cell//integral component of membrane//intrinsic component of membrane//plasma membrane//cell periphery//membrane part	GO:0004888//GO:0060089//GO:0004872//GO:0004984//GO:0004930//GO:0038023//GO:0004871//GO:0003674	transmembrane signaling receptor activity//molecular transducer activity//receptor activity//olfactory receptor activity//G-protein coupled receptor activity//signaling receptor activity//signal transducer activity//molecular_function	--	--	OR52R1	olfactory receptor family 52 subfamily R member 1 (gene/pseudogene) [Source:HGNC Symbol;Acc:HGNC:15235]
ENSAPLG00000000782	KB772351.1	+	3	122	120	0	0	0	0	0	0	0	0	0	0	0	0	0	0	0	0	NA	NA	NA	NA	--	--	--	--	--	--	--	--	--	--
ENSAPLG00000000783	KB742750.1	+	869718	869804	87	0	0	0	0	0	0	0	0	0	0	0	0	0	0	0	0	NA	NA	NA	NA	--	--	--	--	--	--	--	--	--	--
ENSAPLG00000000784	KB743057.1	+	96492	96620	129	10	0	2	0	2	1	5.103045872	0	1.134884484	0	1.129380187	0.5260047	2.079310119	0.551794962	3.710290739	1.001511709	1.8894	0.41833	0.55479	FALSE	--	--	--	--	--	--	--	--	--	--
ENSAPLG00000000785	KB742810.1	+	2028691	2028972	282	142	190	173	333	343	397	33.14808308	47.61218681	44.90641317	96.40783386	88.60227862	95.52581101	41.88889435	93.51197449	159.9160187	371.8560199	-1.2174	1.48E-12	8.59E-12	DOWN	--	--	--	--	--	--	--	--	--	--
ENSAPLG00000000786	KB787817.1	-	38	142	105	2	2	4	5	1	1	1.253891271	1.34602874	2.788573304	3.887746196	0.693762115	0.646234346	1.796164438	1.742580886	2.549931582	2.523477898	0.015045	1	1	FALSE	--	--	--	--	--	--	--	--	--	--
ENSAPLG00000000787	KB813811.1	+	335	520	186	56	62	52	37	43	24	19.81957171	23.55550295	20.46452989	16.24074621	16.84051585	8.755433072	21.27986818	13.94556504	53.68147921	36.09242338	0.57273	0.059303	0.10285	FALSE	GO:0044765//GO:1902578//GO:0051179//GO:0016192//GO:0006810//GO:0045056//GO:0008150//GO:0051234//GO:0044699	single-organism transport//single-organism localization//localization//vesicle-mediated transport//transport//transcytosis//biological_process//establishment of localization//single-organism process	GO:0005575//GO:0016020//GO:0098589//GO:0045121//GO:0044425//GO:0098805//GO:0016021//GO:0031224	cellular_component//membrane//membrane region//membrane raft//membrane part//whole membrane//integral component of membrane//intrinsic component of membrane	--	--	--	--	--	--
ENSAPLG00000000788	KB743836.1	-	37608	38696	1089	22	18	25	268	230	180	1.329884682	1.168041469	1.680441901	20.0920437	15.38508271	11.21563741	1.39278935	15.56425461	20.5767963	236.5867985	-3.5233	2.31E-16	1.71E-15	DOWN	GO:0044763//GO:0008150//GO:0051716//GO:0050794//GO:0065007//GO:0044699//GO:0044700//GO:0007154//GO:0007165//GO:0009987//GO:0023052//GO:0050789//GO:0007186//GO:0050896	single-organism cellular process//biological_process//cellular response to stimulus//regulation of cellular process//biological regulation//single-organism process//single organism signaling//cell communication//signal transduction//cellular process//signaling//regulation of biological process//G-protein coupled receptor signaling pathway//response to stimulus	GO:0044425//GO:0016021//GO:0031224//GO:0016020//GO:0005575	membrane part//integral component of membrane//intrinsic component of membrane//membrane//cellular_component	GO:0003674//GO:0004871//GO:0004930//GO:0038023//GO:0004872//GO:0060089//GO:0004888	molecular_function//signal transducer activity//G-protein coupled receptor activity//signaling receptor activity//receptor activity//molecular transducer activity//transmembrane signaling receptor activity	GPR182; G protein-coupled receptor 182; K04242 adrenomedullin receptor	http://www.genome.jp/dbget-bin/www_bget?apla:101793610	GPR182	G protein-coupled receptor 182 [Source:HGNC Symbol;Acc:HGNC:13708]
ENSAPLG00000000789	KB743685.1	-	99808	100476	669	51	58	63	36	58	63	5.018376501	6.126543368	6.893278178	4.39332754	6.315412975	6.389895661	6.012732682	5.699545392	54.48590233	53.9490491	0.014285	1	1	FALSE	--	--	--	--	--	--	--	--	CCDC127	coiled-coil domain containing 127 [Source:HGNC Symbol;Acc:HGNC:30520]
ENSAPLG00000000790	KB742424.1	-	14484	15473	990	0	0	0	0	1	0	0	0	0	0	0.07358083	0	0	0.024526943	0	0.330663571	#NAME?	0.97982	1	FALSE	GO:0051716//GO:0050794//GO:0044763//GO:0008150//GO:0065007//GO:0007218//GO:0044700//GO:0044699//GO:0007154//GO:0007165//GO:0009987//GO:0050789//GO:0023052//GO:0050896//GO:0007186	cellular response to stimulus//regulation of cellular process//single-organism cellular process//biological_process//biological regulation//neuropeptide signaling pathway//single organism signaling//single-organism process//cell communication//signal transduction//cellular process//regulation of biological process//signaling//response to stimulus//G-protein coupled receptor signaling pathway	GO:0044425//GO:0031224//GO:0016021//GO:0016020//GO:0005575	membrane part//intrinsic component of membrane//integral component of membrane//membrane//cellular_component	GO:0008528//GO:0003674//GO:0004871//GO:0004930//GO:0038023//GO:0004872//GO:0008188//GO:0004888//GO:0030594//GO:0060089//GO:0001653	G-protein coupled peptide receptor activity//molecular_function//signal transducer activity//G-protein coupled receptor activity//signaling receptor activity//receptor activity//neuropeptide receptor activity//transmembrane signaling receptor activity//neurotransmitter receptor activity//molecular transducer activity//peptide receptor activity	--	--	--	--
ENSAPLG00000000791	KB742750.1	+	1371719	1372981	1263	627	551	553	496	579	613	32.6800997	30.82917369	32.05037785	32.06236293	33.39451131	32.93339166	31.85321708	32.7967553	546.3016039	583.7682193	-0.095698	0.51742	0.6583	FALSE	--	--	--	--	--	--	--	--	C7orf25	chromosome 7 open reading frame 25 [Source:HGNC Symbol;Acc:HGNC:21703]
ENSAPLG00000000792	KB745404.1	-	279709	280104	396	176	138	149	153	179	232	29.257463	24.62620763	27.54244276	31.54375891	32.92742159	39.75320369	27.1420378	34.7414614	146.0518086	194.8020694	-0.41553	0.03285	0.060306	FALSE	GO:0044237//GO:0034645//GO:0006355//GO:0032774//GO:0019222//GO:0046483//GO:0009058//GO:0006366//GO:0050794//GO:0044260//GO:1903506//GO:0008150//GO:0044238//GO:0080090//GO:2001141//GO:0071704//GO:0010467//GO:0051252//GO:1901362//GO:0031326//GO:0097659//GO:0044249//GO:0008152//GO:0065007//GO:0090304//GO:0051171//GO:0006807//GO:1901360//GO:0006725//GO:0060255//GO:0010468//GO:0010556//GO:2000112//GO:…	cellular metabolic process//cellular macromolecule biosynthetic process//regulation of transcription, DNA-templated//RNA biosynthetic process//regulation of metabolic process//heterocycle metabolic process//biosynthetic process//transcription from RNA polymerase II promoter//regulation of cellular process//cellular macromolecule metabolic process//regulation of nucleic acid-templated transcriptio…	GO:0043227//GO:0044424//GO:0005622//GO:0005623//GO:0005634//GO:0043231//GO:0005575//GO:0044464//GO:0043229//GO:0043226	membrane-bounded organelle//intracellular part//intracellular//cell//nucleus//intracellular membrane-bounded organelle//cellular_component//cell part//intracellular organelle//organelle	GO:0000988//GO:0003712//GO:0005102//GO:0005488//GO:0003674//GO:0000989//GO:0005515	transcription factor activity, protein binding//transcription cofactor activity//receptor binding//binding//molecular_function//transcription factor activity, transcription factor binding//protein binding	--	--	--	--
ENSAPLG00000000793	KB745404.1	-	280912	281595	684	204	213	207	208	252	306	19.63329754	22.00579881	22.15264647	24.8270108	26.83763971	30.35600808	21.26391427	27.34021953	197.2389468	264.4930954	-0.42329	0.014356	0.028399	DOWN	GO:1901362//GO:0031326//GO:0097659//GO:0008152//GO:0065007//GO:0044249//GO:0010467//GO:0071704//GO:0051252//GO:0050794//GO:1903506//GO:0044260//GO:0008150//GO:0080090//GO:2001141//GO:0044238//GO:0006355//GO:0044237//GO:0034645//GO:0032774//GO:0006366//GO:0009058//GO:0046483//GO:0019222//GO:0006139//GO:1901576//GO:0031323//GO:0050789//GO:0043170//GO:0034654//GO:0016070//GO:0009987//GO:0018130//GO:…	organic cyclic compound biosynthetic process//regulation of cellular biosynthetic process//nucleic acid-templated transcription//metabolic process//biological regulation//cellular biosynthetic process//gene expression//organic substance metabolic process//regulation of RNA metabolic process//regulation of cellular process//regulation of nucleic acid-templated transcription//cellular macromolecule…	GO:0044424//GO:0043227//GO:0005622//GO:0005623//GO:0043226//GO:0043229//GO:0005575//GO:0044464//GO:0005634//GO:0043231	intracellular part//membrane-bounded organelle//intracellular//cell//organelle//intracellular organelle//cellular_component//cell part//nucleus//intracellular membrane-bounded organelle	GO:0005488//GO:0003674//GO:0000989//GO:0005102//GO:0000988//GO:0003712//GO:0005515	binding//molecular_function//transcription factor activity, transcription factor binding//receptor binding//transcription factor activity, protein binding//transcription cofactor activity//protein binding	NRIP1; nuclear receptor interacting protein 1; K17965 nuclear receptor-interacting protein 1	http://www.genome.jp/dbget-bin/www_bget?apla:101794712	--	--
ENSAPLG00000000794	KB743307.1	-	195108	195977	870	0	0	0	0	0	0	0	0	0	0	0	0	0	0	0	0	NA	NA	NA	NA	--	--	--	--	--	--	--	--	ANKRD9	ankyrin repeat domain 9 [Source:HGNC Symbol;Acc:HGNC:20096]
ENSAPLG00000000795	KB742424.1	+	33861	34130	270	2	1	0	1	0	0	0.487624383	0.261727811	0	0.30238026	0	0	0.249784065	0.10079342	0.926948313	0.370525952	1.3229	0.81154	0.90957	FALSE	--	--	--	--	--	--	--	--	--	--
ENSAPLG00000000796	KB742699.1	-	135726	136142	300	357	343	354	64	63	62	78.33685718	80.79537511	86.37605808	17.41710296	15.29745463	14.0232853	81.83609679	15.57928097	333.0818617	65.63690904	2.3433	8.98E-33	1.39E-31	UP	GO:0045600//GO:0008217//GO:2000112//GO:0014003//GO:0021988//GO:0060411//GO:0009416//GO:0001503//GO:0033554//GO:0010556//GO:0010721//GO:0051100//GO:0000902//GO:0010468//GO:0048667//GO:0060255//GO:0000904//GO:0006725//GO:0048598//GO:0002573//GO:0048661//GO:1901360//GO:0051241//GO:0002761//GO:0044772//GO:0010001//GO:0007346//GO:0007050//GO:0035295//GO:0008284//GO:1903708//GO:0048856//GO:0030182//GO:…	positive regulation of fat cell differentiation//regulation of blood pressure//regulation of cellular macromolecule biosynthetic process//oligodendrocyte development//olfactory lobe development//cardiac septum morphogenesis//response to light stimulus//ossification//cellular response to stress//regulation of macromolecule biosynthetic process//negative regulation of cell development//negative reg…	GO:0070013//GO:0005654//GO:0005737//GO:0043231//GO:0043234//GO:0043233//GO:0005634//GO:0044446//GO:0043226//GO:0043229//GO:0043232//GO:0044464//GO:0005829//GO:0005813//GO:0044428//GO:0044422//GO:0005575//GO:0005856//GO:0031981//GO:0031974//GO:0032991//GO:0015630//GO:0044444//GO:0005815//GO:0044430//GO:0043228//GO:0005623//GO:0005622//GO:0044424//GO:0043227	intracellular organelle lumen//nucleoplasm//cytoplasm//intracellular membrane-bounded organelle//protein complex//organelle lumen//nucleus//intracellular organelle part//organelle//intracellular organelle//intracellular non-membrane-bounded organelle//cell part//cytosol//centrosome//nuclear part//organelle part//cellular_component//cytoskeleton//nuclear lumen//membrane-enclosed lumen//macromolecu…	GO:0046983//GO:0005515//GO:0003674//GO:0005488//GO:0044325	protein dimerization activity//protein binding//molecular_function//binding//ion channel binding	ID2; inhibitor of DNA binding 2, dominant negative helix-loop-helix protein; K17693 DNA-binding protein inhibitor ID2	http://www.genome.jp/dbget-bin/www_bget?apla:101800033	ID2	inhibitor of DNA binding 2, HLH protein [Source:HGNC Symbol;Acc:HGNC:5361]
ENSAPLG00000000797	KB742750.1	+	2537553	2537756	204	35	37	33	27	29	33	11.29424123	12.81696484	11.84118443	10.80564752	10.3554198	10.97648043	11.98413017	10.71251592	33.16199885	30.81953497	0.10569	0.7921	0.89303	FALSE	--	--	--	--	--	--	--	--	--	--
ENSAPLG00000000798	KB756409.1	-	74	358	285	2	2	12	2	1	2	0.461959942	0.495905325	3.082107336	0.572931018	0.255596569	0.476172676	1.346657534	0.434900088	5.164646314	1.752084609	1.5596	0.36459	0.49632	FALSE	--	--	--	--	GO:0046983//GO:0005515//GO:0003674//GO:0005488	protein dimerization activity//protein binding//molecular_function//binding	--	--	--	--
ENSAPLG00000000799	KB742424.1	+	255123	255479	357	0	0	0	0	0	0	0	0	0	0	0	0	0	0	0	0	NA	NA	NA	NA	--	--	--	--	--	--	--	--	--	--
ENSAPLG00000000800	KB743205.1	+	42183	89500	2265	20	23	10	6	5	7	0.581274099	0.717584858	0.323179025	0.216271974	0.160805788	0.209705185	0.540679328	0.195594316	16.64101328	6.257765535	1.411	0.016341	0.031974	UP	--	--	GO:0005575//GO:0016020//GO:0031224//GO:0016021//GO:0044425	cellular_component//membrane//intrinsic component of membrane//integral component of membrane//membrane part	--	--	chromosome unknown open reading frame, human C14orf37	http://www.genome.jp/dbget-bin/www_bget?apla:101794492	C14orf37	chromosome 14 open reading frame 37 [Source:HGNC Symbol;Acc:HGNC:19846]
ENSAPLG00000000801	KB743915.1	+	256641	256823	183	0	0	0	0	0	0	0	0	0	0	0	0	0	0	0	0	NA	NA	NA	NA	--	--	--	--	--	--	--	--	--	--
ENSAPLG00000000802	KB742415.1	+	4893	5873	981	0	0	0	0	0	0	0	0	0	0	0	0	0	0	0	0	NA	NA	NA	NA	GO:0007165//GO:0009593//GO:0050877//GO:0007608//GO:0007154//GO:0050911//GO:0050906//GO:0007186//GO:0007600//GO:0050896//GO:0023052//GO:0050789//GO:0009987//GO:0044707//GO:0032501//GO:0051606//GO:0042221//GO:0007606//GO:0008150//GO:0044763//GO:0050907//GO:0050794//GO:0051716//GO:0044699//GO:0044700//GO:0065007//GO:0003008	signal transduction//detection of chemical stimulus//neurological system process//sensory perception of smell//cell communication//detection of chemical stimulus involved in sensory perception of smell//detection of stimulus involved in sensory perception//G-protein coupled receptor signaling pathway//sensory perception//response to stimulus//signaling//regulation of biological process//cellular …	GO:0044464//GO:0005575//GO:0016020//GO:0044425//GO:0005623//GO:0005886//GO:0016021//GO:0031224//GO:0071944	cell part//cellular_component//membrane//membrane part//cell//plasma membrane//integral component of membrane//intrinsic component of membrane//cell periphery	GO:0004930//GO:0038023//GO:0004871//GO:0060089//GO:0004888//GO:0004984//GO:0004872//GO:0003674	G-protein coupled receptor activity//signaling receptor activity//signal transducer activity//molecular transducer activity//transmembrane signaling receptor activity//olfactory receptor activity//receptor activity//molecular_function	--	--	--	--
ENSAPLG00000000803	KB742711.1	+	564116	564316	201	0	0	0	0	0	0	0	0	0	0	0	0	0	0	0	0	NA	NA	NA	NA	--	--	--	--	--	--	--	--	--	--
ENSAPLG00000000804	KB805492.1	-	98	352	255	0	0	0	0	0	0	0	0	0	0	0	0	0	0	0	0	NA	NA	NA	NA	GO:0008064//GO:0032271//GO:0010639//GO:0032272//GO:0030837//GO:0051494//GO:0051493//GO:0030042//GO:0022411//GO:0043624//GO:0048519//GO:0050789//GO:0071840//GO:0043241//GO:0030029//GO:0009987//GO:0022607//GO:0030041//GO:0032956//GO:0030832//GO:0065008//GO:0033043//GO:0051128//GO:0030834//GO:0032984//GO:0006461//GO:0071822//GO:0008154//GO:0044087//GO:0048523//GO:0065003//GO:0043933//GO:0051694//GO:…	regulation of actin polymerization or depolymerization//regulation of protein polymerization//negative regulation of organelle organization//negative regulation of protein polymerization//negative regulation of actin filament polymerization//negative regulation of cytoskeleton organization//regulation of cytoskeleton organization//actin filament depolymerization//cellular component disassembly//c…	--	--	GO:0003779//GO:0008092//GO:0005515//GO:0003785//GO:0005488//GO:0003674//GO:0005523	actin binding//cytoskeletal protein binding//protein binding//actin monomer binding//binding//molecular_function//tropomyosin binding	--	--	--	--
ENSAPLG00000000805	KB742711.1	+	943810	944520	711	4	5	1	6	9	10	0.370347633	0.496951539	0.102953656	0.68896768	0.922088887	0.954354519	0.323417609	0.855137029	3.127613675	8.60097352	-1.4594	0.084143	0.14042	FALSE	--	--	GO:0031225//GO:0005623//GO:0044421//GO:0005886//GO:0031224//GO:0071944//GO:0044425//GO:0005575//GO:0044464//GO:0016020//GO:0031012//GO:0005576//GO:0005578	anchored component of membrane//cell//extracellular region part//plasma membrane//intrinsic component of membrane//cell periphery//membrane part//cellular_component//cell part//membrane//extracellular matrix//extracellular region//proteinaceous extracellular matrix	GO:0005488//GO:0043394//GO:0003674//GO:0043167//GO:0001948//GO:0043395//GO:1901681//GO:0005515//GO:0043168//GO:0097367	binding//proteoglycan binding//molecular_function//ion binding//glycoprotein binding//heparan sulfate proteoglycan binding//sulfur compound binding//protein binding//anion binding//carbohydrate derivative binding	--	--	--	--
ENSAPLG00000000806	KB742633.1	-	398913	421944	3885	1382	1127	1090	1107	1397	1236	23.41726672	20.49965392	20.53746555	23.26343264	26.19420742	21.58772031	21.48479539	23.68178679	1134.38906	1292.577362	-0.18834	0.17146	0.26248	FALSE	GO:0065007//GO:0008152//GO:0044699//GO:0071704//GO:1901135//GO:0010467//GO:0044238//GO:0007623//GO:0008150//GO:0019222//GO:0032501//GO:0009058//GO:1901137//GO:0043170//GO:0050789//GO:1901576//GO:0044707//GO:0048511//GO:0032922//GO:0010468//GO:0060255//GO:0005975	biological regulation//metabolic process//single-organism process//organic substance metabolic process//carbohydrate derivative metabolic process//gene expression//primary metabolic process//circadian rhythm//biological_process//regulation of metabolic process//multicellular organismal process//biosynthetic process//carbohydrate derivative biosynthetic process//macromolecule metabolic process//re…	GO:0031982//GO:0043230//GO:0070062//GO:0044421//GO:0043227//GO:1903561//GO:0005576//GO:0043226//GO:0031988//GO:0005575//GO:0065010	vesicle//extracellular organelle//extracellular exosome//extracellular region part//membrane-bounded organelle//extracellular vesicle//extracellular region//organelle//membrane-bounded vesicle//cellular_component//extracellular membrane-bounded organelle	GO:0003674//GO:0005488//GO:0016769//GO:0030246//GO:0003824//GO:0070548//GO:0016740//GO:0004360//GO:0008483	molecular_function//binding//transferase activity, transferring nitrogenous groups//carbohydrate binding//catalytic activity//L-glutamine aminotransferase activity//transferase activity//glutamine-fructose-6-phosphate transaminase (isomerizing) activity//transaminase activity	--	--	GFPT1	glutamine--fructose-6-phosphate transaminase 1 [Source:HGNC Symbol;Acc:HGNC:4241]
ENSAPLG00000000807	KB747143.1	-	7121	7201	81	110	122	109	74	101	87	89.3978036	106.4359763	98.50376994	74.58713072	90.83144727	72.88087344	98.11251661	79.43315048	107.7545809	90.41199843	0.25316	0.27409	0.39148	FALSE	--	--	--	--	--	--	--	--	--	--
ENSAPLG00000000808	KB743644.1	-	241703	241873	171	1641	1424	1068	2145	2212	1771	631.7302208	588.4743193	457.1792548	1024.114195	942.2993498	702.7515074	559.1279316	889.7216842	1300.10574	2128.672854	-0.71133	0.00013417	0.00036811	DOWN	--	--	--	--	--	--	--	--	--	--
ENSAPLG00000000809	KB742711.1	-	1693456	1694292	837	1	0	0	0	0	0	0.078649094	0	0	0	0	0	0.026216365	0	0.305661206	0	Inf	1	1	FALSE	GO:0007154//GO:0007165//GO:0009987//GO:0050789//GO:0023052//GO:0007186//GO:0050896//GO:0044763//GO:0008150//GO:0051716//GO:0050794//GO:0065007//GO:0044699//GO:0044700	cell communication//signal transduction//cellular process//regulation of biological process//signaling//G-protein coupled receptor signaling pathway//response to stimulus//single-organism cellular process//biological_process//cellular response to stimulus//regulation of cellular process//biological regulation//single-organism process//single organism signaling	GO:0016020//GO:0005575//GO:0044425//GO:0031224//GO:0016021	membrane//cellular_component//membrane part//intrinsic component of membrane//integral component of membrane	GO:0004871//GO:0004930//GO:0038023//GO:0004872//GO:0060089//GO:0004888//GO:0003674	signal transducer activity//G-protein coupled receptor activity//signaling receptor activity//receptor activity//molecular transducer activity//transmembrane signaling receptor activity//molecular_function	--	--	--	--
ENSAPLG00000000810	KB742907.1	-	1291598	1292143	546	0	0	0	0	0	0	0	0	0	0	0	0	0	0	0	0	NA	NA	NA	NA	--	--	--	--	--	--	--	--	--	--
ENSAPLG00000000811	KB742424.1	+	1225951	1226232	282	0	0	0	0	0	0	0	0	0	0	0	0	0	0	0	0	NA	NA	NA	NA	--	--	--	--	--	--	--	--	--	--
ENSAPLG00000000812	KB742944.1	-	57459	57578	120	3	4	0	0	2	0	1.645732294	2.355550295	0	0	1.214083701	0	1.333760863	0.404694567	2.179487226	0.661327141	1.7206	0.4464	0.58468	FALSE	--	--	--	--	--	--	--	--	--	--
ENSAPLG00000000813	KB742711.1	+	1722674	1723420	747	0	0	0	0	0	0	0	0	0	0	0	0	0	0	0	0	NA	NA	NA	NA	--	--	--	--	--	--	--	--	--	--
ENSAPLG00000000814	KB743644.1	-	389536	390660	1125	123	153	141	7	11	15	7.197335897	9.610645203	9.174406169	0.507998836	0.712262438	0.904728084	8.660795756	0.708329786	131.9714385	11.33374945	3.5415	1.05E-30	1.53E-29	UP	GO:0044767//GO:1901576//GO:0043170//GO:0043413//GO:0009987//GO:0044710//GO:1901137//GO:0044707//GO:0070085//GO:0009059//GO:0048731//GO:0032502//GO:0005975//GO:0048856//GO:0006464//GO:0006486//GO:0007399//GO:0007275//GO:0036211//GO:0009100//GO:0008152//GO:0044249//GO:0044699//GO:1901135//GO:0071704//GO:0008150//GO:0044267//GO:0044238//GO:0044763//GO:0044723//GO:0009101//GO:0043412//GO:0007417//GO:…	single-organism developmental process//organic substance biosynthetic process//macromolecule metabolic process//macromolecule glycosylation//cellular process//single-organism metabolic process//carbohydrate derivative biosynthetic process//single-multicellular organism process//glycosylation//macromolecule biosynthetic process//system development//developmental process//carbohydrate metabolic pro…	GO:0043226//GO:0043229//GO:0044446//GO:0016020//GO:0044464//GO:0005575//GO:0044422//GO:0043231//GO:0005737//GO:0044431//GO:0031090//GO:0044444//GO:0031224//GO:0016021//GO:0005794//GO:0005623//GO:0000139//GO:0044424//GO:0043227//GO:0012505//GO:0005622//GO:0044425//GO:0098588	organelle//intracellular organelle//intracellular organelle part//membrane//cell part//cellular_component//organelle part//intracellular membrane-bounded organelle//cytoplasm//Golgi apparatus part//organelle membrane//cytoplasmic part//intrinsic component of membrane//integral component of membrane//Golgi apparatus//cell//Golgi membrane//intracellular part//membrane-bounded organelle//endomembran…	GO:0008375//GO:0008194//GO:0008457//GO:0016758//GO:0003674//GO:0008378//GO:0016740//GO:0016757//GO:0003824	acetylglucosaminyltransferase activity//UDP-glycosyltransferase activity//beta-galactosyl-N-acetylglucosaminylgalactosylglucosyl-ceramide beta-1,3-acetylglucosaminyltransferase activity//transferase activity, transferring hexosyl groups//molecular_function//galactosyltransferase activity//transferase activity//transferase activity, transferring glycosyl groups//catalytic activity	B3GNT5; UDP-GlcNAc:betaGal beta-1,3-N-acetylglucosaminyltransferase 5; K03766 beta-1,3-N-acetylglucosaminyltransferase 5 [EC:2.4.1.206]	http://www.genome.jp/dbget-bin/www_bget?apla:101791474	B3GNT5	UDP-GlcNAc:betaGal beta-1,3-N-acetylglucosaminyltransferase 5 [Source:HGNC Symbol;Acc:HGNC:15684]
ENSAPLG00000000815	KB742944.1	-	65511	65720	210	0	0	0	0	0	0	0	0	0	0	0	0	0	0	0	0	NA	NA	NA	NA	GO:0044763//GO:0008150//GO:0050794//GO:0044699//GO:0042981//GO:0043067//GO:0016265//GO:0065007//GO:0006915//GO:0008219//GO:0009987//GO:0050789//GO:0012501//GO:0010941	single-organism cellular process//biological_process//regulation of cellular process//single-organism process//regulation of apoptotic process//regulation of programmed cell death//death//biological regulation//apoptotic process//cell death//cellular process//regulation of biological process//programmed cell death//regulation of cell death	--	--	--	--	--	--	--	--
ENSAPLG00000000816	KB742711.1	-	2051466	2051663	198	0	0	0	0	0	0	0	0	0	0	0	0	0	0	0	0	NA	NA	NA	NA	--	--	--	--	--	--	--	--	--	--
ENSAPLG00000000817	KB742944.1	-	96962	97936	975	0	0	0	17	38	26	0	0	0	1.423513223	2.83908804	1.809456168	0	2.024019143	0	27.70895562	#NAME?	3.38E-12	1.91E-11	DOWN	GO:0044699//GO:0044700//GO:0065007//GO:0003008//GO:0032501//GO:0051606//GO:0042221//GO:0007606//GO:0008150//GO:0044763//GO:0050907//GO:0050794//GO:0051716//GO:0050906//GO:0007186//GO:0007600//GO:0050896//GO:0050789//GO:0023052//GO:0009987//GO:0044707//GO:0007165//GO:0009593//GO:0050877//GO:0007608//GO:0007154//GO:0050911	single-organism process//single organism signaling//biological regulation//system process//multicellular organismal process//detection of stimulus//response to chemical//sensory perception of chemical stimulus//biological_process//single-organism cellular process//detection of chemical stimulus involved in sensory perception//regulation of cellular process//cellular response to stimulus//detectio…	GO:0005623//GO:0005886//GO:0031224//GO:0016021//GO:0071944//GO:0044425//GO:0044464//GO:0005575//GO:0016020	cell//plasma membrane//intrinsic component of membrane//integral component of membrane//cell periphery//membrane part//cell part//cellular_component//membrane	GO:0003674//GO:0060089//GO:0004888//GO:0004984//GO:0004872//GO:0004930//GO:0038023//GO:0004871	molecular_function//molecular transducer activity//transmembrane signaling receptor activity//olfactory receptor activity//receptor activity//G-protein coupled receptor activity//signaling receptor activity//signal transducer activity	olfactory receptor 14C36-like; K04257 olfactory receptor	http://www.genome.jp/dbget-bin/www_bget?apla:101794371	--	--
ENSAPLG00000000818	KB742907.1	-	1295357	1296241	885	1	0	0	0	0	0	0.074383381	0	0	0	0	0	0.02479446	0	0.305661206	0	Inf	1	1	FALSE	--	--	--	--	--	--	--	--	--	--
ENSAPLG00000000819	KB744421.1	-	139957	140283	327	0	0	0	0	0	0	0	0	0	0	0	0	0	0	0	0	NA	NA	NA	NA	--	--	--	--	--	--	--	--	--	--
ENSAPLG00000000820	KB742944.1	+	123509	124582	1074	0	0	0	8	12	11	0	0	0	0.60813907	0.813910861	0.69497269	0	0.705674207	0	10.6742007	#NAME?	5.07E-06	1.64E-05	DOWN	GO:0044700//GO:0044699//GO:0003008//GO:0065007//GO:0007606//GO:0042221//GO:0051606//GO:0032501//GO:0051716//GO:0050794//GO:0044763//GO:0050907//GO:0008150//GO:0050896//GO:0007600//GO:0007186//GO:0050906//GO:0044707//GO:0009987//GO:0050789//GO:0023052//GO:0050877//GO:0007608//GO:0007165//GO:0009593//GO:0050911//GO:0007154	single organism signaling//single-organism process//system process//biological regulation//sensory perception of chemical stimulus//response to chemical//detection of stimulus//multicellular organismal process//cellular response to stimulus//regulation of cellular process//single-organism cellular process//detection of chemical stimulus involved in sensory perception//biological_process//response…	GO:0005623//GO:0071944//GO:0031224//GO:0016021//GO:0005886//GO:0044425//GO:0005575//GO:0044464//GO:0016020	cell//cell periphery//intrinsic component of membrane//integral component of membrane//plasma membrane//membrane part//cellular_component//cell part//membrane	GO:0003674//GO:0004888//GO:0060089//GO:0004872//GO:0004984//GO:0038023//GO:0004930//GO:0004871	molecular_function//transmembrane signaling receptor activity//molecular transducer activity//receptor activity//olfactory receptor activity//signaling receptor activity//G-protein coupled receptor activity//signal transducer activity	olfactory receptor 14J1-like; K04257 olfactory receptor	http://www.genome.jp/dbget-bin/www_bget?apla:101794937	--	--
ENSAPLG00000000821	KB753145.1	-	2	274	273	17	19	12	102	84	70	4.099259925	4.918181934	3.217584581	30.50385477	22.41385294	17.398617	4.078342147	23.43877491	15.11520473	89.38230674	-2.564	4.34E-11	2.26E-10	DOWN	--	--	GO:0031224//GO:0016021//GO:0044425//GO:0005575//GO:0016020	intrinsic component of membrane//integral component of membrane//membrane part//cellular_component//membrane	--	--	--	--	--	--
ENSAPLG00000000822	KB745753.1	+	1901	2026	126	101	83	73	154	123	155	52.76792433	46.55016059	42.40955233	99.7854857	71.11061678	83.47193633	47.24254575	84.78934627	80.92800358	150.4612237	-0.89468	3.72E-05	0.00010926	DOWN	--	--	--	--	--	--	--	--	--	--
ENSAPLG00000000823	KB743379.1	-	7956	8912	957	0	1	0	0	0	0	0	0.073841702	0	0	0	0	0.024613901	0	0.315625902	0	Inf	1	1	FALSE	GO:0050714//GO:0051716//GO:0043401//GO:0070542//GO:0071495//GO:0050794//GO:0033993//GO:0051049//GO:0044763//GO:0050907//GO:0051234//GO:1903522//GO:0098801//GO:1901701//GO:0008150//GO:1903532//GO:0003073//GO:0007606//GO:0032870//GO:0044060//GO:0051239//GO:0051240//GO:0042221//GO:0051047//GO:0051606//GO:0032501//GO:0050886//GO:0048518//GO:0071702//GO:0051050//GO:0003008//GO:0051046//GO:0001101//GO:…	positive regulation of protein secretion//cellular response to stimulus//steroid hormone mediated signaling pathway//response to fatty acid//cellular response to endogenous stimulus//regulation of cellular process//response to lipid//regulation of transport//single-organism cellular process//detection of chemical stimulus involved in sensory perception//establishment of localization//regulation o…	GO:0044425//GO:0071944//GO:0031224//GO:0016021//GO:0005886//GO:0005623//GO:0016020//GO:0005575//GO:0044464	membrane part//cell periphery//intrinsic component of membrane//integral component of membrane//plasma membrane//cell//membrane//cellular_component//cell part	GO:0003674//GO:0003707//GO:0004871//GO:0004930//GO:0038023//GO:0004872//GO:0004984//GO:0004888//GO:0060089	molecular_function//steroid hormone receptor activity//signal transducer activity//G-protein coupled receptor activity//signaling receptor activity//receptor activity//olfactory receptor activity//transmembrane signaling receptor activity//molecular transducer activity	--	--	OR51E2	olfactory receptor family 51 subfamily E member 2 [Source:HGNC Symbol;Acc:HGNC:15195]
ENSAPLG00000000824	KB742944.1	-	131268	132227	960	0	0	0	8	16	10	0	0	0	0.680355584	1.214083701	0.706818816	0	0.867086034	0	11.65667042	#NAME?	1.56E-06	5.34E-06	DOWN	GO:0009593//GO:0007165//GO:0007608//GO:0050877//GO:0007154//GO:0050911//GO:0050906//GO:0007186//GO:0050896//GO:0007600//GO:0009987//GO:0050789//GO:0023052//GO:0044707//GO:0032501//GO:0042221//GO:0007606//GO:0051606//GO:0050907//GO:0044763//GO:0008150//GO:0051716//GO:0050794//GO:0044699//GO:0044700//GO:0065007//GO:0003008	detection of chemical stimulus//signal transduction//sensory perception of smell//neurological system process//cell communication//detection of chemical stimulus involved in sensory perception of smell//detection of stimulus involved in sensory perception//G-protein coupled receptor signaling pathway//response to stimulus//sensory perception//cellular process//regulation of biological process//si…	GO:0044464//GO:0005575//GO:0016020//GO:0044425//GO:0005623//GO:0071944//GO:0005886//GO:0031224//GO:0016021	cell part//cellular_component//membrane//membrane part//cell//cell periphery//plasma membrane//intrinsic component of membrane//integral component of membrane	GO:0004930//GO:0038023//GO:0004871//GO:0060089//GO:0004888//GO:0004984//GO:0004872//GO:0003674	G-protein coupled receptor activity//signaling receptor activity//signal transducer activity//molecular transducer activity//transmembrane signaling receptor activity//olfactory receptor activity//receptor activity//molecular_function	olfactory receptor 14C36-like; K04257 olfactory receptor	http://www.genome.jp/dbget-bin/www_bget?apla:101795136	--	--
ENSAPLG00000000825	KB744088.1	+	1041665	1041775	111	0	0	0	0	0	0	0	0	0	0	0	0	0	0	0	0	NA	NA	NA	NA	--	--	--	--	--	--	--	--	--	--
ENSAPLG00000000826	KB742944.1	+	142180	143091	912	0	0	0	0	0	2	0	0	0	0	0	0.148803961	0	0.04960132	0	0.680369134	#NAME?	0.66938	0.79759	FALSE	GO:0007608//GO:0050877//GO:0009593//GO:0007165//GO:0050911//GO:0007154//GO:0050896//GO:0007600//GO:0007186//GO:0050906//GO:0044707//GO:0009987//GO:0050789//GO:0023052//GO:0042221//GO:0007606//GO:0051606//GO:0032501//GO:0051716//GO:0050794//GO:0044763//GO:0050907//GO:0008150//GO:0044700//GO:0044699//GO:0003008//GO:0065007	sensory perception of smell//neurological system process//detection of chemical stimulus//signal transduction//detection of chemical stimulus involved in sensory perception of smell//cell communication//response to stimulus//sensory perception//G-protein coupled receptor signaling pathway//detection of stimulus involved in sensory perception//single-multicellular organism process//cellular proces…	GO:0005575//GO:0044464//GO:0016020//GO:0044425//GO:0005623//GO:0071944//GO:0005886//GO:0031224//GO:0016021	cellular_component//cell part//membrane//membrane part//cell//cell periphery//plasma membrane//intrinsic component of membrane//integral component of membrane	GO:0038023//GO:0004930//GO:0004871//GO:0004888//GO:0060089//GO:0004872//GO:0004984//GO:0003674	signaling receptor activity//G-protein coupled receptor activity//signal transducer activity//transmembrane signaling receptor activity//molecular transducer activity//receptor activity//olfactory receptor activity//molecular_function	--	--	--	--
ENSAPLG00000000827	KB744198.1	-	186245	186394	150	122	125	115	83	86	92	53.54115729	58.88875737	56.12003774	45.1756108	41.76447932	41.61749187	56.18331746	42.85252733	114.3304291	90.48770127	0.33742	0.12753	0.20265	FALSE	--	--	--	--	GO:1901363//GO:0003677//GO:0003676//GO:0097159//GO:0003674//GO:0005488	heterocyclic compound binding//DNA binding//nucleic acid binding//organic cyclic compound binding//molecular_function//binding	--	--	--	--
ENSAPLG00000000828	KB743644.1	-	1012990	1013871	882	0	1	1	0	0	1	0	0.080120758	0.082993253	0	0	0.07693266	0.054371337	0.02564422	0.642465244	0.340184567	0.9173	1	1	FALSE	GO:0001711//GO:0009790//GO:0009893//GO:0048732//GO:0060828//GO:0008152//GO:0043410//GO:0022402//GO:0065007//GO:0006468//GO:0001714//GO:0007420//GO:0044249//GO:0030900//GO:0060795//GO:1901362//GO:0016055//GO:0010604//GO:1902680//GO:0007423//GO:0031326//GO:0097659//GO:0043067//GO:0006950//GO:0050680//GO:0048839//GO:0035987//GO:0051252//GO:0010557//GO:0016265//GO:0048513//GO:0044699//GO:0042981//GO:…	endodermal cell fate commitment//embryo development//positive regulation of metabolic process//gland development//regulation of canonical Wnt signaling pathway//metabolic process//positive regulation of MAPK cascade//cell cycle process//biological regulation//protein phosphorylation//endodermal cell fate specification//brain development//cellular biosynthetic process//forebrain development//cell …	GO:0044444//GO:0005623//GO:0043227//GO:0044424//GO:0005622//GO:0031974//GO:0031981//GO:0043226//GO:0043229//GO:0044446//GO:0005829//GO:0044464//GO:0005575//GO:0044428//GO:0044422//GO:0070013//GO:0005654//GO:0043231//GO:0005737//GO:0005634//GO:0043233	cytoplasmic part//cell//membrane-bounded organelle//intracellular part//intracellular//membrane-enclosed lumen//nuclear lumen//organelle//intracellular organelle//intracellular organelle part//cytosol//cell part//cellular_component//nuclear part//organelle part//intracellular organelle lumen//nucleoplasm//intracellular membrane-bounded organelle//cytoplasm//nucleus//organelle lumen	GO:0003674//GO:0001067//GO:0043565//GO:0005488//GO:0044212//GO:0001071//GO:0003723//GO:0003677//GO:1901363//GO:0003700//GO:0000975//GO:0035198//GO:0003676//GO:0097159	molecular_function//regulatory region nucleic acid binding//sequence-specific DNA binding//binding//transcription regulatory region DNA binding//nucleic acid binding transcription factor activity//RNA binding//DNA binding//heterocyclic compound binding//transcription factor activity, sequence-specific DNA binding//regulatory region DNA binding//miRNA binding//nucleic acid binding//organic cyclic …	--	--	SOX2	SRY-box 2 [Source:HGNC Symbol;Acc:HGNC:11195]
ENSAPLG00000000829	KB744088.1	+	1206565	1207998	1434	0	0	2	0	0	1	0	0	0.102092119	0	0	0.047318414	0.034030706	0.015772805	0.653678683	0.340184567	0.94226	1	1	FALSE	GO:0016043//GO:1902259//GO:0043266//GO:0034220//GO:0022898//GO:0032879//GO:0065007//GO:1901016//GO:0006811//GO:0044085//GO:0055085//GO:0015672//GO:0065003//GO:0043933//GO:0065009//GO:0051259//GO:0044699//GO:0050794//GO:0051049//GO:0051234//GO:0044763//GO:0070271//GO:0043269//GO:0008150//GO:0006812//GO:0098662//GO:0032412//GO:1904062//GO:0032409//GO:0071804//GO:0030001//GO:0071840//GO:0009987//GO:…	cellular component organization//regulation of delayed rectifier potassium channel activity//regulation of potassium ion transport//ion transmembrane transport//regulation of transmembrane transporter activity//regulation of localization//biological regulation//regulation of potassium ion transmembrane transporter activity//ion transport//cellular component biogenesis//transmembrane transport//mo…	GO:0071944//GO:0005886//GO:0016021//GO:0098797//GO:0031224//GO:0044444//GO:1990351//GO:0005622//GO:0034703//GO:0044424//GO:0005887//GO:0005623//GO:0048471//GO:0044425//GO:0098796//GO:0032991//GO:1902495//GO:0016020//GO:0031226//GO:0005575//GO:0044464//GO:0008076//GO:0043234//GO:0034705//GO:0044459//GO:0034702//GO:0005737	cell periphery//plasma membrane//integral component of membrane//plasma membrane protein complex//intrinsic component of membrane//cytoplasmic part//transporter complex//intracellular//cation channel complex//intracellular part//integral component of plasma membrane//cell//perinuclear region of cytoplasm//membrane part//membrane protein complex//macromolecular complex//transmembrane transporter c…	GO:0003674//GO:0022890//GO:0022838//GO:0005244//GO:0015267//GO:0005249//GO:0022892//GO:0022891//GO:0015079//GO:0046873//GO:0022843//GO:0015075//GO:0022857//GO:0022803//GO:0022832//GO:0022836//GO:0005267//GO:0005215//GO:0008324//GO:0005216//GO:0015077//GO:0005261	molecular_function//inorganic cation transmembrane transporter activity//substrate-specific channel activity//voltage-gated ion channel activity//channel activity//voltage-gated potassium channel activity//substrate-specific transporter activity//substrate-specific transmembrane transporter activity//potassium ion transmembrane transporter activity//metal ion transmembrane transporter activity//v…	--	--	KCNS2	potassium voltage-gated channel modifier subfamily S member 2 [Source:HGNC Symbol;Acc:HGNC:6301]
ENSAPLG00000000830	KB744198.1	+	214556	215179	624	2253	2534	2602	32	34	37	237.6817216	286.9694446	305.2348206	4.186803596	3.969119792	4.023430182	276.6286623	4.059784523	2338.886699	35.68622085	6.0343	1.08E-147	2.25E-145	UP	GO:0071346//GO:0018193//GO:0001816//GO:0010648//GO:1900077//GO:0042325//GO:0070201//GO:1903530//GO:0080134//GO:1901699//GO:0031324//GO:0043085//GO:0007165//GO:0060330//GO:0042512//GO:0043549//GO:0046627//GO:0007259//GO:0010562//GO:0031399//GO:0034341//GO:1901652//GO:0018212//GO:0036211//GO:0048522//GO:0032880//GO:0007166//GO:0046426//GO:0060255//GO:0051248//GO:0007154//GO:0042516//GO:0071310//GO:…	cellular response to interferon-gamma//peptidyl-amino acid modification//cytokine production//negative regulation of cell communication//negative regulation of cellular response to insulin stimulus//regulation of phosphorylation//regulation of establishment of protein localization//regulation of secretion by cell//regulation of response to stress//cellular response to nitrogen compound//negative …	GO:0005737//GO:0044464//GO:0005575//GO:0005623//GO:0044424//GO:0005622	cytoplasm//cell part//cellular_component//cell//intracellular part//intracellular	GO:0005515//GO:0005159//GO:0019899//GO:0019901//GO:0019207//GO:0098772//GO:0019210//GO:0005102//GO:0003674//GO:0019900//GO:0004857//GO:0030234//GO:0005488	protein binding//insulin-like growth factor receptor binding//enzyme binding//protein kinase binding//kinase regulator activity//molecular function regulator//kinase inhibitor activity//receptor binding//molecular_function//kinase binding//enzyme inhibitor activity//enzyme regulator activity//binding	SOCS1; suppressor of cytokine signaling 1; K04694 suppressor of cytokine signaling 1	http://www.genome.jp/dbget-bin/www_bget?apla:101801940	SOCS1	suppressor of cytokine signaling 1 [Source:HGNC Symbol;Acc:HGNC:19383]
ENSAPLG00000000831	KB745802.1	-	1264	1383	120	1	0	0	1	0	0	0.548577431	0	0	0.680355584	0	0	0.182859144	0.226785195	0.305661206	0.370525952	-0.27764	1	1	FALSE	--	--	--	--	--	--	--	--	--	--
ENSAPLG00000000832	KB743379.1	-	15691	16617	927	1	0	0	0	0	0	0.07101326	0	0	0	0	0	0.023671087	0	0.305661206	0	Inf	1	1	FALSE	GO:0007600//GO:0050896//GO:0007186//GO:0050906//GO:0044707//GO:0050789//GO:0023052//GO:0009987//GO:0050877//GO:0007608//GO:0007165//GO:0009593//GO:0050911//GO:0007154//GO:0044700//GO:0044699//GO:0003008//GO:0065007//GO:0051606//GO:0042221//GO:0007606//GO:0032501//GO:0050794//GO:0051716//GO:0008150//GO:0044763//GO:0050907	sensory perception//response to stimulus//G-protein coupled receptor signaling pathway//detection of stimulus involved in sensory perception//single-multicellular organism process//regulation of biological process//signaling//cellular process//neurological system process//sensory perception of smell//signal transduction//detection of chemical stimulus//detection of chemical stimulus involved in s…	GO:0005575//GO:0044464//GO:0016020//GO:0005623//GO:0005886//GO:0031224//GO:0016021//GO:0071944//GO:0044425	cellular_component//cell part//membrane//cell//plasma membrane//intrinsic component of membrane//integral component of membrane//cell periphery//membrane part	GO:0004888//GO:0060089//GO:0004872//GO:0004984//GO:0038023//GO:0004930//GO:0004871//GO:0003674	transmembrane signaling receptor activity//molecular transducer activity//receptor activity//olfactory receptor activity//signaling receptor activity//G-protein coupled receptor activity//signal transducer activity//molecular_function	--	--	--	--
ENSAPLG00000000833	KB743379.1	-	30083	31039	957	1	0	0	0	0	0	0.068787139	0	0	0	0	0	0.022929046	0	0.305661206	0	Inf	1	1	FALSE	GO:0009593//GO:0007165//GO:0007608//GO:0050877//GO:0007154//GO:0050911//GO:0050906//GO:0007186//GO:0050896//GO:0007600//GO:0009987//GO:0023052//GO:0050789//GO:0044707//GO:0032501//GO:0042221//GO:0007606//GO:0051606//GO:0050907//GO:0044763//GO:0008150//GO:0051716//GO:0050794//GO:0044699//GO:0044700//GO:0065007//GO:0003008	detection of chemical stimulus//signal transduction//sensory perception of smell//neurological system process//cell communication//detection of chemical stimulus involved in sensory perception of smell//detection of stimulus involved in sensory perception//G-protein coupled receptor signaling pathway//response to stimulus//sensory perception//cellular process//signaling//regulation of biological …	GO:0044464//GO:0005575//GO:0016020//GO:0044425//GO:0005623//GO:0071944//GO:0005886//GO:0016021//GO:0031224	cell part//cellular_component//membrane//membrane part//cell//cell periphery//plasma membrane//integral component of membrane//intrinsic component of membrane	GO:0004930//GO:0038023//GO:0004871//GO:0060089//GO:0004888//GO:0004984//GO:0004872//GO:0003674	G-protein coupled receptor activity//signaling receptor activity//signal transducer activity//molecular transducer activity//transmembrane signaling receptor activity//olfactory receptor activity//receptor activity//molecular_function	--	--	--	--
ENSAPLG00000000834	KB744088.1	+	1378892	1379557	666	0	2	0	0	0	0	0	0.212211738	0	0	0	0	0.070737246	0	0.631251804	0	Inf	0.73431	0.84903	FALSE	GO:0009893//GO:0009790//GO:0044249//GO:0008152//GO:0050793//GO:0072001//GO:0043010//GO:0065007//GO:0045778//GO:1901362//GO:0010604//GO:0007423//GO:0031326//GO:0097659//GO:1902680//GO:0043009//GO:0090596//GO:1903507//GO:0048513//GO:0051094//GO:0030282//GO:0051252//GO:0010557//GO:0035107//GO:0048705//GO:0044699//GO:0030326//GO:0010558//GO:0030278//GO:0048523//GO:0048568//GO:0035108//GO:0010467//GO:…	positive regulation of metabolic process//embryo development//cellular biosynthetic process//metabolic process//regulation of developmental process//renal system development//camera-type eye development//biological regulation//positive regulation of ossification//organic cyclic compound biosynthetic process//positive regulation of macromolecule metabolic process//sensory organ development//regula…	GO:0005623//GO:0044424//GO:0043227//GO:0005622//GO:0043229//GO:0043226//GO:0044464//GO:0005575//GO:0043231//GO:0005634	cell//intracellular part//membrane-bounded organelle//intracellular//intracellular organelle//organelle//cell part//cellular_component//intracellular membrane-bounded organelle//nucleus	GO:0003674//GO:0001067//GO:0043565//GO:0005488//GO:0046872//GO:0001012//GO:0043167//GO:0044212//GO:0001071//GO:0001228//GO:0003677//GO:1901363//GO:0003700//GO:0000975//GO:0000981//GO:0043169//GO:0000977//GO:0003676//GO:0000976//GO:0097159	molecular_function//regulatory region nucleic acid binding//sequence-specific DNA binding//binding//metal ion binding//RNA polymerase II regulatory region DNA binding//ion binding//transcription regulatory region DNA binding//nucleic acid binding transcription factor activity//transcriptional activator activity, RNA polymerase II transcription regulatory region sequence-specific binding//DNA bind…	--	--	--	--
ENSAPLG00000000835	KB791851.1	+	27	149	123	1	4	0	15	5	4	0.535197494	2.298097849	0	9.956423185	2.961179759	2.206653864	0.944431781	5.041418936	1.568164814	8.571945402	-2.4505	0.095868	0.1578	FALSE	--	--	--	--	--	--	--	--	--	--
ENSAPLG00000000836	KB742834.1	-	508942	510051	1110	91	93	84	55	48	56	5.39681581	5.920707498	5.539463184	4.045357528	3.150055008	3.423295453	5.618995497	3.53956933	84.6228833	55.30111451	0.61374	0.01501	0.0296	UP	GO:0044707//GO:0030154//GO:0007193//GO:0045446//GO:0007188//GO:0001885//GO:0003376//GO:0023052//GO:0044767//GO:0050789//GO:0048519//GO:0032651//GO:0007187//GO:0009987//GO:0030857//GO:2000026//GO:0006954//GO:0060429//GO:0060284//GO:0090520//GO:0051093//GO:0050896//GO:0032502//GO:0007186//GO:1901550//GO:0048856//GO:1901551//GO:0007166//GO:0045601//GO:0032612//GO:0010721//GO:0007154//GO:0007219//GO:…	single-multicellular organism process//cell differentiation//adenylate cyclase-inhibiting G-protein coupled receptor signaling pathway//endothelial cell differentiation//adenylate cyclase-modulating G-protein coupled receptor signaling pathway//endothelial cell development//sphingosine-1-phosphate signaling pathway//signaling//single-organism developmental process//regulation of biological proces…	GO:0016020//GO:0005575//GO:0044464//GO:0016021//GO:0031224//GO:0005886//GO:0071944//GO:0005623//GO:0044425	membrane//cellular_component//cell part//integral component of membrane//intrinsic component of membrane//plasma membrane//cell periphery//cell//membrane part	GO:0004872//GO:0045125//GO:0032403//GO:0004888//GO:0060089//GO:0004871//GO:0038036//GO:0050839//GO:0005515//GO:0004930//GO:0038023//GO:0005488//GO:0003674//GO:0005102//GO:0005178//GO:0044877	receptor activity//bioactive lipid receptor activity//protein complex binding//transmembrane signaling receptor activity//molecular transducer activity//signal transducer activity//sphingosine-1-phosphate receptor activity//cell adhesion molecule binding//protein binding//G-protein coupled receptor activity//signaling receptor activity//binding//molecular_function//receptor binding//integrin bind…	S1PR3; sphingosine-1-phosphate receptor 3; K04290 sphingosine 1-phosphate receptor 3	http://www.genome.jp/dbget-bin/www_bget?apla:101792889	S1PR3	sphingosine-1-phosphate receptor 3 [Source:HGNC Symbol;Acc:HGNC:3167]
ENSAPLG00000000837	KB744335.1	-	12748	12906	159	170	215	184	188	179	185	70.38351947	95.55534215	84.70949092	96.53347158	82.00791793	78.95032809	83.54945085	85.83057254	179.9604128	191.7818031	-0.091786	0.6375	0.76919	FALSE	--	--	--	--	--	--	--	--	--	--
ENSAPLG00000000838	KB742397.1	+	1002317	1002391	75	12	15	14	13	17	10	10.53268668	14.13330177	13.66400919	14.15139615	16.51153834	9.047280841	12.77666588	13.23673844	12.97807378	13.83996375	-0.092764	0.90313	0.98613	FALSE	--	--	--	--	--	--	--	--	--	--
ENSAPLG00000000839	KB814408.1	-	12	182	171	0	0	0	0	0	0	0	0	0	0	0	0	0	0	0	0	NA	NA	NA	NA	GO:0019538//GO:0044238//GO:0008150//GO:0071704//GO:0008152//GO:0006508//GO:0043170	protein metabolic process//primary metabolic process//biological_process//organic substance metabolic process//metabolic process//proteolysis//macromolecule metabolic process	--	--	GO:0003824//GO:0008270//GO:0043167//GO:0004222//GO:0016787//GO:0008233//GO:0046872//GO:0008237//GO:0005488//GO:0003674//GO:0070011//GO:0046914//GO:0004175//GO:0043169	catalytic activity//zinc ion binding//ion binding//metalloendopeptidase activity//hydrolase activity//peptidase activity//metal ion binding//metallopeptidase activity//binding//molecular_function//peptidase activity, acting on L-amino acid peptides//transition metal ion binding//endopeptidase activity//cation binding	--	--	--	--
ENSAPLG00000000840	KB745035.1	+	49862	49957	96	10	11	1	3	9	11	6.85721789	8.097204138	0.762500513	2.551333441	6.829220819	7.775006973	5.23897418	5.718520411	6.855336321	7.829580231	-0.19171	0.85734	0.94998	FALSE	--	--	--	--	--	--	--	--	--	--
ENSAPLG00000000841	KB743379.1	+	51262	52266	1005	0	0	0	243	256	289	0	0	0	19.74046651	18.55554791	19.51241913	0	19.26947785	0	273.0010203	#NAME?	1.35E-100	1.27E-98	DOWN	GO:0044700//GO:0044699//GO:0003008//GO:0065007//GO:0042221//GO:0007606//GO:0051606//GO:0032501//GO:0051716//GO:0050794//GO:0044763//GO:0050907//GO:0008150//GO:0050896//GO:0007600//GO:0050906//GO:0007186//GO:0044707//GO:0009987//GO:0050789//GO:0023052//GO:0050877//GO:0007608//GO:0007165//GO:0009593//GO:0050911//GO:0007154	single organism signaling//single-organism process//system process//biological regulation//response to chemical//sensory perception of chemical stimulus//detection of stimulus//multicellular organismal process//cellular response to stimulus//regulation of cellular process//single-organism cellular process//detection of chemical stimulus involved in sensory perception//biological_process//response…	GO:0005623//GO:0071944//GO:0005886//GO:0031224//GO:0016021//GO:0044425//GO:0005575//GO:0044464//GO:0016020	cell//cell periphery//plasma membrane//intrinsic component of membrane//integral component of membrane//membrane part//cellular_component//cell part//membrane	GO:0003674//GO:0004888//GO:0060089//GO:0004872//GO:0004984//GO:0004930//GO:0038023//GO:0004871	molecular_function//transmembrane signaling receptor activity//molecular transducer activity//receptor activity//olfactory receptor activity//G-protein coupled receptor activity//signaling receptor activity//signal transducer activity	olfactory receptor 52K2-like; K04257 olfactory receptor	http://www.genome.jp/dbget-bin/www_bget?apla:101795849	--	--
ENSAPLG00000000842	KB743191.1	-	39159	39821	663	0	0	0	0	0	0	0	0	0	0	0	0	0	0	0	0	NA	NA	NA	NA	--	--	--	--	--	--	--	--	--	--
ENSAPLG00000000843	KB742947.1	-	186517	186630	114	2	7	10	3	3	4	1.154899855	4.339171596	6.421056949	2.148491319	1.916974265	2.380863379	3.971709467	2.148776321	6.089097142	3.464306837	0.81366	0.4228	0.55963	FALSE	--	--	--	--	--	--	--	--	--	--
ENSAPLG00000000844	KB743408.1	-	5969	6907	939	0	0	0	0	0	0	0	0	0	0	0	0	0	0	0	0	NA	NA	NA	NA	GO:0044699//GO:0044700//GO:0065007//GO:0003008//GO:0032501//GO:0042221//GO:0007606//GO:0051606//GO:0044763//GO:0050907//GO:0008150//GO:0051716//GO:0050794//GO:0007186//GO:0050906//GO:0050896//GO:0007600//GO:0009987//GO:0050789//GO:0023052//GO:0044707//GO:0007165//GO:0009593//GO:0050877//GO:0007608//GO:0007154//GO:0050911	single-organism process//single organism signaling//biological regulation//system process//multicellular organismal process//response to chemical//sensory perception of chemical stimulus//detection of stimulus//single-organism cellular process//detection of chemical stimulus involved in sensory perception//biological_process//cellular response to stimulus//regulation of cellular process//G-protei…	GO:0005623//GO:0071944//GO:0005886//GO:0031224//GO:0016021//GO:0044425//GO:0044464//GO:0005575//GO:0016020	cell//cell periphery//plasma membrane//intrinsic component of membrane//integral component of membrane//membrane part//cell part//cellular_component//membrane	GO:0003674//GO:0060089//GO:0004888//GO:0004984//GO:0004872//GO:0038023//GO:0004930//GO:0004871	molecular_function//molecular transducer activity//transmembrane signaling receptor activity//olfactory receptor activity//receptor activity//signaling receptor activity//G-protein coupled receptor activity//signal transducer activity	--	--	OR6A2	olfactory receptor family 6 subfamily A member 2 [Source:HGNC Symbol;Acc:HGNC:15301]
ENSAPLG00000000845	KB744170.1	+	793	885	93	0	0	0	0	0	0	0	0	0	0	0	0	0	0	0	0	NA	NA	NA	NA	--	--	--	--	--	--	--	--	--	--
ENSAPLG00000000846	KB743191.1	+	144765	144962	198	0	0	0	0	0	0	0	0	0	0	0	0	0	0	0	0	NA	NA	NA	NA	--	--	--	--	--	--	--	--	--	--
ENSAPLG00000000847	KB743379.1	+	68557	69615	1059	0	0	0	0	0	0	0	0	0	0	0	0	0	0	0	0	NA	NA	NA	NA	GO:0044699//GO:0044700//GO:0065007//GO:0003008//GO:0032501//GO:0051606//GO:0042221//GO:0007606//GO:0008150//GO:0044763//GO:0050907//GO:0050794//GO:0051716//GO:0007186//GO:0050906//GO:0007600//GO:0050896//GO:0050789//GO:0023052//GO:0009987//GO:0044707//GO:0009593//GO:0007165//GO:0007608//GO:0050877//GO:0007154//GO:0050911	single-organism process//single organism signaling//biological regulation//system process//multicellular organismal process//detection of stimulus//response to chemical//sensory perception of chemical stimulus//biological_process//single-organism cellular process//detection of chemical stimulus involved in sensory perception//regulation of cellular process//cellular response to stimulus//G-protei…	GO:0005623//GO:0005886//GO:0031224//GO:0016021//GO:0071944//GO:0044425//GO:0044464//GO:0005575//GO:0016020	cell//plasma membrane//intrinsic component of membrane//integral component of membrane//cell periphery//membrane part//cell part//cellular_component//membrane	GO:0003674//GO:0060089//GO:0004888//GO:0004984//GO:0004872//GO:0038023//GO:0004930//GO:0004871	molecular_function//molecular transducer activity//transmembrane signaling receptor activity//olfactory receptor activity//receptor activity//signaling receptor activity//G-protein coupled receptor activity//signal transducer activity	--	--	--	--
ENSAPLG00000000848	KB743191.1	+	149788	150186	399	0	0	0	0	0	0	0	0	0	0	0	0	0	0	0	0	NA	NA	NA	NA	GO:0008150//GO:0006996//GO:0016043//GO:0007010//GO:0071840//GO:0009987	biological_process//organelle organization//cellular component organization//cytoskeleton organization//cellular component organization or biogenesis//cellular process	GO:0005882//GO:0032991//GO:0005856//GO:0044424//GO:0005622//GO:0005623//GO:0043228//GO:0044430//GO:0043234//GO:0045111//GO:0005575//GO:0044422//GO:0044464//GO:0043232//GO:0043229//GO:0043226//GO:0044446	intermediate filament//macromolecular complex//cytoskeleton//intracellular part//intracellular//cell//non-membrane-bounded organelle//cytoskeletal part//protein complex//intermediate filament cytoskeleton//cellular_component//organelle part//cell part//intracellular non-membrane-bounded organelle//intracellular organelle//organelle//intracellular organelle part	GO:0005198//GO:0003674//GO:0005200	structural molecule activity//molecular_function//structural constituent of cytoskeleton	--	--	--	--
ENSAPLG00000000849	KB743408.1	-	14475	15422	948	1	0	0	0	0	2	0.069440181	0	0	0	0	0.143153178	0.023146727	0.047717726	0.305661206	0.680369134	-1.1544	0.96103	1	FALSE	GO:0051716//GO:0050794//GO:0050907//GO:0044763//GO:0008150//GO:0007606//GO:0042221//GO:0051606//GO:0032501//GO:0003008//GO:0065007//GO:0044700//GO:0044699//GO:0050911//GO:0007154//GO:0050877//GO:0007608//GO:0007165//GO:0009593//GO:0044707//GO:0009987//GO:0023052//GO:0050789//GO:0050896//GO:0007600//GO:0050906//GO:0007186	cellular response to stimulus//regulation of cellular process//detection of chemical stimulus involved in sensory perception//single-organism cellular process//biological_process//sensory perception of chemical stimulus//response to chemical//detection of stimulus//multicellular organismal process//system process//biological regulation//single organism signaling//single-organism process//detectio…	GO:0044425//GO:0071944//GO:0016021//GO:0031224//GO:0005886//GO:0005623//GO:0016020//GO:0005575//GO:0044464	membrane part//cell periphery//integral component of membrane//intrinsic component of membrane//plasma membrane//cell//membrane//cellular_component//cell part	GO:0003674//GO:0004871//GO:0004930//GO:0038023//GO:0004872//GO:0004984//GO:0004888//GO:0060089	molecular_function//signal transducer activity//G-protein coupled receptor activity//signaling receptor activity//receptor activity//olfactory receptor activity//transmembrane signaling receptor activity//molecular transducer activity	--	--	OR6B1	olfactory receptor family 6 subfamily B member 1 [Source:HGNC Symbol;Acc:HGNC:8354]
ENSAPLG00000000850	KB742947.1	+	266462	267445	984	0	0	0	0	0	0	0	0	0	0	0	0	0	0	0	0	NA	NA	NA	NA	GO:0006725//GO:1901360//GO:0051241//GO:1901615//GO:1900542//GO:0007154//GO:0071478//GO:1901293//GO:2000112//GO:0032640//GO:0010556//GO:0009416//GO:0046390//GO:0033554//GO:0060255//GO:1900373//GO:0010468//GO:0031328//GO:0006281//GO:0090304//GO:0048522//GO:0050877//GO:0010562//GO:1903508//GO:0045935//GO:0009628//GO:0009411//GO:0044711//GO:0007165//GO:0051896//GO:0043473//GO:0090036//GO:0001816//GO:…	cellular aromatic compound metabolic process//organic cyclic compound metabolic process//negative regulation of multicellular organismal process//organic hydroxy compound metabolic process//regulation of purine nucleotide metabolic process//cell communication//cellular response to radiation//nucleoside phosphate biosynthetic process//regulation of cellular macromolecule biosynthetic process//tumo…	GO:0016020//GO:0005575//GO:0044464//GO:0044425//GO:0071944//GO:0031224//GO:0016021//GO:0005886//GO:0005622//GO:0005623	membrane//cellular_component//cell part//membrane part//cell periphery//intrinsic component of membrane//integral component of membrane//plasma membrane//intracellular//cell	GO:0004980//GO:0019899//GO:0004871//GO:0044389//GO:0005515//GO:0038023//GO:0004930//GO:0004977//GO:0004872//GO:0031625//GO:0004888//GO:0060089//GO:0001653//GO:0005488//GO:0003674//GO:0008528	melanocyte-stimulating hormone receptor activity//enzyme binding//signal transducer activity//ubiquitin-like protein ligase binding//protein binding//signaling receptor activity//G-protein coupled receptor activity//melanocortin receptor activity//receptor activity//ubiquitin protein ligase binding//transmembrane signaling receptor activity//molecular transducer activity//peptide receptor activit…	--	--	--	--
ENSAPLG00000000851	KB743923.1	-	85029	85118	90	0	0	0	0	0	0	0	0	0	0	0	0	0	0	0	0	NA	NA	NA	NA	--	--	--	--	--	--	--	--	--	--
ENSAPLG00000000852	KB775051.1	+	7	96	90	0	0	0	0	0	0	0	0	0	0	0	0	0	0	0	0	NA	NA	NA	NA	--	--	--	--	--	--	--	--	--	--
ENSAPLG00000000853	KB743581.1	+	65783	65875	93	0	0	0	0	0	0	0	0	0	0	0	0	0	0	0	0	NA	NA	NA	NA	GO:0040007//GO:0008150	growth//biological_process	GO:0005622//GO:0044424//GO:0005623//GO:0005575//GO:0044464//GO:0005737	intracellular//intracellular part//cell//cellular_component//cell part//cytoplasm	--	--	--	--	--	--
ENSAPLG00000000854	KB745437.1	-	2412	3038	338	101	149	128	88	103	91	19.67088304	31.15180419	27.7207287	21.25607979	22.19833513	18.26854785	26.18113864	20.57432092	119.7354769	97.62142717	0.29458	0.18444	0.27922	FALSE	--	--	--	--	--	--	--	--	--	--
ENSAPLG00000000855	KB743408.1	-	21171	22106	936	0	1	0	0	0	0	0	0.075498407	0	0	0	0	0.025166136	0	0.315625902	0	Inf	1	1	FALSE	GO:0044700//GO:0044699//GO:0003008//GO:0065007//GO:0051606//GO:0007606//GO:0042221//GO:0032501//GO:0050794//GO:0051716//GO:0008150//GO:0044763//GO:0050907//GO:0007600//GO:0050896//GO:0007186//GO:0050906//GO:0044707//GO:0023052//GO:0050789//GO:0009987//GO:0050877//GO:0007608//GO:0007165//GO:0009593//GO:0050911//GO:0007154	single organism signaling//single-organism process//system process//biological regulation//detection of stimulus//sensory perception of chemical stimulus//response to chemical//multicellular organismal process//regulation of cellular process//cellular response to stimulus//biological_process//single-organism cellular process//detection of chemical stimulus involved in sensory perception//sensory …	GO:0005623//GO:0016021//GO:0031224//GO:0005886//GO:0071944//GO:0044425//GO:0005575//GO:0044464//GO:0016020	cell//integral component of membrane//intrinsic component of membrane//plasma membrane//cell periphery//membrane part//cellular_component//cell part//membrane	GO:0003674//GO:0004888//GO:0060089//GO:0004872//GO:0004984//GO:0038023//GO:0004930//GO:0004871	molecular_function//transmembrane signaling receptor activity//molecular transducer activity//receptor activity//olfactory receptor activity//signaling receptor activity//G-protein coupled receptor activity//signal transducer activity	--	--	--	--
ENSAPLG00000000856	KB774553.1	-	16	105	90	0	1	1	0	2	0	0	0.785183432	0.81333388	0	1.618778268	0	0.532839104	0.539592756	0.642465244	0.661327141	-0.041746	1	1	FALSE	GO:0008152//GO:0071704//GO:0006796//GO:0044699//GO:0008150//GO:0006629//GO:0006793//GO:0044238//GO:0044763//GO:0044237//GO:0019637//GO:0044710//GO:0009987//GO:0006644//GO:0044255	metabolic process//organic substance metabolic process//phosphate-containing compound metabolic process//single-organism process//biological_process//lipid metabolic process//phosphorus metabolic process//primary metabolic process//single-organism cellular process//cellular metabolic process//organophosphate metabolic process//single-organism metabolic process//cellular process//phospholipid meta…	--	--	GO:0003674//GO:0016740//GO:0003824//GO:0016746	molecular_function//transferase activity//catalytic activity//transferase activity, transferring acyl groups	--	--	--	--
ENSAPLG00000000857	KB743446.1	+	29266	36830	1590	373	349	373	151	216	165	15.44297221	15.51107647	17.17208702	7.753486282	9.895927526	7.041515749	16.04204523	8.230309852	346.0761439	183.5032036	0.91528	1.17E-07	4.52E-07	UP	GO:0008150//GO:0044763//GO:0051234//GO:0042221//GO:0042493//GO:0055085//GO:0006855//GO:0044699//GO:0044765//GO:0009987//GO:0050896//GO:0006810//GO:1902578//GO:0051179//GO:0015893	biological_process//single-organism cellular process//establishment of localization//response to chemical//response to drug//transmembrane transport//drug transmembrane transport//single-organism process//single-organism transport//cellular process//response to stimulus//transport//single-organism localization//localization//drug transport	GO:0044425//GO:0031224//GO:0016021//GO:0016020//GO:0005575	membrane part//intrinsic component of membrane//integral component of membrane//membrane//cellular_component	GO:0003674//GO:0015291//GO:0090484//GO:0005215//GO:0015238//GO:0015297//GO:0022857//GO:0022804	molecular_function//secondary active transmembrane transporter activity//drug transporter activity//transporter activity//drug transmembrane transporter activity//antiporter activity//transmembrane transporter activity//active transmembrane transporter activity	multidrug and toxin extrusion protein 2-like; K03327 multidrug resistance protein, MATE family	http://www.genome.jp/dbget-bin/www_bget?apla:101804463	--	--
ENSAPLG00000000858	KB817713.1	-	300	857	558	3	1	0	2	5	4	0.353920923	0.126642489	0	0.292626058	0.652733173	0.486412948	0.160187804	0.477257393	1.232609519	3.755108026	-1.6071	0.2619	0.3766	FALSE	GO:0065007//GO:0044699//GO:0044700//GO:0008150//GO:0044763//GO:0050794//GO:0051716//GO:0050789//GO:0023052//GO:0009987//GO:0007186//GO:0050896//GO:0007154//GO:0007165	biological regulation//single-organism process//single organism signaling//biological_process//single-organism cellular process//regulation of cellular process//cellular response to stimulus//regulation of biological process//signaling//cellular process//G-protein coupled receptor signaling pathway//response to stimulus//cell communication//signal transduction	GO:0031224//GO:0016021//GO:0044425//GO:0016020//GO:0005575	intrinsic component of membrane//integral component of membrane//membrane part//membrane//cellular_component	GO:0003674//GO:0004872//GO:0060089//GO:0004888//GO:0004871//GO:0004930//GO:0038023	molecular_function//receptor activity//molecular transducer activity//transmembrane signaling receptor activity//signal transducer activity//G-protein coupled receptor activity//signaling receptor activity	--	--	--	--
ENSAPLG00000000859	KB742944.1	-	189547	190617	1071	0	0	0	0	0	0	0	0	0	0	0	0	0	0	0	0	NA	NA	NA	NA	GO:0007165//GO:0009593//GO:0050877//GO:0007608//GO:0007154//GO:0050911//GO:0050906//GO:0007186//GO:0007600//GO:0050896//GO:0023052//GO:0050789//GO:0009987//GO:0044707//GO:0032501//GO:0051606//GO:0042221//GO:0007606//GO:0008150//GO:0050907//GO:0044763//GO:0050794//GO:0051716//GO:0044699//GO:0044700//GO:0065007//GO:0003008	signal transduction//detection of chemical stimulus//neurological system process//sensory perception of smell//cell communication//detection of chemical stimulus involved in sensory perception of smell//detection of stimulus involved in sensory perception//G-protein coupled receptor signaling pathway//sensory perception//response to stimulus//signaling//regulation of biological process//cellular …	GO:0044464//GO:0005575//GO:0016020//GO:0044425//GO:0005623//GO:0005886//GO:0016021//GO:0031224//GO:0071944	cell part//cellular_component//membrane//membrane part//cell//plasma membrane//integral component of membrane//intrinsic component of membrane//cell periphery	GO:0004930//GO:0038023//GO:0004871//GO:0060089//GO:0004888//GO:0004984//GO:0004872//GO:0003674	G-protein coupled receptor activity//signaling receptor activity//signal transducer activity//molecular transducer activity//transmembrane signaling receptor activity//olfactory receptor activity//receptor activity//molecular_function	--	--	--	--
ENSAPLG00000000860	KB742873.1	-	1071667	1119426	3918	1551	1713	1727	396	534	399	26.0595282	30.8963067	32.26556534	8.251785954	9.928341446	6.91015516	29.74046675	8.36342752	1579.199243	459.036266	1.7825	1.49E-34	2.45E-33	UP	GO:0000904//GO:0048667//GO:0000902//GO:0007154//GO:0048856//GO:0030182//GO:0032990//GO:0007165//GO:0048588//GO:0048468//GO:0007399//GO:0016049//GO:0007275//GO:0023052//GO:0050789//GO:0044767//GO:0007409//GO:0009987//GO:0071840//GO:0060560//GO:0030154//GO:0044707//GO:0061564//GO:0048731//GO:0009653//GO:0050896//GO:0032502//GO:0031175//GO:0008150//GO:0044763//GO:0032989//GO:0050794//GO:0022008//GO:…	cell morphogenesis involved in differentiation//cell morphogenesis involved in neuron differentiation//cell morphogenesis//cell communication//anatomical structure development//neuron differentiation//cell part morphogenesis//signal transduction//developmental cell growth//cell development//nervous system development//cell growth//multicellular organismal development//signaling//regulation of bio…	GO:0031252//GO:0044464//GO:0005575//GO:0005623	cell leading edge//cell part//cellular_component//cell	--	--	RAPH1; Ras association (RalGDS/AF-6) and pleckstrin homology domains 1	http://www.genome.jp/dbget-bin/www_bget?apla:101802548	RAPH1	Ras association (RalGDS/AF-6) and pleckstrin homology domains 1 [Source:HGNC Symbol;Acc:HGNC:14436]
ENSAPLG00000000861	KB742685.1	-	66616	66810	195	14	25	25	36	28	39	4.726205561	9.059808826	9.384621695	15.07249294	10.45979804	13.57092126	7.723545361	13.03440408	20.34088797	35.86471237	-0.81818	0.02911	0.05409	FALSE	--	--	--	--	--	--	--	--	--	--
ENSAPLG00000000862	KB743211.1	-	11305	15136	498	12	25	11	6	7	3	1.586247994	3.547515504	1.616868557	0.983646628	1.023926013	0.408762689	2.250210685	0.80544511	15.15381478	5.558354408	1.447	0.031991	0.058857	FALSE	--	--	GO:0016021//GO:0031224//GO:0044425//GO:0016020//GO:0005575	integral component of membrane//intrinsic component of membrane//membrane part//membrane//cellular_component	--	--	--	--	TMEM154	transmembrane protein 154 [Source:HGNC Symbol;Acc:HGNC:26489]
ENSAPLG00000000863	KB742404.1	-	1982805	1982975	171	1	0	0	0	0	0	0.384966618	0	0	0	0	0	0.128322206	0	0.305661206	0	Inf	1	1	FALSE	--	--	--	--	--	--	--	--	--	--
ENSAPLG00000000864	KB743653.1	-	243128	244901	237	0	2	0	0	0	1	0	0.596341847	0	0	0	0.286306356	0.198780616	0.095435452	0.631251804	0.340184567	0.8919	1	1	FALSE	--	--	--	--	--	--	--	--	--	--
ENSAPLG00000000865	KB743230.1	+	302657	311060	3201	409	350	423	257	360	307	8.411177858	7.7267348	9.67310866	6.554878544	8.192504825	6.507767615	8.603673773	7.085050328	373.7375403	318.7007172	0.22982	0.16832	0.25812	FALSE	GO:0032526//GO:0042221//GO:0048518//GO:0048869//GO:0032501//GO:0050794//GO:0006979//GO:0051716//GO:0022008//GO:0008150//GO:1901701//GO:0033993//GO:0044763//GO:0040007//GO:0048523//GO:0006950//GO:0016265//GO:0044699//GO:0040008//GO:0016043//GO:0001101//GO:0048699//GO:0065007//GO:0007399//GO:0034599//GO:0016049//GO:0071396//GO:0048522//GO:0007275//GO:0060548//GO:0048856//GO:0051128//GO:0030182//GO:…	response to retinoic acid//response to chemical//positive regulation of biological process//cellular developmental process//multicellular organismal process//regulation of cellular process//response to oxidative stress//cellular response to stimulus//neurogenesis//biological_process//cellular response to oxygen-containing compound//response to lipid//single-organism cellular process//growth//nega…	--	--	GO:0043167//GO:0046872//GO:0005488//GO:0003674//GO:0003676//GO:0097159//GO:0043169//GO:0003677//GO:1901363	ion binding//metal ion binding//binding//molecular_function//nucleic acid binding//organic cyclic compound binding//cation binding//DNA binding//heterocyclic compound binding	--	--	ADNP2	ADNP homeobox 2 [Source:HGNC Symbol;Acc:HGNC:23803]
ENSAPLG00000000866	KB757246.1	-	3	98	96	0	0	0	0	0	0	0	0	0	0	0	0	0	0	0	0	NA	NA	NA	NA	--	--	--	--	--	--	--	--	--	--
ENSAPLG00000000867	KB781669.1	-	4	129	126	39	50	56	82	62	55	20.37573316	28.04226541	32.53335521	53.13253135	35.84437594	29.61907418	26.98378459	39.53199382	46.00508525	69.59442064	-0.59718	0.059548	0.1032	FALSE	GO:0044238//GO:0043412//GO:0044267//GO:0008150//GO:0044260//GO:0019538//GO:0044237//GO:0008152//GO:0018214//GO:0071704//GO:0018200//GO:0006464//GO:0018193//GO:0036211//GO:0017187//GO:0009987//GO:0043170	primary metabolic process//macromolecule modification//cellular protein metabolic process//biological_process//cellular macromolecule metabolic process//protein metabolic process//cellular metabolic process//metabolic process//protein carboxylation//organic substance metabolic process//peptidyl-glutamic acid modification//cellular protein modification process//peptidyl-amino acid modification//pr…	--	--	GO:0003824//GO:0003674//GO:0008488//GO:0016831//GO:0016830//GO:0016829	catalytic activity//molecular_function//gamma-glutamyl carboxylase activity//carboxy-lyase activity//carbon-carbon lyase activity//lyase activity	--	--	--	--
ENSAPLG00000000868	KB742932.1	-	595594	611024	1647	54	37	41	123	168	201	2.158337434	1.587529343	1.822223447	6.097175728	7.430457625	8.280981098	1.856030075	7.26953815	41.58427649	169.50327	-2.0272	5.13E-12	2.87E-11	DOWN	GO:0055085//GO:0006811//GO:0034220//GO:0015992//GO:0044699//GO:0015672//GO:0008150//GO:0051234//GO:0044763//GO:1902600//GO:0098662//GO:0006812//GO:0009987//GO:0030001//GO:1902578//GO:0051179//GO:0006818//GO:0006810//GO:0098660//GO:0006814//GO:0044765//GO:0098655	transmembrane transport//ion transport//ion transmembrane transport//proton transport//single-organism process//monovalent inorganic cation transport//biological_process//establishment of localization//single-organism cellular process//hydrogen ion transmembrane transport//inorganic cation transmembrane transport//cation transport//cellular process//metal ion transport//single-organism localizati…	GO:0044444//GO:0016021//GO:0031224//GO:0005623//GO:0044429//GO:0031975//GO:0043227//GO:0044424//GO:0005622//GO:0031966//GO:0005740//GO:0044425//GO:0043226//GO:0043229//GO:0044446//GO:0016020//GO:0044464//GO:0005575//GO:0044422//GO:0005739//GO:0043231//GO:0005737//GO:0031967//GO:0031090	cytoplasmic part//integral component of membrane//intrinsic component of membrane//cell//mitochondrial part//envelope//membrane-bounded organelle//intracellular part//intracellular//mitochondrial membrane//mitochondrial envelope//membrane part//organelle//intracellular organelle//intracellular organelle part//membrane//cell part//cellular_component//organelle part//mitochondrion//intracellular me…	GO:0003674//GO:0022890//GO:0022891//GO:0015078//GO:0022892//GO:0022857//GO:0015297//GO:0015075//GO:0015298//GO:0022804//GO:0015299//GO:0015077//GO:0008324//GO:0015291//GO:0005215	molecular_function//inorganic cation transmembrane transporter activity//substrate-specific transmembrane transporter activity//hydrogen ion transmembrane transporter activity//substrate-specific transporter activity//transmembrane transporter activity//antiporter activity//ion transmembrane transporter activity//solute:cation antiporter activity//active transmembrane transporter activity//solute…	SLC9B2; solute carrier family 9, subfamily B (NHA2, cation proton antiporter 2), member 2	http://www.genome.jp/dbget-bin/www_bget?apla:101789656	--	--
ENSAPLG00000000869	KB742404.1	-	2666925	2667353	429	0	0	0	0	0	0	0	0	0	0	0	0	0	0	0	0	NA	NA	NA	NA	--	--	--	--	--	--	--	--	--	--
ENSAPLG00000000870	KB742834.1	-	666225	666386	162	0	0	2	1	0	0	0	0	0.903704311	0.503967099	0	0	0.30123477	0.167989033	0.653678683	0.370525952	0.81901	1	1	FALSE	GO:0044699//GO:0065007//GO:0060249//GO:0003008//GO:0032501//GO:0008150//GO:0007600//GO:0001895//GO:0044707//GO:0042592//GO:0050877//GO:0048871//GO:0045494//GO:0001894//GO:0065008	single-organism process//biological regulation//anatomical structure homeostasis//system process//multicellular organismal process//biological_process//sensory perception//retina homeostasis//single-multicellular organism process//homeostatic process//neurological system process//multicellular organismal homeostasis//photoreceptor cell maintenance//tissue homeostasis//regulation of biological qua…	--	--	--	--	--	--	--	--
ENSAPLG00000000871	KB742685.1	+	915442	915582	141	0	0	0	1	0	0	0	0	0	0.579026029	0	0	0	0.193008676	0	0.370525952	#NAME?	0.97983	1	FALSE	--	--	--	--	--	--	--	--	--	--
ENSAPLG00000000872	KB742594.1	-	502296	508912	1956	227	150	161	208	246	261	7.639697968	5.419210801	6.025157426	8.681838131	9.161490506	9.05421894	6.361355398	8.965849192	169.350113	247.2008084	-0.54567	0.0024877	0.0056598	DOWN	GO:0022618//GO:0022607//GO:0009987//GO:0071840//GO:0042254//GO:0042255//GO:0008150//GO:0022613//GO:0006996//GO:0042273//GO:0034622//GO:0070925//GO:0044085//GO:0016043//GO:0071826//GO:0000027//GO:0065003//GO:0043933	ribonucleoprotein complex assembly//cellular component assembly//cellular process//cellular component organization or biogenesis//ribosome biogenesis//ribosome assembly//biological_process//ribonucleoprotein complex biogenesis//organelle organization//ribosomal large subunit biogenesis//cellular macromolecular complex assembly//organelle assembly//cellular component biogenesis//cellular component…	GO:0043231//GO:0005634//GO:0043226//GO:0043229//GO:0044464//GO:0005575//GO:0005623//GO:0043227//GO:0044424//GO:0005622	intracellular membrane-bounded organelle//nucleus//organelle//intracellular organelle//cell part//cellular_component//cell//membrane-bounded organelle//intracellular part//intracellular	GO:0016787//GO:0003824//GO:0017111//GO:0016818//GO:0003674//GO:0016462//GO:0016817//GO:0016887	hydrolase activity//catalytic activity//nucleoside-triphosphatase activity//hydrolase activity, acting on acid anhydrides, in phosphorus-containing anhydrides//molecular_function//pyrophosphatase activity//hydrolase activity, acting on acid anhydrides//ATPase activity	MDN1; MDN1, midasin homolog (yeast); K14572 midasin	http://www.genome.jp/dbget-bin/www_bget?apla:101800612	--	--
ENSAPLG00000000873	KB742685.1	-	948196	948585	390	115	179	134	164	172	175	19.41120141	32.4341156	25.15078614	34.33178949	32.12652255	30.44757975	25.66536772	32.30196393	135.4445469	177.1726895	-0.38745	0.045332	0.080771	FALSE	--	--	--	--	GO:0005488//GO:0003674//GO:0046872//GO:0043167//GO:0043169	binding//molecular_function//metal ion binding//ion binding//cation binding	--	--	--	--
ENSAPLG00000000874	KB811549.1	+	22	546	525	190	217	215	222	197	187	23.82393415	29.20882366	29.97716301	34.52318622	27.33422733	24.16916453	27.66997361	28.67552603	196.8369083	211.0119988	-0.10032	0.60511	0.74031	FALSE	GO:0044237//GO:0070647//GO:0044260//GO:0019538//GO:0044238//GO:0043412//GO:0044267//GO:0008150//GO:0071704//GO:0016567//GO:0008152//GO:0036211//GO:0006464//GO:0032446//GO:0009987//GO:0043170	cellular metabolic process//protein modification by small protein conjugation or removal//cellular macromolecule metabolic process//protein metabolic process//primary metabolic process//macromolecule modification//cellular protein metabolic process//biological_process//organic substance metabolic process//protein ubiquitination//metabolic process//protein modification process//cellular protein mo…	GO:0032991//GO:0031463//GO:0005622//GO:1902494//GO:0044424//GO:0005623//GO:0043234//GO:0031461//GO:0005575//GO:1990234//GO:0044464//GO:0000151	macromolecular complex//Cul3-RING ubiquitin ligase complex//intracellular//catalytic complex//intracellular part//cell//protein complex//cullin-RING ubiquitin ligase complex//cellular_component//transferase complex//cell part//ubiquitin ligase complex	GO:0008134//GO:0005488//GO:0003674//GO:0005515	transcription factor binding//binding//molecular_function//protein binding	--	--	--	--
ENSAPLG00000000875	KB743475.1	+	117882	118904	1023	189	147	140	47	45	75	12.16200991	10.15442502	10.01760204	3.750934013	3.204326484	4.974677882	10.77801233	3.976646126	149.9244833	57.80842296	1.3749	1.14E-09	5.31E-09	UP	GO:0050896//GO:0007186//GO:0009987//GO:0023052//GO:0050789//GO:0007165//GO:0007154//GO:0044700//GO:0044699//GO:0065007//GO:0051716//GO:0050794//GO:0044763//GO:0008150	response to stimulus//G-protein coupled receptor signaling pathway//cellular process//signaling//regulation of biological process//signal transduction//cell communication//single organism signaling//single-organism process//biological regulation//cellular response to stimulus//regulation of cellular process//single-organism cellular process//biological_process	GO:0005575//GO:0044464//GO:0016020//GO:0005623//GO:0071944//GO:0016021//GO:0031224//GO:0005886//GO:0044425	cellular_component//cell part//membrane//cell//cell periphery//integral component of membrane//intrinsic component of membrane//plasma membrane//membrane part	GO:0004888//GO:0060089//GO:0004872//GO:0038023//GO:0004930//GO:0004871//GO:0003674	transmembrane signaling receptor activity//molecular transducer activity//receptor activity//signaling receptor activity//G-protein coupled receptor activity//signal transducer activity//molecular_function	LPAR6; lysophosphatidic acid receptor 6; K04273 lysophosphatidic acid receptor 6	http://www.genome.jp/dbget-bin/www_bget?apla:101792915	LPAR6	lysophosphatidic acid receptor 6 [Source:HGNC Symbol;Acc:HGNC:15520]
ENSAPLG00000000876	KB743408.1	-	30148	31056	909	0	0	0	0	0	0	0	0	0	0	0	0	0	0	0	0	NA	NA	NA	NA	GO:0032501//GO:0051606//GO:0042221//GO:0007606//GO:0008150//GO:0044763//GO:0050907//GO:0050794//GO:0051716//GO:0044699//GO:0044700//GO:0065007//GO:0003008//GO:0007165//GO:0009593//GO:0050877//GO:0007608//GO:0007154//GO:0050911//GO:0007186//GO:0050906//GO:0007600//GO:0050896//GO:0050789//GO:0023052//GO:0009987//GO:0044707	multicellular organismal process//detection of stimulus//response to chemical//sensory perception of chemical stimulus//biological_process//single-organism cellular process//detection of chemical stimulus involved in sensory perception//regulation of cellular process//cellular response to stimulus//single-organism process//single organism signaling//biological regulation//system process//signal t…	GO:0044425//GO:0005623//GO:0005886//GO:0031224//GO:0016021//GO:0071944//GO:0044464//GO:0005575//GO:0016020	membrane part//cell//plasma membrane//intrinsic component of membrane//integral component of membrane//cell periphery//cell part//cellular_component//membrane	GO:0003674//GO:0038023//GO:0004930//GO:0004871//GO:0060089//GO:0004888//GO:0004984//GO:0004872	molecular_function//signaling receptor activity//G-protein coupled receptor activity//signal transducer activity//molecular transducer activity//transmembrane signaling receptor activity//olfactory receptor activity//receptor activity	--	--	--	--
ENSAPLG00000000877	KB744170.1	+	87692	87802	111	0	0	0	0	0	0	0	0	0	0	0	0	0	0	0	0	NA	NA	NA	NA	--	--	--	--	--	--	--	--	--	--
ENSAPLG00000000878	KB743366.1	-	49188	49670	483	1	4	2	5	3	3	0.136292529	0.585229887	0.303105794	0.845162217	0.452453553	0.421457182	0.341542737	0.573024317	2.221843497	3.865174174	-0.79878	0.56257	0.70014	FALSE	GO:0065007//GO:0050793//GO:0045596//GO:0048523//GO:0030278//GO:0044699//GO:0001649//GO:0045595//GO:0050794//GO:0044763//GO:0008150//GO:0051239//GO:0045667//GO:0032501//GO:0048869//GO:0044707//GO:0030154//GO:0045668//GO:0009987//GO:0044767//GO:0050789//GO:0048519//GO:0051093//GO:0032502//GO:0030279//GO:0051241//GO:0001503	biological regulation//regulation of developmental process//negative regulation of cell differentiation//negative regulation of cellular process//regulation of ossification//single-organism process//osteoblast differentiation//regulation of cell differentiation//regulation of cellular process//single-organism cellular process//biological_process//regulation of multicellular organismal process//re…	GO:0005622//GO:0043227//GO:0044424//GO:0005623//GO:0043226//GO:0043229//GO:0005575//GO:0044464//GO:0005634//GO:0005737//GO:0043231	intracellular//membrane-bounded organelle//intracellular part//cell//organelle//intracellular organelle//cellular_component//cell part//nucleus//cytoplasm//intracellular membrane-bounded organelle	GO:0005488//GO:0003674//GO:0046983//GO:0005515	binding//molecular_function//protein dimerization activity//protein binding	--	--	--	--
ENSAPLG00000000879	KB743221.1	+	48025	48156	132	0	1	4	16	17	13	0	0.53535234	2.21818331	9.896081226	9.381555873	6.682650621	0.917845216	8.65342924	1.622983268	15.97209531	-3.2988	1.94E-05	5.90E-05	DOWN	--	--	GO:0044425//GO:0016021//GO:0031224//GO:0016020//GO:0005575	membrane part//integral component of membrane//intrinsic component of membrane//membrane//cellular_component	--	--	--	--	--	--
[truncated: 17,199 more rows]
