# Supplementary material for: Comparative liver transcriptome analysis in ducklings infected with duck hepatitis A virus 3 (DHAV-3) at 12 and 48 hours post-infection through RNA-seq
Source: Vet Res. 2018 Jun 20;49:52. doi: 10.1186/s13567-018-0545-7 (PMC6011267; doi:10.1186/s13567-018-0545-7)
Supplement: Supplementary file 9 — Additional file 9. GO annotation information of genes in the livers of ducklings at 12 hpi. [file 13567_2018_545_MOESM9_ESM.xls]

Gene_ID	biological_process	biological_process_description	cellular_component	cellular_component_description	molecular_function	molecular_function_description
ENSAPLG00000000568	GO:0034654//GO:1902679//GO:0002252//GO:0045078//GO:0010604//GO:0030097//GO:0001909//GO:0044767//GO:0002262//GO:0051246//GO:0048856//GO:0048584//GO:0006281//GO:0006950//GO:0042108//GO:0009893//GO:0009987//GO:0051171//GO:0045893//GO:2000113//GO:0019438//GO:0051247//GO:0006355//GO:0048522//GO:1901576//GO:0051240//GO:0048869//GO:0030218//GO:0048523//GO:0048872//GO:0006974//GO:0042113//GO:0045739//GO:…	nucleobase-containing compound biosynthetic process//negative regulation of RNA biosynthetic process//immune effector process//positive regulation of interferon-gamma biosynthetic process//positive regulation of macromolecule metabolic process//hemopoiesis//leukocyte mediated cytotoxicity//single-organism developmental process//myeloid cell homeostasis//regulation of protein metabolic process//an…	GO:0005575//GO:0043227//GO:0044424//GO:0005622//GO:0043226//GO:0044428//GO:0044422//GO:0044464//GO:0044446//GO:0005623//GO:0031974//GO:0005654//GO:0005634//GO:0043233//GO:0043229//GO:0031981//GO:0070013//GO:0043231	cellular_component//membrane-bounded organelle//intracellular part//intracellular//organelle//nuclear part//organelle part//cell part//intracellular organelle part//cell//membrane-enclosed lumen//nucleoplasm//nucleus//organelle lumen//intracellular organelle//nuclear lumen//intracellular organelle lumen//intracellular membrane-bounded organelle	GO:0001071//GO:0005488//GO:0000976//GO:0044212//GO:1901363//GO:0042803//GO:0000975//GO:0001012//GO:0046982//GO:0001067//GO:0003674//GO:0000977//GO:0000982//GO:0003676//GO:0097159//GO:0003700//GO:0043565//GO:0008134//GO:0001228//GO:0042802//GO:0005515//GO:0000978//GO:0001159//GO:0046983//GO:0003677//GO:0001077//GO:0000987//GO:0000981	nucleic acid binding transcription factor activity//binding//transcription regulatory region sequence-specific DNA binding//transcription regulatory region DNA binding//heterocyclic compound binding//protein homodimerization activity//regulatory region DNA binding//RNA polymerase II regulatory region DNA binding//protein heterodimerization activity//regulatory region nucleic acid binding//molecul…
ENSAPLG00000000571	GO:0032774//GO:0019222//GO:0034641//GO:0060255//GO:1903506//GO:0008150//GO:0043170//GO:0065007//GO:0008152//GO:0019219//GO:2001141//GO:0006351//GO:0009059//GO:0031323//GO:0006355//GO:1901576//GO:0051171//GO:0009987//GO:0019438//GO:0034654//GO:0044238//GO:0090304//GO:1901360//GO:0034645//GO:0044271//GO:2000112//GO:0010556//GO:0080090//GO:0051252//GO:0044260//GO:0018130//GO:0050789//GO:0009889//GO:…	RNA biosynthetic process//regulation of metabolic process//cellular nitrogen compound metabolic process//regulation of macromolecule metabolic process//regulation of nucleic acid-templated transcription//biological_process//macromolecule metabolic process//biological regulation//metabolic process//regulation of nucleobase-containing compound metabolic process//regulation of RNA biosynthetic proce…	GO:0043226//GO:0005622//GO:0044424//GO:0043227//GO:0005575//GO:0043231//GO:0043229//GO:0005634//GO:0005623//GO:0044464	organelle//intracellular//intracellular part//membrane-bounded organelle//cellular_component//intracellular membrane-bounded organelle//intracellular organelle//nucleus//cell//cell part	GO:0003674//GO:1901363//GO:0005488//GO:0003677//GO:0043565//GO:0003676//GO:0097159	molecular_function//heterocyclic compound binding//binding//DNA binding//sequence-specific DNA binding//nucleic acid binding//organic cyclic compound binding
ENSAPLG00000000572	--	--	GO:0044464//GO:0005623//GO:0005634//GO:0043229//GO:0005737//GO:0043231//GO:0043227//GO:0005575//GO:0044424//GO:0005622//GO:0043226	cell part//cell//nucleus//intracellular organelle//cytoplasm//intracellular membrane-bounded organelle//membrane-bounded organelle//cellular_component//intracellular part//intracellular//organelle	--	--
ENSAPLG00000000576	GO:0042177//GO:0051248//GO:0034508//GO:0000070//GO:1901987//GO:0033047//GO:0044237//GO:0044699//GO:0065009//GO:0009892//GO:0006461//GO:0043412//GO:0051302//GO:0043933//GO:1903320//GO:0051726//GO:0048519//GO:0044092//GO:0050789//GO:0070925//GO:0030163//GO:0010605//GO:0071174//GO:0071704//GO:0043161//GO:0009895//GO:0051179//GO:0032434//GO:0000819//GO:0050794//GO:1904666//GO:1903051//GO:0051783//GO:…	negative regulation of protein catabolic process//negative regulation of protein metabolic process//centromere complex assembly//mitotic sister chromatid segregation//regulation of cell cycle phase transition//regulation of mitotic sister chromatid segregation//cellular metabolic process//single-organism process//regulation of molecular function//negative regulation of metabolic process//protein …	GO:0005623//GO:0043232//GO:0043228//GO:0043234//GO:0044464//GO:0044446//GO:0043229//GO:0043231//GO:0005634//GO:0044427//GO:0005622//GO:0000776//GO:0043227//GO:0005575//GO:0044424//GO:0044422//GO:0000775//GO:0098687//GO:0032991//GO:0005694//GO:0043226	cell//intracellular non-membrane-bounded organelle//non-membrane-bounded organelle//protein complex//cell part//intracellular organelle part//intracellular organelle//intracellular membrane-bounded organelle//nucleus//chromosomal part//intracellular//kinetochore//membrane-bounded organelle//cellular_component//intracellular part//organelle part//chromosome, centromeric region//chromosomal region/…	--	--
ENSAPLG00000000577	GO:0044237//GO:0044255//GO:0043412//GO:0044699//GO:0071704//GO:0030258//GO:0006644//GO:0044710//GO:0046486//GO:0016311//GO:0006796//GO:0006629//GO:0006793//GO:0035335//GO:0044238//GO:0046839//GO:0044260//GO:0019538//GO:0046488//GO:0006650//GO:0036211//GO:0006470//GO:0006464//GO:0009987//GO:0044267//GO:0019637//GO:0046856//GO:0008152//GO:0043170//GO:0008150//GO:0044763	cellular metabolic process//cellular lipid metabolic process//macromolecule modification//single-organism process//organic substance metabolic process//lipid modification//phospholipid metabolic process//single-organism metabolic process//glycerolipid metabolic process//dephosphorylation//phosphate-containing compound metabolic process//lipid metabolic process//phosphorus metabolic process//pepti…	GO:0005623//GO:0044464//GO:0005737//GO:0005622//GO:0005575//GO:0044424//GO:0016020//GO:0005886//GO:0071944	cell//cell part//cytoplasm//intracellular//cellular_component//intracellular part//membrane//plasma membrane//cell periphery	GO:0016791//GO:0016787//GO:0004721//GO:0052629//GO:0034593//GO:0003824//GO:0042578//GO:0004438//GO:0052866//GO:0052744//GO:0004725//GO:0003674//GO:0016788	phosphatase activity//hydrolase activity//phosphoprotein phosphatase activity//phosphatidylinositol-3,5-bisphosphate 3-phosphatase activity//phosphatidylinositol bisphosphate phosphatase activity//catalytic activity//phosphoric ester hydrolase activity//phosphatidylinositol-3-phosphatase activity//phosphatidylinositol phosphate phosphatase activity//phosphatidylinositol monophosphate phosphatase …
ENSAPLG00000000578	GO:0071840//GO:0048598//GO:0030198//GO:0044763//GO:0007275//GO:0070586//GO:0008150//GO:0016477//GO:0065007//GO:0051716//GO:0007188//GO:0001667//GO:0008542//GO:0008306//GO:0032502//GO:0007154//GO:0050896//GO:0048856//GO:0007612//GO:0007186//GO:0009987//GO:0043062//GO:0016043//GO:0044767//GO:0001944//GO:0048731//GO:0051674//GO:0071711//GO:0007155//GO:0009314//GO:0023052//GO:0007165//GO:0042074//GO:…	cellular component organization or biogenesis//embryonic morphogenesis//extracellular matrix organization//single-organism cellular process//multicellular organismal development//cell-cell adhesion involved in gastrulation//biological_process//cell migration//biological regulation//cellular response to stimulus//adenylate cyclase-modulating G-protein coupled receptor signaling pathway//ameboidal-…	GO:0016020//GO:0005575	membrane//cellular_component	--	--
ENSAPLG00000000579	GO:0001932//GO:0050896//GO:1902589//GO:0019222//GO:0007010//GO:0006996//GO:0006457//GO:0008152//GO:0031399//GO:0051716//GO:0065007//GO:0006468//GO:0043170//GO:0008150//GO:0043086//GO:0044763//GO:0032886//GO:0007017//GO:0060255//GO:0071840//GO:2000298//GO:0045936//GO:0000226//GO:0033043//GO:0061077//GO:0048523//GO:1900034//GO:2000299//GO:0042325//GO:0050790//GO:0080135//GO:0031323//GO:0036211//GO:…	regulation of protein phosphorylation//response to stimulus//single-organism organelle organization//regulation of metabolic process//cytoskeleton organization//organelle organization//protein folding//metabolic process//regulation of protein modification process//cellular response to stimulus//biological regulation//protein phosphorylation//macromolecule metabolic process//biological_process//ne…	--	--	GO:0005524//GO:0046872//GO:0043167//GO:0031072//GO:1901363//GO:0003674//GO:0043169//GO:0008270//GO:0032549//GO:0043168//GO:0035639//GO:0032555//GO:0005488//GO:1901265//GO:0032550//GO:0097367//GO:0030554//GO:0001883//GO:0046914//GO:0001882//GO:0032559//GO:0032553//GO:0005515//GO:0017076//GO:0000166//GO:0043531//GO:0097159//GO:0036094//GO:0051879	ATP binding//metal ion binding//ion binding//heat shock protein binding//heterocyclic compound binding//molecular_function//cation binding//zinc ion binding//ribonucleoside binding//anion binding//purine ribonucleoside triphosphate binding//purine ribonucleotide binding//binding//nucleoside phosphate binding//purine ribonucleoside binding//carbohydrate derivative binding//adenyl nucleotide bindin…
ENSAPLG00000000581	GO:0003197//GO:0001837//GO:0048731//GO:0048513//GO:0048869//GO:0060485//GO:0003203//GO:0048856//GO:0000902//GO:0009987//GO:0009888//GO:0048864//GO:0001649//GO:0044767//GO:0016043//GO:0007507//GO:0048468//GO:0009887//GO:0032502//GO:0006810//GO:0048729//GO:0071840//GO:0001503//GO:0003007//GO:0007275//GO:0014031//GO:0044763//GO:0008150//GO:0048646//GO:0000904//GO:0060317//GO:0044699//GO:0045184//GO:…	endocardial cushion development//epithelial to mesenchymal transition//system development//organ development//cellular developmental process//mesenchyme development//endocardial cushion morphogenesis//anatomical structure development//cell morphogenesis//cellular process//tissue development//stem cell development//osteoblast differentiation//single-organism developmental process//cellular compone…	GO:0005576//GO:0031988//GO:0031090//GO:0005622//GO:0016020//GO:0048471//GO:0044424//GO:0031224//GO:0005783//GO:0005575//GO:0043227//GO:0031301//GO:0031227//GO:0044422//GO:0016023//GO:0030141//GO:0044444//GO:0098588//GO:0043226//GO:0044425//GO:0031410//GO:0005623//GO:0005789//GO:0005615//GO:0042175//GO:0044432//GO:0044464//GO:0044446//GO:0044421//GO:0005737//GO:0043231//GO:0043229//GO:0031982//GO:…	extracellular region//membrane-bounded vesicle//organelle membrane//intracellular//membrane//perinuclear region of cytoplasm//intracellular part//intrinsic component of membrane//endoplasmic reticulum//cellular_component//membrane-bounded organelle//integral component of organelle membrane//intrinsic component of endoplasmic reticulum membrane//organelle part//cytoplasmic membrane-bounded vesicle…	GO:0005488//GO:0003674//GO:0044822//GO:1901363//GO:0003676//GO:0097159//GO:0003723	binding//molecular_function//poly(A) RNA binding//heterocyclic compound binding//nucleic acid binding//organic cyclic compound binding//RNA binding
ENSAPLG00000000582	GO:0048518//GO:0050789//GO:0031589//GO:0050794//GO:0022610//GO:0030155//GO:0007155//GO:0048522//GO:0010810//GO:0009987//GO:0008150//GO:0065007//GO:0045785//GO:0010811	positive regulation of biological process//regulation of biological process//cell-substrate adhesion//regulation of cellular process//biological adhesion//regulation of cell adhesion//cell adhesion//positive regulation of cellular process//regulation of cell-substrate adhesion//cellular process//biological_process//biological regulation//positive regulation of cell adhesion//positive regulation o…	GO:0005623//GO:0044464//GO:0005794//GO:0043229//GO:0044421//GO:0005737//GO:0043231//GO:0012505//GO:0005622//GO:0005578//GO:0031012//GO:0005576//GO:0005783//GO:0005575//GO:0043227//GO:0044424//GO:0043226//GO:0044444	cell//cell part//Golgi apparatus//intracellular organelle//extracellular region part//cytoplasm//intracellular membrane-bounded organelle//endomembrane system//intracellular//proteinaceous extracellular matrix//extracellular matrix//extracellular region//endoplasmic reticulum//cellular_component//membrane-bounded organelle//intracellular part//organelle//cytoplasmic part	--	--
ENSAPLG00000000583	GO:0010646//GO:0046879//GO:0015849//GO:0007010//GO:0015727//GO:0006996//GO:1902589//GO:0007154//GO:0009605//GO:0015718//GO:0007267//GO:0042592//GO:0050896//GO:0032879//GO:0051223//GO:0071840//GO:0006810//GO:0000226//GO:0090276//GO:0065008//GO:0044763//GO:0044765//GO:0007017//GO:0009991//GO:0098656//GO:0051649//GO:0008150//GO:0008152//GO:0065007//GO:0034220//GO:0090087//GO:0002791//GO:0050796//GO:…	regulation of cell communication//hormone secretion//organic acid transport//cytoskeleton organization//lactate transport//organelle organization//single-organism organelle organization//cell communication//response to external stimulus//monocarboxylic acid transport//cell-cell signaling//homeostatic process//response to stimulus//regulation of localization//regulation of protein transport//cellu…	GO:0044430//GO:0031226//GO:0005739//GO:0071944//GO:0044422//GO:0005815//GO:0044444//GO:0043230//GO:0043226//GO:0005576//GO:0005813//GO:0031988//GO:0005622//GO:0005887//GO:0016020//GO:0005886//GO:0031224//GO:0044424//GO:0005856//GO:0070062//GO:0005575//GO:0043227//GO:0043231//GO:0044421//GO:0005737//GO:0043229//GO:0031982//GO:1903561//GO:0016021//GO:0043228//GO:0043232//GO:0044425//GO:0015630//GO:…	cytoskeletal part//intrinsic component of plasma membrane//mitochondrion//cell periphery//organelle part//microtubule organizing center//cytoplasmic part//extracellular organelle//organelle//extracellular region//centrosome//membrane-bounded vesicle//intracellular//integral component of plasma membrane//membrane//plasma membrane//intrinsic component of membrane//intracellular part//cytoskeleton//…	GO:0003674//GO:0005342//GO:0008514//GO:0022891//GO:0022857//GO:1901618//GO:0015129//GO:0046943//GO:0008509//GO:0005215//GO:0022892//GO:0008028//GO:0015075	molecular_function//organic acid transmembrane transporter activity//organic anion transmembrane transporter activity//substrate-specific transmembrane transporter activity//transmembrane transporter activity//organic hydroxy compound transmembrane transporter activity//lactate transmembrane transporter activity//carboxylic acid transmembrane transporter activity//anion transmembrane transporter …
ENSAPLG00000000585	GO:1901576//GO:0050790//GO:0048522//GO:0006355//GO:0048523//GO:0098732//GO:0048511//GO:0045935//GO:0006351//GO:2001141//GO:0019219//GO:0036211//GO:0031323//GO:0031327//GO:0009059//GO:0010604//GO:0006464//GO:0034654//GO:1902679//GO:0016043//GO:1901725//GO:0008214//GO:0009893//GO:0051246//GO:0070988//GO:0016569//GO:1901726//GO:0051129//GO:0019438//GO:0045893//GO:2000113//GO:0009987//GO:0051171//GO:…	organic substance biosynthetic process//regulation of catalytic activity//positive regulation of cellular process//regulation of transcription, DNA-templated//negative regulation of cellular process//macromolecule deacylation//rhythmic process//positive regulation of nucleobase-containing compound metabolic process//transcription, DNA-templated//regulation of RNA biosynthetic process//regulation …	GO:0032993//GO:0005622//GO:1902494//GO:0032806//GO:0005575//GO:0043227//GO:0044424//GO:0044422//GO:0032991//GO:0043226//GO:0019907//GO:0061695//GO:0044428//GO:0005623//GO:1902911//GO:0000307//GO:1990234//GO:0044464//GO:0044446//GO:0043234//GO:1902554//GO:0043229//GO:0019908//GO:0043231//GO:0005737//GO:0005634	protein-DNA complex//intracellular//catalytic complex//carboxy-terminal domain protein kinase complex//cellular_component//membrane-bounded organelle//intracellular part//organelle part//macromolecular complex//organelle//cyclin-dependent protein kinase activating kinase holoenzyme complex//transferase complex, transferring phosphorus-containing groups//nuclear part//cell//protein kinase complex/…	GO:0008270//GO:0003824//GO:0043169//GO:0016740//GO:0005488//GO:0016491//GO:0003712//GO:0043167//GO:0046872//GO:1901363//GO:0003674//GO:0016705//GO:0043566//GO:0051213//GO:0003713//GO:0000989//GO:0003682//GO:0097159//GO:0003676//GO:0000988//GO:0016706//GO:0008168//GO:0016741//GO:0031490//GO:0046914//GO:0003677//GO:0044877	zinc ion binding//catalytic activity//cation binding//transferase activity//binding//oxidoreductase activity//transcription cofactor activity//ion binding//metal ion binding//heterocyclic compound binding//molecular_function//oxidoreductase activity, acting on paired donors, with incorporation or reduction of molecular oxygen//structure-specific DNA binding//dioxygenase activity//transcription co…
ENSAPLG00000000586	GO:0055114//GO:0008152//GO:0008150//GO:0044710//GO:0044699	oxidation-reduction process//metabolic process//biological_process//single-organism metabolic process//single-organism process	GO:0031224//GO:0016020//GO:0005575//GO:0044425//GO:0016021	intrinsic component of membrane//membrane//cellular_component//membrane part//integral component of membrane	GO:0016491//GO:0005488//GO:0043169//GO:0003824//GO:0016705//GO:0003674//GO:0020037//GO:1901363//GO:0043167//GO:0046872//GO:0004497//GO:0097159//GO:0005506//GO:0046906//GO:0046914	oxidoreductase activity//binding//cation binding//catalytic activity//oxidoreductase activity, acting on paired donors, with incorporation or reduction of molecular oxygen//molecular_function//heme binding//heterocyclic compound binding//ion binding//metal ion binding//monooxygenase activity//organic cyclic compound binding//iron ion binding//tetrapyrrole binding//transition metal ion binding
ENSAPLG00000000587	GO:1901576//GO:0009987//GO:0006720//GO:0044763//GO:0008150//GO:0008152//GO:0071704//GO:0044699//GO:0044237//GO:0044255//GO:0009058//GO:0008610//GO:0044710//GO:0006629//GO:0044249//GO:0044238//GO:0008299//GO:0044711	organic substance biosynthetic process//cellular process//isoprenoid metabolic process//single-organism cellular process//biological_process//metabolic process//organic substance metabolic process//single-organism process//cellular metabolic process//cellular lipid metabolic process//biosynthetic process//lipid biosynthetic process//single-organism metabolic process//lipid metabolic process//cell…	GO:0005622//GO:0016020//GO:0005886//GO:0044424//GO:0005575//GO:0043227//GO:0071944//GO:0044422//GO:0044428//GO:0043226//GO:0005654//GO:0005623//GO:0031974//GO:0044464//GO:0044446//GO:0070013//GO:0043231//GO:0005737//GO:0043229//GO:0031981//GO:0005634//GO:0043233	intracellular//membrane//plasma membrane//intracellular part//cellular_component//membrane-bounded organelle//cell periphery//organelle part//nuclear part//organelle//nucleoplasm//cell//membrane-enclosed lumen//cell part//intracellular organelle part//intracellular organelle lumen//intracellular membrane-bounded organelle//cytoplasm//intracellular organelle//nuclear lumen//nucleus//organelle lumen	GO:0003824//GO:0016746//GO:0046912//GO:0016740//GO:0003674//GO:0004421	catalytic activity//transferase activity, transferring acyl groups//transferase activity, transferring acyl groups, acyl groups converted into alkyl on transfer//transferase activity//molecular_function//hydroxymethylglutaryl-CoA synthase activity
ENSAPLG00000000588	GO:0051179//GO:0044699//GO:0051234//GO:1902578//GO:0016192//GO:0043277//GO:0006909//GO:0006898//GO:0006810//GO:0044765//GO:0008150//GO:0006897	localization//single-organism process//establishment of localization//single-organism localization//vesicle-mediated transport//apoptotic cell clearance//phagocytosis//receptor-mediated endocytosis//transport//single-organism transport//biological_process//endocytosis	GO:0044425//GO:0016021//GO:0016020//GO:0031224//GO:0005575	membrane part//integral component of membrane//membrane//intrinsic component of membrane//cellular_component	GO:0038024//GO:0060089//GO:0005044//GO:0004872//GO:0003674	cargo receptor activity//molecular transducer activity//scavenger receptor activity//receptor activity//molecular_function
ENSAPLG00000000589	--	--	GO:0043234//GO:0044446//GO:0044464//GO:0065010//GO:0005623//GO:0043232//GO:0043228//GO:1903561//GO:0005634//GO:0031982//GO:0043229//GO:0005737//GO:0044421//GO:0043231//GO:0043227//GO:0005575//GO:0070062//GO:0005856//GO:0044424//GO:0005882//GO:0045111//GO:0005622//GO:0031988//GO:0005576//GO:0043226//GO:0043230//GO:0044422//GO:0044430//GO:0045095//GO:0032991	protein complex//intracellular organelle part//cell part//extracellular membrane-bounded organelle//cell//intracellular non-membrane-bounded organelle//non-membrane-bounded organelle//extracellular vesicle//nucleus//vesicle//intracellular organelle//cytoplasm//extracellular region part//intracellular membrane-bounded organelle//membrane-bounded organelle//cellular_component//extracellular exosome…	GO:0005198//GO:0003674	structural molecule activity//molecular_function
ENSAPLG00000000590	GO:0019438//GO:0045893//GO:2000113//GO:0033619//GO:0050817//GO:0009987//GO:0051171//GO:0009893//GO:0048878//GO:0006950//GO:0090287//GO:0071772//GO:0010648//GO:0010604//GO:0034654//GO:1902679//GO:0031323//GO:0090092//GO:0031327//GO:0023051//GO:0009059//GO:2001141//GO:0006351//GO:0045935//GO:0019219//GO:0048523//GO:0023052//GO:1901576//GO:0007599//GO:0071495//GO:0032102//GO:0048522//GO:0006355//GO:…	aromatic compound biosynthetic process//positive regulation of transcription, DNA-templated//negative regulation of cellular macromolecule biosynthetic process//membrane protein proteolysis//coagulation//cellular process//regulation of nitrogen compound metabolic process//positive regulation of metabolic process//chemical homeostasis//response to stress//regulation of cellular response to growth …	GO:0031224//GO:0016020//GO:0005886//GO:0005575//GO:0005576//GO:0071944//GO:0005615//GO:0044464//GO:0044425//GO:0005623//GO:0016021//GO:0044421	intrinsic component of membrane//membrane//plasma membrane//cellular_component//extracellular region//cell periphery//extracellular space//cell part//membrane part//cell//integral component of membrane//extracellular region part	GO:0008236//GO:0003824//GO:0003674//GO:0017171//GO:0016787//GO:0008233//GO:0070011//GO:0004252//GO:0004175	serine-type peptidase activity//catalytic activity//molecular_function//serine hydrolase activity//hydrolase activity//peptidase activity//peptidase activity, acting on L-amino acid peptides//serine-type endopeptidase activity//endopeptidase activity
ENSAPLG00000000592	GO:0034032//GO:0051186//GO:1901293//GO:1901576//GO:0019637//GO:0009119//GO:0033865//GO:1901135//GO:0019438//GO:0042278//GO:0009987//GO:0034654//GO:0019693//GO:0006753//GO:0015937//GO:0055086//GO:0044281//GO:0034030//GO:0034641//GO:0009117//GO:0033866//GO:0009150//GO:0044763//GO:0033875//GO:0008150//GO:0008152//GO:0034033//GO:0042451//GO:0051188//GO:0071704//GO:0009163//GO:0009152//GO:1901564//GO:…	purine nucleoside bisphosphate metabolic process//cofactor metabolic process//nucleoside phosphate biosynthetic process//organic substance biosynthetic process//organophosphate metabolic process//ribonucleoside metabolic process//nucleoside bisphosphate metabolic process//carbohydrate derivative metabolic process//aromatic compound biosynthetic process//purine nucleoside metabolic process//cellul…	GO:0005622//GO:0044424//GO:0005575//GO:0005623//GO:0044464//GO:0005737	intracellular//intracellular part//cellular_component//cell//cell part//cytoplasm	GO:0043168//GO:0035639//GO:0003824//GO:0032549//GO:0005488//GO:1901265//GO:0016740//GO:0032555//GO:0043167//GO:0016773//GO:0005524//GO:0003674//GO:0004594//GO:1901363//GO:0016301//GO:0000166//GO:0017076//GO:0032553//GO:0036094//GO:0097159//GO:0030554//GO:0001883//GO:0097367//GO:0032550//GO:0016772//GO:0032559//GO:0001882	anion binding//purine ribonucleoside triphosphate binding//catalytic activity//ribonucleoside binding//binding//nucleoside phosphate binding//transferase activity//purine ribonucleotide binding//ion binding//phosphotransferase activity, alcohol group as acceptor//ATP binding//molecular_function//pantothenate kinase activity//heterocyclic compound binding//kinase activity//nucleotide binding//puri…
ENSAPLG00000000593	GO:0023057//GO:1903844//GO:0017015//GO:0060255//GO:0071840//GO:1903845//GO:0030198//GO:0044763//GO:0008150//GO:1903506//GO:0045892//GO:0043170//GO:0051716//GO:0065007//GO:0008152//GO:0007167//GO:0010646//GO:0051172//GO:0032774//GO:0019222//GO:0010629//GO:0007154//GO:0050896//GO:0007166//GO:0034641//GO:0009966//GO:0090287//GO:0009987//GO:0051171//GO:0019438//GO:2000113//GO:0034654//GO:0043062//GO:…	negative regulation of signaling//regulation of cellular response to transforming growth factor beta stimulus//regulation of transforming growth factor beta receptor signaling pathway//regulation of macromolecule metabolic process//cellular component organization or biogenesis//negative regulation of cellular response to transforming growth factor beta stimulus//extracellular matrix organization/…	GO:0005614//GO:0005575//GO:0031012//GO:0005576//GO:0005578//GO:0044421//GO:0005615	interstitial matrix//cellular_component//extracellular matrix//extracellular region//proteinaceous extracellular matrix//extracellular region part//extracellular space	--	--
ENSAPLG00000000594	--	--	--	--	GO:0005509//GO:0043169//GO:0005488//GO:0043167//GO:0046872//GO:0003674	calcium ion binding//cation binding//binding//ion binding//metal ion binding//molecular_function
ENSAPLG00000000595	GO:0050789//GO:0044699//GO:0014065//GO:0060038//GO:0040007//GO:0014855//GO:0032501//GO:0048583//GO:0044700//GO:0050794//GO:0072359//GO:0044707//GO:0048015//GO:0072358//GO:0048017//GO:0007165//GO:0055017//GO:0035265//GO:0014706//GO:0023051//GO:0048513//GO:0048731//GO:0033002//GO:0014066//GO:0023052//GO:0048856//GO:0009987//GO:0009888//GO:0048738//GO:0035556//GO:0044767//GO:0007507//GO:1902531//GO:…	regulation of biological process//single-organism process//phosphatidylinositol 3-kinase signaling//cardiac muscle cell proliferation//growth//striated muscle cell proliferation//multicellular organismal process//regulation of response to stimulus//single organism signaling//regulation of cellular process//circulatory system development//single-multicellular organism process//phosphatidylinositol…	GO:0030126//GO:0030660//GO:0044425//GO:0031410//GO:0005623//GO:0030663//GO:0005615//GO:0098796//GO:0044433//GO:0043234//GO:0044446//GO:0044464//GO:0044431//GO:0005737//GO:0044421//GO:0043231//GO:0030662//GO:0005794//GO:0043229//GO:0048475//GO:0031982//GO:0012506//GO:0030117//GO:0012505//GO:0005576//GO:0030120//GO:0031090//GO:0031988//GO:0005622//GO:0030659//GO:0016020//GO:0044424//GO:0043227//GO:…	COPI vesicle coat//Golgi-associated vesicle membrane//membrane part//cytoplasmic vesicle//cell//COPI-coated vesicle membrane//extracellular space//membrane protein complex//cytoplasmic vesicle part//protein complex//intracellular organelle part//cell part//Golgi apparatus part//cytoplasm//extracellular region part//intracellular membrane-bounded organelle//coated vesicle membrane//Golgi apparatus…	--	--
ENSAPLG00000000596	GO:0050911//GO:0007165//GO:0051606//GO:0044707//GO:0009593//GO:0050907//GO:0050877//GO:0042221//GO:0050794//GO:0044700//GO:0050789//GO:0003008//GO:0032501//GO:0044699//GO:0007606//GO:0007608//GO:0044763//GO:0051716//GO:0065007//GO:0008150//GO:0050896//GO:0007154//GO:0007186//GO:0009987//GO:0050906//GO:0007600//GO:0023052	detection of chemical stimulus involved in sensory perception of smell//signal transduction//detection of stimulus//single-multicellular organism process//detection of chemical stimulus//detection of chemical stimulus involved in sensory perception//neurological system process//response to chemical//regulation of cellular process//single organism signaling//regulation of biological process//syste…	GO:0016021//GO:0044464//GO:0044425//GO:0005623//GO:0071944//GO:0031224//GO:0016020//GO:0005886//GO:0005575	integral component of membrane//cell part//membrane part//cell//cell periphery//intrinsic component of membrane//membrane//plasma membrane//cellular_component	GO:0060089//GO:0004984//GO:0038023//GO:0004930//GO:0004871//GO:0003674//GO:0004888//GO:0004872	molecular transducer activity//olfactory receptor activity//signaling receptor activity//G-protein coupled receptor activity//signal transducer activity//molecular_function//transmembrane signaling receptor activity//receptor activity
ENSAPLG00000000597	GO:0009056//GO:0044707//GO:0031329//GO:0009894//GO:0022411//GO:0044710//GO:0050794//GO:0050789//GO:0006914//GO:0044699//GO:0032501//GO:0044237//GO:0071840//GO:0044763//GO:0007275//GO:0008150//GO:0008152//GO:0065007//GO:0044712//GO:0007568//GO:0019222//GO:0010506//GO:0006996//GO:1902589//GO:0032502//GO:0061726//GO:1903008//GO:0010259//GO:0009987//GO:0016043//GO:0044767//GO:0007005//GO:0031323//GO:…	catabolic process//single-multicellular organism process//regulation of cellular catabolic process//regulation of catabolic process//cellular component disassembly//single-organism metabolic process//regulation of cellular process//regulation of biological process//autophagy//single-organism process//multicellular organismal process//cellular metabolic process//cellular component organization or …	GO:0016021//GO:0012505//GO:0044429//GO:0031975//GO:0043231//GO:0005737//GO:0005740//GO:0043229//GO:0005789//GO:0042175//GO:0043234//GO:0044446//GO:0044432//GO:0005741//GO:0044464//GO:0044425//GO:0005623//GO:0031967//GO:0098805//GO:0031968//GO:0044444//GO:0043226//GO:0098588//GO:0032991//GO:0005739//GO:0044422//GO:0016020//GO:0019867//GO:0031224//GO:0044424//GO:0005783//GO:0031966//GO:0043227//GO:…	integral component of membrane//endomembrane system//mitochondrial part//envelope//intracellular membrane-bounded organelle//cytoplasm//mitochondrial envelope//intracellular organelle//endoplasmic reticulum membrane//nuclear outer membrane-endoplasmic reticulum membrane network//protein complex//intracellular organelle part//endoplasmic reticulum part//mitochondrial outer membrane//cell part//mem…	GO:0046983//GO:0003723//GO:0051536//GO:0042802//GO:0097159//GO:0003676//GO:0051537//GO:0005515//GO:0003674//GO:0044822//GO:1901363//GO:0042803//GO:0005488//GO:0051540	protein dimerization activity//RNA binding//iron-sulfur cluster binding//identical protein binding//organic cyclic compound binding//nucleic acid binding//2 iron, 2 sulfur cluster binding//protein binding//molecular_function//poly(A) RNA binding//heterocyclic compound binding//protein homodimerization activity//binding//metal cluster binding
ENSAPLG00000000598	GO:1902589//GO:0006996//GO:0008152//GO:0043170//GO:0008150//GO:0044763//GO:0071840//GO:0018205//GO:0036211//GO:0018393//GO:0018394//GO:0016043//GO:0006473//GO:0006464//GO:0009987//GO:0044267//GO:0018193//GO:0016569//GO:0044238//GO:0006475//GO:0016573//GO:0019538//GO:0044260//GO:0016570//GO:0043966//GO:0044237//GO:0043543//GO:0043412//GO:0044699//GO:0016568//GO:0043933//GO:0071704//GO:0051276//GO:…	single-organism organelle organization//organelle organization//metabolic process//macromolecule metabolic process//biological_process//single-organism cellular process//cellular component organization or biogenesis//peptidyl-lysine modification//protein modification process//internal peptidyl-lysine acetylation//peptidyl-lysine acetylation//cellular component organization//protein acetylation//c…	GO:0044422//GO:0044451//GO:0032991//GO:0043226//GO:0044428//GO:0031248//GO:0005622//GO:0070775//GO:1902494//GO:0005575//GO:0043227//GO:0000123//GO:0044424//GO:0070776//GO:0031981//GO:0043229//GO:0043231//GO:0070013//GO:0005634//GO:0043233//GO:0005623//GO:0031974//GO:0005654//GO:1990234//GO:0044446//GO:0044464//GO:0043234//GO:1902493	organelle part//nucleoplasm part//macromolecular complex//organelle//nuclear part//protein acetyltransferase complex//intracellular//H3 histone acetyltransferase complex//catalytic complex//cellular_component//membrane-bounded organelle//histone acetyltransferase complex//intracellular part//MOZ/MORF histone acetyltransferase complex//nuclear lumen//intracellular organelle//intracellular membrane…	GO:0046872//GO:0043167//GO:0003674//GO:0043169//GO:0008270//GO:0005488//GO:0046914	metal ion binding//ion binding//molecular_function//cation binding//zinc ion binding//binding//transition metal ion binding
ENSAPLG00000000599	GO:0032501//GO:0003008//GO:0007608//GO:0007606//GO:0044699//GO:0050789//GO:0044700//GO:0050794//GO:0042221//GO:0050877//GO:0050907//GO:0009593//GO:0044707//GO:0051606//GO:0050911//GO:0007165//GO:0023052//GO:0007600//GO:0050906//GO:0009987//GO:0007186//GO:0050896//GO:0007154//GO:0065007//GO:0051716//GO:0008150//GO:0044763	multicellular organismal process//system process//sensory perception of smell//sensory perception of chemical stimulus//single-organism process//regulation of biological process//single organism signaling//regulation of cellular process//response to chemical//neurological system process//detection of chemical stimulus involved in sensory perception//detection of chemical stimulus//single-multicel…	GO:0005623//GO:0044425//GO:0044464//GO:0016021//GO:0005575//GO:0031224//GO:0005886//GO:0016020//GO:0071944	cell//membrane part//cell part//integral component of membrane//cellular_component//intrinsic component of membrane//plasma membrane//membrane//cell periphery	GO:0004871//GO:0004930//GO:0004984//GO:0038023//GO:0060089//GO:0004872//GO:0004888//GO:0003674	signal transducer activity//G-protein coupled receptor activity//olfactory receptor activity//signaling receptor activity//molecular transducer activity//receptor activity//transmembrane signaling receptor activity//molecular_function
ENSAPLG00000000600	GO:0008150//GO:0019752//GO:0008152//GO:0016053//GO:0043436//GO:0006082//GO:0044763//GO:0006520//GO:0044281//GO:0046360//GO:1901575//GO:0044283//GO:0044712//GO:1901605//GO:0044282//GO:1901565//GO:0009987//GO:0006631//GO:1901576//GO:0044248//GO:0032787//GO:0046361//GO:0009071//GO:0044711//GO:0009056//GO:0046395//GO:0044238//GO:0044249//GO:0006629//GO:0006796//GO:0044710//GO:0016311//GO:0009058//GO:…	biological_process//carboxylic acid metabolic process//metabolic process//organic acid biosynthetic process//oxoacid metabolic process//organic acid metabolic process//single-organism cellular process//cellular amino acid metabolic process//small molecule metabolic process//2-oxobutyrate biosynthetic process//organic substance catabolic process//small molecule biosynthetic process//single-organis…	--	--	GO:1901363//GO:0003674//GO:0043167//GO:0031406//GO:0005488//GO:0070905//GO:0043169//GO:0043168//GO:0016597//GO:0030170//GO:0043177//GO:0097159//GO:0036094//GO:0048037	heterocyclic compound binding//molecular_function//ion binding//carboxylic acid binding//binding//serine binding//cation binding//anion binding//amino acid binding//pyridoxal phosphate binding//organic acid binding//organic cyclic compound binding//small molecule binding//cofactor binding
ENSAPLG00000000601	--	--	--	--	GO:0005488//GO:0008092//GO:0003674//GO:0005515//GO:0003779	binding//cytoskeletal protein binding//molecular_function//protein binding//actin binding
ENSAPLG00000000602	GO:0007165//GO:0050911//GO:0051606//GO:0044707//GO:0009593//GO:0050907//GO:0050877//GO:0042221//GO:0050794//GO:0044700//GO:0050789//GO:0007608//GO:0007606//GO:0044699//GO:0003008//GO:0032501//GO:0044763//GO:0008150//GO:0065007//GO:0051716//GO:0007154//GO:0050896//GO:0007186//GO:0009987//GO:0050906//GO:0023052//GO:0007600	signal transduction//detection of chemical stimulus involved in sensory perception of smell//detection of stimulus//single-multicellular organism process//detection of chemical stimulus//detection of chemical stimulus involved in sensory perception//neurological system process//response to chemical//regulation of cellular process//single organism signaling//regulation of biological process//senso…	GO:0016021//GO:0044464//GO:0044425//GO:0005623//GO:0071944//GO:0016020//GO:0005886//GO:0031224//GO:0005575	integral component of membrane//cell part//membrane part//cell//cell periphery//membrane//plasma membrane//intrinsic component of membrane//cellular_component	GO:0060089//GO:0038023//GO:0004984//GO:0004930//GO:0004871//GO:0003674//GO:0004888//GO:0004872	molecular transducer activity//signaling receptor activity//olfactory receptor activity//G-protein coupled receptor activity//signal transducer activity//molecular_function//transmembrane signaling receptor activity//receptor activity
ENSAPLG00000000603	GO:0048518//GO:0090128//GO:0032501//GO:0090129//GO:0044699//GO:0051962//GO:0051094//GO:0051965//GO:0050789//GO:0007269//GO:0051179//GO:0044700//GO:0050794//GO:0051960//GO:0051128//GO:0023061//GO:0060074//GO:0050808//GO:1902578//GO:2000026//GO:0050793//GO:0051239//GO:0044707//GO:0051641//GO:0006836//GO:0051234//GO:0044089//GO:0007268//GO:0051240//GO:0023052//GO:0050807//GO:0051963//GO:0048522//GO:…	positive regulation of biological process//regulation of synapse maturation//multicellular organismal process//positive regulation of synapse maturation//single-organism process//positive regulation of nervous system development//positive regulation of developmental process//positive regulation of synapse assembly//regulation of biological process//neurotransmitter secretion//localization//single…	GO:0005623//GO:0044425//GO:0044464//GO:0098793//GO:0016021//GO:0005575//GO:0031224//GO:0016020//GO:0044456//GO:0045202//GO:0097458	cell//membrane part//cell part//presynapse//integral component of membrane//cellular_component//intrinsic component of membrane//membrane//synapse part//synapse//neuron part	--	--
ENSAPLG00000000604	GO:0008152//GO:0008150//GO:0043170//GO:0034641//GO:0008283//GO:0043043//GO:0044267//GO:0009987//GO:0006518//GO:0009059//GO:0006412//GO:1901576//GO:0043604//GO:0043603//GO:0019538//GO:0044260//GO:0044238//GO:0034645//GO:0044271//GO:1901566//GO:0009058//GO:0044249//GO:0010467//GO:0006807//GO:1901564//GO:0071704//GO:0044237//GO:0044699	metabolic process//biological_process//macromolecule metabolic process//cellular nitrogen compound metabolic process//cell proliferation//peptide biosynthetic process//cellular protein metabolic process//cellular process//peptide metabolic process//macromolecule biosynthetic process//translation//organic substance biosynthetic process//amide biosynthetic process//cellular amide metabolic process/…	GO:0043230//GO:0044428//GO:0044444//GO:0005912//GO:0043226//GO:0005911//GO:0032991//GO:0044422//GO:0005730//GO:0044424//GO:0030054//GO:0043227//GO:0044391//GO:0005575//GO:0070062//GO:0044445//GO:0022626//GO:0031988//GO:0005576//GO:0005622//GO:0005829//GO:0043233//GO:1903561//GO:0005634//GO:0030529//GO:0005737//GO:0044421//GO:0043231//GO:0005840//GO:0070013//GO:0031981//GO:0031982//GO:0043229//GO:…	extracellular organelle//nuclear part//cytoplasmic part//adherens junction//organelle//cell-cell junction//macromolecular complex//organelle part//nucleolus//intracellular part//cell junction//membrane-bounded organelle//ribosomal subunit//cellular_component//extracellular exosome//cytosolic part//cytosolic ribosome//membrane-bounded vesicle//extracellular region//intracellular//cytosol//organell…	GO:0044822//GO:0003674//GO:1901363//GO:0050839//GO:0005488//GO:1901265//GO:0045296//GO:0098641//GO:0003723//GO:0036094//GO:0098631//GO:0098632//GO:0003676//GO:0003735//GO:0097159//GO:0000166//GO:0005198//GO:0005515	poly(A) RNA binding//molecular_function//heterocyclic compound binding//cell adhesion molecule binding//binding//nucleoside phosphate binding//cadherin binding//cadherin binding involved in cell-cell adhesion//RNA binding//small molecule binding//protein binding involved in cell adhesion//protein binding involved in cell-cell adhesion//nucleic acid binding//structural constituent of ribosome//org…
ENSAPLG00000000606	GO:0055085//GO:0050801//GO:0051234//GO:0015672//GO:1902600//GO:1902578//GO:0055080//GO:0098655//GO:0006812//GO:0015992//GO:0055067//GO:0051179//GO:0006811//GO:0006885//GO:0044699//GO:0098771//GO:0006810//GO:0065008//GO:0044763//GO:0044765//GO:0006818//GO:0035725//GO:0008150//GO:0065007//GO:0006814//GO:0098662//GO:0042592//GO:0048878//GO:0009987//GO:0030001//GO:0034220//GO:0098660	transmembrane transport//ion homeostasis//establishment of localization//monovalent inorganic cation transport//hydrogen ion transmembrane transport//single-organism localization//cation homeostasis//cation transmembrane transport//cation transport//proton transport//monovalent inorganic cation homeostasis//localization//ion transport//regulation of pH//single-organism process//inorganic ion home…	GO:0016021//GO:0012505//GO:0055037//GO:0043231//GO:0005737//GO:0043229//GO:0044464//GO:0044425//GO:0005623//GO:0044444//GO:0043226//GO:0016020//GO:0031224//GO:0044424//GO:0005575//GO:0043227//GO:0005622//GO:0005768	integral component of membrane//endomembrane system//recycling endosome//intracellular membrane-bounded organelle//cytoplasm//intracellular organelle//cell part//membrane part//cell//cytoplasmic part//organelle//membrane//intrinsic component of membrane//intracellular part//cellular_component//membrane-bounded organelle//intracellular//endosome	GO:0015297//GO:0015077//GO:0015291//GO:0008324//GO:0015491//GO:0046873//GO:0015075//GO:0015081//GO:0022892//GO:0005215//GO:0003674//GO:0005451//GO:0015385//GO:0015078//GO:0022890//GO:0022804//GO:0022891//GO:0015298//GO:0022857//GO:0015299	antiporter activity//monovalent inorganic cation transmembrane transporter activity//secondary active transmembrane transporter activity//cation transmembrane transporter activity//cation:cation antiporter activity//metal ion transmembrane transporter activity//ion transmembrane transporter activity//sodium ion transmembrane transporter activity//substrate-specific transporter activity//transport…
ENSAPLG00000000607	--	--	--	--	GO:0097159//GO:0003676//GO:0043169//GO:0005488//GO:0046872//GO:0043167//GO:0003674//GO:1901363	organic cyclic compound binding//nucleic acid binding//cation binding//binding//metal ion binding//ion binding//molecular_function//heterocyclic compound binding
ENSAPLG00000000608	GO:0003206//GO:0072358//GO:0003205//GO:0044707//GO:0007165//GO:0007268//GO:0032501//GO:0044699//GO:0050789//GO:0050794//GO:0072359//GO:0044700//GO:0009653//GO:0007267//GO:0050896//GO:0003208//GO:0032502//GO:0007154//GO:0009887//GO:0003231//GO:0051716//GO:0065007//GO:0008150//GO:0044763//GO:0007275//GO:0003007//GO:0003151//GO:0023052//GO:0007218//GO:0048513//GO:0003214//GO:0048731//GO:0007507//GO:…	cardiac chamber morphogenesis//cardiovascular system development//cardiac chamber development//single-multicellular organism process//signal transduction//synaptic transmission//multicellular organismal process//single-organism process//regulation of biological process//regulation of cellular process//circulatory system development//single organism signaling//anatomical structure morphogenesis//c…	GO:0043005//GO:0016021//GO:0005623//GO:0044425//GO:0044464//GO:0097458//GO:0042995//GO:0005575//GO:0031224//GO:0016020	neuron projection//integral component of membrane//cell//membrane part//cell part//neuron part//cell projection//cellular_component//intrinsic component of membrane//membrane	GO:0001653//GO:0001601//GO:0038023//GO:0008188//GO:0060089//GO:0001602//GO:0004983//GO:0030594//GO:0004871//GO:0004930//GO:0008528//GO:0004888//GO:0003674//GO:0004872	peptide receptor activity//peptide YY receptor activity//signaling receptor activity//neuropeptide receptor activity//molecular transducer activity//pancreatic polypeptide receptor activity//neuropeptide Y receptor activity//neurotransmitter receptor activity//signal transducer activity//G-protein coupled receptor activity//G-protein coupled peptide receptor activity//transmembrane signaling rece…
ENSAPLG00000000609	GO:0006470//GO:0006464//GO:0009987//GO:0044267//GO:0036211//GO:0008152//GO:0043170//GO:0008150//GO:0016311//GO:0006796//GO:0006793//GO:0044237//GO:0043412//GO:0071704//GO:0044260//GO:0019538//GO:0044238	protein dephosphorylation//cellular protein modification process//cellular process//cellular protein metabolic process//protein modification process//metabolic process//macromolecule metabolic process//biological_process//dephosphorylation//phosphate-containing compound metabolic process//phosphorus metabolic process//cellular metabolic process//macromolecule modification//organic substance metab…	GO:0005575//GO:0043227//GO:0044424//GO:0005622//GO:0043226//GO:0044444//GO:0005739//GO:0044464//GO:0005623//GO:0043229//GO:0043231//GO:0005737	cellular_component//membrane-bounded organelle//intracellular part//intracellular//organelle//cytoplasmic part//mitochondrion//cell part//cell//intracellular organelle//intracellular membrane-bounded organelle//cytoplasm	GO:0005488//GO:0043169//GO:0003824//GO:0003674//GO:0004722//GO:0016788//GO:0042578//GO:0043167//GO:0046872//GO:0016791//GO:0016787//GO:0004721	binding//cation binding//catalytic activity//molecular_function//protein serine/threonine phosphatase activity//hydrolase activity, acting on ester bonds//phosphoric ester hydrolase activity//ion binding//metal ion binding//phosphatase activity//hydrolase activity//phosphoprotein phosphatase activity
ENSAPLG00000000610	GO:0033554//GO:0035510//GO:0006974//GO:0044728//GO:0070989//GO:0009987//GO:0006281//GO:0006307//GO:0006950//GO:0040014//GO:0070988//GO:0044767//GO:0019222//GO:0050896//GO:0034641//GO:0006304//GO:0035511//GO:0080111//GO:0032502//GO:0044763//GO:0060255//GO:0055114//GO:0008152//GO:0051716//GO:0065007//GO:0043170//GO:0008150//GO:0048589//GO:0006807//GO:0071704//GO:0050789//GO:0044237//GO:0032501//GO:…	cellular response to stress//DNA dealkylation//cellular response to DNA damage stimulus//DNA methylation or demethylation//oxidative demethylation//cellular process//DNA repair//DNA dealkylation involved in DNA repair//response to stress//regulation of multicellular organism growth//demethylation//single-organism developmental process//regulation of metabolic process//response to stimulus//cellul…	--	--	GO:0003824//GO:0016491//GO:0035515//GO:0003674//GO:0035516//GO:0032451//GO:0035514	catalytic activity//oxidoreductase activity//oxidative RNA demethylase activity//molecular_function//oxidative DNA demethylase activity//demethylase activity//DNA demethylase activity
ENSAPLG00000000612	GO:0019953//GO:0048609//GO:0030154//GO:0032504//GO:0007281//GO:0048232//GO:0007283//GO:0065009//GO:0044699//GO:0032501//GO:0050789//GO:0007286//GO:0007289//GO:0007276//GO:1902589//GO:0032502//GO:0048468//GO:0022412//GO:0019222//GO:0006996//GO:0008150//GO:0008152//GO:0065007//GO:0071840//GO:0006997//GO:0044763//GO:0051704//GO:0044702//GO:0050790//GO:0000003//GO:0044703//GO:0048869//GO:0022414//GO:…	sexual reproduction//multicellular organismal reproductive process//cell differentiation//multicellular organism reproduction//germ cell development//male gamete generation//spermatogenesis//regulation of molecular function//single-organism process//multicellular organismal process//regulation of biological process//spermatid development//spermatid nucleus differentiation//gamete generation//sing…	GO:0005794//GO:0043229//GO:0043231//GO:0005737//GO:0012505//GO:0005623//GO:0044464//GO:0045202//GO:0071944//GO:0043226//GO:0044444//GO:0005622//GO:0043227//GO:0005575//GO:0016020//GO:0005886//GO:0044424	Golgi apparatus//intracellular organelle//intracellular membrane-bounded organelle//cytoplasm//endomembrane system//cell//cell part//synapse//cell periphery//organelle//cytoplasmic part//intracellular//membrane-bounded organelle//cellular_component//membrane//plasma membrane//intracellular part	GO:0005102//GO:0046983//GO:0001664//GO:0060589//GO:0005515//GO:0005109//GO:0042802//GO:0030234//GO:0030695//GO:0042803//GO:0003674//GO:0008022//GO:0098772//GO:0005488	receptor binding//protein dimerization activity//G-protein coupled receptor binding//nucleoside-triphosphatase regulator activity//protein binding//frizzled binding//identical protein binding//enzyme regulator activity//GTPase regulator activity//protein homodimerization activity//molecular_function//protein C-terminus binding//molecular function regulator//binding
ENSAPLG00000000613	GO:0048856//GO:0044085//GO:0044802//GO:0009987//GO:0009888//GO:0007399//GO:0044767//GO:0014044//GO:0035750//GO:0016043//GO:0048731//GO:0022607//GO:0007422//GO:0048869//GO:0042552//GO:0045216//GO:0060429//GO:0048729//GO:0071840//GO:0007275//GO:0044763//GO:0007272//GO:0014037//GO:0008150//GO:0032287//GO:0021782//GO:0048468//GO:0070727//GO:0034330//GO:0032502//GO:0090162//GO:0022011//GO:0002009//GO:…	anatomical structure development//cellular component biogenesis//single-organism membrane organization//cellular process//tissue development//nervous system development//single-organism developmental process//Schwann cell development//protein localization to myelin sheath abaxonal region//cellular component organization//system development//cellular component assembly//peripheral nervous system d…	GO:0005886//GO:0016020//GO:0044424//GO:0070062//GO:0043227//GO:0005575//GO:0005576//GO:0031988//GO:0005622//GO:0043209//GO:0043219//GO:0043230//GO:0044428//GO:0043226//GO:0071944//GO:0044422//GO:0065010//GO:0044446//GO:0044464//GO:0005654//GO:0043220//GO:0031974//GO:0005623//GO:0035749//GO:0043218//GO:0043233//GO:0005634//GO:1903561//GO:0070013//GO:0005737//GO:0044421//GO:0043231//GO:0043229//GO:…	plasma membrane//membrane//intracellular part//extracellular exosome//membrane-bounded organelle//cellular_component//extracellular region//membrane-bounded vesicle//intracellular//myelin sheath//lateral loop//extracellular organelle//nuclear part//organelle//cell periphery//organelle part//extracellular membrane-bounded organelle//intracellular organelle part//cell part//nucleoplasm//Schmidt-Lan…	GO:0005488//GO:0019904//GO:0003674//GO:0005515	binding//protein domain specific binding//molecular_function//protein binding
ENSAPLG00000000614	--	--	GO:0043231//GO:0005737//GO:0043229//GO:0005623//GO:0044464//GO:0005739//GO:0044444//GO:0043226//GO:0005622//GO:0044424//GO:0005575//GO:0043227	intracellular membrane-bounded organelle//cytoplasm//intracellular organelle//cell//cell part//mitochondrion//cytoplasmic part//organelle//intracellular//intracellular part//cellular_component//membrane-bounded organelle	--	--
ENSAPLG00000000615	GO:0001523//GO:0042573//GO:0034754//GO:0044242//GO:0010817//GO:0044238//GO:0016103//GO:0009056//GO:0072329//GO:0009111//GO:0051234//GO:0046395//GO:0044255//GO:0044237//GO:0044699//GO:0016054//GO:0071704//GO:0006721//GO:0051179//GO:0006629//GO:0044710//GO:0006766//GO:0044281//GO:0006775//GO:0044282//GO:1901575//GO:0042445//GO:0044712//GO:0019752//GO:0065007//GO:0008152//GO:0016115//GO:0008150//GO:…	retinoid metabolic process//retinoic acid metabolic process//cellular hormone metabolic process//cellular lipid catabolic process//regulation of hormone levels//primary metabolic process//diterpenoid catabolic process//catabolic process//monocarboxylic acid catabolic process//vitamin catabolic process//establishment of localization//carboxylic acid catabolic process//cellular lipid metabolic proc…	GO:0005737//GO:0005623//GO:0044464//GO:0005622//GO:0005575//GO:0044424	cytoplasm//cell//cell part//intracellular//cellular_component//intracellular part	GO:0005501//GO:0001972//GO:0008289//GO:0033293//GO:0005215//GO:0043177//GO:0036094//GO:0019840//GO:0043167//GO:0003674//GO:0043168//GO:0031406//GO:0005488	retinoid binding//retinoic acid binding//lipid binding//monocarboxylic acid binding//transporter activity//organic acid binding//small molecule binding//isoprenoid binding//ion binding//molecular_function//anion binding//carboxylic acid binding//binding
ENSAPLG00000000617	--	--	GO:0044425//GO:0016021//GO:0016020//GO:0031224//GO:0005575	membrane part//integral component of membrane//membrane//intrinsic component of membrane//cellular_component	--	--
ENSAPLG00000000620	GO:0006807//GO:0071704//GO:0006139//GO:0044237//GO:0006725//GO:0010467//GO:0016070//GO:0046483//GO:1901360//GO:0044238//GO:0090304//GO:0006396//GO:0044260//GO:0009987//GO:0034641//GO:0008380//GO:0008152//GO:0008150//GO:0043170	nitrogen compound metabolic process//organic substance metabolic process//nucleobase-containing compound metabolic process//cellular metabolic process//cellular aromatic compound metabolic process//gene expression//RNA metabolic process//heterocycle metabolic process//organic cyclic compound metabolic process//primary metabolic process//nucleic acid metabolic process//RNA processing//cellular mac…	--	--	--	--
ENSAPLG00000000621	GO:0050907//GO:0044707//GO:0009593//GO:0051606//GO:0007165//GO:0050911//GO:0007608//GO:0007606//GO:0044699//GO:0003008//GO:0032501//GO:0050789//GO:0044700//GO:0050794//GO:0042221//GO:0050877//GO:0007154//GO:0050896//GO:0008150//GO:0065007//GO:0051716//GO:0044763//GO:0023052//GO:0007600//GO:0050906//GO:0009987//GO:0007186	detection of chemical stimulus involved in sensory perception//single-multicellular organism process//detection of chemical stimulus//detection of stimulus//signal transduction//detection of chemical stimulus involved in sensory perception of smell//sensory perception of smell//sensory perception of chemical stimulus//single-organism process//system process//multicellular organismal process//regu…	GO:0016021//GO:0005623//GO:0044425//GO:0044464//GO:0071944//GO:0005575//GO:0005886//GO:0016020//GO:0031224	integral component of membrane//cell//membrane part//cell part//cell periphery//cellular_component//plasma membrane//membrane//intrinsic component of membrane	GO:0038023//GO:0004984//GO:0060089//GO:0004871//GO:0004930//GO:0004888//GO:0003674//GO:0004872	signaling receptor activity//olfactory receptor activity//molecular transducer activity//signal transducer activity//G-protein coupled receptor activity//transmembrane signaling receptor activity//molecular_function//receptor activity
ENSAPLG00000000622	GO:0000003//GO:0048523//GO:0044703//GO:0048511//GO:0042752//GO:0044702//GO:1901576//GO:0008285//GO:0022414//GO:0046456//GO:0032787//GO:2000241//GO:0001516//GO:0006631//GO:0009987//GO:0008283//GO:0050896//GO:0044281//GO:0043900//GO:0051241//GO:0002176//GO:0022412//GO:0044283//GO:0008152//GO:0019752//GO:0065007//GO:1901570//GO:2000242//GO:0008150//GO:0006082//GO:0044763//GO:0051704//GO:0036093//GO:…	reproduction//negative regulation of cellular process//multi-organism reproductive process//rhythmic process//regulation of circadian rhythm//single organism reproductive process//organic substance biosynthetic process//negative regulation of cell proliferation//reproductive process//icosanoid biosynthetic process//monocarboxylic acid metabolic process//regulation of reproductive process//prostag…	GO:0005622//GO:0031988//GO:0005576//GO:0043227//GO:0005575//GO:0070062//GO:0005783//GO:0044424//GO:0043226//GO:0044444//GO:0043230//GO:0005623//GO:0044464//GO:0005615//GO:0065010//GO:0031982//GO:0043229//GO:0043231//GO:0005791//GO:0005737//GO:0044421//GO:0012505//GO:1903561	intracellular//membrane-bounded vesicle//extracellular region//membrane-bounded organelle//cellular_component//extracellular exosome//endoplasmic reticulum//intracellular part//organelle//cytoplasmic part//extracellular organelle//cell//cell part//extracellular space//extracellular membrane-bounded organelle//vesicle//intracellular organelle//intracellular membrane-bounded organelle//rough endopl…	GO:0004667//GO:0003824//GO:0043168//GO:0005504//GO:0005488//GO:0031406//GO:0019840//GO:0043167//GO:0016853//GO:0003674//GO:0005215//GO:0043177//GO:0036094//GO:0005501//GO:0008289//GO:0033293//GO:0016860	prostaglandin-D synthase activity//catalytic activity//anion binding//fatty acid binding//binding//carboxylic acid binding//isoprenoid binding//ion binding//isomerase activity//molecular_function//transporter activity//organic acid binding//small molecule binding//retinoid binding//lipid binding//monocarboxylic acid binding//intramolecular oxidoreductase activity
ENSAPLG00000000623	--	--	GO:0005622//GO:0005575//GO:0043227//GO:0044424//GO:0043226//GO:0005623//GO:0044464//GO:0043229//GO:0043231//GO:0005634	intracellular//cellular_component//membrane-bounded organelle//intracellular part//organelle//cell//cell part//intracellular organelle//intracellular membrane-bounded organelle//nucleus	GO:0005488//GO:1901363//GO:0003674//GO:0097159//GO:0003676//GO:0003677	binding//heterocyclic compound binding//molecular_function//organic cyclic compound binding//nucleic acid binding//DNA binding
ENSAPLG00000000625	GO:0042058//GO:0001775//GO:0050731//GO:0001934//GO:0019220//GO:0006793//GO:0000165//GO:0045742//GO:0044093//GO:0007596//GO:0048583//GO:0050794//GO:0071902//GO:0032270//GO:0044700//GO:0023014//GO:0044710//GO:0048699//GO:0051960//GO:0006796//GO:0043549//GO:0003013//GO:0051094//GO:0061098//GO:0009611//GO:0008015//GO:0045597//GO:0071704//GO:0050789//GO:0045741//GO:0003008//GO:0003018//GO:0032501//GO:…	regulation of epidermal growth factor receptor signaling pathway//cell activation//positive regulation of peptidyl-tyrosine phosphorylation//positive regulation of protein phosphorylation//regulation of phosphate metabolic process//phosphorus metabolic process//MAPK cascade//positive regulation of epidermal growth factor receptor signaling pathway//positive regulation of molecular function//blood…	GO:0044464//GO:0044425//GO:0044459//GO:0005623//GO:0016021//GO:0005737//GO:0031224//GO:0044424//GO:0016020//GO:0005886//GO:0005575//GO:0005622//GO:0005887//GO:0071944//GO:0031226	cell part//membrane part//plasma membrane part//cell//integral component of membrane//cytoplasm//intrinsic component of membrane//intracellular part//membrane//plasma membrane//cellular_component//intracellular//integral component of plasma membrane//cell periphery//intrinsic component of plasma membrane	GO:0042802//GO:0004930//GO:1901338//GO:0097159//GO:0004871//GO:0004935//GO:0004936//GO:0005515//GO:0001664//GO:0008227//GO:0060089//GO:0046983//GO:0005102//GO:0038023//GO:0031690//GO:0031694//GO:0005488//GO:0004872//GO:0003674//GO:0051379//GO:0046982//GO:0004938//GO:0042803//GO:0004888	identical protein binding//G-protein coupled receptor activity//catecholamine binding//organic cyclic compound binding//signal transducer activity//adrenergic receptor activity//alpha-adrenergic receptor activity//protein binding//G-protein coupled receptor binding//G-protein coupled amine receptor activity//molecular transducer activity//protein dimerization activity//receptor binding//signaling…
ENSAPLG00000000626	GO:0010556//GO:2000112//GO:0034645//GO:1901360//GO:1902578//GO:0031328//GO:0032507//GO:0090304//GO:0044238//GO:0032298//GO:0006260//GO:0051641//GO:0051457//GO:0044260//GO:0045185//GO:0080090//GO:0009891//GO:0006259//GO:0048518//GO:0044237//GO:0006139//GO:0006270//GO:0072595//GO:0044699//GO:0051052//GO:0006261//GO:0006807//GO:0031326//GO:0030174//GO:0050789//GO:0071704//GO:0009889//GO:0051179//GO:…	regulation of macromolecule biosynthetic process//regulation of cellular macromolecule biosynthetic process//cellular macromolecule biosynthetic process//organic cyclic compound metabolic process//single-organism localization//positive regulation of cellular biosynthetic process//maintenance of protein location in cell//nucleic acid metabolic process//primary metabolic process//positive regulatio…	GO:0043229//GO:0043231//GO:0005634//GO:0005623//GO:0044464//GO:0043226//GO:0005622//GO:0005575//GO:0043227//GO:0044424	intracellular organelle//intracellular membrane-bounded organelle//nucleus//cell//cell part//organelle//intracellular//cellular_component//membrane-bounded organelle//intracellular part	GO:0030332//GO:0046914//GO:0005515//GO:0003676//GO:0097159//GO:0043167//GO:0046872//GO:1901363//GO:0003674//GO:0043169//GO:0008270//GO:0005488	cyclin binding//transition metal ion binding//protein binding//nucleic acid binding//organic cyclic compound binding//ion binding//metal ion binding//heterocyclic compound binding//molecular_function//cation binding//zinc ion binding//binding
ENSAPLG00000000627	GO:0010468//GO:0009058//GO:0006725//GO:0050794//GO:0044249//GO:0010467//GO:0016070//GO:0046483//GO:0031326//GO:0006807//GO:1901362//GO:0050789//GO:0009889//GO:0071704//GO:0097659//GO:0006139//GO:0044237//GO:0080090//GO:0018130//GO:0051252//GO:0044260//GO:1901360//GO:0044238//GO:0090304//GO:2000112//GO:0010556//GO:0034645//GO:0044271//GO:0051171//GO:0009987//GO:0019438//GO:0034654//GO:0009059//GO:…	regulation of gene expression//biosynthetic process//cellular aromatic compound metabolic process//regulation of cellular process//cellular biosynthetic process//gene expression//RNA metabolic process//heterocycle metabolic process//regulation of cellular biosynthetic process//nitrogen compound metabolic process//organic cyclic compound biosynthetic process//regulation of biological process//regu…	GO:0044464//GO:0005623//GO:0005634//GO:0043231//GO:0043229//GO:0044424//GO:0043227//GO:0005575//GO:0005622//GO:0043226	cell part//cell//nucleus//intracellular membrane-bounded organelle//intracellular organelle//intracellular part//membrane-bounded organelle//cellular_component//intracellular//organelle	GO:0043565//GO:0003676//GO:0097159//GO:0003677//GO:0005488//GO:0003674//GO:1901363	sequence-specific DNA binding//nucleic acid binding//organic cyclic compound binding//DNA binding//binding//molecular_function//heterocyclic compound binding
ENSAPLG00000000628	GO:0016567//GO:0044238//GO:0016570//GO:0006475//GO:0016573//GO:0043967//GO:0044260//GO:0019538//GO:0016568//GO:0043933//GO:0071704//GO:0044237//GO:0043543//GO:0043412//GO:0044699//GO:0070647//GO:0051276//GO:0044710//GO:0006325//GO:0006996//GO:1902589//GO:0044763//GO:0032446//GO:0071840//GO:0018205//GO:0008152//GO:0043170//GO:0008150//GO:0036211//GO:0018393//GO:0018394//GO:0043984//GO:0009987//GO:…	protein ubiquitination//primary metabolic process//histone modification//internal protein amino acid acetylation//histone acetylation//histone H4 acetylation//cellular macromolecule metabolic process//protein metabolic process//chromatin modification//macromolecular complex subunit organization//organic substance metabolic process//cellular metabolic process//protein acylation//macromolecule modi…	GO:0043231//GO:0070013//GO:0031981//GO:0043229//GO:0005634//GO:0043233//GO:0005654//GO:0005623//GO:0031974//GO:1902493//GO:1990234//GO:0044464//GO:0044446//GO:0043234//GO:0044451//GO:0072487//GO:0032991//GO:0044422//GO:0044428//GO:0043226//GO:1902494//GO:0031248//GO:0005622//GO:0044424//GO:0005575//GO:0043227//GO:0000123	intracellular membrane-bounded organelle//intracellular organelle lumen//nuclear lumen//intracellular organelle//nucleus//organelle lumen//nucleoplasm//cell//membrane-enclosed lumen//acetyltransferase complex//transferase complex//cell part//intracellular organelle part//protein complex//nucleoplasm part//MSL complex//macromolecular complex//organelle part//nuclear part//organelle//catalytic comp…	GO:0061630//GO:0019787//GO:0004842//GO:0061659//GO:0003674//GO:0003824//GO:0016740	ubiquitin protein ligase activity//ubiquitin-like protein transferase activity//ubiquitin-protein transferase activity//ubiquitin-like protein ligase activity//molecular_function//catalytic activity//transferase activity
ENSAPLG00000000629	--	--	GO:0031974//GO:0005623//GO:0005654//GO:1990234//GO:0043234//GO:0044446//GO:0044464//GO:1902493//GO:0031981//GO:0043229//GO:0043231//GO:0070013//GO:0043233//GO:0005634//GO:0070461//GO:0031248//GO:0005622//GO:1902494//GO:0043227//GO:0005575//GO:0000123//GO:0030914//GO:0044424//GO:0044422//GO:0044451//GO:0032991//GO:0043226//GO:0044428	membrane-enclosed lumen//cell//nucleoplasm//transferase complex//protein complex//intracellular organelle part//cell part//acetyltransferase complex//nuclear lumen//intracellular organelle//intracellular membrane-bounded organelle//intracellular organelle lumen//organelle lumen//nucleus//SAGA-type complex//protein acetyltransferase complex//intracellular//catalytic complex//membrane-bounded organ…	GO:0097159//GO:0003676//GO:0003677//GO:0005488//GO:1901363//GO:0003674	organic cyclic compound binding//nucleic acid binding//DNA binding//binding//heterocyclic compound binding//molecular_function
ENSAPLG00000000630	GO:0008284//GO:0044763//GO:0007275//GO:0003007//GO:0048646//GO:0008150//GO:2000136//GO:0060914//GO:0051716//GO:0065007//GO:0009887//GO:0003263//GO:0007154//GO:0032502//GO:0008283//GO:0050896//GO:2000179//GO:0048856//GO:0007186//GO:0009987//GO:0048645//GO:0007507//GO:0044767//GO:0048513//GO:0048731//GO:0003264//GO:0048522//GO:0022603//GO:0023052//GO:0007165//GO:0003266//GO:0061351//GO:2000177//GO:…	positive regulation of cell proliferation//single-organism cellular process//multicellular organismal development//heart morphogenesis//anatomical structure formation involved in morphogenesis//biological_process//regulation of cell proliferation involved in heart morphogenesis//heart formation//cellular response to stimulus//biological regulation//organ morphogenesis//cardioblast proliferation//…	GO:0044444//GO:0043230//GO:0019897//GO:0043226//GO:0098552//GO:0032991//GO:0005739//GO:0071944//GO:0016020//GO:0005886//GO:0044424//GO:0070062//GO:0043227//GO:0005575//GO:0098562//GO:0005576//GO:0031988//GO:1902494//GO:0009898//GO:0098797//GO:0005622//GO:0005834//GO:1903561//GO:0043231//GO:0005737//GO:0044421//GO:0043229//GO:0031982//GO:0065010//GO:0098796//GO:0043234//GO:0044464//GO:0019898//GO:…	cytoplasmic part//extracellular organelle//extrinsic component of plasma membrane//organelle//side of membrane//macromolecular complex//mitochondrion//cell periphery//membrane//plasma membrane//intracellular part//extracellular exosome//membrane-bounded organelle//cellular_component//cytoplasmic side of membrane//extracellular region//membrane-bounded vesicle//catalytic complex//cytoplasmic side …	GO:0003674//GO:0005488//GO:0019904//GO:0030165//GO:0060089//GO:0004871//GO:0005515	molecular_function//binding//protein domain specific binding//PDZ domain binding//molecular transducer activity//signal transducer activity//protein binding
ENSAPLG00000000635	GO:0007165//GO:0044700//GO:0050794//GO:0044699//GO:0050789//GO:0065007//GO:0051716//GO:0008150//GO:0044763//GO:0050896//GO:0007154//GO:0009987//GO:0007186//GO:0023052//GO:0007218	signal transduction//single organism signaling//regulation of cellular process//single-organism process//regulation of biological process//biological regulation//cellular response to stimulus//biological_process//single-organism cellular process//response to stimulus//cell communication//cellular process//G-protein coupled receptor signaling pathway//signaling//neuropeptide signaling pathway	GO:0016021//GO:0044425//GO:0005575//GO:0031224//GO:0016020	integral component of membrane//membrane part//cellular_component//intrinsic component of membrane//membrane	GO:0060089//GO:0001602//GO:0004983//GO:0001653//GO:0001601//GO:0008188//GO:0038023//GO:0004871//GO:0004930//GO:0030594//GO:0004888//GO:0003674//GO:0008528//GO:0004872	molecular transducer activity//pancreatic polypeptide receptor activity//neuropeptide Y receptor activity//peptide receptor activity//peptide YY receptor activity//neuropeptide receptor activity//signaling receptor activity//signal transducer activity//G-protein coupled receptor activity//neurotransmitter receptor activity//transmembrane signaling receptor activity//molecular_function//G-protein …
ENSAPLG00000000636	--	--	GO:0005575//GO:0016020//GO:0031224//GO:0044425//GO:0016021	cellular_component//membrane//intrinsic component of membrane//membrane part//integral component of membrane	--	--
ENSAPLG00000000637	GO:0051234//GO:0016192//GO:0051179//GO:0008150//GO:0006810//GO:0006897//GO:0006898	establishment of localization//vesicle-mediated transport//localization//biological_process//transport//endocytosis//receptor-mediated endocytosis	GO:0005575//GO:0016020	cellular_component//membrane	GO:0060089//GO:0038024//GO:0003674//GO:0005044//GO:0004872	molecular transducer activity//cargo receptor activity//molecular_function//scavenger receptor activity//receptor activity
ENSAPLG00000000639	GO:0031348//GO:0032101//GO:0080134//GO:0048585//GO:0048583//GO:0009611//GO:0048519//GO:0050789//GO:1903035//GO:0065007//GO:0050728//GO:0008150//GO:0050896//GO:0009605//GO:0006954//GO:1903034//GO:0050727//GO:0006950//GO:0032102//GO:0031347//GO:0006952	negative regulation of defense response//regulation of response to external stimulus//regulation of response to stress//negative regulation of response to stimulus//regulation of response to stimulus//response to wounding//negative regulation of biological process//regulation of biological process//negative regulation of response to wounding//biological regulation//negative regulation of inflamma…	--	--	GO:0001664//GO:0005102//GO:0031867//GO:0005515//GO:0003674//GO:0031862//GO:0005488	G-protein coupled receptor binding//receptor binding//EP4 subtype prostaglandin E2 receptor binding//protein binding//molecular_function//prostanoid receptor binding//binding
ENSAPLG00000000641	--	--	GO:0016021//GO:0044425//GO:0005575//GO:0016020//GO:0031224	integral component of membrane//membrane part//cellular_component//membrane//intrinsic component of membrane	--	--
ENSAPLG00000000644	GO:0006355//GO:1901576//GO:0019219//GO:0006351//GO:2001141//GO:0009059//GO:0031323//GO:0034654//GO:0051171//GO:0009987//GO:0019438//GO:0034641//GO:0032774//GO:0019222//GO:1903506//GO:0008150//GO:0043170//GO:0065007//GO:0008152//GO:0060255//GO:0006139//GO:0044237//GO:0050789//GO:0009889//GO:0071704//GO:0097659//GO:0031326//GO:0006807//GO:1901362//GO:0044249//GO:0010467//GO:0016070//GO:0046483//GO:…	regulation of transcription, DNA-templated//organic substance biosynthetic process//regulation of nucleobase-containing compound metabolic process//transcription, DNA-templated//regulation of RNA biosynthetic process//macromolecule biosynthetic process//regulation of cellular metabolic process//nucleobase-containing compound biosynthetic process//regulation of nitrogen compound metabolic process/…	GO:0005622//GO:0043227//GO:0005575//GO:0044424//GO:0044422//GO:0032991//GO:0044451//GO:0043226//GO:0044428//GO:0031974//GO:0005623//GO:0005654//GO:0032021//GO:0043234//GO:0044446//GO:0044464//GO:0043229//GO:0031981//GO:0070013//GO:0008023//GO:0043231//GO:0043233//GO:0005634	intracellular//membrane-bounded organelle//cellular_component//intracellular part//organelle part//macromolecular complex//nucleoplasm part//organelle//nuclear part//membrane-enclosed lumen//cell//nucleoplasm//NELF complex//protein complex//intracellular organelle part//cell part//intracellular organelle//nuclear lumen//intracellular organelle lumen//transcription elongation factor complex//intra…	--	--
ENSAPLG00000000646	GO:0044767//GO:0007601//GO:0007399//GO:0034654//GO:0009987//GO:0051171//GO:2001222//GO:0019438//GO:0048856//GO:0051270//GO:0042752//GO:0048869//GO:0048511//GO:0007600//GO:0006355//GO:1901576//GO:0051674//GO:0048731//GO:0009059//GO:0045595//GO:0031323//GO:2001141//GO:0006351//GO:0019219//GO:0065007//GO:0016477//GO:0008152//GO:0060284//GO:0008150//GO:1903506//GO:0043170//GO:0007275//GO:0044763//GO:…	single-organism developmental process//visual perception//nervous system development//nucleobase-containing compound biosynthetic process//cellular process//regulation of nitrogen compound metabolic process//regulation of neuron migration//aromatic compound biosynthetic process//anatomical structure development//regulation of cellular component movement//regulation of circadian rhythm//cellular d…	GO:0005575//GO:0043227//GO:0044424//GO:0005622//GO:0043226//GO:0044428//GO:0044422//GO:0032991//GO:0044464//GO:0044446//GO:0043234//GO:0005667//GO:0005623//GO:0005634//GO:0043229//GO:0044798//GO:0043231	cellular_component//membrane-bounded organelle//intracellular part//intracellular//organelle//nuclear part//organelle part//macromolecular complex//cell part//intracellular organelle part//protein complex//transcription factor complex//cell//nucleus//intracellular organelle//nuclear transcription factor complex//intracellular membrane-bounded organelle	GO:0001071//GO:0005488//GO:0046982//GO:0003674//GO:0003700//GO:0005515//GO:0003682//GO:0046983//GO:0044877//GO:0000981	nucleic acid binding transcription factor activity//binding//protein heterodimerization activity//molecular_function//transcription factor activity, sequence-specific DNA binding//protein binding//chromatin binding//protein dimerization activity//macromolecular complex binding//RNA polymerase II transcription factor activity, sequence-specific DNA binding
ENSAPLG00000000650	GO:0016049//GO:0040008//GO:0050789//GO:0044699//GO:0040007//GO:0051128//GO:0050794//GO:0071840//GO:0044763//GO:0008150//GO:0065007//GO:0001558//GO:0009987//GO:0016043	cell growth//regulation of growth//regulation of biological process//single-organism process//growth//regulation of cellular component organization//regulation of cellular process//cellular component organization or biogenesis//single-organism cellular process//biological_process//biological regulation//regulation of cell growth//cellular process//cellular component organization	GO:0005576//GO:0005575	extracellular region//cellular_component	GO:0005515//GO:0003674//GO:0005488//GO:0019838//GO:0005520	protein binding//molecular_function//binding//growth factor binding//insulin-like growth factor binding
ENSAPLG00000000653	GO:0009452//GO:0016071//GO:0009451//GO:0044238//GO:0090304//GO:0001510//GO:1901360//GO:0044260//GO:0080009//GO:0006396//GO:0043412//GO:0016556//GO:0006139//GO:0044237//GO:0006397//GO:0071704//GO:0006807//GO:0016070//GO:0046483//GO:0010467//GO:0006725//GO:0032259//GO:0036260//GO:0043414//GO:0034641//GO:0043170//GO:0008150//GO:0008152//GO:0036451//GO:0097310//GO:0006370//GO:0009987	7-methylguanosine RNA capping//mRNA metabolic process//RNA modification//primary metabolic process//nucleic acid metabolic process//RNA methylation//organic cyclic compound metabolic process//cellular macromolecule metabolic process//mRNA methylation//RNA processing//macromolecule modification//mRNA modification//nucleobase-containing compound metabolic process//cellular metabolic process//mRNA p…	GO:0043229//GO:0043231//GO:0005737//GO:0005634//GO:0005623//GO:0044464//GO:0043226//GO:0005622//GO:0043227//GO:0005575//GO:0044424	intracellular organelle//intracellular membrane-bounded organelle//cytoplasm//nucleus//cell//cell part//organelle//intracellular//membrane-bounded organelle//cellular_component//intracellular part	GO:0008168//GO:0016741//GO:0008174//GO:0008173//GO:0008171//GO:0003674//GO:0003824//GO:0004483//GO:0008757//GO:0016740	methyltransferase activity//transferase activity, transferring one-carbon groups//mRNA methyltransferase activity//RNA methyltransferase activity//O-methyltransferase activity//molecular_function//catalytic activity//mRNA (nucleoside-2'-O-)-methyltransferase activity//S-adenosylmethionine-dependent methyltransferase activity//transferase activity
ENSAPLG00000000655	GO:0034645//GO:0070085//GO:0044238//GO:0019538//GO:0044260//GO:1901137//GO:0043413//GO:0043412//GO:0005975//GO:0044699//GO:0044237//GO:0071704//GO:0044710//GO:0044249//GO:0009058//GO:0009101//GO:0044723//GO:0006486//GO:0043170//GO:0008150//GO:0008152//GO:0044763//GO:1901576//GO:0036211//GO:0009059//GO:0006464//GO:0009100//GO:1901135//GO:0009987//GO:0044267	cellular macromolecule biosynthetic process//glycosylation//primary metabolic process//protein metabolic process//cellular macromolecule metabolic process//carbohydrate derivative biosynthetic process//macromolecule glycosylation//macromolecule modification//carbohydrate metabolic process//single-organism process//cellular metabolic process//organic substance metabolic process//single-organism me…	GO:0005794//GO:0043229//GO:0043231//GO:0005737//GO:0016021//GO:0012505//GO:0005623//GO:0044425//GO:0044431//GO:0044446//GO:0044464//GO:0044422//GO:0043226//GO:0000139//GO:0098588//GO:0044444//GO:0005622//GO:0031090//GO:0005575//GO:0043227//GO:0016020//GO:0031224//GO:0044424	Golgi apparatus//intracellular organelle//intracellular membrane-bounded organelle//cytoplasm//integral component of membrane//endomembrane system//cell//membrane part//Golgi apparatus part//intracellular organelle part//cell part//organelle part//organelle//Golgi membrane//bounding membrane of organelle//cytoplasmic part//intracellular//organelle membrane//cellular_component//membrane-bounded or…	GO:0016757//GO:0003674//GO:0016758//GO:0008378//GO:0003824//GO:0016740	transferase activity, transferring glycosyl groups//molecular_function//transferase activity, transferring hexosyl groups//galactosyltransferase activity//catalytic activity//transferase activity
ENSAPLG00000000656	GO:0051234//GO:0016192//GO:0051179//GO:0006810//GO:0008150//GO:0006897//GO:0006898	establishment of localization//vesicle-mediated transport//localization//transport//biological_process//endocytosis//receptor-mediated endocytosis	--	--	GO:0038024//GO:0005509//GO:0060089//GO:0030228//GO:0030229//GO:0003674//GO:0046872//GO:0043167//GO:0005488//GO:0043169//GO:0004872	cargo receptor activity//calcium ion binding//molecular transducer activity//lipoprotein particle receptor activity//very-low-density lipoprotein particle receptor activity//molecular_function//metal ion binding//ion binding//binding//cation binding//receptor activity
ENSAPLG00000000657	GO:0045861//GO:0052547//GO:0044238//GO:0044260//GO:0019538//GO:0031324//GO:0006508//GO:0032268//GO:0080090//GO:0065009//GO:0010466//GO:0009892//GO:0044237//GO:0051248//GO:0071704//GO:0010605//GO:0050789//GO:0048519//GO:0051336//GO:0044092//GO:0050794//GO:0032269//GO:0019222//GO:0051346//GO:0030162//GO:0043170//GO:0008150//GO:0008152//GO:0065007//GO:0060255//GO:0043086//GO:0050790//GO:0048523//GO:…	negative regulation of proteolysis//regulation of peptidase activity//primary metabolic process//cellular macromolecule metabolic process//protein metabolic process//negative regulation of cellular metabolic process//proteolysis//regulation of cellular protein metabolic process//regulation of primary metabolic process//regulation of molecular function//negative regulation of peptidase activity//n…	GO:0005576//GO:0005575	extracellular region//cellular_component	GO:0030234//GO:0030414//GO:0061134//GO:0003674//GO:0004857//GO:0098772	enzyme regulator activity//peptidase inhibitor activity//peptidase regulator activity//molecular_function//enzyme inhibitor activity//molecular function regulator
ENSAPLG00000000658	GO:0071900//GO:0036211//GO:0031323//GO:0031327//GO:0033365//GO:0009059//GO:0006351//GO:2001141//GO:0019219//GO:0046822//GO:0048523//GO:0006606//GO:1903650//GO:1901576//GO:0042325//GO:1900180//GO:0046823//GO:0006355//GO:0050790//GO:2000113//GO:0019438//GO:0009987//GO:1903828//GO:0044267//GO:0051348//GO:0051171//GO:0006886//GO:1900181//GO:0051246//GO:0001933//GO:0051174//GO:1903533//GO:0006464//GO:…	regulation of protein serine/threonine kinase activity//protein modification process//regulation of cellular metabolic process//negative regulation of cellular biosynthetic process//protein localization to organelle//macromolecule biosynthetic process//transcription, DNA-templated//regulation of RNA biosynthetic process//regulation of nucleobase-containing compound metabolic process//regulation o…	--	--	GO:0019887//GO:0004862//GO:0003824//GO:0019210//GO:0030291//GO:0016740//GO:0098772//GO:0030234//GO:0004860//GO:0004857//GO:0003674//GO:0016301//GO:0019207//GO:0016772	protein kinase regulator activity//cAMP-dependent protein kinase inhibitor activity//catalytic activity//kinase inhibitor activity//protein serine/threonine kinase inhibitor activity//transferase activity//molecular function regulator//enzyme regulator activity//protein kinase inhibitor activity//enzyme inhibitor activity//molecular_function//kinase activity//kinase regulator activity//transferas…
ENSAPLG00000000659	GO:0044260//GO:0019538//GO:0044238//GO:0016310//GO:0006793//GO:0006796//GO:0071704//GO:0044237//GO:0043412//GO:0008152//GO:0008150//GO:0006468//GO:0043170//GO:0044267//GO:0009987//GO:0006464//GO:0036211	cellular macromolecule metabolic process//protein metabolic process//primary metabolic process//phosphorylation//phosphorus metabolic process//phosphate-containing compound metabolic process//organic substance metabolic process//cellular metabolic process//macromolecule modification//metabolic process//biological_process//protein phosphorylation//macromolecule metabolic process//cellular protein …	GO:0005634//GO:0043231//GO:0043229//GO:0044464//GO:0005623//GO:0043226//GO:0044424//GO:0016020//GO:0043227//GO:0005575//GO:0005622	nucleus//intracellular membrane-bounded organelle//intracellular organelle//cell part//cell//organelle//intracellular part//membrane//membrane-bounded organelle//cellular_component//intracellular	GO:0032559//GO:0016772//GO:0001882//GO:0001883//GO:0030554//GO:0032550//GO:0097367//GO:0036094//GO:0002039//GO:0097159//GO:0017076//GO:0016301//GO:0000166//GO:0032553//GO:0005515//GO:0004672//GO:0003674//GO:1901363//GO:0043167//GO:0005524//GO:0016773//GO:0004674//GO:0005488//GO:1901265//GO:0032555//GO:0016740//GO:0035639//GO:0043168//GO:0032549//GO:0003824	adenyl ribonucleotide binding//transferase activity, transferring phosphorus-containing groups//nucleoside binding//purine nucleoside binding//adenyl nucleotide binding//purine ribonucleoside binding//carbohydrate derivative binding//small molecule binding//p53 binding//organic cyclic compound binding//purine nucleotide binding//kinase activity//nucleotide binding//ribonucleotide binding//protein…
ENSAPLG00000000660	--	--	GO:0044425//GO:0016021//GO:0005575//GO:0016020//GO:0031224	membrane part//integral component of membrane//cellular_component//membrane//intrinsic component of membrane	--	--
ENSAPLG00000000661	GO:0009987//GO:0007186//GO:0007586//GO:0046903//GO:0071705//GO:0015872//GO:0046717//GO:0007213//GO:0019226//GO:0023052//GO:0044763//GO:0044765//GO:0006810//GO:0035637//GO:0051716//GO:0065007//GO:0008150//GO:0051937//GO:0015844//GO:0050896//GO:0007154//GO:0050877//GO:0022600//GO:0006812//GO:0044700//GO:0006811//GO:0051179//GO:0050794//GO:0015850//GO:0050789//GO:0071702//GO:0032501//GO:0003008//GO:…	cellular process//G-protein coupled receptor signaling pathway//digestion//secretion//nitrogen compound transport//dopamine transport//acid secretion//G-protein coupled acetylcholine receptor signaling pathway//transmission of nerve impulse//signaling//single-organism cellular process//single-organism transport//transport//multicellular organismal signaling//cellular response to stimulus//biologi…	GO:0031224//GO:0030054//GO:0005886//GO:0044456//GO:0016020//GO:0005575//GO:0005887//GO:0098805//GO:0071944//GO:0031226//GO:0045202//GO:0098590//GO:0044464//GO:0044425//GO:0005623//GO:0045211//GO:0044459//GO:0097060//GO:0016021//GO:0098794//GO:0098589	intrinsic component of membrane//cell junction//plasma membrane//synapse part//membrane//cellular_component//integral component of plasma membrane//whole membrane//cell periphery//intrinsic component of plasma membrane//synapse//plasma membrane region//cell part//membrane part//cell//postsynaptic membrane//plasma membrane part//synaptic membrane//integral component of membrane//postsynapse//membr…	GO:0004872//GO:0003674//GO:0004888//GO:0016907//GO:0004930//GO:0004871//GO:0030594//GO:0015464//GO:0060089//GO:0008227//GO:0038023	receptor activity//molecular_function//transmembrane signaling receptor activity//G-protein coupled acetylcholine receptor activity//G-protein coupled receptor activity//signal transducer activity//neurotransmitter receptor activity//acetylcholine receptor activity//molecular transducer activity//G-protein coupled amine receptor activity//signaling receptor activity
ENSAPLG00000000662	GO:0044710//GO:0016236//GO:0070925//GO:0006914//GO:0031667//GO:0044699//GO:0044237//GO:0009267//GO:0000045//GO:0031669//GO:0009056//GO:0042594//GO:0071496//GO:0006950//GO:0044085//GO:0009987//GO:0016043//GO:0033554//GO:0022607//GO:0031668//GO:0044248//GO:0071840//GO:0007033//GO:0044763//GO:0009991//GO:0008150//GO:0008152//GO:0051716//GO:0044712//GO:0006996//GO:0007154//GO:0009605//GO:0050896	single-organism metabolic process//macroautophagy//organelle assembly//autophagy//response to nutrient levels//single-organism process//cellular metabolic process//cellular response to starvation//autophagosome assembly//cellular response to nutrient levels//catabolic process//response to starvation//cellular response to external stimulus//response to stress//cellular component biogenesis//cellul…	GO:0005789//GO:0042175//GO:0098796//GO:0044432//GO:0044464//GO:0044446//GO:0043234//GO:0044425//GO:0005623//GO:0030176//GO:0031300//GO:0097630//GO:1990462//GO:0016021//GO:0012505//GO:0043231//GO:0005737//GO:0043229//GO:0016020//GO:0031224//GO:0044424//GO:0005783//GO:0005575//GO:0043227//GO:0072546//GO:0031090//GO:0005622//GO:1903349//GO:0044444//GO:0043226//GO:0098588//GO:0097631//GO:0032991//GO:…	endoplasmic reticulum membrane//nuclear outer membrane-endoplasmic reticulum membrane network//membrane protein complex//endoplasmic reticulum part//cell part//intracellular organelle part//protein complex//membrane part//cell//integral component of endoplasmic reticulum membrane//intrinsic component of organelle membrane//intrinsic component of omegasome membrane//omegasome//integral component o…	--	--
ENSAPLG00000000666	GO:1904589//GO:0003002//GO:0090183//GO:0008152//GO:0060284//GO:0007167//GO:0046849//GO:0065007//GO:0060562//GO:0090316//GO:0006275//GO:0003337//GO:0051173//GO:0051347//GO:0032331//GO:0003382//GO:0023056//GO:0007275//GO:0030509//GO:1904591//GO:0008284//GO:0048598//GO:0010631//GO:0042981//GO:0001932//GO:0002009//GO:0043623//GO:0030514//GO:0072073//GO:1901342//GO:1902580//GO:0009855//GO:0043123//GO:…	regulation of protein import//regionalization//regulation of kidney development//metabolic process//regulation of cell development//enzyme linked receptor protein signaling pathway//bone remodeling//biological regulation//epithelial tube morphogenesis//positive regulation of intracellular protein transport//regulation of DNA replication//mesenchymal to epithelial transition involved in metanephro…	GO:0005576//GO:0044421//GO:0005615//GO:0005575//GO:0009986//GO:0044464//GO:0005623	extracellular region//extracellular region part//extracellular space//cellular_component//cell surface//cell part//cell	GO:0043184//GO:0005488//GO:0030296//GO:0005102//GO:0008047//GO:0005172//GO:0019209//GO:0005515//GO:0030234//GO:0098772//GO:0030295//GO:0030297//GO:0070851//GO:0003674//GO:0005126//GO:0030545//GO:0019887//GO:0030546//GO:0019207//GO:0048018	vascular endothelial growth factor receptor 2 binding//binding//protein tyrosine kinase activator activity//receptor binding//enzyme activator activity//vascular endothelial growth factor receptor binding//kinase activator activity//protein binding//enzyme regulator activity//molecular function regulator//protein kinase activator activity//transmembrane receptor protein tyrosine kinase activator …
ENSAPLG00000000667	--	--	GO:0005575//GO:0044424//GO:0005737//GO:0005623//GO:0005622//GO:0044464	cellular_component//intracellular part//cytoplasm//cell//intracellular//cell part	--	--
ENSAPLG00000000668	GO:0009607//GO:0050896//GO:0008150	response to biotic stimulus//response to stimulus//biological_process	GO:0005575//GO:0016020//GO:0016021//GO:0031224//GO:0044425	cellular_component//membrane//integral component of membrane//intrinsic component of membrane//membrane part	--	--
ENSAPLG00000000670	--	--	--	--	GO:0003824//GO:0016782//GO:0016740//GO:0008146//GO:0003674	catalytic activity//transferase activity, transferring sulfur-containing groups//transferase activity//sulfotransferase activity//molecular_function
ENSAPLG00000000671	GO:0044710//GO:0019538//GO:0044238//GO:0008150//GO:0044260//GO:0006979//GO:0030091//GO:0043170//GO:0071704//GO:0044699//GO:0044237//GO:0006950//GO:0009987//GO:0055114//GO:0050896//GO:0044267//GO:0008152	single-organism metabolic process//protein metabolic process//primary metabolic process//biological_process//cellular macromolecule metabolic process//response to oxidative stress//protein repair//macromolecule metabolic process//organic substance metabolic process//single-organism process//cellular metabolic process//response to stress//cellular process//oxidation-reduction process//response to …	--	--	GO:0016491//GO:0016671//GO:0033743//GO:0003674//GO:0016667//GO:0003824	oxidoreductase activity//oxidoreductase activity, acting on a sulfur group of donors, disulfide as acceptor//peptide-methionine (R)-S-oxide reductase activity//molecular_function//oxidoreductase activity, acting on a sulfur group of donors//catalytic activity
ENSAPLG00000000672	GO:0008152//GO:0065007//GO:0051173//GO:0031323//GO:0030308//GO:0045935//GO:0045893//GO:0009893//GO:0034645//GO:0044271//GO:0045926//GO:1901360//GO:0040008//GO:1901362//GO:0050794//GO:0016070//GO:0044249//GO:1902680//GO:0009058//GO:0019222//GO:0001558//GO:1903506//GO:0044763//GO:0060255//GO:0071840//GO:1901576//GO:0006355//GO:0006351//GO:0034654//GO:0019438//GO:0051171//GO:0009987//GO:0010556//GO:…	metabolic process//biological regulation//positive regulation of nitrogen compound metabolic process//regulation of cellular metabolic process//negative regulation of cell growth//positive regulation of nucleobase-containing compound metabolic process//positive regulation of transcription, DNA-templated//positive regulation of metabolic process//cellular macromolecule biosynthetic process//cellul…	GO:0043226//GO:0043227//GO:0043229//GO:0005575//GO:0044424//GO:0005737//GO:0005622//GO:0043231//GO:0044464//GO:0005634//GO:0005623	organelle//membrane-bounded organelle//intracellular organelle//cellular_component//intracellular part//cytoplasm//intracellular//intracellular membrane-bounded organelle//cell part//nucleus//cell	GO:0003712//GO:0000988//GO:0003674//GO:0003713//GO:0000989	transcription cofactor activity//transcription factor activity, protein binding//molecular_function//transcription coactivator activity//transcription factor activity, transcription factor binding
ENSAPLG00000000673	GO:0065007//GO:0008152//GO:0044267//GO:0051246//GO:0031323//GO:0032268//GO:0006508//GO:0050794//GO:0051336//GO:0009892//GO:0010466//GO:0065009//GO:0060255//GO:0019222//GO:0009987//GO:0080090//GO:0031324//GO:0048519//GO:0050789//GO:0071704//GO:0010605//GO:0044237//GO:0043170//GO:0051346//GO:0010951//GO:0044260//GO:0044092//GO:0052548//GO:0043086//GO:0008150//GO:0030162//GO:0048523//GO:0050790//GO:…	biological regulation//metabolic process//cellular protein metabolic process//regulation of protein metabolic process//regulation of cellular metabolic process//regulation of cellular protein metabolic process//proteolysis//regulation of cellular process//regulation of hydrolase activity//negative regulation of metabolic process//negative regulation of peptidase activity//regulation of molecular …	--	--	GO:0061134//GO:0004866//GO:0030234//GO:0098772//GO:0003674//GO:0061135//GO:0004857//GO:0030414//GO:0004867	peptidase regulator activity//endopeptidase inhibitor activity//enzyme regulator activity//molecular function regulator//molecular_function//endopeptidase regulator activity//enzyme inhibitor activity//peptidase inhibitor activity//serine-type endopeptidase inhibitor activity
ENSAPLG00000000674	GO:0052547//GO:0045861//GO:0044238//GO:0019538//GO:0051248//GO:0032269//GO:0030162//GO:0008150//GO:0043086//GO:0048523//GO:0050790//GO:0044260//GO:0044092//GO:0051346//GO:0043170//GO:0031324//GO:0080090//GO:0044237//GO:0048519//GO:0071704//GO:0010605//GO:0050789//GO:0019222//GO:0060255//GO:0009987//GO:0032268//GO:0006508//GO:0065009//GO:0009892//GO:0010466//GO:0051336//GO:0050794//GO:0008152//GO:…	regulation of peptidase activity//negative regulation of proteolysis//primary metabolic process//protein metabolic process//negative regulation of protein metabolic process//negative regulation of cellular protein metabolic process//regulation of proteolysis//biological_process//negative regulation of catalytic activity//negative regulation of cellular process//regulation of catalytic activity//c…	GO:0005575//GO:0005576	cellular_component//extracellular region	GO:0030414//GO:0004857//GO:0003674//GO:0030234//GO:0098772//GO:0061134	peptidase inhibitor activity//enzyme inhibitor activity//molecular_function//enzyme regulator activity//molecular function regulator//peptidase regulator activity
ENSAPLG00000000675	--	--	GO:0031224//GO:0044425//GO:0005575//GO:0016020//GO:0016021	intrinsic component of membrane//membrane part//cellular_component//membrane//integral component of membrane	--	--
ENSAPLG00000000679	--	--	GO:0016020//GO:0005575//GO:0016021//GO:0031224//GO:0044425	membrane//cellular_component//integral component of membrane//intrinsic component of membrane//membrane part	--	--
ENSAPLG00000000680	GO:0043170//GO:0008150//GO:0019538//GO:0044238//GO:0008152//GO:0006508//GO:0071704	macromolecule metabolic process//biological_process//protein metabolic process//primary metabolic process//metabolic process//proteolysis//organic substance metabolic process	--	--	GO:0003674//GO:0004252//GO:0004175//GO:0008233//GO:0003824//GO:0017171//GO:0008236//GO:0070011//GO:0016787	molecular_function//serine-type endopeptidase activity//endopeptidase activity//peptidase activity//catalytic activity//serine hydrolase activity//serine-type peptidase activity//peptidase activity, acting on L-amino acid peptides//hydrolase activity
ENSAPLG00000000683	GO:0009987//GO:0071840//GO:0006996//GO:0016043//GO:0007010//GO:0008150	cellular process//cellular component organization or biogenesis//organelle organization//cellular component organization//cytoskeleton organization//biological_process	GO:0005856//GO:0043226//GO:0044422//GO:0043228//GO:0043229//GO:0044424//GO:0005575//GO:0043234//GO:0005882//GO:0005622//GO:0044430//GO:0044464//GO:0045111//GO:0032991//GO:0044446//GO:0043232//GO:0005623	cytoskeleton//organelle//organelle part//non-membrane-bounded organelle//intracellular organelle//intracellular part//cellular_component//protein complex//intermediate filament//intracellular//cytoskeletal part//cell part//intermediate filament cytoskeleton//macromolecular complex//intracellular organelle part//intracellular non-membrane-bounded organelle//cell	GO:0005198//GO:0003674//GO:0005200	structural molecule activity//molecular_function//structural constituent of cytoskeleton
ENSAPLG00000000684	GO:0009896//GO:0051603//GO:0033554//GO:0044248//GO:0048522//GO:0043170//GO:1901575//GO:0031325//GO:1904294//GO:0045862//GO:0048583//GO:0032434//GO:0048518//GO:0061136//GO:0044260//GO:1903362//GO:0010498//GO:0031331//GO:1901800//GO:0010604//GO:0080135//GO:0006511//GO:0051716//GO:0030162//GO:0008150//GO:0044712//GO:0032270//GO:0010033//GO:0044710//GO:0034976//GO:1904292//GO:0019538//GO:0044238//GO:…	positive regulation of catabolic process//proteolysis involved in cellular protein catabolic process//cellular response to stress//cellular catabolic process//positive regulation of cellular process//macromolecule metabolic process//organic substance catabolic process//positive regulation of cellular metabolic process//positive regulation of ERAD pathway//positive regulation of proteolysis//regul…	GO:0005622//GO:0044464//GO:0044444//GO:0005623//GO:0005829//GO:0044424//GO:0016020//GO:0005575//GO:0005737	intracellular//cell part//cytoplasmic part//cell//cytosol//intracellular part//membrane//cellular_component//cytoplasm	GO:0003674//GO:1904288//GO:0044877//GO:0005488//GO:0005515//GO:0032403//GO:0070628	molecular_function//BAT3 complex binding//macromolecular complex binding//binding//protein binding//protein complex binding//proteasome binding
ENSAPLG00000000685	GO:0008150//GO:0016043//GO:0007010//GO:0009987//GO:0071840//GO:0006996	biological_process//cellular component organization//cytoskeleton organization//cellular process//cellular component organization or biogenesis//organelle organization	GO:0045111//GO:0032991//GO:0044446//GO:0043232//GO:0005623//GO:0005882//GO:0005622//GO:0044430//GO:0044464//GO:0044424//GO:0005575//GO:0043234//GO:0005856//GO:0043226//GO:0044422//GO:0043228//GO:0043229	intermediate filament cytoskeleton//macromolecular complex//intracellular organelle part//intracellular non-membrane-bounded organelle//cell//intermediate filament//intracellular//cytoskeletal part//cell part//intracellular part//cellular_component//protein complex//cytoskeleton//organelle//organelle part//non-membrane-bounded organelle//intracellular organelle	GO:0005200//GO:0003674//GO:0005198	structural constituent of cytoskeleton//molecular_function//structural molecule activity
ENSAPLG00000000687	--	--	GO:1903561//GO:0005575//GO:0031988//GO:0043230//GO:0065010//GO:0044421//GO:0043227//GO:0070062//GO:0005576//GO:0042995//GO:0043226//GO:0005623//GO:0044464//GO:0005929//GO:0031982	extracellular vesicle//cellular_component//membrane-bounded vesicle//extracellular organelle//extracellular membrane-bounded organelle//extracellular region part//membrane-bounded organelle//extracellular exosome//extracellular region//cell projection//organelle//cell//cell part//cilium//vesicle	--	--
ENSAPLG00000000689	GO:0009059//GO:0008150//GO:0065008//GO:0043043//GO:0031326//GO:0009889//GO:0010608//GO:0019538//GO:0044238//GO:0034248//GO:0043170//GO:0034641//GO:0010468//GO:0006807//GO:1901564//GO:0043603//GO:0044260//GO:2000112//GO:0006414//GO:0006518//GO:0051171//GO:0009987//GO:0006412//GO:1901576//GO:0006417//GO:0060255//GO:0019222//GO:0010467//GO:0044237//GO:0050789//GO:0071704//GO:0080090//GO:0043604//GO:…	macromolecule biosynthetic process//biological_process//regulation of biological quality//peptide biosynthetic process//regulation of cellular biosynthetic process//regulation of biosynthetic process//posttranscriptional regulation of gene expression//protein metabolic process//primary metabolic process//regulation of cellular amide metabolic process//macromolecule metabolic process//cellular nit…	--	--	GO:0002161//GO:0016788//GO:0003674//GO:0016787//GO:0052689//GO:0003824	aminoacyl-tRNA editing activity//hydrolase activity, acting on ester bonds//molecular_function//hydrolase activity//carboxylic ester hydrolase activity//catalytic activity
ENSAPLG00000000690	GO:0071345//GO:0023052//GO:0065007//GO:0071310//GO:0050794//GO:0007165//GO:0007186//GO:0070997//GO:0009987//GO:1901214//GO:0050896//GO:0044763//GO:0019221//GO:0050789//GO:0044699//GO:0070887//GO:0016265//GO:0042221//GO:0070098//GO:0034097//GO:0044700//GO:0007154//GO:0007166//GO:0008150//GO:0051716//GO:0010033//GO:0010941//GO:0008219	cellular response to cytokine stimulus//signaling//biological regulation//cellular response to organic substance//regulation of cellular process//signal transduction//G-protein coupled receptor signaling pathway//neuron death//cellular process//regulation of neuron death//response to stimulus//single-organism cellular process//cytokine-mediated signaling pathway//regulation of biological process/…	GO:0016020//GO:0005575//GO:0016021//GO:0031224//GO:0044425	membrane//cellular_component//integral component of membrane//intrinsic component of membrane//membrane part	GO:0004930//GO:0001653//GO:0004872//GO:0004896//GO:0060089//GO:0004950//GO:0008528//GO:0003674//GO:0016493//GO:0001637//GO:0004888//GO:0004871//GO:0038023	G-protein coupled receptor activity//peptide receptor activity//receptor activity//cytokine receptor activity//molecular transducer activity//chemokine receptor activity//G-protein coupled peptide receptor activity//molecular_function//C-C chemokine receptor activity//G-protein coupled chemoattractant receptor activity//transmembrane signaling receptor activity//signal transducer activity//signal…
ENSAPLG00000000691	--	--	GO:0071944//GO:0005886//GO:0031224//GO:0044425//GO:0005623//GO:0070160//GO:0043296//GO:0044464//GO:0016020//GO:0030054//GO:0005575//GO:0016021//GO:0005923//GO:0005911	cell periphery//plasma membrane//intrinsic component of membrane//membrane part//cell//occluding junction//apical junction complex//cell part//membrane//cell junction//cellular_component//integral component of membrane//bicellular tight junction//cell-cell junction	GO:0003674//GO:0005198	molecular_function//structural molecule activity
ENSAPLG00000000692	--	--	GO:0031226//GO:0044464//GO:0071944//GO:0031224//GO:0005886//GO:0044425//GO:0044459//GO:0005623//GO:0016020//GO:0005575//GO:0005887//GO:0016021	intrinsic component of plasma membrane//cell part//cell periphery//intrinsic component of membrane//plasma membrane//membrane part//plasma membrane part//cell//membrane//cellular_component//integral component of plasma membrane//integral component of membrane	--	--
ENSAPLG00000000693	--	--	--	--	GO:1901265//GO:0036094//GO:0005488//GO:0097159//GO:0003676//GO:1901363//GO:0003674//GO:0000166	nucleoside phosphate binding//small molecule binding//binding//organic cyclic compound binding//nucleic acid binding//heterocyclic compound binding//molecular_function//nucleotide binding
ENSAPLG00000000695	GO:0008152//GO:0006508//GO:0051234//GO:0002376//GO:0050896//GO:0006955//GO:0006810//GO:0071704//GO:0051179//GO:0043170//GO:0016192//GO:0006897//GO:0008150//GO:0006898//GO:0044238//GO:0019538	metabolic process//proteolysis//establishment of localization//immune system process//response to stimulus//immune response//transport//organic substance metabolic process//localization//macromolecule metabolic process//vesicle-mediated transport//endocytosis//biological_process//receptor-mediated endocytosis//primary metabolic process//protein metabolic process	--	--	GO:0003824//GO:0005488//GO:0038024//GO:0008234//GO:0004872//GO:0060089//GO:0070011//GO:0016787//GO:0030246//GO:0003674//GO:0005044//GO:0008233//GO:0001871//GO:0030247	catalytic activity//binding//cargo receptor activity//cysteine-type peptidase activity//receptor activity//molecular transducer activity//peptidase activity, acting on L-amino acid peptides//hydrolase activity//carbohydrate binding//molecular_function//scavenger receptor activity//peptidase activity//pattern binding//polysaccharide binding
ENSAPLG00000000696	GO:0044700//GO:0007606//GO:0032501//GO:0007154//GO:0008150//GO:0051716//GO:0050909//GO:0007165//GO:0003008//GO:0050794//GO:0065007//GO:0007600//GO:0023052//GO:0044707//GO:0050789//GO:0044699//GO:0050877//GO:0050896//GO:0044763//GO:0007186//GO:0009987	single organism signaling//sensory perception of chemical stimulus//multicellular organismal process//cell communication//biological_process//cellular response to stimulus//sensory perception of taste//signal transduction//system process//regulation of cellular process//biological regulation//sensory perception//signaling//single-multicellular organism process//regulation of biological process//s…	GO:0044425//GO:0031224//GO:0016021//GO:0016020//GO:0005575	membrane part//intrinsic component of membrane//integral component of membrane//membrane//cellular_component	GO:0003674//GO:0038023//GO:0004871//GO:0004888//GO:0004930//GO:0060089//GO:0004872	molecular_function//signaling receptor activity//signal transducer activity//transmembrane signaling receptor activity//G-protein coupled receptor activity//molecular transducer activity//receptor activity
ENSAPLG00000000699	--	--	GO:0016021//GO:0016020//GO:0005575//GO:0044425//GO:0031224	integral component of membrane//membrane//cellular_component//membrane part//intrinsic component of membrane	--	--
ENSAPLG00000000700	GO:0065007//GO:0050906//GO:0007600//GO:0023052//GO:0007165//GO:0050911//GO:0009593//GO:0050794//GO:0003008//GO:0044763//GO:0050896//GO:0007186//GO:0009987//GO:0051606//GO:0044707//GO:0050877//GO:0042221//GO:0044699//GO:0007608//GO:0050789//GO:0044700//GO:0008150//GO:0051716//GO:0007154//GO:0050907//GO:0007606//GO:0032501	biological regulation//detection of stimulus involved in sensory perception//sensory perception//signaling//signal transduction//detection of chemical stimulus involved in sensory perception of smell//detection of chemical stimulus//regulation of cellular process//system process//single-organism cellular process//response to stimulus//G-protein coupled receptor signaling pathway//cellular process…	GO:0005575//GO:0016020//GO:0016021//GO:0044464//GO:0071944//GO:0005886//GO:0031224//GO:0005623//GO:0044425	cellular_component//membrane//integral component of membrane//cell part//cell periphery//plasma membrane//intrinsic component of membrane//cell//membrane part	GO:0004984//GO:0004930//GO:0004872//GO:0060089//GO:0003674//GO:0004888//GO:0038023//GO:0004871	olfactory receptor activity//G-protein coupled receptor activity//receptor activity//molecular transducer activity//molecular_function//transmembrane signaling receptor activity//signaling receptor activity//signal transducer activity
ENSAPLG00000000701	--	--	GO:0043232//GO:0005623//GO:0044444//GO:0044464//GO:0043231//GO:0031982//GO:0005783//GO:0031012//GO:0005622//GO:0005811//GO:1903561//GO:0012505//GO:0005737//GO:0044424//GO:0005575//GO:0031988//GO:0043230//GO:0065010//GO:0043228//GO:0044421//GO:0043229//GO:0070062//GO:0043227//GO:0005576//GO:0043226	intracellular non-membrane-bounded organelle//cell//cytoplasmic part//cell part//intracellular membrane-bounded organelle//vesicle//endoplasmic reticulum//extracellular matrix//intracellular//lipid particle//extracellular vesicle//endomembrane system//cytoplasm//intracellular part//cellular_component//membrane-bounded vesicle//extracellular organelle//extracellular membrane-bounded organelle//non…	GO:0044822//GO:0003723//GO:0003674//GO:1901363//GO:0097159//GO:0003676//GO:0005488	poly(A) RNA binding//RNA binding//molecular_function//heterocyclic compound binding//organic cyclic compound binding//nucleic acid binding//binding
ENSAPLG00000000703	GO:0044710//GO:0008150//GO:0044699//GO:0055114//GO:0008152	single-organism metabolic process//biological_process//single-organism process//oxidation-reduction process//metabolic process	GO:0005623//GO:0044444//GO:0043231//GO:0044464//GO:0005739//GO:0042579//GO:0005622//GO:0005737//GO:0005777//GO:0044424//GO:0005575//GO:0043229//GO:0043226//GO:0043227	cell//cytoplasmic part//intracellular membrane-bounded organelle//cell part//mitochondrion//microbody//intracellular//cytoplasm//peroxisome//intracellular part//cellular_component//intracellular organelle//organelle//membrane-bounded organelle	GO:0016491//GO:0003674//GO:0046872//GO:0008270//GO:0043169//GO:0043167//GO:0046914//GO:0005488//GO:0003824	oxidoreductase activity//molecular_function//metal ion binding//zinc ion binding//cation binding//ion binding//transition metal ion binding//binding//catalytic activity
ENSAPLG00000000704	GO:0044699//GO:0050789//GO:0050877//GO:0044707//GO:0009987//GO:0007186//GO:0050896//GO:0044763//GO:0003008//GO:0050794//GO:0050909//GO:0007165//GO:0023052//GO:0007600//GO:0065007//GO:0032501//GO:0007606//GO:0007154//GO:0051716//GO:0008150//GO:0044700	single-organism process//regulation of biological process//neurological system process//single-multicellular organism process//cellular process//G-protein coupled receptor signaling pathway//response to stimulus//single-organism cellular process//system process//regulation of cellular process//sensory perception of taste//signal transduction//signaling//sensory perception//biological regulation//…	GO:0016021//GO:0005575//GO:0016020//GO:0044425//GO:0031224	integral component of membrane//cellular_component//membrane//membrane part//intrinsic component of membrane	GO:0060089//GO:0004872//GO:0004930//GO:0004871//GO:0038023//GO:0004888//GO:0003674	molecular transducer activity//receptor activity//G-protein coupled receptor activity//signal transducer activity//signaling receptor activity//transmembrane signaling receptor activity//molecular_function
ENSAPLG00000000705	GO:0070098//GO:0006935//GO:0016192//GO:0044700//GO:0034097//GO:0042330//GO:0051716//GO:0008150//GO:0006897//GO:0007166//GO:0007154//GO:0006898//GO:0040011//GO:0010033//GO:0065007//GO:0009605//GO:0071345//GO:0023052//GO:0051234//GO:0007165//GO:0071310//GO:0050794//GO:0044763//GO:0006810//GO:0050896//GO:0007186//GO:0009987//GO:0042221//GO:0051179//GO:0019221//GO:0050789//GO:0070887//GO:0044699	chemokine-mediated signaling pathway//chemotaxis//vesicle-mediated transport//single organism signaling//response to cytokine//taxis//cellular response to stimulus//biological_process//endocytosis//cell surface receptor signaling pathway//cell communication//receptor-mediated endocytosis//locomotion//response to organic substance//biological regulation//response to external stimulus//cellular res…	GO:0044430//GO:0005622//GO:0044464//GO:0015629//GO:0071944//GO:0032991//GO:0031224//GO:0005886//GO:0044446//GO:0044425//GO:0043232//GO:0005623//GO:0043226//GO:0044422//GO:0005856//GO:0043229//GO:0043228//GO:0044424//GO:0016020//GO:0005575//GO:0005884//GO:0016021//GO:0043234	cytoskeletal part//intracellular//cell part//actin cytoskeleton//cell periphery//macromolecular complex//intrinsic component of membrane//plasma membrane//intracellular organelle part//membrane part//intracellular non-membrane-bounded organelle//cell//organelle//organelle part//cytoskeleton//intracellular organelle//non-membrane-bounded organelle//intracellular part//membrane//cellular_component/…	GO:0003674//GO:0004950//GO:0008528//GO:0019957//GO:0005044//GO:0019955//GO:0004888//GO:0016493//GO:0001637//GO:0038023//GO:0019956//GO:0004871//GO:0005488//GO:0038024//GO:0001653//GO:0004930//GO:0005515//GO:0004872//GO:0004896//GO:0060089	molecular_function//chemokine receptor activity//G-protein coupled peptide receptor activity//C-C chemokine binding//scavenger receptor activity//cytokine binding//transmembrane signaling receptor activity//C-C chemokine receptor activity//G-protein coupled chemoattractant receptor activity//signaling receptor activity//chemokine binding//signal transducer activity//binding//cargo receptor activi…
ENSAPLG00000000706	--	--	GO:0016021//GO:0005575//GO:0016020//GO:0044425//GO:0031224	integral component of membrane//cellular_component//membrane//membrane part//intrinsic component of membrane	--	--
ENSAPLG00000000707	GO:0008152//GO:0055114//GO:0044699//GO:0008150//GO:0044710	metabolic process//oxidation-reduction process//single-organism process//biological_process//single-organism metabolic process	GO:0043226//GO:0044422//GO:0043227//GO:0043229//GO:0005789//GO:0042175//GO:0098588//GO:0016020//GO:0044424//GO:0005575//GO:0016021//GO:0012505//GO:0005737//GO:0005783//GO:0031090//GO:0005622//GO:0043231//GO:0044464//GO:0044444//GO:0031224//GO:0044432//GO:0044446//GO:0044425//GO:0005623	organelle//organelle part//membrane-bounded organelle//intracellular organelle//endoplasmic reticulum membrane//nuclear outer membrane-endoplasmic reticulum membrane network//bounding membrane of organelle//membrane//intracellular part//cellular_component//integral component of membrane//endomembrane system//cytoplasm//endoplasmic reticulum//organelle membrane//intracellular//intracellular membra…	GO:0005488//GO:0003824//GO:0046914//GO:0097159//GO:0043167//GO:0004497//GO:0005506//GO:0046906//GO:0003674//GO:1901363//GO:0046872//GO:0043169//GO:0016705//GO:0020037//GO:0016491	binding//catalytic activity//transition metal ion binding//organic cyclic compound binding//ion binding//monooxygenase activity//iron ion binding//tetrapyrrole binding//molecular_function//heterocyclic compound binding//metal ion binding//cation binding//oxidoreductase activity, acting on paired donors, with incorporation or reduction of molecular oxygen//heme binding//oxidoreductase activity
ENSAPLG00000000708	GO:0008150//GO:0007154//GO:0044700//GO:0007267//GO:0042221//GO:0051179//GO:0044699//GO:0055085//GO:1902578//GO:0009987//GO:0044765//GO:0044763//GO:0006810//GO:0050896//GO:0009636//GO:0051234//GO:0023052	biological_process//cell communication//single organism signaling//cell-cell signaling//response to chemical//localization//single-organism process//transmembrane transport//single-organism localization//cellular process//single-organism transport//single-organism cellular process//transport//response to stimulus//response to toxic substance//establishment of localization//signaling	GO:0098796//GO:0044425//GO:0005623//GO:0044459//GO:0031224//GO:0005886//GO:0071944//GO:0032991//GO:0044464//GO:0098797//GO:0043234//GO:0005922//GO:0016021//GO:0030054//GO:0016020//GO:0005575//GO:0005921//GO:0043209//GO:0005911	membrane protein complex//membrane part//cell//plasma membrane part//intrinsic component of membrane//plasma membrane//cell periphery//macromolecular complex//cell part//plasma membrane protein complex//protein complex//connexon complex//integral component of membrane//cell junction//membrane//cellular_component//gap junction//myelin sheath//cell-cell junction	GO:0003674//GO:0022803//GO:0015267//GO:0005243//GO:0005215//GO:0022829//GO:0022857	molecular_function//passive transmembrane transporter activity//channel activity//gap junction channel activity//transporter activity//wide pore channel activity//transmembrane transporter activity
ENSAPLG00000000709	GO:0072676//GO:0044711//GO:0035754//GO:1901360//GO:0006629//GO:0009058//GO:0008610//GO:0048870//GO:1901362//GO:0008152//GO:0009605//GO:0008202//GO:0051179//GO:0042221//GO:0044699//GO:0070887//GO:0071704//GO:0055114//GO:0044763//GO:0060326//GO:0002376//GO:0050896//GO:0050900//GO:0009987//GO:1901576//GO:0030595//GO:0048247//GO:0051674//GO:0006935//GO:0006928//GO:0044238//GO:0044710//GO:0040011//GO:…	lymphocyte migration//single-organism biosynthetic process//B cell chemotaxis//organic cyclic compound metabolic process//lipid metabolic process//biosynthetic process//lipid biosynthetic process//cell motility//organic cyclic compound biosynthetic process//metabolic process//response to external stimulus//steroid metabolic process//localization//response to chemical//single-organism process//cel…	--	--	GO:0003824//GO:0016229//GO:0016614//GO:0003674//GO:0047016//GO:0033764//GO:0016616//GO:0016491//GO:0003854	catalytic activity//steroid dehydrogenase activity//oxidoreductase activity, acting on CH-OH group of donors//molecular_function//cholest-5-ene-3-beta,7-alpha-diol 3-beta-dehydrogenase activity//steroid dehydrogenase activity, acting on the CH-OH group of donors, NAD or NADP as acceptor//oxidoreductase activity, acting on the CH-OH group of donors, NAD or NADP as acceptor//oxidoreductase activity…
ENSAPLG00000000714	--	--	--	--	GO:0046983//GO:0003674//GO:0005488//GO:0005515	protein dimerization activity//molecular_function//binding//protein binding
ENSAPLG00000000717	GO:0071704//GO:0008152//GO:0006508//GO:0008150//GO:0044238//GO:0019538//GO:0043170	organic substance metabolic process//metabolic process//proteolysis//biological_process//primary metabolic process//protein metabolic process//macromolecule metabolic process	--	--	GO:0008236//GO:0016787//GO:0070011//GO:0003824//GO:0017171//GO:0003674//GO:0008233//GO:0004175//GO:0004252	serine-type peptidase activity//hydrolase activity//peptidase activity, acting on L-amino acid peptides//catalytic activity//serine hydrolase activity//molecular_function//peptidase activity//endopeptidase activity//serine-type endopeptidase activity
ENSAPLG00000000718	GO:1903508//GO:0033036//GO:0009653//GO:0048699//GO:0010467//GO:0051128//GO:0046483//GO:0006725//GO:0051179//GO:0050789//GO:0097659//GO:0071704//GO:0048519//GO:0044699//GO:0045665//GO:0045184//GO:0034762//GO:0044237//GO:0055085//GO:0080090//GO:0051252//GO:0007417//GO:0051641//GO:0010975//GO:0050793//GO:2000026//GO:0044707//GO:0022008//GO:0090304//GO:0015031//GO:1902578//GO:0007420//GO:0006706//GO:…	positive regulation of nucleic acid-templated transcription//macromolecule localization//anatomical structure morphogenesis//generation of neurons//gene expression//regulation of cellular component organization//heterocycle metabolic process//cellular aromatic compound metabolic process//localization//regulation of biological process//nucleic acid-templated transcription//organic substance metabo…	GO:1903561//GO:0005737//GO:0016020//GO:0044424//GO:0005575//GO:0031988//GO:0043230//GO:0065010//GO:0044421//GO:0070062//GO:0043227//GO:0005576//GO:0043226//GO:0005623//GO:0005886//GO:0071944//GO:0044464//GO:0031982//GO:0005622	extracellular vesicle//cytoplasm//membrane//intracellular part//cellular_component//membrane-bounded vesicle//extracellular organelle//extracellular membrane-bounded organelle//extracellular region part//extracellular exosome//membrane-bounded organelle//extracellular region//organelle//cell//plasma membrane//cell periphery//cell part//vesicle//intracellular	GO:0017080//GO:0098772//GO:0035258//GO:0051427//GO:0005515//GO:0044325//GO:0005102//GO:0005488//GO:0035259//GO:0016247//GO:0003779//GO:0046983//GO:0008092//GO:0019899//GO:0035257//GO:0019904//GO:0046982//GO:0003674	sodium channel regulator activity//molecular function regulator//steroid hormone receptor binding//hormone receptor binding//protein binding//ion channel binding//receptor binding//binding//glucocorticoid receptor binding//channel regulator activity//actin binding//protein dimerization activity//cytoskeletal protein binding//enzyme binding//nuclear hormone receptor binding//protein domain specifi…
ENSAPLG00000000719	GO:0051234//GO:0051179//GO:0006810//GO:0016192//GO:0008150	establishment of localization//localization//transport//vesicle-mediated transport//biological_process	GO:0043229//GO:0043227//GO:0043226//GO:0012505//GO:0005737//GO:0005794//GO:0016020//GO:0044424//GO:0005575//GO:0044464//GO:0043231//GO:0005622//GO:0005623//GO:0044444	intracellular organelle//membrane-bounded organelle//organelle//endomembrane system//cytoplasm//Golgi apparatus//membrane//intracellular part//cellular_component//cell part//intracellular membrane-bounded organelle//intracellular//cell//cytoplasmic part	--	--
ENSAPLG00000000724	GO:0044767//GO:0031323//GO:0008152//GO:0065007//GO:0016070//GO:0044249//GO:0050794//GO:0009058//GO:1901362//GO:0044271//GO:0034645//GO:1901360//GO:0034654//GO:0019438//GO:0009987//GO:0051171//GO:1901576//GO:0006355//GO:0006351//GO:1903506//GO:0060255//GO:0032502//GO:0019222//GO:0046483//GO:0010467//GO:0006725//GO:0044699//GO:0044237//GO:0097659//GO:0071704//GO:0050789//GO:0051252//GO:0006366//GO:…	single-organism developmental process//regulation of cellular metabolic process//metabolic process//biological regulation//RNA metabolic process//cellular biosynthetic process//regulation of cellular process//biosynthetic process//organic cyclic compound biosynthetic process//cellular nitrogen compound biosynthetic process//cellular macromolecule biosynthetic process//organic cyclic compound meta…	GO:0043227//GO:0043226//GO:0044422//GO:0044451//GO:0005654//GO:0043229//GO:0005575//GO:0044424//GO:0016592//GO:0043234//GO:0005667//GO:0005622//GO:0044464//GO:0031974//GO:0043231//GO:0044428//GO:0032991//GO:0044446//GO:0005623//GO:0005634//GO:0043233//GO:0031981//GO:0070013	membrane-bounded organelle//organelle//organelle part//nucleoplasm part//nucleoplasm//intracellular organelle//cellular_component//intracellular part//mediator complex//protein complex//transcription factor complex//intracellular//cell part//membrane-enclosed lumen//intracellular membrane-bounded organelle//nuclear part//macromolecular complex//intracellular organelle part//cell//nucleus//organel…	GO:0003712//GO:0000988//GO:0001104//GO:0003674//GO:0001076//GO:0000989	transcription cofactor activity//transcription factor activity, protein binding//RNA polymerase II transcription cofactor activity//molecular_function//transcription factor activity, RNA polymerase II transcription factor binding//transcription factor activity, transcription factor binding
ENSAPLG00000000725	--	--	GO:1903561//GO:0043230//GO:0005575//GO:0031988//GO:0044421//GO:0065010//GO:0043226//GO:0070062//GO:0043227//GO:0005576//GO:0031982	extracellular vesicle//extracellular organelle//cellular_component//membrane-bounded vesicle//extracellular region part//extracellular membrane-bounded organelle//organelle//extracellular exosome//membrane-bounded organelle//extracellular region//vesicle	--	--
ENSAPLG00000000726	GO:0003294//GO:0051240//GO:0048514//GO:0048513//GO:0045844//GO:0048469//GO:0007368//GO:0006950//GO:0032844//GO:0009987//GO:0009888//GO:0031099//GO:0010629//GO:0032502//GO:0010647//GO:0050896//GO:0010646//GO:0031214//GO:0019222//GO:0003254//GO:0003143//GO:0001558//GO:0060255//GO:0071840//GO:0007423//GO:0006810//GO:0044763//GO:0044765//GO:0001503//GO:1903522//GO:0044699//GO:1901863//GO:0034762//GO:…	atrial ventricular junction remodeling//positive regulation of multicellular organismal process//blood vessel morphogenesis//organ development//positive regulation of striated muscle tissue development//cell maturation//determination of left/right symmetry//response to stress//regulation of homeostatic process//cellular process//tissue development//regeneration//negative regulation of gene expres…	GO:0031988//GO:0005575//GO:0016020//GO:0030054//GO:0044424//GO:0098805//GO:0043230//GO:0005922//GO:0005913//GO:0043234//GO:0005794//GO:0016328//GO:0005737//GO:1903561//GO:0016021//GO:0012505//GO:0045177//GO:0005576//GO:0070062//GO:0005856//GO:0043227//GO:0044422//GO:0005911//GO:0043226//GO:0005924//GO:0005916//GO:0043228//GO:0065010//GO:0043229//GO:0044421//GO:0005921//GO:0005829//GO:0030055//GO:…	membrane-bounded vesicle//cellular_component//membrane//cell junction//intracellular part//whole membrane//extracellular organelle//connexon complex//cell-cell adherens junction//protein complex//Golgi apparatus//lateral plasma membrane//cytoplasm//extracellular vesicle//integral component of membrane//endomembrane system//apical part of cell//extracellular region//extracellular exosome//cytoskel…	GO:0015267//GO:0005243//GO:0022892//GO:0022803//GO:0060089//GO:0022857//GO:0022829//GO:0005488//GO:0005215//GO:0005515//GO:0005102//GO:0022891//GO:0015631//GO:0008092//GO:0004871//GO:0048487//GO:1903763//GO:0003674//GO:0015075//GO:0097110	channel activity//gap junction channel activity//substrate-specific transporter activity//passive transmembrane transporter activity//molecular transducer activity//transmembrane transporter activity//wide pore channel activity//binding//transporter activity//protein binding//receptor binding//substrate-specific transmembrane transporter activity//tubulin binding//cytoskeletal protein binding//si…
ENSAPLG00000000729	GO:0001934//GO:0044093//GO:0044237//GO:0044699//GO:0043412//GO:0038061//GO:0050789//GO:0071704//GO:0032147//GO:0080090//GO:0009987//GO:0007186//GO:0006950//GO:0071900//GO:0036211//GO:0031347//GO:1901224//GO:0006952//GO:0044763//GO:0060255//GO:0050896//GO:0010647//GO:0006954//GO:1901222//GO:0019222//GO:0010562//GO:0010646//GO:0071902//GO:0050794//GO:0006796//GO:0019220//GO:0006793//GO:0065009//GO:…	positive regulation of protein phosphorylation//positive regulation of molecular function//cellular metabolic process//single-organism process//macromolecule modification//NIK/NF-kappaB signaling//regulation of biological process//organic substance metabolic process//activation of protein kinase activity//regulation of primary metabolic process//cellular process//G-protein coupled receptor signal…	GO:0016021//GO:0005575//GO:0016020//GO:0005623//GO:0044425//GO:0031224//GO:0005886//GO:0071944//GO:0044464//GO:0005622	integral component of membrane//cellular_component//membrane//cell//membrane part//intrinsic component of membrane//plasma membrane//cell periphery//cell part//intracellular	GO:0060089//GO:0001595//GO:0004872//GO:0004930//GO:0033218//GO:0001653//GO:0005488//GO:0004871//GO:0038023//GO:0042277//GO:0004888//GO:0003674//GO:0008528	molecular transducer activity//angiotensin receptor activity//receptor activity//G-protein coupled receptor activity//amide binding//peptide receptor activity//binding//signal transducer activity//signaling receptor activity//peptide binding//transmembrane signaling receptor activity//molecular_function//G-protein coupled peptide receptor activity
ENSAPLG00000000730	--	--	--	--	GO:0000166//GO:1901363//GO:0003674//GO:0097159//GO:0003676//GO:0005488//GO:0036094//GO:1901265	nucleotide binding//heterocyclic compound binding//molecular_function//organic cyclic compound binding//nucleic acid binding//binding//small molecule binding//nucleoside phosphate binding
ENSAPLG00000000731	GO:2001259//GO:0032409//GO:0048017//GO:0009628//GO:0051049//GO:0033555//GO:0032501//GO:0007154//GO:0032879//GO:0008150//GO:0051716//GO:0035556//GO:0048266//GO:0048518//GO:0007610//GO:0032411//GO:0044700//GO:1904062//GO:0043270//GO:0034764//GO:0048522//GO:0043269//GO:0009266//GO:0044707//GO:0009408//GO:0048015//GO:1902578//GO:0022898//GO:0098655//GO:0055085//GO:0032414//GO:0050789//GO:0044699//GO:…	positive regulation of cation channel activity//regulation of transporter activity//inositol lipid-mediated signaling//response to abiotic stimulus//regulation of transport//multicellular organismal response to stress//multicellular organismal process//cell communication//regulation of localization//biological_process//cellular response to stimulus//intracellular signal transduction//behavioral r…	GO:0044425//GO:0005623//GO:0071944//GO:0005886//GO:0031224//GO:0044464//GO:0005622//GO:0016021//GO:0016020//GO:0005575	membrane part//cell//cell periphery//plasma membrane//intrinsic component of membrane//cell part//intracellular//integral component of membrane//membrane//cellular_component	GO:0035091//GO:1902936//GO:0003674//GO:0005547//GO:1901981//GO:0043167//GO:0008289//GO:0044325//GO:0005515//GO:0005543//GO:0043168//GO:0005488	phosphatidylinositol binding//phosphatidylinositol bisphosphate binding//molecular_function//phosphatidylinositol-3,4,5-trisphosphate binding//phosphatidylinositol phosphate binding//ion binding//lipid binding//ion channel binding//protein binding//phospholipid binding//anion binding//binding
ENSAPLG00000000732	--	--	GO:0043228//GO:0043229//GO:0043227//GO:0043226//GO:0005737//GO:0044424//GO:0005575//GO:0044464//GO:0043231//GO:0005622//GO:0005739//GO:0043232//GO:0005623//GO:0005840//GO:0030529//GO:0044444//GO:0032991	non-membrane-bounded organelle//intracellular organelle//membrane-bounded organelle//organelle//cytoplasm//intracellular part//cellular_component//cell part//intracellular membrane-bounded organelle//intracellular//mitochondrion//intracellular non-membrane-bounded organelle//cell//ribosome//ribonucleoprotein complex//cytoplasmic part//macromolecular complex	--	--
ENSAPLG00000000733	--	--	GO:0044464//GO:0043296//GO:0070160//GO:0005623//GO:0044425//GO:0031224//GO:0005886//GO:0071944//GO:0005911//GO:0005923//GO:0016021//GO:0005575//GO:0030054//GO:0016020	cell part//apical junction complex//occluding junction//cell//membrane part//intrinsic component of membrane//plasma membrane//cell periphery//cell-cell junction//bicellular tight junction//integral component of membrane//cellular_component//cell junction//membrane	GO:0003674//GO:0005198	molecular_function//structural molecule activity
ENSAPLG00000000734	--	--	GO:0016021//GO:0016020//GO:0005575//GO:0044425//GO:0031224	integral component of membrane//membrane//cellular_component//membrane part//intrinsic component of membrane	GO:0046914//GO:0005488//GO:0043167//GO:0008270//GO:0043169//GO:0046872//GO:0003674	transition metal ion binding//binding//ion binding//zinc ion binding//cation binding//metal ion binding//molecular_function
ENSAPLG00000000737	GO:0043170//GO:0032774//GO:0034641//GO:2001141//GO:0048731//GO:0003407//GO:0044260//GO:0018130//GO:2000112//GO:0010468//GO:0006807//GO:0006139//GO:0007623//GO:0008150//GO:0001654//GO:0007399//GO:0019219//GO:0009059//GO:0042752//GO:0044238//GO:0021554//GO:0021675//GO:0009889//GO:0031326//GO:0060041//GO:0032501//GO:0007275//GO:0008152//GO:0065007//GO:0009605//GO:0048856//GO:0044767//GO:0031323//GO:…	macromolecule metabolic process//RNA biosynthetic process//cellular nitrogen compound metabolic process//regulation of RNA biosynthetic process//system development//neural retina development//cellular macromolecule metabolic process//heterocycle biosynthetic process//regulation of cellular macromolecule biosynthetic process//regulation of gene expression//nitrogen compound metabolic process//nucl…	--	--	GO:0003674//GO:0046983//GO:0005488//GO:0005515	molecular_function//protein dimerization activity//binding//protein binding
ENSAPLG00000000738	--	--	GO:0016021//GO:0016020//GO:0005575//GO:0044425//GO:0031224	integral component of membrane//membrane//cellular_component//membrane part//intrinsic component of membrane	--	--
ENSAPLG00000000741	GO:0007186//GO:0009987//GO:0050896//GO:0044763//GO:0044699//GO:0050789//GO:0023052//GO:0065007//GO:0050794//GO:0007165//GO:0007154//GO:0051716//GO:0008150//GO:0044700	G-protein coupled receptor signaling pathway//cellular process//response to stimulus//single-organism cellular process//single-organism process//regulation of biological process//signaling//biological regulation//regulation of cellular process//signal transduction//cell communication//cellular response to stimulus//biological_process//single organism signaling	GO:0005575//GO:0016020//GO:0016021//GO:0031224//GO:0044425	cellular_component//membrane//integral component of membrane//intrinsic component of membrane//membrane part	GO:0004872//GO:0060089//GO:0004930//GO:0004888//GO:0004871//GO:0038023//GO:0003674	receptor activity//molecular transducer activity//G-protein coupled receptor activity//transmembrane signaling receptor activity//signal transducer activity//signaling receptor activity//molecular_function
ENSAPLG00000000742	GO:0044700//GO:0008150//GO:0051716//GO:0007154//GO:0007165//GO:0050794//GO:0065007//GO:0023052//GO:0050789//GO:0044699//GO:0044763//GO:0050896//GO:0007186//GO:0009987	single organism signaling//biological_process//cellular response to stimulus//cell communication//signal transduction//regulation of cellular process//biological regulation//signaling//regulation of biological process//single-organism process//single-organism cellular process//response to stimulus//G-protein coupled receptor signaling pathway//cellular process	GO:0044425//GO:0031224//GO:0016021//GO:0016020//GO:0005575	membrane part//intrinsic component of membrane//integral component of membrane//membrane//cellular_component	GO:0003674//GO:0038023//GO:0004871//GO:0004888//GO:0004930//GO:0060089//GO:0004872	molecular_function//signaling receptor activity//signal transducer activity//transmembrane signaling receptor activity//G-protein coupled receptor activity//molecular transducer activity//receptor activity
ENSAPLG00000000743	GO:0008015//GO:0009416//GO:0050789//GO:1903522//GO:0044699//GO:0009653//GO:0050877//GO:0051179//GO:1902578//GO:0044707//GO:0007268//GO:0050804//GO:0046717//GO:0050803//GO:0048513//GO:0048732//GO:0051240//GO:0007186//GO:0009987//GO:0009888//GO:0019229//GO:0010646//GO:0050896//GO:0032502//GO:0044765//GO:0044763//GO:0007613//GO:0071840//GO:0006810//GO:0003008//GO:1901998//GO:0045907//GO:0050794//GO:…	blood circulation//response to light stimulus//regulation of biological process//regulation of blood circulation//single-organism process//anatomical structure morphogenesis//neurological system process//localization//single-organism localization//single-multicellular organism process//synaptic transmission//modulation of synaptic transmission//acid secretion//regulation of synapse structure or a…	GO:0016021//GO:0016020//GO:0005575//GO:0044425//GO:0031224	integral component of membrane//membrane//cellular_component//membrane part//intrinsic component of membrane	GO:0004969//GO:0060089//GO:0004872//GO:0004930//GO:0004871//GO:0038023//GO:0004888//GO:0008227//GO:0003674	histamine receptor activity//molecular transducer activity//receptor activity//G-protein coupled receptor activity//signal transducer activity//signaling receptor activity//transmembrane signaling receptor activity//G-protein coupled amine receptor activity//molecular_function
ENSAPLG00000000744	GO:0007154//GO:0051716//GO:0008150//GO:0044700//GO:0009987//GO:0007186//GO:0050896//GO:0044763//GO:0044699//GO:0050789//GO:0023052//GO:0065007//GO:0050794//GO:0007165	cell communication//cellular response to stimulus//biological_process//single organism signaling//cellular process//G-protein coupled receptor signaling pathway//response to stimulus//single-organism cellular process//single-organism process//regulation of biological process//signaling//biological regulation//regulation of cellular process//signal transduction	GO:0031224//GO:0044425//GO:0005575//GO:0016020//GO:0016021	intrinsic component of membrane//membrane part//cellular_component//membrane//integral component of membrane	GO:0004888//GO:0004871//GO:0038023//GO:0003674//GO:0004872//GO:0060089//GO:0004930	transmembrane signaling receptor activity//signal transducer activity//signaling receptor activity//molecular_function//receptor activity//molecular transducer activity//G-protein coupled receptor activity
ENSAPLG00000000745	GO:0044700//GO:0007154//GO:0051716//GO:0008150//GO:0050907//GO:0032501//GO:0007606//GO:0065007//GO:0023052//GO:0007600//GO:0050906//GO:0009593//GO:0050911//GO:0007165//GO:0003008//GO:0050794//GO:0050896//GO:0044763//GO:0007186//GO:0009987//GO:0044707//GO:0051606//GO:0007608//GO:0044699//GO:0050789//GO:0050877//GO:0042221	single organism signaling//cell communication//cellular response to stimulus//biological_process//detection of chemical stimulus involved in sensory perception//multicellular organismal process//sensory perception of chemical stimulus//biological regulation//signaling//sensory perception//detection of stimulus involved in sensory perception//detection of chemical stimulus//detection of chemical s…	GO:0044464//GO:0071944//GO:0031224//GO:0005886//GO:0005623//GO:0044425//GO:0005575//GO:0016020//GO:0016021	cell part//cell periphery//intrinsic component of membrane//plasma membrane//cell//membrane part//cellular_component//membrane//integral component of membrane	GO:0003674//GO:0004888//GO:0038023//GO:0004871//GO:0004984//GO:0004930//GO:0004872//GO:0060089	molecular_function//transmembrane signaling receptor activity//signaling receptor activity//signal transducer activity//olfactory receptor activity//G-protein coupled receptor activity//receptor activity//molecular transducer activity
ENSAPLG00000000747	GO:0007154//GO:0008150//GO:1902578//GO:0055085//GO:0044699//GO:0051179//GO:0006810//GO:0044765//GO:0044763//GO:0009987//GO:0051234	cell communication//biological_process//single-organism localization//transmembrane transport//single-organism process//localization//transport//single-organism transport//single-organism cellular process//cellular process//establishment of localization	GO:0044425//GO:0044459//GO:0005623//GO:0098796//GO:0032991//GO:0071944//GO:0005886//GO:0031224//GO:0044464//GO:0098797//GO:0016021//GO:0005922//GO:0043234//GO:0016020//GO:0030054//GO:0005575//GO:0005921//GO:0005911	membrane part//plasma membrane part//cell//membrane protein complex//macromolecular complex//cell periphery//plasma membrane//intrinsic component of membrane//cell part//plasma membrane protein complex//integral component of membrane//connexon complex//protein complex//membrane//cell junction//cellular_component//gap junction//cell-cell junction	--	--
ENSAPLG00000000749	GO:0065007//GO:0023052//GO:0007600//GO:0050906//GO:0009593//GO:0007165//GO:0050911//GO:0003008//GO:0050794//GO:0050896//GO:0044763//GO:0007186//GO:0009987//GO:0044707//GO:0051606//GO:0007608//GO:0044699//GO:0050789//GO:0050877//GO:0042221//GO:0044700//GO:0007154//GO:0008150//GO:0051716//GO:0050907//GO:0007606//GO:0032501	biological regulation//signaling//sensory perception//detection of stimulus involved in sensory perception//detection of chemical stimulus//signal transduction//detection of chemical stimulus involved in sensory perception of smell//system process//regulation of cellular process//response to stimulus//single-organism cellular process//G-protein coupled receptor signaling pathway//cellular process…	GO:0005575//GO:0016020//GO:0016021//GO:0044464//GO:0071944//GO:0005886//GO:0031224//GO:0005623//GO:0044425	cellular_component//membrane//integral component of membrane//cell part//cell periphery//plasma membrane//intrinsic component of membrane//cell//membrane part	GO:0004984//GO:0004930//GO:0004872//GO:0060089//GO:0003674//GO:0004888//GO:0038023//GO:0004871	olfactory receptor activity//G-protein coupled receptor activity//receptor activity//molecular transducer activity//molecular_function//transmembrane signaling receptor activity//signaling receptor activity//signal transducer activity
ENSAPLG00000000750	GO:0010833//GO:0016043//GO:0034641//GO:0000723//GO:0043170//GO:0033043//GO:0006139//GO:0051053//GO:0044092//GO:0006807//GO:0060249//GO:2000112//GO:0044260//GO:0051974//GO:0018130//GO:0050790//GO:2000279//GO:0048523//GO:0019219//GO:0031327//GO:0009059//GO:2000278//GO:0042592//GO:0008150//GO:0065008//GO:0043086//GO:0051052//GO:0010558//GO:0009889//GO:0031326//GO:0044710//GO:0009890//GO:0008156//GO:…	telomere maintenance via telomere lengthening//cellular component organization//cellular nitrogen compound metabolic process//telomere maintenance//macromolecule metabolic process//regulation of organelle organization//nucleobase-containing compound metabolic process//negative regulation of DNA metabolic process//negative regulation of molecular function//nitrogen compound metabolic process//anat…	GO:0005622//GO:0031974//GO:0044464//GO:0043231//GO:0000781//GO:0044454//GO:0005694//GO:0044428//GO:0005623//GO:0000228//GO:0043232//GO:0044446//GO:0031981//GO:0070013//GO:0005634//GO:0043233//GO:0043227//GO:0098687//GO:0044422//GO:0043226//GO:0000784//GO:0043228//GO:0043229//GO:0044427//GO:0005575//GO:0044424	intracellular//membrane-enclosed lumen//cell part//intracellular membrane-bounded organelle//chromosome, telomeric region//nuclear chromosome part//chromosome//nuclear part//cell//nuclear chromosome//intracellular non-membrane-bounded organelle//intracellular organelle part//nuclear lumen//intracellular organelle lumen//nucleus//organelle lumen//membrane-bounded organelle//chromosomal region//org…	GO:1901363//GO:0003674//GO:0004857//GO:0043566//GO:0043565//GO:0005488//GO:0003676//GO:0097159//GO:0003697//GO:0098772//GO:0042162//GO:0010521//GO:0030234//GO:0003677	heterocyclic compound binding//molecular_function//enzyme inhibitor activity//structure-specific DNA binding//sequence-specific DNA binding//binding//nucleic acid binding//organic cyclic compound binding//single-stranded DNA binding//molecular function regulator//telomeric DNA binding//telomerase inhibitor activity//enzyme regulator activity//DNA binding
ENSAPLG00000000751	GO:0065008//GO:0008150//GO:0044710//GO:0042445//GO:0008152//GO:0065007//GO:0009058//GO:0042446//GO:0010817//GO:0055114//GO:0044699	regulation of biological quality//biological_process//single-organism metabolic process//hormone metabolic process//metabolic process//biological regulation//biosynthetic process//hormone biosynthetic process//regulation of hormone levels//oxidation-reduction process//single-organism process	--	--	GO:0003674//GO:0004800//GO:0016491//GO:0003824	molecular_function//thyroxine 5'-deiodinase activity//oxidoreductase activity//catalytic activity
ENSAPLG00000000752	GO:0044238//GO:0006333//GO:0006338//GO:0051253//GO:0010558//GO:0009889//GO:0031326//GO:0016568//GO:0006325//GO:0009890//GO:0008150//GO:0048523//GO:0019219//GO:0009059//GO:0031327//GO:2000112//GO:0044260//GO:0018130//GO:0006139//GO:0006807//GO:0070828//GO:0010468//GO:0034641//GO:0032774//GO:0043170//GO:2001141//GO:0016043//GO:0010556//GO:0090304//GO:1903507//GO:0051252//GO:0031324//GO:0006323//GO:…	primary metabolic process//chromatin assembly or disassembly//chromatin remodeling//negative regulation of RNA metabolic process//negative regulation of macromolecule biosynthetic process//regulation of biosynthetic process//regulation of cellular biosynthetic process//chromatin modification//chromatin organization//negative regulation of biosynthetic process//biological_process//negative regulat…	GO:0031981//GO:0070013//GO:0043233//GO:0005634//GO:0005623//GO:0044446//GO:0032991//GO:0044428//GO:0043231//GO:0031974//GO:0044464//GO:0005677//GO:0005622//GO:0043234//GO:0005575//GO:0044424//GO:0043229//GO:0005654//GO:0044422//GO:0043226//GO:0043227	nuclear lumen//intracellular organelle lumen//organelle lumen//nucleus//cell//intracellular organelle part//macromolecular complex//nuclear part//intracellular membrane-bounded organelle//membrane-enclosed lumen//cell part//chromatin silencing complex//intracellular//protein complex//cellular_component//intracellular part//intracellular organelle//nucleoplasm//organelle part//organelle//membrane-…	GO:0044877//GO:0003682//GO:0003674//GO:0005488	macromolecular complex binding//chromatin binding//molecular_function//binding
ENSAPLG00000000753	GO:0042981//GO:0008284//GO:0065007//GO:0060548//GO:0006915//GO:0042127//GO:0043069//GO:0043067//GO:0050794//GO:0044763//GO:0009987//GO:0048519//GO:0050789//GO:0044699//GO:0016265//GO:0008283//GO:0012501//GO:0048522//GO:0048518//GO:0043066//GO:0008150//GO:0048523//GO:0010941//GO:0008219	regulation of apoptotic process//positive regulation of cell proliferation//biological regulation//negative regulation of cell death//apoptotic process//regulation of cell proliferation//negative regulation of programmed cell death//regulation of programmed cell death//regulation of cellular process//single-organism cellular process//cellular process//negative regulation of biological process//re…	GO:0016020//GO:0005575//GO:0016021//GO:0031224//GO:0044425	membrane//cellular_component//integral component of membrane//intrinsic component of membrane//membrane part	--	--
ENSAPLG00000000754	GO:0044710//GO:0008150//GO:0065008//GO:0044699//GO:0055114//GO:0009058//GO:0042446//GO:0010817//GO:0008152//GO:0065007//GO:0042445	single-organism metabolic process//biological_process//regulation of biological quality//single-organism process//oxidation-reduction process//biosynthetic process//hormone biosynthetic process//regulation of hormone levels//metabolic process//biological regulation//hormone metabolic process	GO:0044425//GO:0031224//GO:0016021//GO:0005575//GO:0016020	membrane part//intrinsic component of membrane//integral component of membrane//cellular_component//membrane	GO:0016491//GO:0004800//GO:0003674//GO:0003824	oxidoreductase activity//thyroxine 5'-deiodinase activity//molecular_function//catalytic activity
ENSAPLG00000000756	GO:0045935//GO:0006368//GO:0045595//GO:0031323//GO:0051247//GO:0051246//GO:0048856//GO:0009893//GO:0006354//GO:0044267//GO:0045893//GO:0044767//GO:0051568//GO:0045637//GO:0007275//GO:0051173//GO:0065007//GO:0008152//GO:0034968//GO:1901362//GO:0009058//GO:0018022//GO:1902680//GO:0044249//GO:0016070//GO:0031058//GO:0050794//GO:0051239//GO:1901360//GO:0044271//GO:0034645//GO:0002682//GO:0016570//GO:…	positive regulation of nucleobase-containing compound metabolic process//transcription elongation from RNA polymerase II promoter//regulation of cell differentiation//regulation of cellular metabolic process//positive regulation of protein metabolic process//regulation of protein metabolic process//anatomical structure development//positive regulation of metabolic process//DNA-templated transcrip…	GO:0055087//GO:0043227//GO:0044451//GO:0044422//GO:0043226//GO:0016591//GO:0043228//GO:0005654//GO:0043229//GO:0035327//GO:0044427//GO:0044424//GO:0005575//GO:0000428//GO:0043234//GO:0005737//GO:1902494//GO:0005622//GO:0061695//GO:0031974//GO:0055029//GO:0044464//GO:0043231//GO:0032991//GO:0016593//GO:0044428//GO:0044444//GO:0005694//GO:0043232//GO:0005623//GO:0030880//GO:0000785//GO:0044446//GO:…	Ski complex//membrane-bounded organelle//nucleoplasm part//organelle part//organelle//DNA-directed RNA polymerase II, holoenzyme//non-membrane-bounded organelle//nucleoplasm//intracellular organelle//transcriptionally active chromatin//chromosomal part//intracellular part//cellular_component//DNA-directed RNA polymerase complex//protein complex//cytoplasm//catalytic complex//intracellular//transf…	--	--
ENSAPLG00000000757	GO:0009628//GO:1901700//GO:0010033//GO:0032496//GO:0051716//GO:0008150//GO:0007154//GO:0044700//GO:0051704//GO:0033993//GO:0051707//GO:0009612//GO:0042221//GO:0044699//GO:0050789//GO:0044763//GO:0050896//GO:0006954//GO:0007186//GO:0009987//GO:0006950//GO:0009617//GO:0006952//GO:0007165//GO:0002237//GO:0043207//GO:0050794//GO:0065007//GO:0009605//GO:0009607//GO:0023052	response to abiotic stimulus//response to oxygen-containing compound//response to organic substance//response to lipopolysaccharide//cellular response to stimulus//biological_process//cell communication//single organism signaling//multi-organism process//response to lipid//response to other organism//response to mechanical stimulus//response to chemical//single-organism process//regulation of bio…	GO:0044425//GO:0031224//GO:0016021//GO:0005575//GO:0016020	membrane part//intrinsic component of membrane//integral component of membrane//cellular_component//membrane	GO:0038023//GO:0004871//GO:0004888//GO:0042277//GO:0003674//GO:0008528//GO:0060089//GO:0004947//GO:0004872//GO:0033218//GO:0001653//GO:0004930//GO:0005488	signaling receptor activity//signal transducer activity//transmembrane signaling receptor activity//peptide binding//molecular_function//G-protein coupled peptide receptor activity//molecular transducer activity//bradykinin receptor activity//receptor activity//amide binding//peptide receptor activity//G-protein coupled receptor activity//binding
ENSAPLG00000000759	GO:0008150//GO:0032879//GO:0006813//GO:0051049//GO:0030001//GO:0071804//GO:0043269//GO:0044763//GO:0044765//GO:0006810//GO:0009987//GO:0098660//GO:0055085//GO:0098655//GO:0071805//GO:1902578//GO:0051179//GO:0034762//GO:0044699//GO:0050789//GO:0065007//GO:0098662//GO:0034220//GO:0015672//GO:0051234//GO:0006811//GO:0050794//GO:0006812//GO:0034765	biological_process//regulation of localization//potassium ion transport//regulation of transport//metal ion transport//cellular potassium ion transport//regulation of ion transport//single-organism cellular process//single-organism transport//transport//cellular process//inorganic ion transmembrane transport//transmembrane transport//cation transmembrane transport//potassium ion transmembrane tra…	GO:0031224//GO:0044425//GO:0005575//GO:0016020//GO:0016021	intrinsic component of membrane//membrane part//cellular_component//membrane//integral component of membrane	GO:1902936//GO:0015276//GO:0005216//GO:0022834//GO:0005546//GO:0022891//GO:0035091//GO:0015077//GO:0005261//GO:0003674//GO:0022838//GO:0005249//GO:0015075//GO:0008324//GO:0043167//GO:0015267//GO:0005267//GO:0022843//GO:0022836//GO:1901981//GO:0022803//GO:0022892//GO:0022832//GO:0022890//GO:0005543//GO:0005488//GO:0005244//GO:0022857//GO:0043168//GO:0008289//GO:0015079//GO:0046873//GO:0005215//GO:…	phosphatidylinositol bisphosphate binding//ligand-gated ion channel activity//ion channel activity//ligand-gated channel activity//phosphatidylinositol-4,5-bisphosphate binding//substrate-specific transmembrane transporter activity//phosphatidylinositol binding//monovalent inorganic cation transmembrane transporter activity//cation channel activity//molecular_function//substrate-specific channel …
ENSAPLG00000000762	GO:0048731//GO:0048522//GO:0008283//GO:0048518//GO:0001654//GO:0008150//GO:0032501//GO:0048856//GO:0044767//GO:0007275//GO:0008284//GO:0065007//GO:0050794//GO:0042127//GO:0009987//GO:0048513//GO:0007423//GO:0032502//GO:0050789//GO:0044699//GO:0043010//GO:0044707	system development//positive regulation of cellular process//cell proliferation//positive regulation of biological process//eye development//biological_process//multicellular organismal process//anatomical structure development//single-organism developmental process//multicellular organismal development//positive regulation of cell proliferation//biological regulation//regulation of cellular proc…	GO:0005622//GO:0044464//GO:0043231//GO:0005623//GO:0005634//GO:0043227//GO:0043226//GO:0043229//GO:0044424//GO:0005575	intracellular//cell part//intracellular membrane-bounded organelle//cell//nucleus//membrane-bounded organelle//organelle//intracellular organelle//intracellular part//cellular_component	--	--
ENSAPLG00000000763	GO:0006790//GO:0006749//GO:0050794//GO:0008152//GO:0065007//GO:0071704//GO:0050789//GO:0044237//GO:0044699//GO:0044763//GO:0055114//GO:0009987//GO:0006518//GO:0006575//GO:0043603//GO:0006807//GO:1901564//GO:0019725//GO:0034641//GO:0044710//GO:0042592//GO:0045454//GO:0065008//GO:0008150	sulfur compound metabolic process//glutathione metabolic process//regulation of cellular process//metabolic process//biological regulation//organic substance metabolic process//regulation of biological process//cellular metabolic process//single-organism process//single-organism cellular process//oxidation-reduction process//cellular process//peptide metabolic process//cellular modified amino aci…	GO:0044421//GO:0043229//GO:0009897//GO:0065010//GO:0043226//GO:0005576//GO:0043227//GO:0070062//GO:0005737//GO:0009986//GO:1903561//GO:0043230//GO:0098552//GO:0031988//GO:0044424//GO:0016020//GO:0005575//GO:0043231//GO:0031982//GO:0044464//GO:0005739//GO:0005622//GO:0044425//GO:0044459//GO:0005623//GO:0071944//GO:0044444//GO:0005886	extracellular region part//intracellular organelle//external side of plasma membrane//extracellular membrane-bounded organelle//organelle//extracellular region//membrane-bounded organelle//extracellular exosome//cytoplasm//cell surface//extracellular vesicle//extracellular organelle//side of membrane//membrane-bounded vesicle//intracellular part//membrane//cellular_component//intracellular membra…	GO:0015036//GO:0097159//GO:0016651//GO:0050661//GO:0043168//GO:0003824//GO:0005488//GO:0015038//GO:0016667//GO:0048037//GO:0036094//GO:0043167//GO:0015037//GO:1901265//GO:0050660//GO:0000166//GO:0003674//GO:1901363//GO:0016668//GO:0004362//GO:0050662//GO:0016209//GO:0016491	disulfide oxidoreductase activity//organic cyclic compound binding//oxidoreductase activity, acting on NAD(P)H//NADP binding//anion binding//catalytic activity//binding//glutathione disulfide oxidoreductase activity//oxidoreductase activity, acting on a sulfur group of donors//cofactor binding//small molecule binding//ion binding//peptide disulfide oxidoreductase activity//nucleoside phosphate bi…
ENSAPLG00000000764	GO:0008150//GO:0009987//GO:0016311//GO:0044237//GO:0008152//GO:0006793//GO:0006796	biological_process//cellular process//dephosphorylation//cellular metabolic process//metabolic process//phosphorus metabolic process//phosphate-containing compound metabolic process	--	--	GO:0016788//GO:0003674//GO:0042578//GO:0016787//GO:0003824//GO:0016791	hydrolase activity, acting on ester bonds//molecular_function//phosphoric ester hydrolase activity//hydrolase activity//catalytic activity//phosphatase activity
ENSAPLG00000000765	GO:0008150//GO:0032501//GO:0007605//GO:0007600//GO:0003008//GO:0044707//GO:0044699//GO:0050877//GO:0050954	biological_process//multicellular organismal process//sensory perception of sound//sensory perception//system process//single-multicellular organism process//single-organism process//neurological system process//sensory perception of mechanical stimulus	--	--	--	--
ENSAPLG00000000766	GO:0010563//GO:0008219//GO:0019538//GO:0009628//GO:0010941//GO:1902254//GO:0044238//GO:0006869//GO:0032269//GO:0051248//GO:0042326//GO:0032501//GO:0046942//GO:0003013//GO:0071214//GO:0051716//GO:0008150//GO:0006468//GO:0065008//GO:0023057//GO:0045936//GO:0009966//GO:0043066//GO:0007154//GO:1990127//GO:1902531//GO:0050880//GO:1902219//GO:0006464//GO:0035556//GO:0018193//GO:0072332//GO:0048523//GO:…	negative regulation of phosphorus metabolic process//cell death//protein metabolic process//response to abiotic stimulus//regulation of cell death//negative regulation of intrinsic apoptotic signaling pathway by p53 class mediator//primary metabolic process//lipid transport//negative regulation of cellular protein metabolic process//negative regulation of protein metabolic process//negative regul…	GO:0005623//GO:0044425//GO:0044444//GO:0071944//GO:0031224//GO:0005886//GO:0043231//GO:0044464//GO:0005622//GO:0012505//GO:0016021//GO:0005737//GO:0005575//GO:0044424//GO:0016020//GO:0005768//GO:0043229//GO:0043226//GO:0043227	cell//membrane part//cytoplasmic part//cell periphery//intrinsic component of membrane//plasma membrane//intracellular membrane-bounded organelle//cell part//intracellular//endomembrane system//integral component of membrane//cytoplasm//cellular_component//intracellular part//membrane//endosome//intracellular organelle//organelle//membrane-bounded organelle	GO:0046983//GO:0038023//GO:0004871//GO:0004888//GO:0019899//GO:0001664//GO:0046982//GO:0003674//GO:0008528//GO:0031701//GO:0031702//GO:0060089//GO:0002020//GO:0004947//GO:0004872//GO:0001653//GO:0005102//GO:0004930//GO:0005515//GO:0005488	protein dimerization activity//signaling receptor activity//signal transducer activity//transmembrane signaling receptor activity//enzyme binding//G-protein coupled receptor binding//protein heterodimerization activity//molecular_function//G-protein coupled peptide receptor activity//angiotensin receptor binding//type 1 angiotensin receptor binding//molecular transducer activity//protease binding…
ENSAPLG00000000767	--	--	--	--	GO:0043565//GO:0003674//GO:1901363//GO:0046872//GO:0043169//GO:0000166//GO:0043167//GO:1901265//GO:0003677//GO:0036094//GO:0005488//GO:0008327//GO:0097159//GO:0003676	sequence-specific DNA binding//molecular_function//heterocyclic compound binding//metal ion binding//cation binding//nucleotide binding//ion binding//nucleoside phosphate binding//DNA binding//small molecule binding//binding//methyl-CpG binding//organic cyclic compound binding//nucleic acid binding
ENSAPLG00000000768	GO:0023052//GO:0071345//GO:0044767//GO:0048856//GO:0051781//GO:0009605//GO:0065007//GO:0007275//GO:0048870//GO:0032465//GO:0010564//GO:0045787//GO:0050794//GO:0071310//GO:0007165//GO:0048513//GO:0009987//GO:0007186//GO:0032502//GO:0050896//GO:0002376//GO:0050900//GO:0006955//GO:0060326//GO:0044763//GO:0044699//GO:0070887//GO:0048535//GO:0050789//GO:0019221//GO:0051302//GO:0051179//GO:0042221//GO:…	signaling//cellular response to cytokine stimulus//single-organism developmental process//anatomical structure development//positive regulation of cell division//response to external stimulus//biological regulation//multicellular organismal development//cell motility//regulation of cytokinesis//regulation of cell cycle process//positive regulation of cell cycle//regulation of cellular process//ce…	GO:0009897//GO:0005575//GO:0016020//GO:0098552//GO:0016021//GO:0009986//GO:0044464//GO:0005886//GO:0031224//GO:0071944//GO:0005623//GO:0044459//GO:0044425	external side of plasma membrane//cellular_component//membrane//side of membrane//integral component of membrane//cell surface//cell part//plasma membrane//intrinsic component of membrane//cell periphery//cell//plasma membrane part//membrane part	GO:0004930//GO:0001653//GO:0004872//GO:0016494//GO:0060089//GO:0004896//GO:0008528//GO:0004950//GO:0003674//GO:0001637//GO:0004888//GO:0004871//GO:0038023	G-protein coupled receptor activity//peptide receptor activity//receptor activity//C-X-C chemokine receptor activity//molecular transducer activity//cytokine receptor activity//G-protein coupled peptide receptor activity//chemokine receptor activity//molecular_function//G-protein coupled chemoattractant receptor activity//transmembrane signaling receptor activity//signal transducer activity//sign…
ENSAPLG00000000770	GO:0019538//GO:0043413//GO:0044238//GO:0044710//GO:0005975//GO:0008150//GO:0006464//GO:0009059//GO:0044260//GO:1901137//GO:0043170//GO:0009311//GO:0009101//GO:0006486//GO:0044723//GO:0009100//GO:0009312//GO:0044699//GO:0043412//GO:0044237//GO:0071704//GO:0044763//GO:0009987//GO:1901135//GO:1901576//GO:0036211//GO:0044711//GO:0034645//GO:0070085//GO:0044249//GO:0009058//GO:0008152//GO:0016051//GO:…	protein metabolic process//macromolecule glycosylation//primary metabolic process//single-organism metabolic process//carbohydrate metabolic process//biological_process//cellular protein modification process//macromolecule biosynthetic process//cellular macromolecule metabolic process//carbohydrate derivative biosynthetic process//macromolecule metabolic process//oligosaccharide metabolic process…	GO:0044446//GO:0005623//GO:0044425//GO:0044444//GO:0031224//GO:0043231//GO:0044464//GO:0044431//GO:0005622//GO:0031090//GO:0016021//GO:0012505//GO:0005794//GO:0005737//GO:0098588//GO:0005575//GO:0016020//GO:0044424//GO:0043229//GO:0000139//GO:0043226//GO:0044422//GO:0043227	intracellular organelle part//cell//membrane part//cytoplasmic part//intrinsic component of membrane//intracellular membrane-bounded organelle//cell part//Golgi apparatus part//intracellular//organelle membrane//integral component of membrane//endomembrane system//Golgi apparatus//cytoplasm//bounding membrane of organelle//cellular_component//membrane//intracellular part//intracellular organelle/…	GO:0016758//GO:0008194//GO:0035250//GO:0016757//GO:0003674//GO:0008378//GO:0016740//GO:0048531//GO:0008499//GO:0003824	transferase activity, transferring hexosyl groups//UDP-glycosyltransferase activity//UDP-galactosyltransferase activity//transferase activity, transferring glycosyl groups//molecular_function//galactosyltransferase activity//transferase activity//beta-1,3-galactosyltransferase activity//UDP-galactose:beta-N-acetylglucosamine beta-1,3-galactosyltransferase activity//catalytic activity
ENSAPLG00000000772	--	--	GO:0030054//GO:0016020//GO:0005575//GO:0016021//GO:0005923//GO:0005911//GO:0031224//GO:0044425//GO:0070160//GO:0043296	cell junction//membrane//cellular_component//integral component of membrane//bicellular tight junction//cell-cell junction//intrinsic component of membrane//membrane part//occluding junction//apical junction complex	GO:0005198//GO:0003674	structural molecule activity//molecular_function
ENSAPLG00000000775	GO:0008150//GO:0009987//GO:0044763//GO:0044765//GO:0006810//GO:0044699//GO:0051179//GO:1902578//GO:0098655//GO:0055085//GO:0034220//GO:0006812//GO:0006811//GO:0051234	biological_process//cellular process//single-organism cellular process//single-organism transport//transport//single-organism process//localization//single-organism localization//cation transmembrane transport//transmembrane transport//ion transmembrane transport//cation transport//ion transport//establishment of localization	GO:0031224//GO:0044425//GO:0016020//GO:0005575//GO:0016021	intrinsic component of membrane//membrane part//membrane//cellular_component//integral component of membrane	GO:0022891//GO:0003674//GO:0008324//GO:0015075//GO:0022892//GO:0022857//GO:0005215	substrate-specific transmembrane transporter activity//molecular_function//cation transmembrane transporter activity//ion transmembrane transporter activity//substrate-specific transporter activity//transmembrane transporter activity//transporter activity
ENSAPLG00000000779	GO:0008150//GO:0006810//GO:0051179//GO:0051234	biological_process//transport//localization//establishment of localization	GO:0031224//GO:0044425//GO:0005575//GO:0016020//GO:0016021	intrinsic component of membrane//membrane part//cellular_component//membrane//integral component of membrane	--	--
ENSAPLG00000000781	GO:0009987//GO:0007186//GO:0050896//GO:0044763//GO:0050789//GO:0007608//GO:0044699//GO:0042221//GO:0050877//GO:0044707//GO:0051606//GO:0023052//GO:0007600//GO:0050906//GO:0065007//GO:0003008//GO:0050794//GO:0009593//GO:0007165//GO:0050911//GO:0007154//GO:0008150//GO:0051716//GO:0007606//GO:0032501//GO:0050907//GO:0044700	cellular process//G-protein coupled receptor signaling pathway//response to stimulus//single-organism cellular process//regulation of biological process//sensory perception of smell//single-organism process//response to chemical//neurological system process//single-multicellular organism process//detection of stimulus//signaling//sensory perception//detection of stimulus involved in sensory perce…	GO:0016020//GO:0005575//GO:0016021//GO:0005886//GO:0031224//GO:0071944//GO:0044425//GO:0005623//GO:0044464	membrane//cellular_component//integral component of membrane//plasma membrane//intrinsic component of membrane//cell periphery//membrane part//cell//cell part	GO:0004872//GO:0060089//GO:0004930//GO:0004984//GO:0004888//GO:0004871//GO:0038023//GO:0003674	receptor activity//molecular transducer activity//G-protein coupled receptor activity//olfactory receptor activity//transmembrane signaling receptor activity//signal transducer activity//signaling receptor activity//molecular_function
ENSAPLG00000000787	GO:0008150//GO:0016192//GO:0044765//GO:0006810//GO:0051179//GO:0044699//GO:1902578//GO:0045056//GO:0051234	biological_process//vesicle-mediated transport//single-organism transport//transport//localization//single-organism process//single-organism localization//transcytosis//establishment of localization	GO:0031224//GO:0044425//GO:0098589//GO:0016020//GO:0005575//GO:0098805//GO:0016021//GO:0045121	intrinsic component of membrane//membrane part//membrane region//membrane//cellular_component//whole membrane//integral component of membrane//membrane raft	--	--
ENSAPLG00000000788	GO:0044700//GO:0051716//GO:0008150//GO:0007154//GO:0023052//GO:0065007//GO:0050794//GO:0007165//GO:0009987//GO:0007186//GO:0044763//GO:0050896//GO:0050789//GO:0044699	single organism signaling//cellular response to stimulus//biological_process//cell communication//signaling//biological regulation//regulation of cellular process//signal transduction//cellular process//G-protein coupled receptor signaling pathway//single-organism cellular process//response to stimulus//regulation of biological process//single-organism process	GO:0031224//GO:0044425//GO:0016020//GO:0005575//GO:0016021	intrinsic component of membrane//membrane part//membrane//cellular_component//integral component of membrane	GO:0003674//GO:0004888//GO:0004871//GO:0038023//GO:0004930//GO:0004872//GO:0060089	molecular_function//transmembrane signaling receptor activity//signal transducer activity//signaling receptor activity//G-protein coupled receptor activity//receptor activity//molecular transducer activity
ENSAPLG00000000790	GO:0007218//GO:0007154//GO:0008150//GO:0051716//GO:0044700//GO:0007186//GO:0009987//GO:0050896//GO:0044763//GO:0050789//GO:0044699//GO:0023052//GO:0065007//GO:0050794//GO:0007165	neuropeptide signaling pathway//cell communication//biological_process//cellular response to stimulus//single organism signaling//G-protein coupled receptor signaling pathway//cellular process//response to stimulus//single-organism cellular process//regulation of biological process//single-organism process//signaling//biological regulation//regulation of cellular process//signal transduction	GO:0031224//GO:0044425//GO:0016020//GO:0005575//GO:0016021	intrinsic component of membrane//membrane part//membrane//cellular_component//integral component of membrane	GO:0004888//GO:0030594//GO:0004871//GO:0038023//GO:0008528//GO:0003674//GO:0008188//GO:0004872//GO:0060089//GO:0004930//GO:0001653	transmembrane signaling receptor activity//neurotransmitter receptor activity//signal transducer activity//signaling receptor activity//G-protein coupled peptide receptor activity//molecular_function//neuropeptide receptor activity//receptor activity//molecular transducer activity//G-protein coupled receptor activity//peptide receptor activity
ENSAPLG00000000792	GO:0032774//GO:0034641//GO:0043170//GO:2001141//GO:2000112//GO:0044260//GO:0018130//GO:0006807//GO:0006139//GO:0010468//GO:0008150//GO:0019219//GO:0009059//GO:0044238//GO:0009889//GO:0031326//GO:0006357//GO:0065007//GO:0008152//GO:0031323//GO:1901360//GO:0044271//GO:0034645//GO:1901362//GO:0009058//GO:0044249//GO:0016070//GO:0050794//GO:0019222//GO:0060255//GO:1903506//GO:0006351//GO:0006355//GO:…	RNA biosynthetic process//cellular nitrogen compound metabolic process//macromolecule metabolic process//regulation of RNA biosynthetic process//regulation of cellular macromolecule biosynthetic process//cellular macromolecule metabolic process//heterocycle biosynthetic process//nitrogen compound metabolic process//nucleobase-containing compound metabolic process//regulation of gene expression//b…	GO:0005622//GO:0043231//GO:0044464//GO:0005634//GO:0005623//GO:0043226//GO:0043227//GO:0043229//GO:0044424//GO:0005575	intracellular//intracellular membrane-bounded organelle//cell part//nucleus//cell//organelle//membrane-bounded organelle//intracellular organelle//intracellular part//cellular_component	GO:0003674//GO:0000989//GO:0005488//GO:0005102//GO:0005515//GO:0003712//GO:0000988	molecular_function//transcription factor activity, transcription factor binding//binding//receptor binding//protein binding//transcription cofactor activity//transcription factor activity, protein binding
ENSAPLG00000000793	GO:0008152//GO:0065007//GO:0031323//GO:0034645//GO:0044271//GO:1901360//GO:1901362//GO:0016070//GO:0044249//GO:0050794//GO:0009058//GO:0019222//GO:1903506//GO:0060255//GO:1901576//GO:0006355//GO:0006351//GO:0034654//GO:0019438//GO:0051171//GO:0009987//GO:0010556//GO:0090304//GO:0051252//GO:0006366//GO:0080090//GO:0044237//GO:0071704//GO:0097659//GO:0050789//GO:0046483//GO:0010467//GO:0006725//GO:…	metabolic process//biological regulation//regulation of cellular metabolic process//cellular macromolecule biosynthetic process//cellular nitrogen compound biosynthetic process//organic cyclic compound metabolic process//organic cyclic compound biosynthetic process//RNA metabolic process//cellular biosynthetic process//regulation of cellular process//biosynthetic process//regulation of metabolic …	GO:0043226//GO:0043227//GO:0043229//GO:0005575//GO:0044424//GO:0005622//GO:0043231//GO:0044464//GO:0005634//GO:0005623	organelle//membrane-bounded organelle//intracellular organelle//cellular_component//intracellular part//intracellular//intracellular membrane-bounded organelle//cell part//nucleus//cell	GO:0005488//GO:0005102//GO:0005515//GO:0003712//GO:0000988//GO:0003674//GO:0000989	binding//receptor binding//protein binding//transcription cofactor activity//transcription factor activity, protein binding//molecular_function//transcription factor activity, transcription factor binding
ENSAPLG00000000796	GO:0002694//GO:0042113//GO:0001966//GO:0048869//GO:0048522//GO:0033002//GO:0048731//GO:2001141//GO:0030099//GO:0033554//GO:0030279//GO:0016043//GO:0051250//GO:0001649//GO:0030097//GO:0003164//GO:0035295//GO:0048541//GO:0000902//GO:0008283//GO:0031325//GO:0007050//GO:0034641//GO:0045321//GO:0050769//GO:0045646//GO:0030225//GO:0008217//GO:0032774//GO:0051241//GO:0046649//GO:0045664//GO:0048468//GO:…	regulation of leukocyte activation//B cell activation//thigmotaxis//cellular developmental process//positive regulation of cellular process//muscle cell proliferation//system development//regulation of RNA biosynthetic process//myeloid cell differentiation//cellular response to stress//negative regulation of ossification//cellular component organization//negative regulation of lymphocyte activati…	GO:0005622//GO:0044430//GO:0031974//GO:0044464//GO:0043231//GO:0005813//GO:0005815//GO:0032991//GO:0044444//GO:0044428//GO:0005623//GO:0043232//GO:0044446//GO:0031981//GO:0070013//GO:0005634//GO:0043233//GO:0043227//GO:0005856//GO:0044422//GO:0043226//GO:0005654//GO:0043228//GO:0043229//GO:0005829//GO:0005575//GO:0044424//GO:0015630//GO:0043234//GO:0005737	intracellular//cytoskeletal part//membrane-enclosed lumen//cell part//intracellular membrane-bounded organelle//centrosome//microtubule organizing center//macromolecular complex//cytoplasmic part//nuclear part//cell//intracellular non-membrane-bounded organelle//intracellular organelle part//nuclear lumen//intracellular organelle lumen//nucleus//organelle lumen//membrane-bounded organelle//cytosk…	GO:0003674//GO:0046983//GO:0005488//GO:0005515//GO:0044325	molecular_function//protein dimerization activity//binding//protein binding//ion channel binding
ENSAPLG00000000798	--	--	--	--	GO:0005515//GO:0005488//GO:0046983//GO:0003674	protein binding//binding//protein dimerization activity//molecular_function
ENSAPLG00000000800	--	--	GO:0031224//GO:0044425//GO:0016020//GO:0005575//GO:0016021	intrinsic component of membrane//membrane part//membrane//cellular_component//integral component of membrane	--	--
ENSAPLG00000000802	GO:0044700//GO:0050907//GO:0007606//GO:0032501//GO:0007154//GO:0008150//GO:0051716//GO:0009593//GO:0007165//GO:0050911//GO:0003008//GO:0050794//GO:0065007//GO:0007600//GO:0023052//GO:0050906//GO:0044707//GO:0051606//GO:0050789//GO:0044699//GO:0007608//GO:0050877//GO:0042221//GO:0050896//GO:0044763//GO:0007186//GO:0009987	single organism signaling//detection of chemical stimulus involved in sensory perception//sensory perception of chemical stimulus//multicellular organismal process//cell communication//biological_process//cellular response to stimulus//detection of chemical stimulus//signal transduction//detection of chemical stimulus involved in sensory perception of smell//system process//regulation of cellular…	GO:0044464//GO:0044425//GO:0005623//GO:0071944//GO:0005886//GO:0031224//GO:0016021//GO:0016020//GO:0005575	cell part//membrane part//cell//cell periphery//plasma membrane//intrinsic component of membrane//integral component of membrane//membrane//cellular_component	GO:0003674//GO:0038023//GO:0004871//GO:0004888//GO:0004984//GO:0004930//GO:0060089//GO:0004872	molecular_function//signaling receptor activity//signal transducer activity//transmembrane signaling receptor activity//olfactory receptor activity//G-protein coupled receptor activity//molecular transducer activity//receptor activity
ENSAPLG00000000804	GO:0051129//GO:0016043//GO:0051494//GO:0030041//GO:0033043//GO:0034622//GO:0007010//GO:0022411//GO:0071822//GO:0007015//GO:0051261//GO:0030029//GO:0051258//GO:0031333//GO:0044087//GO:0048523//GO:0065008//GO:0032272//GO:0008150//GO:0032271//GO:0030832//GO:0043244//GO:0043254//GO:0043241//GO:0006461//GO:1901879//GO:0008154//GO:0032956//GO:0043242//GO:0044085//GO:0032984//GO:1901880//GO:0090066//GO:…	negative regulation of cellular component organization//cellular component organization//negative regulation of cytoskeleton organization//actin filament polymerization//regulation of organelle organization//cellular macromolecular complex assembly//cytoskeleton organization//cellular component disassembly//protein complex subunit organization//actin filament organization//protein depolymerizatio…	--	--	GO:0003674//GO:0005523//GO:0008092//GO:0003779//GO:0005488//GO:0005515//GO:0003785	molecular_function//tropomyosin binding//cytoskeletal protein binding//actin binding//binding//protein binding//actin monomer binding
ENSAPLG00000000805	--	--	GO:0005575//GO:0016020//GO:0005578//GO:0044421//GO:0005576//GO:0005623//GO:0044425//GO:0071944//GO:0031224//GO:0005886//GO:0031225//GO:0044464//GO:0031012	cellular_component//membrane//proteinaceous extracellular matrix//extracellular region part//extracellular region//cell//membrane part//cell periphery//intrinsic component of membrane//plasma membrane//anchored component of membrane//cell part//extracellular matrix	GO:0043167//GO:0005515//GO:1901681//GO:0001948//GO:0005488//GO:0043168//GO:0043394//GO:0097367//GO:0043395//GO:0003674	ion binding//protein binding//sulfur compound binding//glycoprotein binding//binding//anion binding//proteoglycan binding//carbohydrate derivative binding//heparan sulfate proteoglycan binding//molecular_function
ENSAPLG00000000806	GO:0008150//GO:0007623//GO:0044238//GO:0032501//GO:0005975//GO:0043170//GO:0032922//GO:1901137//GO:0010468//GO:0019222//GO:0060255//GO:0048511//GO:1901576//GO:1901135//GO:0044707//GO:0044699//GO:0071704//GO:0050789//GO:0010467//GO:0008152//GO:0065007//GO:0009058	biological_process//circadian rhythm//primary metabolic process//multicellular organismal process//carbohydrate metabolic process//macromolecule metabolic process//circadian regulation of gene expression//carbohydrate derivative biosynthetic process//regulation of gene expression//regulation of metabolic process//regulation of macromolecule metabolic process//rhythmic process//organic substance b…	GO:0031982//GO:0043230//GO:0031988//GO:0005575//GO:1903561//GO:0043226//GO:0005576//GO:0043227//GO:0070062//GO:0044421//GO:0065010	vesicle//extracellular organelle//membrane-bounded vesicle//cellular_component//extracellular vesicle//organelle//extracellular region//membrane-bounded organelle//extracellular exosome//extracellular region part//extracellular membrane-bounded organelle	GO:0016769//GO:0030246//GO:0003674//GO:0016740//GO:0070548//GO:0004360//GO:0008483//GO:0003824//GO:0005488	transferase activity, transferring nitrogenous groups//carbohydrate binding//molecular_function//transferase activity//L-glutamine aminotransferase activity//glutamine-fructose-6-phosphate transaminase (isomerizing) activity//transaminase activity//catalytic activity//binding
ENSAPLG00000000809	GO:0050789//GO:0044699//GO:0009987//GO:0007186//GO:0050896//GO:0044763//GO:0050794//GO:0007165//GO:0023052//GO:0065007//GO:0007154//GO:0051716//GO:0008150//GO:0044700	regulation of biological process//single-organism process//cellular process//G-protein coupled receptor signaling pathway//response to stimulus//single-organism cellular process//regulation of cellular process//signal transduction//signaling//biological regulation//cell communication//cellular response to stimulus//biological_process//single organism signaling	GO:0016021//GO:0016020//GO:0005575//GO:0044425//GO:0031224	integral component of membrane//membrane//cellular_component//membrane part//intrinsic component of membrane	GO:0060089//GO:0004872//GO:0004930//GO:0004871//GO:0038023//GO:0004888//GO:0003674	molecular transducer activity//receptor activity//G-protein coupled receptor activity//signal transducer activity//signaling receptor activity//transmembrane signaling receptor activity//molecular_function
ENSAPLG00000000814	GO:0008150//GO:0006464//GO:0007399//GO:0009059//GO:0019538//GO:0043413//GO:0044238//GO:0044710//GO:0005975//GO:0032501//GO:0043170//GO:0009101//GO:0006486//GO:0044723//GO:0009100//GO:0048731//GO:0044260//GO:1901137//GO:0044763//GO:0032502//GO:1901135//GO:0009987//GO:1901576//GO:0036211//GO:0007417//GO:0044707//GO:0043412//GO:0044699//GO:0044237//GO:0071704//GO:0008152//GO:0007275//GO:0044767//GO:…	biological_process//cellular protein modification process//nervous system development//macromolecule biosynthetic process//protein metabolic process//macromolecule glycosylation//primary metabolic process//single-organism metabolic process//carbohydrate metabolic process//multicellular organismal process//macromolecule metabolic process//glycoprotein biosynthetic process//protein glycosylation//s…	GO:0044444//GO:0031224//GO:0044446//GO:0005623//GO:0044425//GO:0005622//GO:0031090//GO:0043231//GO:0044431//GO:0044464//GO:0098588//GO:0005575//GO:0016020//GO:0044424//GO:0016021//GO:0012505//GO:0005794//GO:0005737//GO:0043226//GO:0000139//GO:0044422//GO:0043227//GO:0043229	cytoplasmic part//intrinsic component of membrane//intracellular organelle part//cell//membrane part//intracellular//organelle membrane//intracellular membrane-bounded organelle//Golgi apparatus part//cell part//bounding membrane of organelle//cellular_component//membrane//intracellular part//integral component of membrane//endomembrane system//Golgi apparatus//cytoplasm//organelle//Golgi membran…	GO:0016758//GO:0003674//GO:0008378//GO:0008457//GO:0016740//GO:0008194//GO:0016757//GO:0008375//GO:0003824	transferase activity, transferring hexosyl groups//molecular_function//galactosyltransferase activity//beta-galactosyl-N-acetylglucosaminylgalactosylglucosyl-ceramide beta-1,3-acetylglucosaminyltransferase activity//transferase activity//UDP-glycosyltransferase activity//transferase activity, transferring glycosyl groups//acetylglucosaminyltransferase activity//catalytic activity
ENSAPLG00000000815	GO:0009987//GO:0044763//GO:0050789//GO:0044699//GO:0016265//GO:0042981//GO:0065007//GO:0043067//GO:0050794//GO:0006915//GO:0008150//GO:0010941//GO:0008219//GO:0012501	cellular process//single-organism cellular process//regulation of biological process//single-organism process//death//regulation of apoptotic process//biological regulation//regulation of programmed cell death//regulation of cellular process//apoptotic process//biological_process//regulation of cell death//cell death//programmed cell death	--	--	--	--
ENSAPLG00000000817	GO:0003008//GO:0050794//GO:0009593//GO:0050911//GO:0007165//GO:0007600//GO:0023052//GO:0050906//GO:0065007//GO:0044699//GO:0007608//GO:0050789//GO:0042221//GO:0050877//GO:0044707//GO:0051606//GO:0009987//GO:0007186//GO:0050896//GO:0044763//GO:0044700//GO:0032501//GO:0007606//GO:0050907//GO:0007154//GO:0051716//GO:0008150	system process//regulation of cellular process//detection of chemical stimulus//detection of chemical stimulus involved in sensory perception of smell//signal transduction//sensory perception//signaling//detection of stimulus involved in sensory perception//biological regulation//single-organism process//sensory perception of smell//regulation of biological process//response to chemical//neurolog…	GO:0016021//GO:0005575//GO:0016020//GO:0044464//GO:0005623//GO:0044425//GO:0031224//GO:0005886//GO:0071944	integral component of membrane//cellular_component//membrane//cell part//cell//membrane part//intrinsic component of membrane//plasma membrane//cell periphery	GO:0004930//GO:0004984//GO:0060089//GO:0004872//GO:0003674//GO:0004871//GO:0038023//GO:0004888	G-protein coupled receptor activity//olfactory receptor activity//molecular transducer activity//receptor activity//molecular_function//signal transducer activity//signaling receptor activity//transmembrane signaling receptor activity
ENSAPLG00000000820	GO:0007154//GO:0051716//GO:0008150//GO:0032501//GO:0007606//GO:0050907//GO:0044700//GO:0009987//GO:0007186//GO:0050896//GO:0044763//GO:0007608//GO:0044699//GO:0050789//GO:0042221//GO:0050877//GO:0044707//GO:0051606//GO:0023052//GO:0007600//GO:0050906//GO:0065007//GO:0003008//GO:0050794//GO:0009593//GO:0050911//GO:0007165	cell communication//cellular response to stimulus//biological_process//multicellular organismal process//sensory perception of chemical stimulus//detection of chemical stimulus involved in sensory perception//single organism signaling//cellular process//G-protein coupled receptor signaling pathway//response to stimulus//single-organism cellular process//sensory perception of smell//single-organis…	GO:0031224//GO:0005886//GO:0071944//GO:0005623//GO:0044425//GO:0044464//GO:0005575//GO:0016020//GO:0016021	intrinsic component of membrane//plasma membrane//cell periphery//cell//membrane part//cell part//cellular_component//membrane//integral component of membrane	GO:0004888//GO:0004871//GO:0038023//GO:0003674//GO:0004872//GO:0060089//GO:0004930//GO:0004984	transmembrane signaling receptor activity//signal transducer activity//signaling receptor activity//molecular_function//receptor activity//molecular transducer activity//G-protein coupled receptor activity//olfactory receptor activity
ENSAPLG00000000821	--	--	GO:0005575//GO:0016020//GO:0016021//GO:0031224//GO:0044425	cellular_component//membrane//integral component of membrane//intrinsic component of membrane//membrane part	--	--
ENSAPLG00000000823	GO:0071398//GO:0003044//GO:0003014//GO:0001999//GO:0033993//GO:0001991//GO:0008217//GO:0044057//GO:0048522//GO:0003081//GO:0048545//GO:0060341//GO:1901701//GO:0032870//GO:0002001//GO:0051046//GO:0044700//GO:0043401//GO:0071702//GO:0048518//GO:0008150//GO:0051716//GO:0065008//GO:0007154//GO:0032879//GO:0009755//GO:0001990//GO:1900133//GO:0032940//GO:1903530//GO:0070542//GO:0014070//GO:0050907//GO:…	cellular response to fatty acid//regulation of systemic arterial blood pressure mediated by a chemical signal//renal system process//renal response to blood flow involved in circulatory renin-angiotensin regulation of systemic arterial blood pressure//response to lipid//regulation of systemic arterial blood pressure by circulatory renin-angiotensin//regulation of blood pressure//regulation of sys…	GO:0044464//GO:0071944//GO:0005886//GO:0031224//GO:0005623//GO:0044425//GO:0005575//GO:0016020//GO:0016021	cell part//cell periphery//plasma membrane//intrinsic component of membrane//cell//membrane part//cellular_component//membrane//integral component of membrane	GO:0003674//GO:0004888//GO:0003707//GO:0038023//GO:0004871//GO:0004984//GO:0004930//GO:0004872//GO:0060089	molecular_function//transmembrane signaling receptor activity//steroid hormone receptor activity//signaling receptor activity//signal transducer activity//olfactory receptor activity//G-protein coupled receptor activity//receptor activity//molecular transducer activity
ENSAPLG00000000824	GO:0032501//GO:0007606//GO:0050907//GO:0051716//GO:0008150//GO:0007154//GO:0044700//GO:0050877//GO:0042221//GO:0050789//GO:0044699//GO:0007608//GO:0051606//GO:0044707//GO:0007186//GO:0009987//GO:0044763//GO:0050896//GO:0050794//GO:0003008//GO:0050911//GO:0007165//GO:0009593//GO:0050906//GO:0007600//GO:0023052//GO:0065007	multicellular organismal process//sensory perception of chemical stimulus//detection of chemical stimulus involved in sensory perception//cellular response to stimulus//biological_process//cell communication//single organism signaling//neurological system process//response to chemical//regulation of biological process//single-organism process//sensory perception of smell//detection of stimulus//s…	GO:0044425//GO:0005623//GO:0031224//GO:0005886//GO:0071944//GO:0044464//GO:0016021//GO:0016020//GO:0005575	membrane part//cell//intrinsic component of membrane//plasma membrane//cell periphery//cell part//integral component of membrane//membrane//cellular_component	GO:0004871//GO:0038023//GO:0004888//GO:0003674//GO:0060089//GO:0004872//GO:0004930//GO:0004984	signal transducer activity//signaling receptor activity//transmembrane signaling receptor activity//molecular_function//molecular transducer activity//receptor activity//G-protein coupled receptor activity//olfactory receptor activity
ENSAPLG00000000826	GO:0050789//GO:0044699//GO:0007608//GO:0050877//GO:0042221//GO:0044707//GO:0051606//GO:0007186//GO:0009987//GO:0050896//GO:0044763//GO:0003008//GO:0050794//GO:0009593//GO:0007165//GO:0050911//GO:0007600//GO:0023052//GO:0050906//GO:0065007//GO:0007606//GO:0032501//GO:0050907//GO:0007154//GO:0008150//GO:0051716//GO:0044700	regulation of biological process//single-organism process//sensory perception of smell//neurological system process//response to chemical//single-multicellular organism process//detection of stimulus//G-protein coupled receptor signaling pathway//cellular process//response to stimulus//single-organism cellular process//system process//regulation of cellular process//detection of chemical stimulus…	GO:0016021//GO:0016020//GO:0005575//GO:0044425//GO:0005623//GO:0005886//GO:0031224//GO:0071944//GO:0044464	integral component of membrane//membrane//cellular_component//membrane part//cell//plasma membrane//intrinsic component of membrane//cell periphery//cell part	GO:0060089//GO:0004872//GO:0004930//GO:0004984//GO:0004871//GO:0038023//GO:0004888//GO:0003674	molecular transducer activity//receptor activity//G-protein coupled receptor activity//olfactory receptor activity//signal transducer activity//signaling receptor activity//transmembrane signaling receptor activity//molecular_function
ENSAPLG00000000827	--	--	--	--	GO:0005488//GO:0097159//GO:0003676//GO:0003677//GO:0003674//GO:1901363	binding//organic cyclic compound binding//nucleic acid binding//DNA binding//molecular_function//heterocyclic compound binding
ENSAPLG00000000828	GO:0001654//GO:0035556//GO:0035019//GO:0007399//GO:0006464//GO:0010604//GO:0007049//GO:0009059//GO:0048839//GO:0009967//GO:0019219//GO:0048523//GO:0050790//GO:0042325//GO:0052548//GO:0031401//GO:0043408//GO:0023057//GO:0051716//GO:0010628//GO:0060070//GO:0008150//GO:0048646//GO:0030162//GO:0006468//GO:0043410//GO:1902531//GO:0045944//GO:0050680//GO:0007166//GO:0009966//GO:0007154//GO:0010033//GO:…	eye development//intracellular signal transduction//somatic stem cell population maintenance//nervous system development//cellular protein modification process//positive regulation of macromolecule metabolic process//cell cycle//macromolecule biosynthetic process//inner ear development//positive regulation of signal transduction//regulation of nucleobase-containing compound metabolic process//neg…	GO:0044428//GO:0044444//GO:0044446//GO:0005623//GO:0005634//GO:0043233//GO:0070013//GO:0031981//GO:0005622//GO:0044464//GO:0031974//GO:0043231//GO:0044424//GO:0005575//GO:0005737//GO:0043227//GO:0043226//GO:0044422//GO:0005654//GO:0005829//GO:0043229	nuclear part//cytoplasmic part//intracellular organelle part//cell//nucleus//organelle lumen//intracellular organelle lumen//nuclear lumen//intracellular//cell part//membrane-enclosed lumen//intracellular membrane-bounded organelle//intracellular part//cellular_component//cytoplasm//membrane-bounded organelle//organelle//organelle part//nucleoplasm//cytosol//intracellular organelle	GO:0001071//GO:0044212//GO:0043565//GO:0035198//GO:0003674//GO:1901363//GO:0003723//GO:0001067//GO:0003700//GO:0003677//GO:0005488//GO:0000975//GO:0003676//GO:0097159	nucleic acid binding transcription factor activity//transcription regulatory region DNA binding//sequence-specific DNA binding//miRNA binding//molecular_function//heterocyclic compound binding//RNA binding//regulatory region nucleic acid binding//transcription factor activity, sequence-specific DNA binding//DNA binding//binding//regulatory region DNA binding//nucleic acid binding//organic cyclic …
ENSAPLG00000000829	GO:0006812//GO:0050794//GO:0006811//GO:0043266//GO:0034765//GO:0065009//GO:0051234//GO:0015672//GO:0044085//GO:0051259//GO:0032412//GO:0051260//GO:0010959//GO:0034220//GO:0065007//GO:0098662//GO:0070271//GO:0051179//GO:0050789//GO:0043933//GO:0044699//GO:0034762//GO:0055085//GO:1902578//GO:0071805//GO:0098655//GO:0022898//GO:0009987//GO:0022607//GO:0098660//GO:0071840//GO:0006810//GO:0044763//GO:…	cation transport//regulation of cellular process//ion transport//regulation of potassium ion transport//regulation of ion transmembrane transport//regulation of molecular function//establishment of localization//monovalent inorganic cation transport//cellular component biogenesis//protein oligomerization//regulation of ion transmembrane transporter activity//protein homooligomerization//regulatio…	GO:1990351//GO:1902495//GO:0034702//GO:0008076//GO:0043234//GO:0016021//GO:0005737//GO:0016020//GO:0034703//GO:0048471//GO:0044424//GO:0005575//GO:0005887//GO:0044464//GO:0034705//GO:0098797//GO:0005622//GO:0031226//GO:0098796//GO:0044425//GO:0044459//GO:0005623//GO:0005886//GO:0031224//GO:0044444//GO:0032991//GO:0071944	transporter complex//transmembrane transporter complex//ion channel complex//voltage-gated potassium channel complex//protein complex//integral component of membrane//cytoplasm//membrane//cation channel complex//perinuclear region of cytoplasm//intracellular part//cellular_component//integral component of plasma membrane//cell part//potassium channel complex//plasma membrane protein complex//intr…	GO:0046873//GO:0015079//GO:0005215//GO:0022857//GO:0005244//GO:0022890//GO:0022832//GO:0022892//GO:0022803//GO:0022836//GO:0015267//GO:0022843//GO:0005267//GO:0008324//GO:0015075//GO:0005249//GO:0022838//GO:0003674//GO:0005261//GO:0015077//GO:0022891//GO:0005216	metal ion transmembrane transporter activity//potassium ion transmembrane transporter activity//transporter activity//transmembrane transporter activity//voltage-gated ion channel activity//inorganic cation transmembrane transporter activity//voltage-gated channel activity//substrate-specific transporter activity//passive transmembrane transporter activity//gated channel activity//channel activit…
ENSAPLG00000000830	GO:1902531//GO:0001817//GO:0009966//GO:0007166//GO:0032879//GO:0007154//GO:0045860//GO:0031401//GO:0060334//GO:0023057//GO:0045936//GO:0051716//GO:0008150//GO:0006468//GO:0042510//GO:1903530//GO:0009967//GO:0048523//GO:0050790//GO:0042325//GO:0032940//GO:0035556//GO:0018193//GO:0034341//GO:0006464//GO:0010604//GO:0018212//GO:0044238//GO:1901700//GO:0009719//GO:0071229//GO:0051338//GO:0032868//GO:…	regulation of intracellular signal transduction//regulation of cytokine production//regulation of signal transduction//cell surface receptor signaling pathway//regulation of localization//cell communication//positive regulation of protein kinase activity//positive regulation of protein modification process//regulation of interferon-gamma-mediated signaling pathway//negative regulation of signalin…	GO:0005623//GO:0005622//GO:0044464//GO:0044424//GO:0005575//GO:0005737	cell//intracellular//cell part//intracellular part//cellular_component//cytoplasm	GO:0004857//GO:0019899//GO:0019210//GO:0019900//GO:0005159//GO:0019207//GO:0003674//GO:0030234//GO:0098772//GO:0019901//GO:0005488//GO:0005102//GO:0005515	enzyme inhibitor activity//enzyme binding//kinase inhibitor activity//kinase binding//insulin-like growth factor receptor binding//kinase regulator activity//molecular_function//enzyme regulator activity//molecular function regulator//protein kinase binding//binding//receptor binding//protein binding
ENSAPLG00000000832	GO:0009593//GO:0007165//GO:0050911//GO:0003008//GO:0050794//GO:0065007//GO:0007600//GO:0023052//GO:0050906//GO:0044707//GO:0051606//GO:0044699//GO:0007608//GO:0050789//GO:0042221//GO:0050877//GO:0050896//GO:0044763//GO:0009987//GO:0007186//GO:0044700//GO:0050907//GO:0007606//GO:0032501//GO:0007154//GO:0008150//GO:0051716	detection of chemical stimulus//signal transduction//detection of chemical stimulus involved in sensory perception of smell//system process//regulation of cellular process//biological regulation//sensory perception//signaling//detection of stimulus involved in sensory perception//single-multicellular organism process//detection of stimulus//single-organism process//sensory perception of smell//re…	GO:0016021//GO:0005575//GO:0016020//GO:0044464//GO:0005623//GO:0044425//GO:0071944//GO:0005886//GO:0031224	integral component of membrane//cellular_component//membrane//cell part//cell//membrane part//cell periphery//plasma membrane//intrinsic component of membrane	GO:0004984//GO:0004930//GO:0060089//GO:0004872//GO:0003674//GO:0038023//GO:0004871//GO:0004888	olfactory receptor activity//G-protein coupled receptor activity//molecular transducer activity//receptor activity//molecular_function//signaling receptor activity//signal transducer activity//transmembrane signaling receptor activity
ENSAPLG00000000833	GO:0032501//GO:0007606//GO:0050907//GO:0007154//GO:0051716//GO:0008150//GO:0044700//GO:0044699//GO:0007608//GO:0050789//GO:0042221//GO:0050877//GO:0044707//GO:0051606//GO:0009987//GO:0007186//GO:0050896//GO:0044763//GO:0003008//GO:0050794//GO:0009593//GO:0050911//GO:0007165//GO:0007600//GO:0023052//GO:0050906//GO:0065007	multicellular organismal process//sensory perception of chemical stimulus//detection of chemical stimulus involved in sensory perception//cell communication//cellular response to stimulus//biological_process//single organism signaling//single-organism process//sensory perception of smell//regulation of biological process//response to chemical//neurological system process//single-multicellular org…	GO:0005623//GO:0044425//GO:0031224//GO:0005886//GO:0071944//GO:0044464//GO:0016021//GO:0005575//GO:0016020	cell//membrane part//intrinsic component of membrane//plasma membrane//cell periphery//cell part//integral component of membrane//cellular_component//membrane	GO:0004871//GO:0038023//GO:0004888//GO:0003674//GO:0060089//GO:0004872//GO:0004930//GO:0004984	signal transducer activity//signaling receptor activity//transmembrane signaling receptor activity//molecular_function//molecular transducer activity//receptor activity//G-protein coupled receptor activity//olfactory receptor activity
ENSAPLG00000000834	GO:0070167//GO:0006357//GO:0051253//GO:0032501//GO:0010558//GO:0050673//GO:0009889//GO:0051094//GO:0031326//GO:0030278//GO:0009890//GO:0051216//GO:0050679//GO:0001656//GO:0060173//GO:0044238//GO:0072498//GO:0060348//GO:0048523//GO:0035108//GO:0019219//GO:0031327//GO:0035116//GO:0009059//GO:0048568//GO:0010604//GO:0030282//GO:0001654//GO:0061448//GO:0045944//GO:0001823//GO:0009887//GO:0008150//GO:…	regulation of biomineral tissue development//regulation of transcription from RNA polymerase II promoter//negative regulation of RNA metabolic process//multicellular organismal process//negative regulation of macromolecule biosynthetic process//epithelial cell proliferation//regulation of biosynthetic process//positive regulation of developmental process//regulation of cellular biosynthetic proce…	GO:0005623//GO:0005634//GO:0044464//GO:0043231//GO:0005622//GO:0005575//GO:0044424//GO:0043229//GO:0043227//GO:0043226	cell//nucleus//cell part//intracellular membrane-bounded organelle//intracellular//cellular_component//intracellular part//intracellular organelle//membrane-bounded organelle//organelle	GO:0043565//GO:0001071//GO:0044212//GO:0001012//GO:0001228//GO:0043169//GO:0046872//GO:1901363//GO:0003674//GO:0003700//GO:0000981//GO:0003677//GO:0043167//GO:0001067//GO:0000977//GO:0003676//GO:0097159//GO:0005488//GO:0000976//GO:0000975	sequence-specific DNA binding//nucleic acid binding transcription factor activity//transcription regulatory region DNA binding//RNA polymerase II regulatory region DNA binding//transcriptional activator activity, RNA polymerase II transcription regulatory region sequence-specific binding//cation binding//metal ion binding//heterocyclic compound binding//molecular_function//transcription factor ac…
ENSAPLG00000000836	GO:0044707//GO:2000026//GO:0050793//GO:0003376//GO:0045602//GO:1901550//GO:0032652//GO:0044699//GO:0030856//GO:0050789//GO:0048519//GO:0044763//GO:0006954//GO:0032502//GO:0050896//GO:0007188//GO:0006950//GO:0007186//GO:0009987//GO:0009888//GO:0003158//GO:0006952//GO:0007165//GO:0061028//GO:0051239//GO:0032651//GO:0050794//GO:0090520//GO:0060284//GO:0065007//GO:0007275//GO:0001885//GO:0010721//GO:…	single-multicellular organism process//regulation of multicellular organismal development//regulation of developmental process//sphingosine-1-phosphate signaling pathway//negative regulation of endothelial cell differentiation//regulation of endothelial cell development//regulation of interleukin-1 production//single-organism process//regulation of epithelial cell differentiation//regulation of b…	GO:0016021//GO:0005575//GO:0016020//GO:0005623//GO:0044425//GO:0071944//GO:0005886//GO:0031224//GO:0044464	integral component of membrane//cellular_component//membrane//cell//membrane part//cell periphery//plasma membrane//intrinsic component of membrane//cell part	GO:0060089//GO:0050839//GO:0004872//GO:0032403//GO:0005102//GO:0004930//GO:0005515//GO:0005178//GO:0005488//GO:0045125//GO:0044877//GO:0038023//GO:0038036//GO:0004871//GO:0004888//GO:0003674	molecular transducer activity//cell adhesion molecule binding//receptor activity//protein complex binding//receptor binding//G-protein coupled receptor activity//protein binding//integrin binding//binding//bioactive lipid receptor activity//macromolecular complex binding//signaling receptor activity//sphingosine-1-phosphate receptor activity//signal transducer activity//transmembrane signaling re…
ENSAPLG00000000839	GO:0006508//GO:0008152//GO:0071704//GO:0043170//GO:0044238//GO:0019538//GO:0008150	proteolysis//metabolic process//organic substance metabolic process//macromolecule metabolic process//primary metabolic process//protein metabolic process//biological_process	--	--	GO:0046914//GO:0003824//GO:0005488//GO:0004222//GO:0008237//GO:0016787//GO:0070011//GO:0043167//GO:0008233//GO:0004175//GO:0043169//GO:0008270//GO:0046872//GO:0003674	transition metal ion binding//catalytic activity//binding//metalloendopeptidase activity//metallopeptidase activity//hydrolase activity//peptidase activity, acting on L-amino acid peptides//ion binding//peptidase activity//endopeptidase activity//cation binding//zinc ion binding//metal ion binding//molecular_function
ENSAPLG00000000841	GO:0003008//GO:0050794//GO:0009593//GO:0050911//GO:0007165//GO:0007600//GO:0023052//GO:0050906//GO:0065007//GO:0050789//GO:0044699//GO:0007608//GO:0050877//GO:0042221//GO:0044707//GO:0051606//GO:0007186//GO:0009987//GO:0050896//GO:0044763//GO:0044700//GO:0032501//GO:0007606//GO:0050907//GO:0007154//GO:0051716//GO:0008150	system process//regulation of cellular process//detection of chemical stimulus//detection of chemical stimulus involved in sensory perception of smell//signal transduction//sensory perception//signaling//detection of stimulus involved in sensory perception//biological regulation//regulation of biological process//single-organism process//sensory perception of smell//neurological system process//r…	GO:0016021//GO:0016020//GO:0005575//GO:0044464//GO:0044425//GO:0005623//GO:0031224//GO:0005886//GO:0071944	integral component of membrane//membrane//cellular_component//cell part//membrane part//cell//intrinsic component of membrane//plasma membrane//cell periphery	GO:0004930//GO:0004984//GO:0060089//GO:0004872//GO:0003674//GO:0004871//GO:0038023//GO:0004888	G-protein coupled receptor activity//olfactory receptor activity//molecular transducer activity//receptor activity//molecular_function//signal transducer activity//signaling receptor activity//transmembrane signaling receptor activity
ENSAPLG00000000844	GO:0007165//GO:0050911//GO:0009593//GO:0050794//GO:0003008//GO:0065007//GO:0050906//GO:0007600//GO:0023052//GO:0051606//GO:0044707//GO:0042221//GO:0050877//GO:0044699//GO:0007608//GO:0050789//GO:0044763//GO:0050896//GO:0009987//GO:0007186//GO:0044700//GO:0050907//GO:0007606//GO:0032501//GO:0008150//GO:0051716//GO:0007154	signal transduction//detection of chemical stimulus involved in sensory perception of smell//detection of chemical stimulus//regulation of cellular process//system process//biological regulation//detection of stimulus involved in sensory perception//sensory perception//signaling//detection of stimulus//single-multicellular organism process//response to chemical//neurological system process//singl…	GO:0016021//GO:0005575//GO:0016020//GO:0044464//GO:0005623//GO:0044425//GO:0071944//GO:0005886//GO:0031224	integral component of membrane//cellular_component//membrane//cell part//cell//membrane part//cell periphery//plasma membrane//intrinsic component of membrane	GO:0004984//GO:0004930//GO:0060089//GO:0004872//GO:0003674//GO:0038023//GO:0004871//GO:0004888	olfactory receptor activity//G-protein coupled receptor activity//molecular transducer activity//receptor activity//molecular_function//signaling receptor activity//signal transducer activity//transmembrane signaling receptor activity
ENSAPLG00000000847	GO:0050794//GO:0003008//GO:0050911//GO:0007165//GO:0009593//GO:0050906//GO:0007600//GO:0023052//GO:0065007//GO:0050877//GO:0042221//GO:0044699//GO:0007608//GO:0050789//GO:0051606//GO:0044707//GO:0007186//GO:0009987//GO:0044763//GO:0050896//GO:0044700//GO:0032501//GO:0007606//GO:0050907//GO:0051716//GO:0008150//GO:0007154	regulation of cellular process//system process//detection of chemical stimulus involved in sensory perception of smell//signal transduction//detection of chemical stimulus//detection of stimulus involved in sensory perception//sensory perception//signaling//biological regulation//neurological system process//response to chemical//single-organism process//sensory perception of smell//regulation of…	GO:0016021//GO:0005575//GO:0016020//GO:0044464//GO:0005623//GO:0044425//GO:0031224//GO:0005886//GO:0071944	integral component of membrane//cellular_component//membrane//cell part//cell//membrane part//intrinsic component of membrane//plasma membrane//cell periphery	GO:0004930//GO:0004984//GO:0060089//GO:0004872//GO:0003674//GO:0004871//GO:0038023//GO:0004888	G-protein coupled receptor activity//olfactory receptor activity//molecular transducer activity//receptor activity//molecular_function//signal transducer activity//signaling receptor activity//transmembrane signaling receptor activity
ENSAPLG00000000848	GO:0008150//GO:0016043//GO:0007010//GO:0009987//GO:0006996//GO:0071840	biological_process//cellular component organization//cytoskeleton organization//cellular process//organelle organization//cellular component organization or biogenesis	GO:0043232//GO:0005623//GO:0044446//GO:0045111//GO:0032991//GO:0044464//GO:0005622//GO:0005882//GO:0044430//GO:0043234//GO:0044424//GO:0005575//GO:0043228//GO:0043229//GO:0005856//GO:0044422//GO:0043226	intracellular non-membrane-bounded organelle//cell//intracellular organelle part//intermediate filament cytoskeleton//macromolecular complex//cell part//intracellular//intermediate filament//cytoskeletal part//protein complex//intracellular part//cellular_component//non-membrane-bounded organelle//intracellular organelle//cytoskeleton//organelle part//organelle	GO:0005200//GO:0003674//GO:0005198	structural constituent of cytoskeleton//molecular_function//structural molecule activity
ENSAPLG00000000849	GO:0044700//GO:0050907//GO:0032501//GO:0007606//GO:0051716//GO:0008150//GO:0007154//GO:0050911//GO:0007165//GO:0009593//GO:0050794//GO:0003008//GO:0065007//GO:0050906//GO:0023052//GO:0007600//GO:0051606//GO:0044707//GO:0042221//GO:0050877//GO:0050789//GO:0007608//GO:0044699//GO:0044763//GO:0050896//GO:0009987//GO:0007186	single organism signaling//detection of chemical stimulus involved in sensory perception//multicellular organismal process//sensory perception of chemical stimulus//cellular response to stimulus//biological_process//cell communication//detection of chemical stimulus involved in sensory perception of smell//signal transduction//detection of chemical stimulus//regulation of cellular process//system…	GO:0044464//GO:0044425//GO:0005623//GO:0071944//GO:0031224//GO:0005886//GO:0016021//GO:0016020//GO:0005575	cell part//membrane part//cell//cell periphery//intrinsic component of membrane//plasma membrane//integral component of membrane//membrane//cellular_component	GO:0003674//GO:0038023//GO:0004871//GO:0004888//GO:0004984//GO:0004930//GO:0060089//GO:0004872	molecular_function//signaling receptor activity//signal transducer activity//transmembrane signaling receptor activity//olfactory receptor activity//G-protein coupled receptor activity//molecular transducer activity//receptor activity
ENSAPLG00000000850	GO:0030801//GO:0010556//GO:0044707//GO:0032680//GO:0090304//GO:0051252//GO:0006366//GO:0080090//GO:0044699//GO:0044237//GO:0046058//GO:0071704//GO:0097659//GO:0009416//GO:0050789//GO:0048519//GO:0071706//GO:0046483//GO:0010467//GO:0006140//GO:0009260//GO:0006725//GO:0001818//GO:1903508//GO:0050877//GO:0010647//GO:0050896//GO:0006753//GO:0010646//GO:0032720//GO:0010562//GO:0019222//GO:1903506//GO:…	positive regulation of cyclic nucleotide metabolic process//regulation of macromolecule biosynthetic process//single-multicellular organism process//regulation of tumor necrosis factor production//nucleic acid metabolic process//regulation of RNA metabolic process//transcription from RNA polymerase II promoter//regulation of primary metabolic process//single-organism process//cellular metabolic p…	GO:0016021//GO:0005575//GO:0016020//GO:0005623//GO:0044425//GO:0071944//GO:0005886//GO:0031224//GO:0044464//GO:0005622	integral component of membrane//cellular_component//membrane//cell//membrane part//cell periphery//plasma membrane//intrinsic component of membrane//cell part//intracellular	GO:0060089//GO:0004977//GO:0044389//GO:0004872//GO:0001653//GO:0005515//GO:0004930//GO:0005488//GO:0038023//GO:0004980//GO:0004871//GO:0019899//GO:0004888//GO:0031625//GO:0008528//GO:0003674	molecular transducer activity//melanocortin receptor activity//ubiquitin-like protein ligase binding//receptor activity//peptide receptor activity//protein binding//G-protein coupled receptor activity//binding//signaling receptor activity//melanocyte-stimulating hormone receptor activity//signal transducer activity//enzyme binding//transmembrane signaling receptor activity//ubiquitin protein liga…
ENSAPLG00000000853	GO:0040007//GO:0008150	growth//biological_process	GO:0005737//GO:0005575//GO:0044424//GO:0005623//GO:0044464//GO:0005622	cytoplasm//cellular_component//intracellular part//cell//cell part//intracellular	--	--
ENSAPLG00000000855	GO:0044707//GO:0051606//GO:0044699//GO:0007608//GO:0050789//GO:0042221//GO:0050877//GO:0050896//GO:0044763//GO:0009987//GO:0007186//GO:0009593//GO:0007165//GO:0050911//GO:0003008//GO:0050794//GO:0065007//GO:0007600//GO:0023052//GO:0050906//GO:0050907//GO:0007606//GO:0032501//GO:0007154//GO:0008150//GO:0051716//GO:0044700	single-multicellular organism process//detection of stimulus//single-organism process//sensory perception of smell//regulation of biological process//response to chemical//neurological system process//response to stimulus//single-organism cellular process//cellular process//G-protein coupled receptor signaling pathway//detection of chemical stimulus//signal transduction//detection of chemical sti…	GO:0016021//GO:0005575//GO:0016020//GO:0005623//GO:0044425//GO:0071944//GO:0005886//GO:0031224//GO:0044464	integral component of membrane//cellular_component//membrane//cell//membrane part//cell periphery//plasma membrane//intrinsic component of membrane//cell part	GO:0060089//GO:0004872//GO:0004984//GO:0004930//GO:0038023//GO:0004871//GO:0004888//GO:0003674	molecular transducer activity//receptor activity//olfactory receptor activity//G-protein coupled receptor activity//signaling receptor activity//signal transducer activity//transmembrane signaling receptor activity//molecular_function
ENSAPLG00000000856	GO:0019637//GO:0008150//GO:0006644//GO:0044710//GO:0044238//GO:0008152//GO:0006629//GO:0006796//GO:0006793//GO:0009987//GO:0044763//GO:0044237//GO:0044255//GO:0044699//GO:0071704	organophosphate metabolic process//biological_process//phospholipid metabolic process//single-organism metabolic process//primary metabolic process//metabolic process//lipid metabolic process//phosphate-containing compound metabolic process//phosphorus metabolic process//cellular process//single-organism cellular process//cellular metabolic process//cellular lipid metabolic process//single-organi…	--	--	GO:0016746//GO:0016740//GO:0003674//GO:0003824	transferase activity, transferring acyl groups//transferase activity//molecular_function//catalytic activity
ENSAPLG00000000857	GO:0055085//GO:1902578//GO:0042221//GO:0051179//GO:0044699//GO:0006810//GO:0044765//GO:0044763//GO:0050896//GO:0009987//GO:0051234//GO:0006855//GO:0008150//GO:0015893//GO:0042493	transmembrane transport//single-organism localization//response to chemical//localization//single-organism process//transport//single-organism transport//single-organism cellular process//response to stimulus//cellular process//establishment of localization//drug transmembrane transport//biological_process//drug transport//response to drug	GO:0016021//GO:0016020//GO:0005575//GO:0044425//GO:0031224	integral component of membrane//membrane//cellular_component//membrane part//intrinsic component of membrane	GO:0015297//GO:0090484//GO:0005215//GO:0015238//GO:0022857//GO:0015291//GO:0022804//GO:0003674	antiporter activity//drug transporter activity//transporter activity//drug transmembrane transporter activity//transmembrane transporter activity//secondary active transmembrane transporter activity//active transmembrane transporter activity//molecular_function
ENSAPLG00000000858	GO:0007165//GO:0050794//GO:0065007//GO:0023052//GO:0050789//GO:0044699//GO:0050896//GO:0044763//GO:0009987//GO:0007186//GO:0044700//GO:0007154//GO:0008150//GO:0051716	signal transduction//regulation of cellular process//biological regulation//signaling//regulation of biological process//single-organism process//response to stimulus//single-organism cellular process//cellular process//G-protein coupled receptor signaling pathway//single organism signaling//cell communication//biological_process//cellular response to stimulus	GO:0016021//GO:0016020//GO:0005575//GO:0044425//GO:0031224	integral component of membrane//membrane//cellular_component//membrane part//intrinsic component of membrane	GO:0004930//GO:0060089//GO:0004872//GO:0003674//GO:0038023//GO:0004871//GO:0004888	G-protein coupled receptor activity//molecular transducer activity//receptor activity//molecular_function//signaling receptor activity//signal transducer activity//transmembrane signaling receptor activity
ENSAPLG00000000859	GO:0044700//GO:0008150//GO:0051716//GO:0007154//GO:0050907//GO:0007606//GO:0032501//GO:0065007//GO:0050906//GO:0023052//GO:0007600//GO:0007165//GO:0050911//GO:0009593//GO:0050794//GO:0003008//GO:0044763//GO:0050896//GO:0007186//GO:0009987//GO:0051606//GO:0044707//GO:0050877//GO:0042221//GO:0050789//GO:0007608//GO:0044699	single organism signaling//biological_process//cellular response to stimulus//cell communication//detection of chemical stimulus involved in sensory perception//sensory perception of chemical stimulus//multicellular organismal process//biological regulation//detection of stimulus involved in sensory perception//signaling//sensory perception//signal transduction//detection of chemical stimulus inv…	GO:0044464//GO:0071944//GO:0005886//GO:0031224//GO:0044425//GO:0005623//GO:0016020//GO:0005575//GO:0016021	cell part//cell periphery//plasma membrane//intrinsic component of membrane//membrane part//cell//membrane//cellular_component//integral component of membrane	GO:0003674//GO:0004888//GO:0038023//GO:0004871//GO:0004984//GO:0004930//GO:0004872//GO:0060089	molecular_function//transmembrane signaling receptor activity//signaling receptor activity//signal transducer activity//olfactory receptor activity//G-protein coupled receptor activity//receptor activity//molecular transducer activity
ENSAPLG00000000860	GO:0030154//GO:0048667//GO:1990138//GO:0007409//GO:0032989//GO:0044700//GO:0048468//GO:0048731//GO:0048869//GO:0000902//GO:0032990//GO:0016043//GO:0030182//GO:0000904//GO:0032501//GO:0007154//GO:0051716//GO:0030030//GO:0008150//GO:0031175//GO:0007399//GO:0007165//GO:0061564//GO:0050794//GO:0048812//GO:0048858//GO:0007275//GO:0065007//GO:0048589//GO:0023052//GO:0048856//GO:0044767//GO:0060560//GO:…	cell differentiation//cell morphogenesis involved in neuron differentiation//neuron projection extension//axonogenesis//cellular component morphogenesis//single organism signaling//cell development//system development//cellular developmental process//cell morphogenesis//cell part morphogenesis//cellular component organization//neuron differentiation//cell morphogenesis involved in differentiation…	GO:0031252//GO:0044464//GO:0005623//GO:0005575	cell leading edge//cell part//cell//cellular_component	--	--
ENSAPLG00000000862	--	--	GO:0016021//GO:0016020//GO:0005575//GO:0044425//GO:0031224	integral component of membrane//membrane//cellular_component//membrane part//intrinsic component of membrane	--	--
ENSAPLG00000000865	GO:0030154//GO:1901701//GO:0006979//GO:0048518//GO:0032526//GO:0033993//GO:0045927//GO:0048869//GO:0048522//GO:0048731//GO:0033554//GO:0016043//GO:0030307//GO:0071229//GO:0010941//GO:1901700//GO:0030182//GO:0008219//GO:0032501//GO:0010033//GO:0051716//GO:0008150//GO:0048523//GO:0071300//GO:0007399//GO:0040008//GO:0050794//GO:0071310//GO:0071396//GO:0065007//GO:0007275//GO:0001101//GO:0060548//GO:…	cell differentiation//cellular response to oxygen-containing compound//response to oxidative stress//positive regulation of biological process//response to retinoic acid//response to lipid//positive regulation of growth//cellular developmental process//positive regulation of cellular process//system development//cellular response to stress//cellular component organization//positive regulation of …	--	--	GO:0046872//GO:1901363//GO:0003674//GO:0043169//GO:0097159//GO:0003676//GO:0005488//GO:0003677//GO:0043167	metal ion binding//heterocyclic compound binding//molecular_function//cation binding//organic cyclic compound binding//nucleic acid binding//binding//DNA binding//ion binding
ENSAPLG00000000867	GO:0043412//GO:0044237//GO:0071704//GO:0018214//GO:0036211//GO:0018200//GO:0009987//GO:0017187//GO:0008152//GO:0044267//GO:0044238//GO:0019538//GO:0008150//GO:0006464//GO:0018193//GO:0044260//GO:0043170	macromolecule modification//cellular metabolic process//organic substance metabolic process//protein carboxylation//protein modification process//peptidyl-glutamic acid modification//cellular process//peptidyl-glutamic acid carboxylation//metabolic process//cellular protein metabolic process//primary metabolic process//protein metabolic process//biological_process//cellular protein modification p…	--	--	GO:0016829//GO:0003824//GO:0008488//GO:0016830//GO:0016831//GO:0003674	lyase activity//catalytic activity//gamma-glutamyl carboxylase activity//carbon-carbon lyase activity//carboxy-lyase activity//molecular_function
ENSAPLG00000000868	GO:0006814//GO:0006810//GO:0044765//GO:0044763//GO:0098660//GO:0009987//GO:1902578//GO:0098655//GO:0055085//GO:1902600//GO:0044699//GO:0015992//GO:0051179//GO:0098662//GO:0034220//GO:0051234//GO:0015672//GO:0006812//GO:0006811//GO:0006818//GO:0008150//GO:0030001	sodium ion transport//transport//single-organism transport//single-organism cellular process//inorganic ion transmembrane transport//cellular process//single-organism localization//cation transmembrane transport//transmembrane transport//hydrogen ion transmembrane transport//single-organism process//proton transport//localization//inorganic cation transmembrane transport//ion transmembrane transp…	GO:0016020//GO:0044424//GO:0031966//GO:0005575//GO:0005737//GO:0016021//GO:0044422//GO:0043226//GO:0043227//GO:0044429//GO:0005740//GO:0043229//GO:0044444//GO:0031224//GO:0031975//GO:0044425//GO:0005623//GO:0044446//GO:0005739//GO:0031967//GO:0031090//GO:0005622//GO:0043231//GO:0044464	membrane//intracellular part//mitochondrial membrane//cellular_component//cytoplasm//integral component of membrane//organelle part//organelle//membrane-bounded organelle//mitochondrial part//mitochondrial envelope//intracellular organelle//cytoplasmic part//intrinsic component of membrane//envelope//membrane part//cell//intracellular organelle part//mitochondrion//organelle envelope//organelle m…	GO:0015297//GO:0022892//GO:0022890//GO:0015078//GO:0022857//GO:0015299//GO:0005215//GO:0022891//GO:0022804//GO:0015077//GO:0015291//GO:0003674//GO:0015298//GO:0008324//GO:0015075	antiporter activity//substrate-specific transporter activity//inorganic cation transmembrane transporter activity//hydrogen ion transmembrane transporter activity//transmembrane transporter activity//solute:proton antiporter activity//transporter activity//substrate-specific transmembrane transporter activity//active transmembrane transporter activity//monovalent inorganic cation transmembrane tr…
ENSAPLG00000000870	GO:0050877//GO:0044699//GO:0048871//GO:0044707//GO:0045494//GO:0003008//GO:0007600//GO:0065007//GO:0001894//GO:0032501//GO:0001895//GO:0008150//GO:0065008//GO:0042592//GO:0060249	neurological system process//single-organism process//multicellular organismal homeostasis//single-multicellular organism process//photoreceptor cell maintenance//system process//sensory perception//biological regulation//tissue homeostasis//multicellular organismal process//retina homeostasis//biological_process//regulation of biological quality//homeostatic process//anatomical structure homeost…	--	--	--	--
ENSAPLG00000000872	GO:0042254//GO:0016043//GO:0034622//GO:0042255//GO:0008150//GO:0022613//GO:0022618//GO:0044085//GO:0000027//GO:0042273//GO:0043933//GO:0070925//GO:0009987//GO:0022607//GO:0065003//GO:0071840//GO:0071826//GO:0006996	ribosome biogenesis//cellular component organization//cellular macromolecular complex assembly//ribosome assembly//biological_process//ribonucleoprotein complex biogenesis//ribonucleoprotein complex assembly//cellular component biogenesis//ribosomal large subunit assembly//ribosomal large subunit biogenesis//macromolecular complex subunit organization//organelle assembly//cellular process//cellul…	GO:0044464//GO:0043231//GO:0005622//GO:0005623//GO:0005634//GO:0043229//GO:0043227//GO:0043226//GO:0005575//GO:0044424	cell part//intracellular membrane-bounded organelle//intracellular//cell//nucleus//intracellular organelle//membrane-bounded organelle//organelle//cellular_component//intracellular part	GO:0003674//GO:0016817//GO:0016887//GO:0017111//GO:0003824//GO:0016818//GO:0016787//GO:0016462	molecular_function//hydrolase activity, acting on acid anhydrides//ATPase activity//nucleoside-triphosphatase activity//catalytic activity//hydrolase activity, acting on acid anhydrides, in phosphorus-containing anhydrides//hydrolase activity//pyrophosphatase activity
ENSAPLG00000000873	--	--	--	--	GO:0046872//GO:0003674//GO:0043169//GO:0043167//GO:0005488	metal ion binding//molecular_function//cation binding//ion binding//binding
ENSAPLG00000000874	GO:0036211//GO:0009987//GO:0044237//GO:0043412//GO:0071704//GO:0070647//GO:0008152//GO:0044267//GO:0008150//GO:0006464//GO:0044238//GO:0019538//GO:0043170//GO:0032446//GO:0016567//GO:0044260	protein modification process//cellular process//cellular metabolic process//macromolecule modification//organic substance metabolic process//protein modification by small protein conjugation or removal//metabolic process//cellular protein metabolic process//biological_process//cellular protein modification process//primary metabolic process//protein metabolic process//macromolecule metabolic proc…	GO:0031463//GO:0005575//GO:0044424//GO:0000151//GO:0043234//GO:0032991//GO:0031461//GO:0005623//GO:1990234//GO:0005622//GO:1902494//GO:0044464	Cul3-RING ubiquitin ligase complex//cellular_component//intracellular part//ubiquitin ligase complex//protein complex//macromolecular complex//cullin-RING ubiquitin ligase complex//cell//transferase complex//intracellular//catalytic complex//cell part	GO:0005488//GO:0005515//GO:0003674//GO:0008134	binding//protein binding//molecular_function//transcription factor binding
ENSAPLG00000000875	GO:0044700//GO:0007154//GO:0008150//GO:0051716//GO:0050794//GO:0007165//GO:0023052//GO:0065007//GO:0050789//GO:0044699//GO:0009987//GO:0007186//GO:0050896//GO:0044763	single organism signaling//cell communication//biological_process//cellular response to stimulus//regulation of cellular process//signal transduction//signaling//biological regulation//regulation of biological process//single-organism process//cellular process//G-protein coupled receptor signaling pathway//response to stimulus//single-organism cellular process	GO:0044464//GO:0044425//GO:0005623//GO:0005886//GO:0031224//GO:0071944//GO:0016021//GO:0016020//GO:0005575	cell part//membrane part//cell//plasma membrane//intrinsic component of membrane//cell periphery//integral component of membrane//membrane//cellular_component	GO:0003674//GO:0004871//GO:0038023//GO:0004888//GO:0004930//GO:0060089//GO:0004872	molecular_function//signal transducer activity//signaling receptor activity//transmembrane signaling receptor activity//G-protein coupled receptor activity//molecular transducer activity//receptor activity
ENSAPLG00000000876	GO:0044700//GO:0051716//GO:0008150//GO:0007154//GO:0032501//GO:0007606//GO:0050907//GO:0050906//GO:0023052//GO:0007600//GO:0065007//GO:0050794//GO:0003008//GO:0050911//GO:0007165//GO:0009593//GO:0007186//GO:0009987//GO:0044763//GO:0050896//GO:0050877//GO:0042221//GO:0007608//GO:0044699//GO:0050789//GO:0051606//GO:0044707	single organism signaling//cellular response to stimulus//biological_process//cell communication//multicellular organismal process//sensory perception of chemical stimulus//detection of chemical stimulus involved in sensory perception//detection of stimulus involved in sensory perception//signaling//sensory perception//biological regulation//regulation of cellular process//system process//detecti…	GO:0044464//GO:0031224//GO:0005886//GO:0071944//GO:0005623//GO:0044425//GO:0005575//GO:0016020//GO:0016021	cell part//intrinsic component of membrane//plasma membrane//cell periphery//cell//membrane part//cellular_component//membrane//integral component of membrane	GO:0003674//GO:0004888//GO:0004871//GO:0038023//GO:0004930//GO:0004984//GO:0004872//GO:0060089	molecular_function//transmembrane signaling receptor activity//signal transducer activity//signaling receptor activity//G-protein coupled receptor activity//olfactory receptor activity//receptor activity//molecular transducer activity
ENSAPLG00000000878	GO:0051239//GO:0045667//GO:0050794//GO:0065007//GO:0045595//GO:0044767//GO:0044707//GO:0050793//GO:0045668//GO:0050789//GO:0048519//GO:0044699//GO:0032502//GO:0044763//GO:0001503//GO:0009987//GO:0030154//GO:0051241//GO:0045596//GO:0048869//GO:0030279//GO:0001649//GO:0051093//GO:0032501//GO:0030278//GO:0008150//GO:0048523	regulation of multicellular organismal process//regulation of osteoblast differentiation//regulation of cellular process//biological regulation//regulation of cell differentiation//single-organism developmental process//single-multicellular organism process//regulation of developmental process//negative regulation of osteoblast differentiation//regulation of biological process//negative regulatio…	GO:0043229//GO:0043226//GO:0043227//GO:0005737//GO:0044424//GO:0005575//GO:0043231//GO:0044464//GO:0005622//GO:0005634//GO:0005623	intracellular organelle//organelle//membrane-bounded organelle//cytoplasm//intracellular part//cellular_component//intracellular membrane-bounded organelle//cell part//intracellular//nucleus//cell	GO:0005515//GO:0005488//GO:0003674//GO:0046983	protein binding//binding//molecular_function//protein dimerization activity
ENSAPLG00000000879	--	--	GO:0044425//GO:0031224//GO:0016021//GO:0005575//GO:0016020	membrane part//intrinsic component of membrane//integral component of membrane//cellular_component//membrane	--	--
ENSAPLG00000000880	--	--	--	--	GO:0003674//GO:1901363//GO:0000166//GO:0005488//GO:0097159//GO:1901265//GO:0036094	molecular_function//heterocyclic compound binding//nucleotide binding//binding//organic cyclic compound binding//nucleoside phosphate binding//small molecule binding
ENSAPLG00000000881	--	--	GO:0005815//GO:0071944//GO:0005813//GO:0005886//GO:0005634//GO:0005623//GO:0043232//GO:0044446//GO:0044430//GO:0005622//GO:0043231//GO:0044464//GO:0005575//GO:0044424//GO:0016020//GO:0005737//GO:0015630//GO:0044422//GO:0043226//GO:0043227//GO:0005856//GO:0043229//GO:0043228	microtubule organizing center//cell periphery//centrosome//plasma membrane//nucleus//cell//intracellular non-membrane-bounded organelle//intracellular organelle part//cytoskeletal part//intracellular//intracellular membrane-bounded organelle//cell part//cellular_component//intracellular part//membrane//cytoplasm//microtubule cytoskeleton//organelle part//organelle//membrane-bounded organelle//cyt…	--	--
ENSAPLG00000000882	GO:0042981//GO:0072520//GO:0098728//GO:0048133//GO:0065007//GO:0007167//GO:0008152//GO:0051173//GO:0007275//GO:0023056//GO:1903844//GO:0023052//GO:0008406//GO:0000003//GO:0007140//GO:0060548//GO:0051247//GO:0090092//GO:0042078//GO:0031323//GO:0000280//GO:0045935//GO:0044767//GO:0098722//GO:2001233//GO:0044267//GO:2001234//GO:0045893//GO:0048856//GO:0048584//GO:0048515//GO:0051246//GO:0009893//GO:…	regulation of apoptotic process//seminiferous tubule development//germline stem cell asymmetric division//male germ-line stem cell asymmetric division//biological regulation//enzyme linked receptor protein signaling pathway//metabolic process//positive regulation of nitrogen compound metabolic process//multicellular organismal development//positive regulation of signaling//regulation of cellular …	GO:0044422//GO:0044451//GO:0016602//GO:0043226//GO:0043227//GO:0043229//GO:0005654//GO:0043228//GO:0044427//GO:0005575//GO:0044424//GO:0016020//GO:0000790//GO:0005794//GO:0005737//GO:0012505//GO:0005667//GO:0043234//GO:0005622//GO:1902494//GO:0070822//GO:0090575//GO:0016580//GO:0044798//GO:0043231//GO:0031974//GO:0044464//GO:0071944//GO:0032991//GO:0005694//GO:0044454//GO:0044428//GO:0044444//GO:…	organelle part//nucleoplasm part//CCAAT-binding factor complex//organelle//membrane-bounded organelle//intracellular organelle//nucleoplasm//non-membrane-bounded organelle//chromosomal part//cellular_component//intracellular part//membrane//nuclear chromatin//Golgi apparatus//cytoplasm//endomembrane system//transcription factor complex//protein complex//intracellular//catalytic complex//Sin3-type…	GO:0005543//GO:0043168//GO:0005488//GO:0008289//GO:0046914//GO:0032403//GO:0005515//GO:0003676//GO:0097159//GO:0043167//GO:0003677//GO:0046872//GO:1901363//GO:0035064//GO:0003674//GO:0043169//GO:0008270//GO:0003682//GO:0044877//GO:0035091//GO:0042393	phospholipid binding//anion binding//binding//lipid binding//transition metal ion binding//protein complex binding//protein binding//nucleic acid binding//organic cyclic compound binding//ion binding//DNA binding//metal ion binding//heterocyclic compound binding//methylated histone binding//molecular_function//cation binding//zinc ion binding//chromatin binding//macromolecular complex binding//ph…
ENSAPLG00000000883	GO:1901362//GO:0009058//GO:0050794//GO:0044249//GO:0016070//GO:1901360//GO:0044271//GO:0034645//GO:0031323//GO:0065007//GO:0008152//GO:0050789//GO:0097659//GO:0071704//GO:0044237//GO:0006725//GO:0010467//GO:0046483//GO:0090304//GO:0010556//GO:0080090//GO:0051252//GO:0006351//GO:0006355//GO:1901576//GO:0009987//GO:0051171//GO:0019438//GO:0034654//GO:0019222//GO:0060255//GO:1903506//GO:0006807//GO:…	organic cyclic compound biosynthetic process//biosynthetic process//regulation of cellular process//cellular biosynthetic process//RNA metabolic process//organic cyclic compound metabolic process//cellular nitrogen compound biosynthetic process//cellular macromolecule biosynthetic process//regulation of cellular metabolic process//biological regulation//metabolic process//regulation of biological…	--	--	GO:0003676//GO:0097159//GO:0005488//GO:0003700//GO:0003677//GO:0003674//GO:1901363//GO:0043565//GO:0001071	nucleic acid binding//organic cyclic compound binding//binding//transcription factor activity, sequence-specific DNA binding//DNA binding//molecular_function//heterocyclic compound binding//sequence-specific DNA binding//nucleic acid binding transcription factor activity
ENSAPLG00000000884	--	--	GO:0016021//GO:0005575//GO:0016020//GO:0044425//GO:0031224	integral component of membrane//cellular_component//membrane//membrane part//intrinsic component of membrane	--	--
ENSAPLG00000000885	GO:0006996//GO:0071840//GO:0009987//GO:0007010//GO:0016043//GO:0008150	organelle organization//cellular component organization or biogenesis//cellular process//cytoskeleton organization//cellular component organization//biological_process	GO:0044422//GO:0043226//GO:0005856//GO:0043229//GO:0043228//GO:0044424//GO:0005575//GO:0043234//GO:0044430//GO:0005622//GO:0005882//GO:0044464//GO:0032991//GO:0045111//GO:0043232//GO:0005623//GO:0044446	organelle part//organelle//cytoskeleton//intracellular organelle//non-membrane-bounded organelle//intracellular part//cellular_component//protein complex//cytoskeletal part//intracellular//intermediate filament//cell part//macromolecular complex//intermediate filament cytoskeleton//intracellular non-membrane-bounded organelle//cell//intracellular organelle part	GO:0005198//GO:0003674//GO:0005200	structural molecule activity//molecular_function//structural constituent of cytoskeleton
ENSAPLG00000000886	--	--	GO:0044425//GO:0031224//GO:0016021//GO:0016020//GO:0005575	membrane part//intrinsic component of membrane//integral component of membrane//membrane//cellular_component	--	--
ENSAPLG00000000887	GO:0060969//GO:0009892//GO:1903799//GO:0071310//GO:0050794//GO:0010586//GO:0016070//GO:0031050//GO:0040029//GO:1901360//GO:0031323//GO:2000631//GO:0060966//GO:0009893//GO:1901698//GO:0008152//GO:0065007//GO:0070887//GO:0044237//GO:0043412//GO:0044699//GO:0048519//GO:0010605//GO:0071704//GO:0050789//GO:0048585//GO:0070918//GO:0006725//GO:0032259//GO:0046483//GO:0010467//GO:1903798//GO:0031047//GO:…	negative regulation of gene silencing//negative regulation of metabolic process//negative regulation of production of miRNAs involved in gene silencing by miRNA//cellular response to organic substance//regulation of cellular process//miRNA metabolic process//RNA metabolic process//dsRNA fragmentation//regulation of gene expression, epigenetic//organic cyclic compound metabolic process//regulation…	GO:0043229//GO:0043227//GO:0043226//GO:0005737//GO:0005575//GO:0044424//GO:0044464//GO:0043231//GO:0005622//GO:0005623//GO:0005634	intracellular organelle//membrane-bounded organelle//organelle//cytoplasm//cellular_component//intracellular part//cell part//intracellular membrane-bounded organelle//intracellular//cell//nucleus	GO:0008171//GO:0003824//GO:0008168//GO:0016740//GO:0003674//GO:0008173//GO:0016741	O-methyltransferase activity//catalytic activity//methyltransferase activity//transferase activity//molecular_function//RNA methyltransferase activity//transferase activity, transferring one-carbon groups
ENSAPLG00000000888	GO:0009987//GO:0036211//GO:0071704//GO:0044237//GO:0043412//GO:0008152//GO:0044267//GO:0016310//GO:0006793//GO:0006796//GO:0008150//GO:0006468//GO:0006464//GO:0019538//GO:0044238//GO:0043170//GO:0044260	cellular process//protein modification process//organic substance metabolic process//cellular metabolic process//macromolecule modification//metabolic process//cellular protein metabolic process//phosphorylation//phosphorus metabolic process//phosphate-containing compound metabolic process//biological_process//protein phosphorylation//cellular protein modification process//protein metabolic proce…	--	--	GO:0004672//GO:0043167//GO:0005524//GO:0004674//GO:1901265//GO:0016772//GO:0001883//GO:0036094//GO:0016301//GO:0032553//GO:0016773//GO:0005488//GO:0032555//GO:0035639//GO:0043168//GO:0032549//GO:0003824//GO:0030554//GO:0097159//GO:0032559//GO:0001882//GO:0032550//GO:0097367//GO:0003674//GO:1901363//GO:0016740//GO:0017076//GO:0000166	protein kinase activity//ion binding//ATP binding//protein serine/threonine kinase activity//nucleoside phosphate binding//transferase activity, transferring phosphorus-containing groups//purine nucleoside binding//small molecule binding//kinase activity//ribonucleotide binding//phosphotransferase activity, alcohol group as acceptor//binding//purine ribonucleotide binding//purine ribonucleoside t…
ENSAPLG00000000891	GO:0044700//GO:0051716//GO:0008150//GO:0007154//GO:0032501//GO:0007606//GO:0050907//GO:0050906//GO:0007600//GO:0023052//GO:0065007//GO:0050794//GO:0003008//GO:0050911//GO:0007165//GO:0009593//GO:0009987//GO:0007186//GO:0044763//GO:0050896//GO:0042221//GO:0050877//GO:0044699//GO:0007608//GO:0050789//GO:0051606//GO:0044707	single organism signaling//cellular response to stimulus//biological_process//cell communication//multicellular organismal process//sensory perception of chemical stimulus//detection of chemical stimulus involved in sensory perception//detection of stimulus involved in sensory perception//sensory perception//signaling//biological regulation//regulation of cellular process//system process//detecti…	GO:0044464//GO:0031224//GO:0005886//GO:0071944//GO:0005623//GO:0044425//GO:0005575//GO:0016020//GO:0016021	cell part//intrinsic component of membrane//plasma membrane//cell periphery//cell//membrane part//cellular_component//membrane//integral component of membrane	GO:0003674//GO:0004888//GO:0004871//GO:0038023//GO:0004930//GO:0004984//GO:0004872//GO:0060089	molecular_function//transmembrane signaling receptor activity//signal transducer activity//signaling receptor activity//G-protein coupled receptor activity//olfactory receptor activity//receptor activity//molecular transducer activity
ENSAPLG00000000892	GO:0051223//GO:0044763//GO:0044765//GO:0051649//GO:0006810//GO:0009987//GO:1902578//GO:0015031//GO:0051641//GO:0050708//GO:0045184//GO:0044699//GO:0050789//GO:0051179//GO:0033036//GO:0065007//GO:0046903//GO:0051234//GO:0070201//GO:0008104//GO:0050794//GO:0032879//GO:0070727//GO:0008150//GO:0032940//GO:1903530//GO:0009306//GO:0032880//GO:0051049//GO:0006886//GO:0060341//GO:0071702//GO:0051046//GO:…	regulation of protein transport//single-organism cellular process//single-organism transport//establishment of localization in cell//transport//cellular process//single-organism localization//protein transport//cellular localization//regulation of protein secretion//establishment of protein localization//single-organism process//regulation of biological process//localization//macromolecule locali…	GO:0098588//GO:0005575//GO:0030054//GO:0044424//GO:0016020//GO:0005794//GO:0005737//GO:0012505//GO:0005913//GO:0044422//GO:0005911//GO:0043226//GO:0000139//GO:0005802//GO:0043227//GO:0043229//GO:0005829//GO:0031984//GO:0005912//GO:0044444//GO:0098791//GO:0005623//GO:0044446//GO:0005622//GO:0031090//GO:0032588//GO:0043231//GO:0070161//GO:0044431//GO:0044464	bounding membrane of organelle//cellular_component//cell junction//intracellular part//membrane//Golgi apparatus//cytoplasm//endomembrane system//cell-cell adherens junction//organelle part//cell-cell junction//organelle//Golgi membrane//trans-Golgi network//membrane-bounded organelle//intracellular organelle//cytosol//organelle subcompartment//adherens junction//cytoplasmic part//Golgi subcompar…	GO:0050839//GO:0043167//GO:1901981//GO:0005543//GO:0043168//GO:0045296//GO:0005488//GO:0008289//GO:0005515//GO:0098632//GO:0098641//GO:0035091//GO:0003674//GO:0019904//GO:0070273//GO:0098631	cell adhesion molecule binding//ion binding//phosphatidylinositol phosphate binding//phospholipid binding//anion binding//cadherin binding//binding//lipid binding//protein binding//protein binding involved in cell-cell adhesion//cadherin binding involved in cell-cell adhesion//phosphatidylinositol binding//molecular_function//protein domain specific binding//phosphatidylinositol-4-phosphate bindi…
ENSAPLG00000000894	--	--	GO:0005923//GO:0016021//GO:0030054//GO:0016020//GO:0005575//GO:0005911//GO:0044425//GO:0005623//GO:0031224//GO:0005886//GO:0071944//GO:0044464//GO:0043296//GO:0070160	bicellular tight junction//integral component of membrane//cell junction//membrane//cellular_component//cell-cell junction//membrane part//cell//intrinsic component of membrane//plasma membrane//cell periphery//cell part//apical junction complex//occluding junction	GO:0005198//GO:0003674	structural molecule activity//molecular_function
ENSAPLG00000000895	GO:0008152//GO:0065007//GO:0023056//GO:0007275//GO:0023052//GO:0043112//GO:0051963//GO:0031323//GO:0044767//GO:0044085//GO:0048856//GO:0051239//GO:0051234//GO:0044089//GO:0009892//GO:0051965//GO:0050794//GO:0045806//GO:0051960//GO:0031623//GO:0050808//GO:0051130//GO:0010647//GO:0032502//GO:0019222//GO:0010646//GO:0051051//GO:0044763//GO:0044765//GO:0060255//GO:0071840//GO:0006810//GO:0050807//GO:…	metabolic process//biological regulation//positive regulation of signaling//multicellular organismal development//signaling//receptor metabolic process//regulation of synapse assembly//regulation of cellular metabolic process//single-organism developmental process//cellular component biogenesis//anatomical structure development//regulation of multicellular organismal process//establishment of loc…	GO:0005575//GO:0016020//GO:0016021//GO:0031224//GO:0044425	cellular_component//membrane//integral component of membrane//intrinsic component of membrane//membrane part	--	--
ENSAPLG00000000896	--	--	--	--	GO:0046983//GO:0003674//GO:0005515//GO:0005488	protein dimerization activity//molecular_function//protein binding//binding
ENSAPLG00000000898	GO:0015672//GO:0051234//GO:0003008//GO:0034765//GO:0043266//GO:0006811//GO:0050794//GO:0006812//GO:0098662//GO:0065007//GO:0007275//GO:0034220//GO:0010959//GO:0044767//GO:0048856//GO:0071805//GO:0098655//GO:0044707//GO:1902578//GO:0055085//GO:0044699//GO:0034762//GO:0050789//GO:0051179//GO:0050877//GO:0032502//GO:0002376//GO:0006810//GO:0044765//GO:0044763//GO:0048513//GO:0098660//GO:0009987//GO:…	monovalent inorganic cation transport//establishment of localization//system process//regulation of ion transmembrane transport//regulation of potassium ion transport//ion transport//regulation of cellular process//cation transport//inorganic cation transmembrane transport//biological regulation//multicellular organismal development//ion transmembrane transport//regulation of metal ion transport/…	GO:1902495//GO:1990351//GO:0034702//GO:0042995//GO:0044463//GO:0043005//GO:0005737//GO:0044306//GO:0016021//GO:0043234//GO:0008076//GO:0033267//GO:0005887//GO:0005575//GO:0016020//GO:0034703//GO:0044424//GO:0043679//GO:0098794//GO:0044464//GO:0031226//GO:0097458//GO:0005622//GO:0098797//GO:0014069//GO:0034705//GO:0030424//GO:0005623//GO:0044459//GO:0044425//GO:0098796//GO:0044224//GO:0045202//GO:…	transmembrane transporter complex//transporter complex//ion channel complex//cell projection//cell projection part//neuron projection//cytoplasm//neuron projection terminus//integral component of membrane//protein complex//voltage-gated potassium channel complex//axon part//integral component of plasma membrane//cellular_component//membrane//cation channel complex//intracellular part//axon termin…	GO:0005215//GO:0046873//GO:0015079//GO:0022890//GO:0022857//GO:0005244//GO:0022836//GO:0022892//GO:0022832//GO:0022803//GO:0005267//GO:0022843//GO:0015267//GO:0098772//GO:0022838//GO:0005249//GO:0015075//GO:0008324//GO:0015459//GO:0003674//GO:0015077//GO:0016247//GO:0005261//GO:0005216//GO:0022891	transporter activity//metal ion transmembrane transporter activity//potassium ion transmembrane transporter activity//inorganic cation transmembrane transporter activity//transmembrane transporter activity//voltage-gated ion channel activity//gated channel activity//substrate-specific transporter activity//voltage-gated channel activity//passive transmembrane transporter activity//potassium chann…
ENSAPLG00000000900	GO:0072358//GO:1901700//GO:0030903//GO:0044238//GO:0001656//GO:0071229//GO:0014070//GO:0030855//GO:0070542//GO:0043433//GO:0051093//GO:0031326//GO:0009889//GO:0051253//GO:0032501//GO:0010558//GO:0006357//GO:0051090//GO:0010033//GO:0009890//GO:0030278//GO:0051148//GO:0007623//GO:0051716//GO:0008150//GO:0031327//GO:0009059//GO:0048568//GO:0019219//GO:0048523//GO:0051147//GO:0007507//GO:0007399//GO:…	cardiovascular system development//response to oxygen-containing compound//notochord development//primary metabolic process//metanephros development//cellular response to acid chemical//response to organic cyclic compound//epithelial cell differentiation//response to fatty acid//negative regulation of sequence-specific DNA binding transcription factor activity//negative regulation of developmenta…	GO:0070013//GO:0031981//GO:0005634//GO:0043233//GO:0043232//GO:0005623//GO:0044446//GO:0044428//GO:0043231//GO:0031974//GO:0044464//GO:0005622//GO:0005737//GO:0015630//GO:0044424//GO:0005575//GO:0043229//GO:0005654//GO:0043228//GO:0044422//GO:0043226//GO:0043227//GO:0005856	intracellular organelle lumen//nuclear lumen//nucleus//organelle lumen//intracellular non-membrane-bounded organelle//cell//intracellular organelle part//nuclear part//intracellular membrane-bounded organelle//membrane-enclosed lumen//cell part//intracellular//cytoplasm//microtubule cytoskeleton//intracellular part//cellular_component//intracellular organelle//nucleoplasm//non-membrane-bounded or…	GO:0046983//GO:0001071//GO:0033293//GO:0008134//GO:0003674//GO:1901363//GO:0019904//GO:0003677//GO:0036094//GO:1901707//GO:0003700//GO:0043177//GO:0043167//GO:0008289//GO:0005515//GO:0003676//GO:0097159//GO:0043168//GO:0031406//GO:0005488//GO:0005504	protein dimerization activity//nucleic acid binding transcription factor activity//monocarboxylic acid binding//transcription factor binding//molecular_function//heterocyclic compound binding//protein domain specific binding//DNA binding//small molecule binding//leptomycin B binding//transcription factor activity, sequence-specific DNA binding//organic acid binding//ion binding//lipid binding//pr…
ENSAPLG00000000901	GO:1903050//GO:0044238//GO:0052547//GO:0045861//GO:0019538//GO:1904293//GO:0034976//GO:0051248//GO:1904292//GO:0032269//GO:0010033//GO:0040011//GO:0009895//GO:0044710//GO:0044712//GO:0007154//GO:0052548//GO:0006511//GO:0043086//GO:0042330//GO:0051716//GO:0008150//GO:0030162//GO:0080135//GO:0048523//GO:0050790//GO:0006464//GO:1903362//GO:0010498//GO:0010951//GO:0061136//GO:0044260//GO:0044092//GO:…	regulation of proteolysis involved in cellular protein catabolic process//primary metabolic process//regulation of peptidase activity//negative regulation of proteolysis//protein metabolic process//negative regulation of ERAD pathway//response to endoplasmic reticulum stress//negative regulation of protein metabolic process//regulation of ERAD pathway//negative regulation of cellular protein meta…	GO:0005623//GO:0045202//GO:0044444//GO:0043231//GO:0031982//GO:0044464//GO:0005622//GO:0005737//GO:0009986//GO:1903561//GO:0031410//GO:0043230//GO:0031988//GO:0044424//GO:0005575//GO:0044421//GO:0043229//GO:0065010//GO:0016023//GO:0043226//GO:0005576//GO:0043227//GO:0070062	cell//synapse//cytoplasmic part//intracellular membrane-bounded organelle//vesicle//cell part//intracellular//cytoplasm//cell surface//extracellular vesicle//cytoplasmic vesicle//extracellular organelle//membrane-bounded vesicle//intracellular part//cellular_component//extracellular region part//intracellular organelle//extracellular membrane-bounded organelle//cytoplasmic membrane-bounded vesicl…	GO:0044877//GO:0004843//GO:0019783//GO:0030414//GO:0004857//GO:0036459//GO:0008233//GO:0061135//GO:0003674//GO:0070011//GO:0016787//GO:0070628//GO:0030234//GO:0098772//GO:0032403//GO:0008234//GO:0005515//GO:0061134//GO:0003824//GO:0005488//GO:0004866	macromolecular complex binding//ubiquitin-specific protease activity//ubiquitin-like protein-specific protease activity//peptidase inhibitor activity//enzyme inhibitor activity//ubiquitinyl hydrolase activity//peptidase activity//endopeptidase regulator activity//molecular_function//peptidase activity, acting on L-amino acid peptides//hydrolase activity//proteasome binding//enzyme regulator activ…
ENSAPLG00000000904	GO:0016043//GO:0006886//GO:0048522//GO:0051674//GO:0030198//GO:0033043//GO:0071800//GO:0045321//GO:0071801//GO:0007010//GO:0046649//GO:0044700//GO:0071822//GO:0046907//GO:0022411//GO:0034613//GO:0048518//GO:0071702//GO:0007015//GO:0060341//GO:0030029//GO:0016337//GO:0002285//GO:0043062//GO:0035556//GO:0044087//GO:0051716//GO:0016477//GO:0008150//GO:0032879//GO:0007154//GO:0042110//GO:0070727//GO:…	cellular component organization//intracellular protein transport//positive regulation of cellular process//localization of cell//extracellular matrix organization//regulation of organelle organization//podosome assembly//leukocyte activation//regulation of podosome assembly//cytoskeleton organization//lymphocyte activation//single organism signaling//protein complex subunit organization//intracel…	GO:0005622//GO:0044430//GO:0044464//GO:0001726//GO:0031252//GO:0005925//GO:0070161//GO:0001725//GO:0031982//GO:0005886//GO:0030055//GO:0005912//GO:0044444//GO:0015629//GO:0071944//GO:0032991//GO:0044446//GO:0005623//GO:0044459//GO:0044425//GO:0043232//GO:0030175//GO:0002102//GO:0043227//GO:0070062//GO:0005856//GO:0005576//GO:0005924//GO:0042995//GO:0043226//GO:0044422//GO:0005615//GO:0065010//GO:…	intracellular//cytoskeletal part//cell part//ruffle//cell leading edge//focal adhesion//anchoring junction//stress fiber//vesicle//plasma membrane//cell-substrate junction//adherens junction//cytoplasmic part//actin cytoskeleton//cell periphery//macromolecular complex//intracellular organelle part//cell//plasma membrane part//membrane part//intracellular non-membrane-bounded organelle//filopodium…	GO:0043169//GO:0003674//GO:0046872//GO:0008092//GO:0051020//GO:0019899//GO:0051015//GO:0044877//GO:0003779//GO:0005488//GO:0042802//GO:0005515//GO:0032403//GO:0043167//GO:0005509	cation binding//molecular_function//metal ion binding//cytoskeletal protein binding//GTPase binding//enzyme binding//actin filament binding//macromolecular complex binding//actin binding//binding//identical protein binding//protein binding//protein complex binding//ion binding//calcium ion binding
ENSAPLG00000000906	GO:2001141//GO:0032774//GO:0034641//GO:0043170//GO:0006807//GO:0006139//GO:0010468//GO:2000112//GO:0018130//GO:0044260//GO:0009059//GO:0019219//GO:0008150//GO:0031326//GO:0009889//GO:0044238//GO:0031323//GO:0065007//GO:0008152//GO:1901362//GO:0009058//GO:0050794//GO:0044249//GO:0016070//GO:1901360//GO:0034645//GO:0044271//GO:0006351//GO:0006355//GO:1901576//GO:0051171//GO:0009987//GO:0019438//GO:…	regulation of RNA biosynthetic process//RNA biosynthetic process//cellular nitrogen compound metabolic process//macromolecule metabolic process//nitrogen compound metabolic process//nucleobase-containing compound metabolic process//regulation of gene expression//regulation of cellular macromolecule biosynthetic process//heterocycle biosynthetic process//cellular macromolecule metabolic process//m…	GO:0005622//GO:0044464//GO:0043231//GO:0005623//GO:0005634//GO:0043227//GO:0043226//GO:0043229//GO:0044424//GO:0005575	intracellular//cell part//intracellular membrane-bounded organelle//cell//nucleus//membrane-bounded organelle//organelle//intracellular organelle//intracellular part//cellular_component	--	--
ENSAPLG00000000907	GO:0002376//GO:0050896//GO:0006954//GO:0006955//GO:0044763//GO:0006952//GO:0031347//GO:0050776//GO:0007186//GO:0009987//GO:0006950//GO:0044699//GO:0048519//GO:0050789//GO:0048585//GO:0009605//GO:0002437//GO:0050727//GO:0065007//GO:0023052//GO:0032101//GO:0002682//GO:0080134//GO:0007165//GO:0050794//GO:0007154//GO:0002683//GO:0051716//GO:0008150//GO:0032102//GO:0050777//GO:0031348//GO:0002861//GO:…	immune system process//response to stimulus//inflammatory response//immune response//single-organism cellular process//defense response//regulation of defense response//regulation of immune response//G-protein coupled receptor signaling pathway//cellular process//response to stress//single-organism process//negative regulation of biological process//regulation of biological process//negative regu…	GO:0005575//GO:0016020//GO:0016021//GO:0031224//GO:0044425	cellular_component//membrane//integral component of membrane//intrinsic component of membrane//membrane part	GO:0004872//GO:0060089//GO:0004930//GO:0004888//GO:0038023//GO:0004871//GO:0003674	receptor activity//molecular transducer activity//G-protein coupled receptor activity//transmembrane signaling receptor activity//signaling receptor activity//signal transducer activity//molecular_function
ENSAPLG00000000908	GO:0006810//GO:0051179//GO:0051234//GO:0008150	transport//localization//establishment of localization//biological_process	--	--	GO:0005488//GO:0005215//GO:0008289//GO:0003674	binding//transporter activity//lipid binding//molecular_function
ENSAPLG00000000915	GO:0006412//GO:1901576//GO:0009987//GO:0006518//GO:0071704//GO:0044237//GO:0010467//GO:0043604//GO:0044267//GO:0008152//GO:1901566//GO:0009058//GO:0044249//GO:0034645//GO:0044271//GO:0009059//GO:0043043//GO:0008150//GO:0044238//GO:0019538//GO:0034641//GO:0043170//GO:0006807//GO:1901564//GO:0043603//GO:0044260	translation//organic substance biosynthetic process//cellular process//peptide metabolic process//organic substance metabolic process//cellular metabolic process//gene expression//amide biosynthetic process//cellular protein metabolic process//metabolic process//organonitrogen compound biosynthetic process//biosynthetic process//cellular biosynthetic process//cellular macromolecule biosynthetic p…	GO:0044424//GO:0005575//GO:0005737//GO:0043226//GO:0043228//GO:0043229//GO:0032991//GO:0044444//GO:0043232//GO:0005623//GO:0030529//GO:0005840//GO:0005622//GO:0044464	intracellular part//cellular_component//cytoplasm//organelle//non-membrane-bounded organelle//intracellular organelle//macromolecular complex//cytoplasmic part//intracellular non-membrane-bounded organelle//cell//ribonucleoprotein complex//ribosome//intracellular//cell part	GO:0005198//GO:0003674//GO:0003735	structural molecule activity//molecular_function//structural constituent of ribosome
ENSAPLG00000000916	GO:0008150//GO:0022610//GO:0007155	biological_process//biological adhesion//cell adhesion	--	--	GO:0003674//GO:0097367//GO:0005539//GO:0005488//GO:0005540	molecular_function//carbohydrate derivative binding//glycosaminoglycan binding//binding//hyaluronic acid binding
ENSAPLG00000000919	GO:0070371//GO:0035295//GO:0043583//GO:0001649//GO:0001657//GO:0045666//GO:0009100//GO:0043569//GO:0016043//GO:0051174//GO:2000736//GO:0072138//GO:0045168//GO:0000902//GO:0036293//GO:0032342//GO:1902893//GO:0048522//GO:0051674//GO:0048869//GO:0051055//GO:0045778//GO:0060429//GO:0010922//GO:0016055//GO:0001837//GO:0033554//GO:2001141//GO:0048731//GO:0001759//GO:0023051//GO:0010894//GO:0033690//GO:…	ERK1 and ERK2 cascade//tube development//ear development//osteoblast differentiation//ureteric bud development//positive regulation of neuron differentiation//glycoprotein metabolic process//negative regulation of insulin-like growth factor receptor signaling pathway//cellular component organization//regulation of phosphorus metabolic process//regulation of stem cell differentiation//mesenchymal …	GO:0098802//GO:0098797//GO:0031226//GO:0044464//GO:0005886//GO:0031224//GO:0032991//GO:0071944//GO:0098796//GO:0005623//GO:0044459//GO:0044425//GO:0070724//GO:0043235//GO:0005576//GO:0005615//GO:0044421//GO:0005575//GO:0016020//GO:0005887//GO:0043234//GO:0016021//GO:0009986	plasma membrane receptor complex//plasma membrane protein complex//intrinsic component of plasma membrane//cell part//plasma membrane//intrinsic component of membrane//macromolecular complex//cell periphery//membrane protein complex//cell//plasma membrane part//membrane part//BMP receptor complex//receptor complex//extracellular region//extracellular space//extracellular region part//cellular_com…	GO:0019211//GO:0019208//GO:0070700//GO:0046982//GO:0003674//GO:0070696//GO:0008083//GO:0046332//GO:0016491//GO:0016616//GO:0039706//GO:0046983//GO:0004745//GO:0005488//GO:0003824//GO:0008047//GO:0005515//GO:0033612//GO:0005102//GO:0098772//GO:0030234//GO:0016614	phosphatase activator activity//phosphatase regulator activity//BMP receptor binding//protein heterodimerization activity//molecular_function//transmembrane receptor protein serine/threonine kinase binding//growth factor activity//SMAD binding//oxidoreductase activity//oxidoreductase activity, acting on the CH-OH group of donors, NAD or NADP as acceptor//co-receptor binding//protein dimerization …
ENSAPLG00000000925	GO:0008150//GO:0008152	biological_process//metabolic process	--	--	GO:0016758//GO:0003674//GO:0016740//GO:0016757//GO:0003824	transferase activity, transferring hexosyl groups//molecular_function//transferase activity//transferase activity, transferring glycosyl groups//catalytic activity
ENSAPLG00000000926	GO:0008150//GO:0051716//GO:0010628//GO:0030968//GO:0007154//GO:0045944//GO:0010604//GO:0010712//GO:0019219//GO:0009059//GO:0044238//GO:0044710//GO:0010033//GO:0044253//GO:0006357//GO:0032501//GO:0034976//GO:0009889//GO:0031326//GO:0043170//GO:0010557//GO:0031325//GO:0034641//GO:0032774//GO:0048522//GO:2001141//GO:0033554//GO:0044260//GO:0010714//GO:0032963//GO:0018130//GO:0032967//GO:0009891//GO:…	biological_process//cellular response to stimulus//positive regulation of gene expression//endoplasmic reticulum unfolded protein response//cell communication//positive regulation of transcription from RNA polymerase II promoter//positive regulation of macromolecule metabolic process//regulation of collagen metabolic process//regulation of nucleobase-containing compound metabolic process//macromo…	GO:0044444//GO:0005634//GO:0005623//GO:0005783//GO:0005622//GO:0043231//GO:0044464//GO:0005575//GO:0016020//GO:0044424//GO:0012505//GO:0005737//GO:0043226//GO:0043227//GO:0043229	cytoplasmic part//nucleus//cell//endoplasmic reticulum//intracellular//intracellular membrane-bounded organelle//cell part//cellular_component//membrane//intracellular part//endomembrane system//cytoplasm//organelle//membrane-bounded organelle//intracellular organelle	GO:0044212//GO:0035497//GO:0001071//GO:0043565//GO:1901363//GO:0003674//GO:0046332//GO:0001067//GO:0003677//GO:0003700//GO:0000975//GO:0005488//GO:0097159//GO:0003676//GO:0005515	transcription regulatory region DNA binding//cAMP response element binding//nucleic acid binding transcription factor activity//sequence-specific DNA binding//heterocyclic compound binding//molecular_function//SMAD binding//regulatory region nucleic acid binding//DNA binding//transcription factor activity, sequence-specific DNA binding//regulatory region DNA binding//binding//organic cyclic compo…
ENSAPLG00000000927	GO:0044699//GO:0050789//GO:0071704//GO:0080090//GO:0019216//GO:0019222//GO:0006629//GO:0065007//GO:0008152//GO:0044710//GO:0044238//GO:0008150	single-organism process//regulation of biological process//organic substance metabolic process//regulation of primary metabolic process//regulation of lipid metabolic process//regulation of metabolic process//lipid metabolic process//biological regulation//metabolic process//single-organism metabolic process//primary metabolic process//biological_process	GO:0005793//GO:0012505//GO:0016021//GO:0005737//GO:0005575//GO:0044424//GO:0016020//GO:0098588//GO:0042175//GO:0005789//GO:0043229//GO:0043227//GO:0043226//GO:0044422//GO:0044446//GO:0044432//GO:0005623//GO:0044425//GO:0031224//GO:0044444//GO:0044464//GO:0043231//GO:0005783//GO:0005622//GO:0031090//GO:0033116	endoplasmic reticulum-Golgi intermediate compartment//endomembrane system//integral component of membrane//cytoplasm//cellular_component//intracellular part//membrane//bounding membrane of organelle//nuclear outer membrane-endoplasmic reticulum membrane network//endoplasmic reticulum membrane//intracellular organelle//membrane-bounded organelle//organelle//organelle part//intracellular organelle …	--	--
ENSAPLG00000000928	GO:0006810//GO:0051179//GO:0072583//GO:0051234//GO:0006897//GO:0008150//GO:0006898//GO:0016192	transport//localization//clathrin-mediated endocytosis//establishment of localization//endocytosis//biological_process//receptor-mediated endocytosis//vesicle-mediated transport	--	--	--	--
ENSAPLG00000000933	GO:0008150//GO:0007010//GO:0016043//GO:0006996//GO:0071840//GO:0009987	biological_process//cytoskeleton organization//cellular component organization//organelle organization//cellular component organization or biogenesis//cellular process	GO:0005623//GO:0043232//GO:0044446//GO:0032991//GO:0045111//GO:0044464//GO:0044430//GO:0005622//GO:0005882//GO:0043234//GO:0005575//GO:0044424//GO:0043229//GO:0043228//GO:0044422//GO:0043226//GO:0005856	cell//intracellular non-membrane-bounded organelle//intracellular organelle part//macromolecular complex//intermediate filament cytoskeleton//cell part//cytoskeletal part//intracellular//intermediate filament//protein complex//cellular_component//intracellular part//intracellular organelle//non-membrane-bounded organelle//organelle part//organelle//cytoskeleton	GO:0005200//GO:0003674//GO:0005198	structural constituent of cytoskeleton//molecular_function//structural molecule activity
ENSAPLG00000000934	GO:0009987//GO:0044763//GO:0044699//GO:0044237//GO:0044281//GO:0008152//GO:0008150//GO:0006730//GO:0044710	cellular process//single-organism cellular process//single-organism process//cellular metabolic process//small molecule metabolic process//metabolic process//biological_process//one-carbon metabolic process//single-organism metabolic process	GO:0044424//GO:0005575//GO:0005737//GO:0005623//GO:0005622//GO:0044464	intracellular part//cellular_component//cytoplasm//cell//intracellular//cell part	GO:0043167//GO:0004089//GO:0016836//GO:0003824//GO:0005488//GO:0016835//GO:0016829//GO:0046914//GO:0008270//GO:0043169//GO:0046872//GO:0003674	ion binding//carbonate dehydratase activity//hydro-lyase activity//catalytic activity//binding//carbon-oxygen lyase activity//lyase activity//transition metal ion binding//zinc ion binding//cation binding//metal ion binding//molecular_function
ENSAPLG00000000935	GO:0044723//GO:0008150//GO:0044710//GO:0006012//GO:0005975//GO:0044238//GO:0019318//GO:0008152//GO:0005996//GO:0071704//GO:0044699	single-organism carbohydrate metabolic process//biological_process//single-organism metabolic process//galactose metabolic process//carbohydrate metabolic process//primary metabolic process//hexose metabolic process//metabolic process//monosaccharide metabolic process//organic substance metabolic process//single-organism process	--	--	GO:0016740//GO:0043169//GO:0008270//GO:0070569//GO:0003674//GO:0046872//GO:0008108//GO:0005488//GO:0003824//GO:0046914//GO:0043167//GO:0016779//GO:0016772	transferase activity//cation binding//zinc ion binding//uridylyltransferase activity//molecular_function//metal ion binding//UDP-glucose:hexose-1-phosphate uridylyltransferase activity//binding//catalytic activity//transition metal ion binding//ion binding//nucleotidyltransferase activity//transferase activity, transferring phosphorus-containing groups
ENSAPLG00000000936	GO:0009058//GO:0042446//GO:0010817//GO:0042445//GO:0008152//GO:0065007//GO:0044699//GO:0055114//GO:0044710//GO:0008150//GO:0065008	biosynthetic process//hormone biosynthetic process//regulation of hormone levels//hormone metabolic process//metabolic process//biological regulation//single-organism process//oxidation-reduction process//single-organism metabolic process//biological_process//regulation of biological quality	GO:0016021//GO:0005575//GO:0016020//GO:0044425//GO:0031224	integral component of membrane//cellular_component//membrane//membrane part//intrinsic component of membrane	GO:0003824//GO:0004800//GO:0003674//GO:0016491	catalytic activity//thyroxine 5'-deiodinase activity//molecular_function//oxidoreductase activity
ENSAPLG00000000937	GO:0044699//GO:0048519//GO:0051302//GO:0050789//GO:0045786//GO:0044707//GO:0051301//GO:0022402//GO:0009987//GO:0044763//GO:0032502//GO:0050794//GO:0010564//GO:0032465//GO:0032466//GO:0044767//GO:0065007//GO:0007275//GO:0032501//GO:0051726//GO:0007049//GO:0009838//GO:0048523//GO:0000910//GO:0051782//GO:0008150//GO:0010948	single-organism process//negative regulation of biological process//regulation of cell division//regulation of biological process//negative regulation of cell cycle//single-multicellular organism process//cell division//cell cycle process//cellular process//single-organism cellular process//developmental process//regulation of cellular process//regulation of cell cycle process//regulation of cyto…	GO:0015630//GO:0009986//GO:0005575//GO:0044424//GO:0032154//GO:0043228//GO:0043229//GO:0032155//GO:0005856//GO:0043226//GO:0044422//GO:0044446//GO:0097610//GO:0005623//GO:0043232//GO:0005813//GO:0030496//GO:0005815//GO:0044464//GO:0005622//GO:0032153//GO:0044430	microtubule cytoskeleton//cell surface//cellular_component//intracellular part//cleavage furrow//non-membrane-bounded organelle//intracellular organelle//cell division site part//cytoskeleton//organelle//organelle part//intracellular organelle part//cell surface furrow//cell//intracellular non-membrane-bounded organelle//centrosome//midbody//microtubule organizing center//cell part//intracellular…	GO:1901981//GO:0043167//GO:0008289//GO:0005488//GO:0043168//GO:0005543//GO:0035091//GO:0032266//GO:0003674	phosphatidylinositol phosphate binding//ion binding//lipid binding//binding//anion binding//phospholipid binding//phosphatidylinositol binding//phosphatidylinositol-3-phosphate binding//molecular_function
ENSAPLG00000000938	GO:0055086//GO:0006171//GO:0007154//GO:0051716//GO:0008150//GO:0019637//GO:0044238//GO:0009152//GO:0044710//GO:0009187//GO:0009117//GO:0034641//GO:0009150//GO:1901293//GO:0019693//GO:0072522//GO:0072521//GO:1901137//GO:0018130//GO:0006807//GO:0090407//GO:1901564//GO:0006139//GO:0046390//GO:0044700//GO:0006753//GO:0050896//GO:0044763//GO:1901576//GO:1901135//GO:0007186//GO:0019438//GO:0009987//GO:…	nucleobase-containing small molecule metabolic process//cAMP biosynthetic process//cell communication//cellular response to stimulus//biological_process//organophosphate metabolic process//primary metabolic process//purine ribonucleotide biosynthetic process//single-organism metabolic process//cyclic nucleotide metabolic process//nucleotide metabolic process//cellular nitrogen compound metabolic …	GO:0031224//GO:0044425//GO:0016020//GO:0005575//GO:0016021	intrinsic component of membrane//membrane part//membrane//cellular_component//integral component of membrane	GO:0004888//GO:0038023//GO:0001594//GO:0004871//GO:0003674//GO:0008227//GO:0004872//GO:0060089//GO:0004930	transmembrane signaling receptor activity//signaling receptor activity//trace-amine receptor activity//signal transducer activity//molecular_function//G-protein coupled amine receptor activity//receptor activity//molecular transducer activity//G-protein coupled receptor activity
ENSAPLG00000000939	GO:0009987//GO:0098660//GO:0044765//GO:0044763//GO:0006810//GO:0051179//GO:0044699//GO:0055085//GO:1902578//GO:0098655//GO:0071805//GO:0034220//GO:0098662//GO:0006812//GO:0006811//GO:0051234//GO:0015672//GO:0008150//GO:0006813//GO:0030001//GO:0071804	cellular process//inorganic ion transmembrane transport//single-organism transport//single-organism cellular process//transport//localization//single-organism process//transmembrane transport//single-organism localization//cation transmembrane transport//potassium ion transmembrane transport//ion transmembrane transport//inorganic cation transmembrane transport//cation transport//ion transport//e…	GO:0016020//GO:0005575//GO:0016021//GO:0031224//GO:0044425	membrane//cellular_component//integral component of membrane//intrinsic component of membrane//membrane part	GO:0015267//GO:0005267//GO:0022803//GO:0022892//GO:0022857//GO:0022890//GO:0015079//GO:0046873//GO:0005215//GO:0022891//GO:0005216//GO:0005261//GO:0015077//GO:0003674//GO:0008324//GO:0015075//GO:0022838	channel activity//potassium channel activity//passive transmembrane transporter activity//substrate-specific transporter activity//transmembrane transporter activity//inorganic cation transmembrane transporter activity//potassium ion transmembrane transporter activity//metal ion transmembrane transporter activity//transporter activity//substrate-specific transmembrane transporter activity//ion ch…
ENSAPLG00000000941	GO:0023052//GO:0065007//GO:0050794//GO:0007165//GO:0009987//GO:0007186//GO:0044763//GO:0050896//GO:0044699//GO:0050789//GO:0044700//GO:0051716//GO:0008150//GO:0007154	signaling//biological regulation//regulation of cellular process//signal transduction//cellular process//G-protein coupled receptor signaling pathway//single-organism cellular process//response to stimulus//single-organism process//regulation of biological process//single organism signaling//cellular response to stimulus//biological_process//cell communication	GO:0005575//GO:0016020//GO:0016021//GO:0031224//GO:0044425	cellular_component//membrane//integral component of membrane//intrinsic component of membrane//membrane part	GO:0004930//GO:0004872//GO:0060089//GO:0003674//GO:0008227//GO:0004888//GO:0004871//GO:0001594//GO:0038023	G-protein coupled receptor activity//receptor activity//molecular transducer activity//molecular_function//G-protein coupled amine receptor activity//transmembrane signaling receptor activity//signal transducer activity//trace-amine receptor activity//signaling receptor activity
ENSAPLG00000000943	GO:0008152//GO:0008150	metabolic process//biological_process	--	--	GO:0003824//GO:0016758//GO:0003674//GO:0016740//GO:0016757	catalytic activity//transferase activity, transferring hexosyl groups//molecular_function//transferase activity//transferase activity, transferring glycosyl groups
ENSAPLG00000000944	GO:0007154//GO:0008150//GO:0051716//GO:0007606//GO:0032501//GO:0044700//GO:0050896//GO:0044763//GO:0007186//GO:0009987//GO:0044707//GO:0044699//GO:0050789//GO:0050877//GO:0065007//GO:0007600//GO:0023052//GO:0007165//GO:0003008//GO:0050794	cell communication//biological_process//cellular response to stimulus//sensory perception of chemical stimulus//multicellular organismal process//single organism signaling//response to stimulus//single-organism cellular process//G-protein coupled receptor signaling pathway//cellular process//single-multicellular organism process//single-organism process//regulation of biological process//neurolog…	GO:0071944//GO:0005886//GO:0031224//GO:0044459//GO:0005623//GO:0044425//GO:0031226//GO:0044464//GO:0005887//GO:0005575//GO:0016020//GO:0016021	cell periphery//plasma membrane//intrinsic component of membrane//plasma membrane part//cell//membrane part//intrinsic component of plasma membrane//cell part//integral component of plasma membrane//cellular_component//membrane//integral component of membrane	GO:0004888//GO:0001594//GO:0038023//GO:0004871//GO:0003674//GO:0008227//GO:0004872//GO:0060089//GO:0004930//GO:1990081	transmembrane signaling receptor activity//trace-amine receptor activity//signaling receptor activity//signal transducer activity//molecular_function//G-protein coupled amine receptor activity//receptor activity//molecular transducer activity//G-protein coupled receptor activity//trimethylamine receptor activity
ENSAPLG00000000946	GO:0009058//GO:0051170//GO:0090288//GO:1901566//GO:0016070//GO:0044249//GO:0071310//GO:0050794//GO:0009968//GO:0008104//GO:0090101//GO:1901362//GO:0009892//GO:0016482//GO:0007165//GO:0051234//GO:0042127//GO:0009056//GO:0071363//GO:0032268//GO:0051239//GO:0045667//GO:0006605//GO:1901360//GO:0009894//GO:0034645//GO:0030510//GO:0044271//GO:0009893//GO:0051246//GO:0050686//GO:0044267//GO:1902679//GO:…	biosynthetic process//nuclear import//negative regulation of cellular response to growth factor stimulus//organonitrogen compound biosynthetic process//RNA metabolic process//cellular biosynthetic process//cellular response to organic substance//regulation of cellular process//negative regulation of signal transduction//protein localization//negative regulation of transmembrane receptor protein s…	GO:0043234//GO:0005737//GO:0044424//GO:0005575//GO:0030014//GO:0044464//GO:0005622//GO:0005623//GO:0032991	protein complex//cytoplasm//intracellular part//cellular_component//CCR4-NOT complex//cell part//intracellular//cell//macromolecular complex	GO:0005515//GO:0005102//GO:0030971//GO:0005488//GO:0019901//GO:0000988//GO:0003712//GO:0046332//GO:0003674//GO:0000989//GO:0019900//GO:1990782//GO:0019899//GO:0003714	protein binding//receptor binding//receptor tyrosine kinase binding//binding//protein kinase binding//transcription factor activity, protein binding//transcription cofactor activity//SMAD binding//molecular_function//transcription factor activity, transcription factor binding//kinase binding//protein tyrosine kinase binding//enzyme binding//transcription corepressor activity
ENSAPLG00000000948	--	--	--	--	GO:0010314//GO:0032266//GO:0003674//GO:0070273//GO:0035091//GO:0005488//GO:0043168//GO:0005543//GO:0008289//GO:0043167//GO:1901981	phosphatidylinositol-5-phosphate binding//phosphatidylinositol-3-phosphate binding//molecular_function//phosphatidylinositol-4-phosphate binding//phosphatidylinositol binding//binding//anion binding//phospholipid binding//lipid binding//ion binding//phosphatidylinositol phosphate binding
ENSAPLG00000000949	GO:0008152//GO:0006281//GO:1901360//GO:0050896//GO:0044763//GO:0006950//GO:0009987//GO:0090304//GO:0044699//GO:0044237//GO:0071704//GO:0046483//GO:0006725//GO:0034641//GO:0043170//GO:0006974//GO:0033554//GO:0044260//GO:0006139//GO:0006807//GO:0008150//GO:0051716//GO:0044238//GO:0006259//GO:0006298//GO:0044710	metabolic process//DNA repair//organic cyclic compound metabolic process//response to stimulus//single-organism cellular process//response to stress//cellular process//nucleic acid metabolic process//single-organism process//cellular metabolic process//organic substance metabolic process//heterocycle metabolic process//cellular aromatic compound metabolic process//cellular nitrogen compound metab…	--	--	GO:0032549//GO:0043168//GO:0035639//GO:0032555//GO:0005488//GO:0030554//GO:0030983//GO:0097159//GO:0003676//GO:0005524//GO:0043167//GO:1901265//GO:0001883//GO:0003690//GO:0003677//GO:0032553//GO:0036094//GO:1901363//GO:0003674//GO:0000166//GO:0017076//GO:0043566//GO:0097367//GO:0032550//GO:0001882//GO:0032559	ribonucleoside binding//anion binding//purine ribonucleoside triphosphate binding//purine ribonucleotide binding//binding//adenyl nucleotide binding//mismatched DNA binding//organic cyclic compound binding//nucleic acid binding//ATP binding//ion binding//nucleoside phosphate binding//purine nucleoside binding//double-stranded DNA binding//DNA binding//ribonucleotide binding//small molecule bindin…
ENSAPLG00000000950	--	--	GO:0005575//GO:0016020//GO:0016021//GO:0031224//GO:0044425	cellular_component//membrane//integral component of membrane//intrinsic component of membrane//membrane part	--	--
ENSAPLG00000000951	--	--	GO:0044425//GO:0031224//GO:0016021//GO:0016020//GO:0005575	membrane part//intrinsic component of membrane//integral component of membrane//membrane//cellular_component	--	--
ENSAPLG00000000952	GO:0007186//GO:0009987//GO:0048666//GO:0007188//GO:0050896//GO:0032502//GO:0044763//GO:0071840//GO:0007413//GO:0050789//GO:0038171//GO:0044699//GO:0042221//GO:0048699//GO:0044707//GO:0022008//GO:0008038//GO:0023052//GO:0033500//GO:0048856//GO:0044767//GO:0007275//GO:0065007//GO:0061564//GO:0050794//GO:0007165//GO:0031175//GO:0048878//GO:0007399//GO:0042592//GO:0007154//GO:0065008//GO:0051716//GO:…	G-protein coupled receptor signaling pathway//cellular process//neuron development//adenylate cyclase-modulating G-protein coupled receptor signaling pathway//response to stimulus//developmental process//single-organism cellular process//cellular component organization or biogenesis//axonal fasciculation//regulation of biological process//cannabinoid signaling pathway//single-organism process//re…	GO:0016020//GO:0005575//GO:0043005//GO:0016021//GO:0044463//GO:0042995//GO:0030426//GO:0031224//GO:0044425//GO:0030427//GO:0005623//GO:0030424//GO:0097458//GO:0044464	membrane//cellular_component//neuron projection//integral component of membrane//cell projection part//cell projection//growth cone//intrinsic component of membrane//membrane part//site of polarized growth//cell//axon//neuron part//cell part	GO:0004872//GO:0060089//GO:0004930//GO:0004888//GO:0004871//GO:0038023//GO:0004949//GO:0003674	receptor activity//molecular transducer activity//G-protein coupled receptor activity//transmembrane signaling receptor activity//signal transducer activity//signaling receptor activity//cannabinoid receptor activity//molecular_function
ENSAPLG00000000953	GO:0036211//GO:0009987//GO:0010646//GO:0010647//GO:0050896//GO:0044763//GO:0044257//GO:0030163//GO:0071704//GO:0050789//GO:0043412//GO:0044699//GO:0044237//GO:0070647//GO:0051865//GO:0009057//GO:0090263//GO:0043632//GO:0030177//GO:0023052//GO:0048584//GO:0044267//GO:0044265//GO:0023056//GO:0008152//GO:0065007//GO:0019941//GO:0050794//GO:0007165//GO:0006508//GO:0009056//GO:0060828//GO:0009967//GO:…	protein modification process//cellular process//regulation of cell communication//positive regulation of cell communication//response to stimulus//single-organism cellular process//cellular protein catabolic process//protein catabolic process//organic substance metabolic process//regulation of biological process//macromolecule modification//single-organism process//cellular metabolic process//pro…	GO:0044424//GO:0005575//GO:0005737//GO:0005829//GO:0044444//GO:0005623//GO:0005622//GO:0044464	intracellular part//cellular_component//cytoplasm//cytosol//cytoplasmic part//cell//intracellular//cell part	GO:0043167//GO:0072572//GO:0004842//GO:0003824//GO:0005488//GO:0046914//GO:0019787//GO:0061630//GO:0097367//GO:0008270//GO:0043169//GO:0016740//GO:0046872//GO:0003674//GO:0061659	ion binding//poly-ADP-D-ribose binding//ubiquitin-protein transferase activity//catalytic activity//binding//transition metal ion binding//ubiquitin-like protein transferase activity//ubiquitin protein ligase activity//carbohydrate derivative binding//zinc ion binding//cation binding//transferase activity//metal ion binding//molecular_function//ubiquitin-like protein ligase activity
ENSAPLG00000000954	GO:0042221//GO:0019221//GO:0050789//GO:0070887//GO:0044699//GO:0044763//GO:0050896//GO:0007186//GO:0009987//GO:0007165//GO:0071310//GO:0050794//GO:0065007//GO:0009605//GO:0071345//GO:0023052//GO:0010033//GO:0040011//GO:0042330//GO:0051716//GO:0008150//GO:0007166//GO:0007154//GO:0044700//GO:0034097//GO:0070098//GO:0006935	response to chemical//cytokine-mediated signaling pathway//regulation of biological process//cellular response to chemical stimulus//single-organism process//single-organism cellular process//response to stimulus//G-protein coupled receptor signaling pathway//cellular process//signal transduction//cellular response to organic substance//regulation of cellular process//biological regulation//respo…	GO:0016021//GO:0016020//GO:0005575//GO:0044425//GO:0031224	integral component of membrane//membrane//cellular_component//membrane part//intrinsic component of membrane	GO:0004896//GO:0060089//GO:0004872//GO:0001653//GO:0004930//GO:0038023//GO:0004871//GO:0004888//GO:0001637//GO:0003674//GO:0008528//GO:0004950	cytokine receptor activity//molecular transducer activity//receptor activity//peptide receptor activity//G-protein coupled receptor activity//signaling receptor activity//signal transducer activity//transmembrane signaling receptor activity//G-protein coupled chemoattractant receptor activity//molecular_function//G-protein coupled peptide receptor activity//chemokine receptor activity
ENSAPLG00000000957	--	--	GO:0005575//GO:0016020//GO:0016021//GO:0031224//GO:0044425	cellular_component//membrane//integral component of membrane//intrinsic component of membrane//membrane part	--	--
ENSAPLG00000000958	GO:0050896//GO:0071840//GO:0065003//GO:0022607//GO:0009987//GO:0006950//GO:0043933//GO:0033036//GO:0070271//GO:0051179//GO:0043623//GO:0044085//GO:0008104//GO:0051716//GO:0008150//GO:0034976//GO:0006461//GO:0034622//GO:1904106//GO:0033554//GO:0016043//GO:0071822	response to stimulus//cellular component organization or biogenesis//macromolecular complex assembly//cellular component assembly//cellular process//response to stress//macromolecular complex subunit organization//macromolecule localization//protein complex biogenesis//localization//cellular protein complex assembly//cellular component biogenesis//protein localization//cellular response to stimul…	GO:0098588//GO:0044424//GO:0016020//GO:0005575//GO:0005737//GO:0012505//GO:0005902//GO:0044422//GO:0042995//GO:0043226//GO:0043227//GO:0043229//GO:0042175//GO:0005789//GO:0071944//GO:0005903//GO:0044444//GO:0005886//GO:0044425//GO:0005623//GO:0044432//GO:0044446//GO:0031090//GO:0005622//GO:0005783//GO:0043231//GO:0044464	bounding membrane of organelle//intracellular part//membrane//cellular_component//cytoplasm//endomembrane system//microvillus//organelle part//cell projection//organelle//membrane-bounded organelle//intracellular organelle//nuclear outer membrane-endoplasmic reticulum membrane network//endoplasmic reticulum membrane//cell periphery//brush border//cytoplasmic part//plasma membrane//membrane part//…	--	--
ENSAPLG00000000959	GO:0044763//GO:0006954//GO:0050896//GO:2000145//GO:0006950//GO:0009987//GO:0031347//GO:0006952//GO:0002534//GO:0040013//GO:0010764//GO:0044707//GO:0051179//GO:0001818//GO:0048585//GO:0010761//GO:0044699//GO:0051271//GO:0050789//GO:0048519//GO:0065007//GO:0009605//GO:0050727//GO:0051270//GO:0040012//GO:0002532//GO:0032101//GO:0051239//GO:0080134//GO:0050794//GO:0048870//GO:0008150//GO:0016477//GO:…	single-organism cellular process//inflammatory response//response to stimulus//regulation of cell motility//response to stress//cellular process//regulation of defense response//defense response//cytokine production involved in inflammatory response//negative regulation of locomotion//negative regulation of fibroblast migration//single-multicellular organism process//localization//negative regula…	GO:0005575//GO:0044424//GO:0031513//GO:0005737//GO:0043226//GO:0042995//GO:0044422//GO:0044463//GO:0035869//GO:0044441//GO:0005623//GO:0005622//GO:0072372//GO:0044464//GO:0005929	cellular_component//intracellular part//nonmotile primary cilium//cytoplasm//organelle//cell projection//organelle part//cell projection part//ciliary transition zone//ciliary part//cell//intracellular//primary cilium//cell part//cilium	--	--
ENSAPLG00000000962	--	--	GO:0044424//GO:0005575//GO:0005667//GO:0043234//GO:0090576//GO:0000127//GO:0043227//GO:0044422//GO:0043226//GO:0043229//GO:0032991//GO:0044428//GO:0005623//GO:0044446//GO:0005634//GO:0005622//GO:0044464//GO:0043231//GO:0044798	intracellular part//cellular_component//transcription factor complex//protein complex//RNA polymerase III transcription factor complex//transcription factor TFIIIC complex//membrane-bounded organelle//organelle part//organelle//intracellular organelle//macromolecular complex//nuclear part//cell//intracellular organelle part//nucleus//intracellular//cell part//intracellular membrane-bounded organe…	--	--
ENSAPLG00000000963	GO:0043269//GO:1904062//GO:0051480//GO:0006874//GO:0030001//GO:0072503//GO:0010880//GO:0098661//GO:0006873//GO:0019725//GO:2000021//GO:0072507//GO:0098656//GO:0051924//GO:1901019//GO:0051235//GO:1903170//GO:0060402//GO:0070838//GO:0044092//GO:0034763//GO:0015698//GO:0046907//GO:0055080//GO:0051099//GO:0051098//GO:0055065//GO:0010522//GO:0030003//GO:0070588//GO:1901020//GO:0050801//GO:0060341//GO:…	regulation of ion transport//regulation of cation transmembrane transport//cytosolic calcium ion homeostasis//cellular calcium ion homeostasis//metal ion transport//cellular divalent inorganic cation homeostasis//regulation of release of sequestered calcium ion into cytosol by sarcoplasmic reticulum//inorganic anion transmembrane transport//cellular ion homeostasis//cellular homeostasis//regulati…	GO:0005622//GO:0044464//GO:0005623//GO:0005575//GO:0044424//GO:0005737	intracellular//cell part//cell//cellular_component//intracellular part//cytoplasm	GO:0003674//GO:0015075//GO:0015108//GO:0022838//GO:0022891//GO:0016491//GO:0015103//GO:0005253//GO:0005216//GO:0016209//GO:0008509//GO:0016684//GO:0003824//GO:0022857//GO:0005254//GO:0005215//GO:0004602//GO:0004601//GO:0015267//GO:0022892//GO:0022803	molecular_function//ion transmembrane transporter activity//chloride transmembrane transporter activity//substrate-specific channel activity//substrate-specific transmembrane transporter activity//oxidoreductase activity//inorganic anion transmembrane transporter activity//anion channel activity//ion channel activity//antioxidant activity//anion transmembrane transporter activity//oxidoreductase …
ENSAPLG00000000964	GO:0019538//GO:0044238//GO:0008150//GO:0044260//GO:0043170//GO:0044237//GO:0071704//GO:0009987//GO:0006457//GO:0044267//GO:0008152	protein metabolic process//primary metabolic process//biological_process//cellular macromolecule metabolic process//macromolecule metabolic process//cellular metabolic process//organic substance metabolic process//cellular process//protein folding//cellular protein metabolic process//metabolic process	GO:0032991//GO:0043234//GO:0016272//GO:0005575	macromolecular complex//protein complex//prefoldin complex//cellular_component	GO:0003674//GO:0051082//GO:0005515//GO:0005488	molecular_function//unfolded protein binding//protein binding//binding
ENSAPLG00000000965	GO:0010629//GO:1903827//GO:0051172//GO:0019222//GO:1903506//GO:0045892//GO:0034504//GO:0060255//GO:0006355//GO:1901576//GO:0006351//GO:0034654//GO:0009987//GO:1903828//GO:0051171//GO:2000113//GO:0019438//GO:0010556//GO:0090304//GO:1903507//GO:0051252//GO:0031324//GO:0000122//GO:0051641//GO:0080090//GO:0006366//GO:0044237//GO:0050789//GO:0010605//GO:0071704//GO:0097659//GO:0048519//GO:0010467//GO:…	negative regulation of gene expression//regulation of cellular protein localization//negative regulation of nitrogen compound metabolic process//regulation of metabolic process//regulation of nucleic acid-templated transcription//negative regulation of transcription, DNA-templated//protein localization to nucleus//regulation of macromolecule metabolic process//regulation of transcription, DNA-tem…	GO:0005575//GO:0044424//GO:0030054//GO:0005737//GO:0005913//GO:0044422//GO:0005911//GO:0043226//GO:0005856//GO:0043227//GO:0043229//GO:0043228//GO:0005654//GO:0005912//GO:0044428//GO:0045111//GO:0031981//GO:0070013//GO:0005634//GO:0043233//GO:0005623//GO:0043232//GO:0044446//GO:0005622//GO:0043231//GO:0031974//GO:0070161//GO:0044464	cellular_component//intracellular part//cell junction//cytoplasm//cell-cell adherens junction//organelle part//cell-cell junction//organelle//cytoskeleton//membrane-bounded organelle//intracellular organelle//non-membrane-bounded organelle//nucleoplasm//adherens junction//nuclear part//intermediate filament cytoskeleton//nuclear lumen//intracellular organelle lumen//nucleus//organelle lumen//cell…	GO:0050839//GO:0043167//GO:0045296//GO:0005488//GO:0046914//GO:0005515//GO:0098632//GO:0098641//GO:0046872//GO:0003674//GO:0008270//GO:0043169//GO:0002039//GO:0098631	cell adhesion molecule binding//ion binding//cadherin binding//binding//transition metal ion binding//protein binding//protein binding involved in cell-cell adhesion//cadherin binding involved in cell-cell adhesion//metal ion binding//molecular_function//zinc ion binding//cation binding//p53 binding//protein binding involved in cell adhesion
ENSAPLG00000000966	--	--	--	--	GO:0046872//GO:0003674//GO:0043169//GO:0008270//GO:0005488//GO:0046914//GO:0043167	metal ion binding//molecular_function//cation binding//zinc ion binding//binding//transition metal ion binding//ion binding
ENSAPLG00000000967	GO:0045859//GO:0051591//GO:0071321//GO:0007165//GO:0006915//GO:0032486//GO:0032268//GO:0042127//GO:0046683//GO:0097285//GO:0061028//GO:0051239//GO:1902533//GO:0070305//GO:0016310//GO:0019220//GO:0006793//GO:0071417//GO:0000165//GO:0008104//GO:0071310//GO:0050794//GO:0071902//GO:0051960//GO:0006796//GO:2000108//GO:0051336//GO:0072659//GO:0042327//GO:0043067//GO:0065009//GO:0051347//GO:0023056//GO:…	regulation of protein kinase activity//response to cAMP//cellular response to cGMP//signal transduction//apoptotic process//Rap protein signal transduction//regulation of cellular protein metabolic process//regulation of cell proliferation//response to organophosphorus//cell-type specific apoptotic process//establishment of endothelial barrier//regulation of multicellular organismal process//posi…	GO:0005829//GO:0043229//GO:0005770//GO:0030139//GO:0016023//GO:0043226//GO:0005911//GO:0043227//GO:0045177//GO:0012505//GO:0005737//GO:0031410//GO:0005923//GO:0098805//GO:0030054//GO:0048471//GO:0044424//GO:0016020//GO:0005575//GO:0031988//GO:0005768//GO:0043231//GO:0031982//GO:0043296//GO:0098589//GO:0044464//GO:0070160//GO:0005622//GO:0098590//GO:0044425//GO:0044459//GO:0005623//GO:0044444//GO:…	cytosol//intracellular organelle//late endosome//endocytic vesicle//cytoplasmic membrane-bounded vesicle//organelle//cell-cell junction//membrane-bounded organelle//apical part of cell//endomembrane system//cytoplasm//cytoplasmic vesicle//bicellular tight junction//whole membrane//cell junction//perinuclear region of cytoplasm//intracellular part//membrane//cellular_component//membrane-bounded ve…	GO:0031697//GO:0008289//GO:0005102//GO:0030554//GO:0030551//GO:0008047//GO:0097159//GO:0030552//GO:0005515//GO:0005088//GO:0005543//GO:0005085//GO:0005488//GO:0032555//GO:0043168//GO:0036094//GO:0032553//GO:0043167//GO:0030234//GO:1901265//GO:0098772//GO:0030165//GO:0001664//GO:0017076//GO:0000166//GO:0003674//GO:1901363//GO:0019904//GO:0060589//GO:0032559//GO:0050699//GO:0070300//GO:0031690//GO:…	beta-1 adrenergic receptor binding//lipid binding//receptor binding//adenyl nucleotide binding//cyclic nucleotide binding//enzyme activator activity//organic cyclic compound binding//cAMP binding//protein binding//Ras guanyl-nucleotide exchange factor activity//phospholipid binding//guanyl-nucleotide exchange factor activity//binding//purine ribonucleotide binding//anion binding//small molecule b…
ENSAPLG00000000968	GO:0007346//GO:0045930//GO:0044763//GO:0009987//GO:0000278//GO:0022402//GO:0000075//GO:0045786//GO:0050789//GO:0048519//GO:0044699//GO:1903047//GO:0065007//GO:0007093//GO:0050794//GO:0008150//GO:0048523//GO:0007049//GO:0051726	regulation of mitotic cell cycle//negative regulation of mitotic cell cycle//single-organism cellular process//cellular process//mitotic cell cycle//cell cycle process//cell cycle checkpoint//negative regulation of cell cycle//regulation of biological process//negative regulation of biological process//single-organism process//mitotic cell cycle process//biological regulation//mitotic cell cycle …	GO:0044427//GO:0044424//GO:0005575//GO:0043234//GO:0098687//GO:0044422//GO:0043226//GO:0000776//GO:0043229//GO:0043228//GO:0032991//GO:1990423//GO:0005694//GO:0043232//GO:0005623//GO:0044446//GO:0000775//GO:0005622//GO:0044464	chromosomal part//intracellular part//cellular_component//protein complex//chromosomal region//organelle part//organelle//kinetochore//intracellular organelle//non-membrane-bounded organelle//macromolecular complex//RZZ complex//chromosome//intracellular non-membrane-bounded organelle//cell//intracellular organelle part//chromosome, centromeric region//intracellular//cell part	--	--
ENSAPLG00000000972	GO:0051179//GO:0043933//GO:0050789//GO:0044699//GO:0051641//GO:0043624//GO:0009987//GO:0051649//GO:0044763//GO:0071840//GO:0006996//GO:1902589//GO:0007019//GO:0050794//GO:0051234//GO:0050000//GO:0032984//GO:0065007//GO:0051656//GO:0051640//GO:0007059//GO:0007018//GO:0043241//GO:0051983//GO:0006928//GO:0051303//GO:0000226//GO:0008150//GO:0022411//GO:0071822//GO:0031109//GO:0051261//GO:0016043//GO:…	localization//macromolecular complex subunit organization//regulation of biological process//single-organism process//cellular localization//cellular protein complex disassembly//cellular process//establishment of localization in cell//single-organism cellular process//cellular component organization or biogenesis//organelle organization//single-organism organelle organization//microtubule depoly…	GO:0043234//GO:0015630//GO:0044424//GO:0005575//GO:0043228//GO:0043229//GO:0043227//GO:0005856//GO:0043226//GO:0044422//GO:0044446//GO:0043232//GO:0005623//GO:0005874//GO:0043233//GO:0005634//GO:0070013//GO:0031981//GO:0044428//GO:0032991//GO:0044464//GO:0031974//GO:0043231//GO:0005622//GO:0044430//GO:0005730	protein complex//microtubule cytoskeleton//intracellular part//cellular_component//non-membrane-bounded organelle//intracellular organelle//membrane-bounded organelle//cytoskeleton//organelle//organelle part//intracellular organelle part//intracellular non-membrane-bounded organelle//cell//microtubule//organelle lumen//nucleus//intracellular organelle lumen//nuclear lumen//nuclear part//macromole…	GO:0036094//GO:0016818//GO:0016787//GO:0032553//GO:0001883//GO:1901265//GO:0043167//GO:0005524//GO:0016462//GO:0097159//GO:0017111//GO:0005515//GO:0032403//GO:0030554//GO:0005488//GO:0032555//GO:0035639//GO:0043168//GO:0032549//GO:0003824//GO:0003777//GO:0003774//GO:0032559//GO:0044877//GO:0001882//GO:0032550//GO:0097367//GO:0008092//GO:0016817//GO:0015631//GO:0008017//GO:0017076//GO:0000166//GO:…	small molecule binding//hydrolase activity, acting on acid anhydrides, in phosphorus-containing anhydrides//hydrolase activity//ribonucleotide binding//purine nucleoside binding//nucleoside phosphate binding//ion binding//ATP binding//pyrophosphatase activity//organic cyclic compound binding//nucleoside-triphosphatase activity//protein binding//protein complex binding//adenyl nucleotide binding//…
ENSAPLG00000000974	GO:0018208//GO:0000413//GO:0019538//GO:0044238//GO:0006464//GO:0018193//GO:0008150//GO:0044260//GO:0043170//GO:0043412//GO:0044237//GO:0071704//GO:0009987//GO:0036211//GO:0006457//GO:0044267//GO:0008152	peptidyl-proline modification//protein peptidyl-prolyl isomerization//protein metabolic process//primary metabolic process//cellular protein modification process//peptidyl-amino acid modification//biological_process//cellular macromolecule metabolic process//macromolecule metabolic process//macromolecule modification//cellular metabolic process//organic substance metabolic process//cellular proce…	GO:0031982//GO:1903561//GO:0005575//GO:0031988//GO:0043230//GO:0065010//GO:0044421//GO:0070062//GO:0043227//GO:0005576//GO:0043226	vesicle//extracellular vesicle//cellular_component//membrane-bounded vesicle//extracellular organelle//extracellular membrane-bounded organelle//extracellular region part//extracellular exosome//membrane-bounded organelle//extracellular region//organelle	GO:0008144//GO:0042277//GO:0016853//GO:0003674//GO:0016859//GO:0033218//GO:0003755//GO:0005488//GO:0003824//GO:0016018	drug binding//peptide binding//isomerase activity//molecular_function//cis-trans isomerase activity//amide binding//peptidyl-prolyl cis-trans isomerase activity//binding//catalytic activity//cyclosporin A binding
ENSAPLG00000000975	GO:0009987//GO:0006810//GO:0044765//GO:0044763//GO:0051649//GO:0045184//GO:0044699//GO:0033036//GO:0051179//GO:1902578//GO:0015031//GO:0051641//GO:0046903//GO:0008104//GO:0051234//GO:0032940//GO:0008150//GO:0009306//GO:0071702	cellular process//transport//single-organism transport//single-organism cellular process//establishment of localization in cell//establishment of protein localization//single-organism process//macromolecule localization//localization//single-organism localization//protein transport//cellular localization//secretion//protein localization//establishment of localization//secretion by cell//biologica…	GO:0005768//GO:0016020//GO:0044424//GO:0005575//GO:0005737//GO:0016021//GO:0012505//GO:0043227//GO:0043226//GO:0043229//GO:0031224//GO:0044444//GO:0044425//GO:0005623//GO:0005771//GO:0005622//GO:0044464//GO:0043231	endosome//membrane//intracellular part//cellular_component//cytoplasm//integral component of membrane//endomembrane system//membrane-bounded organelle//organelle//intracellular organelle//intrinsic component of membrane//cytoplasmic part//membrane part//cell//multivesicular body//intracellular//cell part//intracellular membrane-bounded organelle	--	--
ENSAPLG00000000978	GO:0044260//GO:0072156//GO:0072078//GO:0050801//GO:0016567//GO:0001655//GO:0070936//GO:0003014//GO:0043170//GO:0032446//GO:0070294//GO:1901575//GO:0030001//GO:0051603//GO:0072017//GO:0035295//GO:0044248//GO:0060429//GO:0000209//GO:0048731//GO:0072080//GO:0019538//GO:0044238//GO:0061333//GO:0032501//GO:0003096//GO:0008150//GO:0006511//GO:0065008//GO:0072028//GO:0048729//GO:0042592//GO:0042787//GO:…	cellular macromolecule metabolic process//distal tubule morphogenesis//nephron tubule morphogenesis//ion homeostasis//protein ubiquitination//urogenital system development//protein K48-linked ubiquitination//renal system process//macromolecule metabolic process//protein modification by small protein conjugation//renal sodium ion absorption//organic substance catabolic process//metal ion transport…	GO:0044464//GO:0005622//GO:1902494//GO:1990234//GO:0005623//GO:0044444//GO:0031461//GO:0032991//GO:0005829//GO:0000151//GO:0005737//GO:0043234//GO:0005575//GO:0044424//GO:0031463	cell part//intracellular//catalytic complex//transferase complex//cell//cytoplasmic part//cullin-RING ubiquitin ligase complex//macromolecular complex//cytosol//ubiquitin ligase complex//cytoplasm//protein complex//cellular_component//intracellular part//Cul3-RING ubiquitin ligase complex	--	--
ENSAPLG00000000980	GO:0048856//GO:0044767//GO:0007275//GO:0072359//GO:0009987//GO:0048513//GO:0071840//GO:0044763//GO:0006996//GO:0032502//GO:1902589//GO:0044699//GO:0030036//GO:0044707//GO:0016043//GO:0048731//GO:0007010//GO:0030029//GO:0007507//GO:0008150//GO:0032501//GO:0072358	anatomical structure development//single-organism developmental process//multicellular organismal development//circulatory system development//cellular process//organ development//cellular component organization or biogenesis//single-organism cellular process//organelle organization//developmental process//single-organism organelle organization//single-organism process//actin cytoskeleton organiz…	GO:0030054//GO:0005575	cell junction//cellular_component	GO:0005488//GO:0005515//GO:0003674//GO:0008092//GO:0003779	binding//protein binding//molecular_function//cytoskeletal protein binding//actin binding
ENSAPLG00000000981	GO:0008150//GO:0006818//GO:0015672//GO:0051234//GO:0006811//GO:0006812//GO:0098662//GO:0034220//GO:1902600//GO:0055085//GO:0098655//GO:1902578//GO:0015992//GO:0051179//GO:0044699//GO:0006810//GO:0044763//GO:0044765//GO:0009987//GO:0098660	biological_process//hydrogen transport//monovalent inorganic cation transport//establishment of localization//ion transport//cation transport//inorganic cation transmembrane transport//ion transmembrane transport//hydrogen ion transmembrane transport//transmembrane transport//cation transmembrane transport//single-organism localization//proton transport//localization//single-organism process//tra…	GO:0043231//GO:0044464//GO:0031967//GO:0005739//GO:0005622//GO:0031090//GO:0005743//GO:0031975//GO:0044446//GO:0005623//GO:0044444//GO:0043229//GO:0005740//GO:0044429//GO:0043226//GO:0019866//GO:0044422//GO:0043227//GO:0005737//GO:0005575//GO:0031966//GO:0016020//GO:0044424	intracellular membrane-bounded organelle//cell part//organelle envelope//mitochondrion//intracellular//organelle membrane//mitochondrial inner membrane//envelope//intracellular organelle part//cell//cytoplasmic part//intracellular organelle//mitochondrial envelope//mitochondrial part//organelle//organelle inner membrane//organelle part//membrane-bounded organelle//cytoplasm//cellular_component//m…	GO:0015075//GO:0008324//GO:0008121//GO:0003674//GO:0016681//GO:0015077//GO:0016491//GO:0009055//GO:0022891//GO:0005215//GO:0016679//GO:0022890//GO:0015078//GO:0022857//GO:0003824//GO:0022892	ion transmembrane transporter activity//cation transmembrane transporter activity//ubiquinol-cytochrome-c reductase activity//molecular_function//oxidoreductase activity, acting on diphenols and related substances as donors, cytochrome as acceptor//monovalent inorganic cation transmembrane transporter activity//oxidoreductase activity//electron carrier activity//substrate-specific transmembrane t…
ENSAPLG00000000982	GO:0032989//GO:0007010//GO:0000902//GO:0016043//GO:0048869//GO:0008150//GO:0050794//GO:0065007//GO:0048856//GO:0044767//GO:0022603//GO:0050793//GO:0009653//GO:0051128//GO:0050789//GO:0044699//GO:0071840//GO:0022604//GO:0044763//GO:0006996//GO:0032502//GO:0009987	cellular component morphogenesis//cytoskeleton organization//cell morphogenesis//cellular component organization//cellular developmental process//biological_process//regulation of cellular process//biological regulation//anatomical structure development//single-organism developmental process//regulation of anatomical structure morphogenesis//regulation of developmental process//anatomical structu…	--	--	GO:0003674//GO:0046872//GO:0008270//GO:0043169//GO:0046914//GO:0005488//GO:0043167	molecular_function//metal ion binding//zinc ion binding//cation binding//transition metal ion binding//binding//ion binding
ENSAPLG00000000983	GO:0008150//GO:0050896//GO:0006952//GO:0006950	biological_process//response to stimulus//defense response//response to stress	GO:0005576//GO:0005575	extracellular region//cellular_component	--	--
ENSAPLG00000000985	GO:0009165//GO:0044711//GO:1901360//GO:0044271//GO:0009058//GO:0006793//GO:0006796//GO:0044249//GO:1901362//GO:0008152//GO:0044281//GO:0009225//GO:0046483//GO:0006725//GO:0071704//GO:0044699//GO:0044237//GO:0044763//GO:0006753//GO:0009987//GO:0019438//GO:1901135//GO:0034654//GO:1901576//GO:0018130//GO:1901137//GO:0009298//GO:0019673//GO:0090407//GO:0006807//GO:0009226//GO:0006139//GO:0034641//GO:…	nucleotide biosynthetic process//single-organism biosynthetic process//organic cyclic compound metabolic process//cellular nitrogen compound biosynthetic process//biosynthetic process//phosphorus metabolic process//phosphate-containing compound metabolic process//cellular biosynthetic process//organic cyclic compound biosynthetic process//metabolic process//small molecule metabolic process//nucle…	--	--	GO:0016860//GO:0046914//GO:0005488//GO:0003824//GO:0043167//GO:0003674//GO:0046872//GO:0016861//GO:0004476//GO:0008270//GO:0043169//GO:0016853	intramolecular oxidoreductase activity//transition metal ion binding//binding//catalytic activity//ion binding//molecular_function//metal ion binding//intramolecular oxidoreductase activity, interconverting aldoses and ketoses//mannose-6-phosphate isomerase activity//zinc ion binding//cation binding//isomerase activity
ENSAPLG00000000987	GO:0043933//GO:0070925//GO:0022607//GO:0009987//GO:0071826//GO:0006996//GO:0065003//GO:0071840//GO:0022618//GO:0044085//GO:0000027//GO:0042273//GO:0042255//GO:0022613//GO:0008150//GO:0042254//GO:0016043//GO:0034622	macromolecular complex subunit organization//organelle assembly//cellular component assembly//cellular process//ribonucleoprotein complex subunit organization//organelle organization//macromolecular complex assembly//cellular component organization or biogenesis//ribonucleoprotein complex assembly//cellular component biogenesis//ribosomal large subunit assembly//ribosomal large subunit biogenesis…	GO:0005575//GO:0044424//GO:0043229//GO:0043227//GO:0043226//GO:0005623//GO:0005634//GO:0044464//GO:0043231//GO:0005622	cellular_component//intracellular part//intracellular organelle//membrane-bounded organelle//organelle//cell//nucleus//cell part//intracellular membrane-bounded organelle//intracellular	GO:0032553//GO:0016787//GO:0016818//GO:0036094//GO:0001883//GO:1901265//GO:0005524//GO:0016462//GO:0043167//GO:0017111//GO:0097159//GO:0030554//GO:0032549//GO:0003824//GO:0035639//GO:0043168//GO:0032555//GO:0005488//GO:0032550//GO:0097367//GO:0001882//GO:0032559//GO:0016817//GO:0016887//GO:0017076//GO:0000166//GO:1901363//GO:0003674	ribonucleotide binding//hydrolase activity//hydrolase activity, acting on acid anhydrides, in phosphorus-containing anhydrides//small molecule binding//purine nucleoside binding//nucleoside phosphate binding//ATP binding//pyrophosphatase activity//ion binding//nucleoside-triphosphatase activity//organic cyclic compound binding//adenyl nucleotide binding//ribonucleoside binding//catalytic activity…
ENSAPLG00000000988	GO:0042445//GO:0007605//GO:0042403//GO:0008152//GO:0065007//GO:0031323//GO:0070327//GO:0007600//GO:1902679//GO:0010817//GO:1901360//GO:0044271//GO:0034645//GO:0051234//GO:1901362//GO:0009892//GO:0003008//GO:0009058//GO:0016070//GO:0009914//GO:0044249//GO:0050794//GO:0051172//GO:0019222//GO:0010629//GO:0060255//GO:0006810//GO:0044765//GO:0045892//GO:1903506//GO:0006351//GO:1901576//GO:0006355//GO:…	hormone metabolic process//sensory perception of sound//thyroid hormone metabolic process//metabolic process//biological regulation//regulation of cellular metabolic process//thyroid hormone transport//sensory perception//negative regulation of RNA biosynthetic process//regulation of hormone levels//organic cyclic compound metabolic process//cellular nitrogen compound biosynthetic process//cellul…	GO:0043226//GO:0005576//GO:0070062//GO:0043227//GO:0044421//GO:0043229//GO:0065010//GO:0043230//GO:0031988//GO:0044424//GO:0005575//GO:0005737//GO:1903561//GO:0005739//GO:0005622//GO:0043231//GO:0031982//GO:0044464//GO:0044444//GO:0005634//GO:0005623	organelle//extracellular region//extracellular exosome//membrane-bounded organelle//extracellular region part//intracellular organelle//extracellular membrane-bounded organelle//extracellular organelle//membrane-bounded vesicle//intracellular part//cellular_component//cytoplasm//extracellular vesicle//mitochondrion//intracellular//intracellular membrane-bounded organelle//vesicle//cell part//cyto…	GO:0050661//GO:0042803//GO:0005488//GO:0005515//GO:0042802//GO:0097159//GO:0003712//GO:1901265//GO:0042562//GO:0048037//GO:0000988//GO:0036094//GO:0003674//GO:1901363//GO:0000166//GO:0003714//GO:0050662//GO:0046983//GO:0000989//GO:0070324	NADP binding//protein homodimerization activity//binding//protein binding//identical protein binding//organic cyclic compound binding//transcription cofactor activity//nucleoside phosphate binding//hormone binding//cofactor binding//transcription factor activity, protein binding//small molecule binding//molecular_function//heterocyclic compound binding//nucleotide binding//transcription corepress…
ENSAPLG00000000989	GO:0008150//GO:0016043//GO:0007010//GO:0009987//GO:0071840//GO:0006996	biological_process//cellular component organization//cytoskeleton organization//cellular process//cellular component organization or biogenesis//organelle organization	GO:0045111//GO:0032991//GO:0044446//GO:0043232//GO:0005623//GO:0005882//GO:0005622//GO:0044430//GO:0044464//GO:0044424//GO:0005575//GO:0043234//GO:0005856//GO:0043226//GO:0044422//GO:0043228//GO:0043229	intermediate filament cytoskeleton//macromolecular complex//intracellular organelle part//intracellular non-membrane-bounded organelle//cell//intermediate filament//intracellular//cytoskeletal part//cell part//intracellular part//cellular_component//protein complex//cytoskeleton//organelle//organelle part//non-membrane-bounded organelle//intracellular organelle	GO:0005200//GO:0003674//GO:0005198	structural constituent of cytoskeleton//molecular_function//structural molecule activity
ENSAPLG00000000990	GO:0046326//GO:0006886//GO:0048285//GO:0016043//GO:0015749//GO:0016192//GO:0010827//GO:0048518//GO:0071702//GO:0034613//GO:0046907//GO:0070727//GO:0006897//GO:0015758//GO:0032879//GO:0008150//GO:1902582//GO:0006898//GO:0042147//GO:0007049//GO:0051049//GO:1903047//GO:0065007//GO:0000280//GO:0008643//GO:0007067//GO:0051234//GO:0008104//GO:0006996//GO:1902589//GO:0016197//GO:0071840//GO:0006810//GO:…	positive regulation of glucose import//intracellular protein transport//organelle fission//cellular component organization//monosaccharide transport//vesicle-mediated transport//regulation of glucose transport//positive regulation of biological process//organic substance transport//cellular protein localization//intracellular transport//cellular macromolecule localization//endocytosis//glucose tr…	GO:0044430//GO:0030135//GO:0031090//GO:0030120//GO:0098797//GO:0005622//GO:0030140//GO:0005819//GO:0043231//GO:0098589//GO:0031982//GO:0030118//GO:0030133//GO:0044431//GO:0044464//GO:0032991//GO:0030658//GO:0071944//GO:0031984//GO:0098791//GO:0044444//GO:0005905//GO:0030665//GO:0005886//GO:0030662//GO:0048475//GO:0043232//GO:0044425//GO:0044459//GO:0005623//GO:0098796//GO:0044446//GO:0044422//GO:…	cytoskeletal part//coated vesicle//organelle membrane//vesicle coat//plasma membrane protein complex//intracellular//trans-Golgi network transport vesicle//spindle//intracellular membrane-bounded organelle//membrane region//vesicle//clathrin coat//transport vesicle//Golgi apparatus part//cell part//macromolecular complex//transport vesicle membrane//cell periphery//organelle subcompartment//Golgi…	GO:0003674//GO:0005198	molecular_function//structural molecule activity
ENSAPLG00000000993	GO:0048522//GO:0023051//GO:0048518//GO:0044700//GO:0048583//GO:0009967//GO:0009966//GO:0007154//GO:0051716//GO:0008150//GO:0023052//GO:0048584//GO:0065007//GO:0023056//GO:0050794//GO:0007165//GO:0009987//GO:0050896//GO:0010647//GO:0010646//GO:0044763//GO:0044699//GO:0050789	positive regulation of cellular process//regulation of signaling//positive regulation of biological process//single organism signaling//regulation of response to stimulus//positive regulation of signal transduction//regulation of signal transduction//cell communication//cellular response to stimulus//biological_process//signaling//positive regulation of response to stimulus//biological regulation…	GO:0005622//GO:0044464//GO:0043231//GO:0005886//GO:0071944//GO:0005623//GO:0043227//GO:0043226//GO:0043229//GO:0005575//GO:0044424//GO:0016020//GO:0005737	intracellular//cell part//intracellular membrane-bounded organelle//plasma membrane//cell periphery//cell//membrane-bounded organelle//organelle//intracellular organelle//cellular_component//intracellular part//membrane//cytoplasm	GO:0003674//GO:0060090//GO:0035591//GO:0005488//GO:0005070//GO:0005515//GO:0030674	molecular_function//binding, bridging//signaling adaptor activity//binding//SH3/SH2 adaptor activity//protein binding//protein binding, bridging
ENSAPLG00000000996	GO:0044270//GO:0009987//GO:0034655//GO:0000956//GO:0016071//GO:0090304//GO:0009057//GO:0046483//GO:0006725//GO:0044237//GO:0071704//GO:0046700//GO:0008152//GO:0044265//GO:0009056//GO:1901360//GO:0016070//GO:0008150//GO:0044238//GO:0006401//GO:0000184//GO:0043170//GO:0034641//GO:1901575//GO:0006402//GO:0019439//GO:0044248//GO:1901361//GO:0044260//GO:0006139//GO:0006807	cellular nitrogen compound catabolic process//cellular process//nucleobase-containing compound catabolic process//nuclear-transcribed mRNA catabolic process//mRNA metabolic process//nucleic acid metabolic process//macromolecule catabolic process//heterocycle metabolic process//cellular aromatic compound metabolic process//cellular metabolic process//organic substance metabolic process//heterocycl…	GO:0005575//GO:0044424//GO:0035770//GO:0005737//GO:0043226//GO:0043227//GO:0043229//GO:0043228//GO:0044444//GO:0032991//GO:0036464//GO:0005634//GO:0030529//GO:0005623//GO:0043232//GO:0000932//GO:0005622//GO:0043231//GO:0044464	cellular_component//intracellular part//ribonucleoprotein granule//cytoplasm//organelle//membrane-bounded organelle//intracellular organelle//non-membrane-bounded organelle//cytoplasmic part//macromolecular complex//cytoplasmic ribonucleoprotein granule//nucleus//ribonucleoprotein complex//cell//intracellular non-membrane-bounded organelle//cytoplasmic mRNA processing body//intracellular//intrace…	--	--
ENSAPLG00000000997	GO:0051252//GO:0080090//GO:0010556//GO:0090304//GO:0006725//GO:0046483//GO:0010467//GO:0044237//GO:0097659//GO:0071704//GO:0050789//GO:1903506//GO:0060255//GO:0019222//GO:0034654//GO:0019438//GO:0051171//GO:0009987//GO:1901576//GO:0006355//GO:0006351//GO:0034645//GO:0044271//GO:1901360//GO:0050794//GO:0016070//GO:0044249//GO:0009058//GO:1901362//GO:0008152//GO:0065007//GO:0031323//GO:0044238//GO:…	regulation of RNA metabolic process//regulation of primary metabolic process//regulation of macromolecule biosynthetic process//nucleic acid metabolic process//cellular aromatic compound metabolic process//heterocycle metabolic process//gene expression//cellular metabolic process//nucleic acid-templated transcription//organic substance metabolic process//regulation of biological process//regulati…	GO:0005575//GO:0005623//GO:0044464//GO:0005622	cellular_component//cell//cell part//intracellular	--	--
ENSAPLG00000000998	--	--	GO:0005576//GO:0044421//GO:0005615//GO:0005575	extracellular region//extracellular region part//extracellular space//cellular_component	GO:0003674//GO:0031994//GO:0005520//GO:0019838//GO:0005488//GO:0005515//GO:0031995	molecular_function//insulin-like growth factor I binding//insulin-like growth factor binding//growth factor binding//binding//protein binding//insulin-like growth factor II binding
ENSAPLG00000000999	GO:0051674//GO:0006935//GO:0030595//GO:0044700//GO:0042330//GO:0051716//GO:0016477//GO:0008150//GO:0007154//GO:1901700//GO:0006928//GO:0010033//GO:0040011//GO:0065007//GO:0009605//GO:0023052//GO:0007165//GO:0050794//GO:0048870//GO:0060326//GO:0044763//GO:0050900//GO:0050896//GO:0002376//GO:0009987//GO:0007186//GO:0042221//GO:0051179//GO:0050789//GO:0070887//GO:0038171//GO:0044699	localization of cell//chemotaxis//leukocyte chemotaxis//single organism signaling//taxis//cellular response to stimulus//cell migration//biological_process//cell communication//response to oxygen-containing compound//movement of cell or subcellular component//response to organic substance//locomotion//biological regulation//response to external stimulus//signaling//signal transduction//regulation…	GO:0031224//GO:0044425//GO:0016020//GO:0005575//GO:0016021	intrinsic component of membrane//membrane part//membrane//cellular_component//integral component of membrane	GO:0003674//GO:0004949//GO:0004888//GO:0038023//GO:0004871//GO:0004930//GO:0004872//GO:0060089	molecular_function//cannabinoid receptor activity//transmembrane signaling receptor activity//signaling receptor activity//signal transducer activity//G-protein coupled receptor activity//receptor activity//molecular transducer activity
ENSAPLG00000001000	GO:0071702//GO:0008150//GO:0051234//GO:0008104//GO:0006810//GO:0015031//GO:0045184//GO:0033036//GO:0051179	organic substance transport//biological_process//establishment of localization//protein localization//transport//protein transport//establishment of protein localization//macromolecule localization//localization	--	--	GO:0003674//GO:0005215//GO:0008565//GO:0022892	molecular_function//transporter activity//protein transporter activity//substrate-specific transporter activity
ENSAPLG00000001001	GO:0008152//GO:0065007//GO:0051173//GO:0009268//GO:0044281//GO:1900371//GO:0030808//GO:0009893//GO:0044085//GO:0031323//GO:0045935//GO:0032970//GO:0023052//GO:0052652//GO:0007165//GO:0044089//GO:0006163//GO:0032231//GO:0009190//GO:0044711//GO:0009165//GO:0009259//GO:1901360//GO:0044271//GO:0006164//GO:0019220//GO:1901566//GO:0006793//GO:0031032//GO:0009058//GO:1900373//GO:0050794//GO:0006796//GO:…	metabolic process//biological regulation//positive regulation of nitrogen compound metabolic process//response to pH//small molecule metabolic process//regulation of purine nucleotide biosynthetic process//regulation of nucleotide biosynthetic process//positive regulation of metabolic process//cellular component biogenesis//regulation of cellular metabolic process//positive regulation of nucleoba…	GO:0016020//GO:0005575//GO:0016021//GO:0044464//GO:0071944//GO:0031224//GO:0005886//GO:0044425//GO:0005623	membrane//cellular_component//integral component of membrane//cell part//cell periphery//intrinsic component of membrane//plasma membrane//membrane part//cell	GO:0004930//GO:0004872//GO:0060089//GO:0003674//GO:0004888//GO:0038023//GO:0004871	G-protein coupled receptor activity//receptor activity//molecular transducer activity//molecular_function//transmembrane signaling receptor activity//signaling receptor activity//signal transducer activity
ENSAPLG00000001002	--	--	GO:0005575//GO:0016020//GO:0016021//GO:0031224//GO:0044425	cellular_component//membrane//integral component of membrane//intrinsic component of membrane//membrane part	--	--
ENSAPLG00000001003	GO:0071702//GO:0008150//GO:0006869//GO:0051234//GO:0006810//GO:0044765//GO:0051179//GO:0033036//GO:0044699//GO:1902578//GO:0010876	organic substance transport//biological_process//lipid transport//establishment of localization//transport//single-organism transport//localization//macromolecule localization//single-organism process//single-organism localization//lipid localization	GO:0005622//GO:0044464//GO:0043231//GO:0044444//GO:0005623//GO:0043227//GO:0043226//GO:0043229//GO:0005575//GO:0044424//GO:0012505//GO:0005794//GO:0005737	intracellular//cell part//intracellular membrane-bounded organelle//cytoplasmic part//cell//membrane-bounded organelle//organelle//intracellular organelle//cellular_component//intracellular part//endomembrane system//Golgi apparatus//cytoplasm	--	--
ENSAPLG00000001005	--	--	--	--	GO:0003674//GO:0016740//GO:0008146//GO:0003824//GO:0016782	molecular_function//transferase activity//sulfotransferase activity//catalytic activity//transferase activity, transferring sulfur-containing groups
ENSAPLG00000001006	--	--	GO:0044464//GO:0043231//GO:0005622//GO:0005783//GO:0000506//GO:0005623//GO:0044425//GO:0044446//GO:0044432//GO:0031224//GO:0032991//GO:0044444//GO:0043229//GO:0043227//GO:0044422//GO:0043226//GO:0043234//GO:0005737//GO:0016021//GO:0012505//GO:0005575//GO:0016020//GO:0044424	cell part//intracellular membrane-bounded organelle//intracellular//endoplasmic reticulum//glycosylphosphatidylinositol-N-acetylglucosaminyltransferase (GPI-GnT) complex//cell//membrane part//intracellular organelle part//endoplasmic reticulum part//intrinsic component of membrane//macromolecular complex//cytoplasmic part//intracellular organelle//membrane-bounded organelle//organelle part//organ…	GO:0016757//GO:0008194//GO:0016740//GO:0003674//GO:0016758//GO:0003824//GO:0017176//GO:0008375	transferase activity, transferring glycosyl groups//UDP-glycosyltransferase activity//transferase activity//molecular_function//transferase activity, transferring hexosyl groups//catalytic activity//phosphatidylinositol N-acetylglucosaminyltransferase activity//acetylglucosaminyltransferase activity
ENSAPLG00000001007	GO:0043170//GO:0044260//GO:0006464//GO:0008150//GO:0006468//GO:0019538//GO:0044238//GO:0044267//GO:0008152//GO:0006793//GO:0006796//GO:0016310//GO:0009987//GO:0036211//GO:0071704//GO:0044237//GO:0043412	macromolecule metabolic process//cellular macromolecule metabolic process//cellular protein modification process//biological_process//protein phosphorylation//protein metabolic process//primary metabolic process//cellular protein metabolic process//metabolic process//phosphorus metabolic process//phosphate-containing compound metabolic process//phosphorylation//cellular process//protein modificat…	--	--	GO:0016740//GO:0003674//GO:1901363//GO:0017076//GO:0000166//GO:0032559//GO:0001882//GO:0032550//GO:0097367//GO:0005488//GO:0032555//GO:0035639//GO:0043168//GO:0032549//GO:0003824//GO:0016773//GO:0097159//GO:0030554//GO:0004674//GO:1901265//GO:0004672//GO:0043167//GO:0005524//GO:0036094//GO:0016301//GO:0032553//GO:0016772//GO:0001883	transferase activity//molecular_function//heterocyclic compound binding//purine nucleotide binding//nucleotide binding//adenyl ribonucleotide binding//nucleoside binding//purine ribonucleoside binding//carbohydrate derivative binding//binding//purine ribonucleotide binding//purine ribonucleoside triphosphate binding//anion binding//ribonucleoside binding//catalytic activity//phosphotransferase ac…
ENSAPLG00000001009	GO:0008150//GO:0050790//GO:0008283//GO:0044699//GO:0050789//GO:0019222//GO:0065009//GO:0065007//GO:0008152	biological_process//regulation of catalytic activity//cell proliferation//single-organism process//regulation of biological process//regulation of metabolic process//regulation of molecular function//biological regulation//metabolic process	GO:0031981//GO:0070013//GO:0005634//GO:0043233//GO:0005623//GO:0044446//GO:0016604//GO:0044428//GO:0043231//GO:0031974//GO:0044464//GO:0005622//GO:0005575//GO:0044424//GO:0043229//GO:0016607//GO:0005654//GO:0044422//GO:0044451//GO:0043226//GO:0043227	nuclear lumen//intracellular organelle lumen//nucleus//organelle lumen//cell//intracellular organelle part//nuclear body//nuclear part//intracellular membrane-bounded organelle//membrane-enclosed lumen//cell part//intracellular//cellular_component//intracellular part//intracellular organelle//nuclear speck//nucleoplasm//organelle part//nucleoplasm part//organelle//membrane-bounded organelle	GO:0008599//GO:0019888//GO:0003674//GO:0019208//GO:0030234//GO:0098772	protein phosphatase type 1 regulator activity//protein phosphatase regulator activity//molecular_function//phosphatase regulator activity//enzyme regulator activity//molecular function regulator
ENSAPLG00000001011	GO:0008150//GO:0044710//GO:0055114//GO:0044699//GO:0008152	biological_process//single-organism metabolic process//oxidation-reduction process//single-organism process//metabolic process	--	--	GO:0016491//GO:0016209//GO:0032550//GO:0097367//GO:0032559//GO:0001882//GO:0003674//GO:1901363//GO:0017076//GO:0000166//GO:1901265//GO:0043167//GO:0005524//GO:0016667//GO:0032553//GO:0036094//GO:0032542//GO:0001883//GO:0043168//GO:0035639//GO:0003824//GO:0032549//GO:0005488//GO:0032555//GO:0097159//GO:0030554	oxidoreductase activity//antioxidant activity//purine ribonucleoside binding//carbohydrate derivative binding//adenyl ribonucleotide binding//nucleoside binding//molecular_function//heterocyclic compound binding//purine nucleotide binding//nucleotide binding//nucleoside phosphate binding//ion binding//ATP binding//oxidoreductase activity, acting on a sulfur group of donors//ribonucleotide binding…
ENSAPLG00000001013	GO:0032501//GO:0007606//GO:0050907//GO:0007154//GO:0051716//GO:0008150//GO:0044700//GO:0050789//GO:0007608//GO:0044699//GO:0050877//GO:0042221//GO:0044707//GO:0051606//GO:0007186//GO:0009987//GO:0050896//GO:0044763//GO:0003008//GO:0050794//GO:0009593//GO:0050911//GO:0007165//GO:0023052//GO:0007600//GO:0050906//GO:0065007	multicellular organismal process//sensory perception of chemical stimulus//detection of chemical stimulus involved in sensory perception//cell communication//cellular response to stimulus//biological_process//single organism signaling//regulation of biological process//sensory perception of smell//single-organism process//neurological system process//response to chemical//single-multicellular org…	GO:0044425//GO:0005623//GO:0031224//GO:0005886//GO:0071944//GO:0044464//GO:0016021//GO:0016020//GO:0005575	membrane part//cell//intrinsic component of membrane//plasma membrane//cell periphery//cell part//integral component of membrane//membrane//cellular_component	GO:0004871//GO:0038023//GO:0004888//GO:0003674//GO:0060089//GO:0004872//GO:0004930//GO:0004984	signal transducer activity//signaling receptor activity//transmembrane signaling receptor activity//molecular_function//molecular transducer activity//receptor activity//G-protein coupled receptor activity//olfactory receptor activity
ENSAPLG00000001015	GO:0008150//GO:0044237//GO:0009987//GO:0006796//GO:0006793//GO:0016310//GO:0008152	biological_process//cellular metabolic process//cellular process//phosphate-containing compound metabolic process//phosphorus metabolic process//phosphorylation//metabolic process	--	--	GO:0016740//GO:0003674//GO:0016301//GO:0016772//GO:0003824	transferase activity//molecular_function//kinase activity//transferase activity, transferring phosphorus-containing groups//catalytic activity
ENSAPLG00000001018	GO:0044085//GO:0051259//GO:0071840//GO:0065003//GO:0009987//GO:0022607//GO:0070206//GO:0070271//GO:0043933//GO:0070208//GO:0016043//GO:0071822//GO:0008150//GO:0051291//GO:0006461	cellular component biogenesis//protein oligomerization//cellular component organization or biogenesis//macromolecular complex assembly//cellular process//cellular component assembly//protein trimerization//protein complex biogenesis//macromolecular complex subunit organization//protein heterotrimerization//cellular component organization//protein complex subunit organization//biological_process//…	GO:0043226//GO:0070062//GO:0043227//GO:0005576//GO:0044421//GO:0065010//GO:0005615//GO:0043230//GO:0016020//GO:0005575//GO:0031988//GO:0005578//GO:1903561//GO:0043234//GO:0031012//GO:0031982//GO:0044464//GO:0032991//GO:0071944//GO:0042383//GO:0005886//GO:0005623	organelle//extracellular exosome//membrane-bounded organelle//extracellular region//extracellular region part//extracellular membrane-bounded organelle//extracellular space//extracellular organelle//membrane//cellular_component//membrane-bounded vesicle//proteinaceous extracellular matrix//extracellular vesicle//protein complex//extracellular matrix//vesicle//cell part//macromolecular complex//ce…	--	--
ENSAPLG00000001019	GO:0005975//GO:0044238//GO:0008150//GO:0044262//GO:0044237//GO:0071704//GO:0009987//GO:0008152	carbohydrate metabolic process//primary metabolic process//biological_process//cellular carbohydrate metabolic process//cellular metabolic process//organic substance metabolic process//cellular process//metabolic process	GO:0005623//GO:0044444//GO:0044464//GO:0031982//GO:0043231//GO:0005622//GO:0012505//GO:1903561//GO:0005794//GO:0005737//GO:0005575//GO:0044424//GO:0031988//GO:0043230//GO:0005615//GO:0065010//GO:0043229//GO:0044421//GO:0043227//GO:0070062//GO:0005576//GO:0043226	cell//cytoplasmic part//cell part//vesicle//intracellular membrane-bounded organelle//intracellular//endomembrane system//extracellular vesicle//Golgi apparatus//cytoplasm//cellular_component//intracellular part//membrane-bounded vesicle//extracellular organelle//extracellular space//extracellular membrane-bounded organelle//intracellular organelle//extracellular region part//membrane-bounded org…	GO:0004565//GO:0015925//GO:0003674//GO:0016787//GO:0016798//GO:0003824//GO:0004553	beta-galactosidase activity//galactosidase activity//molecular_function//hydrolase activity//hydrolase activity, acting on glycosyl bonds//catalytic activity//hydrolase activity, hydrolyzing O-glycosyl compounds
ENSAPLG00000001022	GO:0044267//GO:0044085//GO:0008152//GO:1901566//GO:0009058//GO:0044249//GO:0044271//GO:0034645//GO:0009987//GO:0006518//GO:0006412//GO:1901576//GO:0071840//GO:0010467//GO:0071704//GO:0044237//GO:0043604//GO:0043170//GO:0034641//GO:0006807//GO:1901564//GO:0042254//GO:0043603//GO:0044260//GO:0009059//GO:0008150//GO:0022613//GO:0043043//GO:0019538//GO:0044238	cellular protein metabolic process//cellular component biogenesis//metabolic process//organonitrogen compound biosynthetic process//biosynthetic process//cellular biosynthetic process//cellular nitrogen compound biosynthetic process//cellular macromolecule biosynthetic process//cellular process//peptide metabolic process//translation//organic substance biosynthetic process//cellular component org…	GO:0043227//GO:0043226//GO:0001651//GO:0044422//GO:0005732//GO:0043228//GO:0043229//GO:0044424//GO:0005575//GO:0043234//GO:0005737//GO:0005622//GO:0005730//GO:0044464//GO:0031974//GO:0043231//GO:0031428//GO:0044452//GO:0044428//GO:0044444//GO:0032991//GO:0044446//GO:0043232//GO:0005623//GO:0005634//GO:0043233//GO:0030529//GO:0005840//GO:0070013//GO:0031981	membrane-bounded organelle//organelle//dense fibrillar component//organelle part//small nucleolar ribonucleoprotein complex//non-membrane-bounded organelle//intracellular organelle//intracellular part//cellular_component//protein complex//cytoplasm//intracellular//nucleolus//cell part//membrane-enclosed lumen//intracellular membrane-bounded organelle//box C/D snoRNP complex//nucleolar part//nucle…	GO:0030621//GO:0005488//GO:0003676//GO:0097159//GO:0005515//GO:0005198//GO:0017069//GO:0034512//GO:0003674//GO:1901363//GO:0003735//GO:0003723//GO:0030622//GO:0034511//GO:0044822//GO:0030515//GO:0019899//GO:0051117	U4 snRNA binding//binding//nucleic acid binding//organic cyclic compound binding//protein binding//structural molecule activity//snRNA binding//box C/D snoRNA binding//molecular_function//heterocyclic compound binding//structural constituent of ribosome//RNA binding//U4atac snRNA binding//U3 snoRNA binding//poly(A) RNA binding//snoRNA binding//enzyme binding//ATPase binding
ENSAPLG00000001023	GO:0016043//GO:0030097//GO:0000902//GO:0032990//GO:0048869//GO:0051674//GO:0048522//GO:0090087//GO:0048731//GO:0023051//GO:0034333//GO:0060123//GO:0045785//GO:0010762//GO:0012501//GO:0007267//GO:0002244//GO:0046879//GO:0048468//GO:0001667//GO:0048534//GO:0031344//GO:0044700//GO:0010769//GO:0030072//GO:0051046//GO:0002520//GO:0048583//GO:0071702//GO:0048518//GO:0032989//GO:0034332//GO:0045597//GO:…	cellular component organization//hemopoiesis//cell morphogenesis//cell part morphogenesis//cellular developmental process//localization of cell//positive regulation of cellular process//regulation of peptide transport//system development//regulation of signaling//adherens junction assembly//regulation of growth hormone secretion//positive regulation of cell adhesion//regulation of fibroblast migr…	GO:0005622//GO:0097458//GO:0044464//GO:0031252//GO:0005925//GO:0070161//GO:0044297//GO:0000322//GO:0043231//GO:0030055//GO:0005886//GO:0005912//GO:0044444//GO:0071944//GO:0032991//GO:0005623//GO:0043025//GO:0036477//GO:0043227//GO:0042995//GO:0005924//GO:0043226//GO:0005773//GO:0005829//GO:0030027//GO:0043229//GO:0005575//GO:0030054//GO:0044424//GO:0016020//GO:0043234//GO:0043005//GO:0005737	intracellular//neuron part//cell part//cell leading edge//focal adhesion//anchoring junction//cell body//storage vacuole//intracellular membrane-bounded organelle//cell-substrate junction//plasma membrane//adherens junction//cytoplasmic part//cell periphery//macromolecular complex//cell//neuronal cell body//somatodendritic compartment//membrane-bounded organelle//cell projection//cell-substrate a…	GO:0003674//GO:0005089//GO:0019899//GO:0019900//GO:0005488//GO:0019901//GO:0005085//GO:0005088//GO:0005515//GO:0098772	molecular_function//Rho guanyl-nucleotide exchange factor activity//enzyme binding//kinase binding//binding//protein kinase binding//guanyl-nucleotide exchange factor activity//Ras guanyl-nucleotide exchange factor activity//protein binding//molecular function regulator
ENSAPLG00000001024	GO:0035556//GO:0007030//GO:0006816//GO:0048878//GO:0010604//GO:0009059//GO:0014902//GO:0019219//GO:0048523//GO:0051147//GO:0065008//GO:0051148//GO:0021700//GO:0030968//GO:1902582//GO:0010628//GO:0051716//GO:0008150//GO:0045944//GO:0042592//GO:0019722//GO:0007154//GO:0010033//GO:0031326//GO:0051093//GO:0009889//GO:0034976//GO:0042593//GO:0006357//GO:0042149//GO:0044238//GO:0016043//GO:0030001//GO:…	intracellular signal transduction//Golgi organization//calcium ion transport//chemical homeostasis//positive regulation of macromolecule metabolic process//macromolecule biosynthetic process//myotube differentiation//regulation of nucleobase-containing compound metabolic process//negative regulation of cellular process//regulation of muscle cell differentiation//regulation of biological quality//…	GO:0005623//GO:0005634//GO:0005622//GO:0044464//GO:0043231//GO:0044424//GO:0005575//GO:0043227//GO:0043226//GO:0043229	cell//nucleus//intracellular//cell part//intracellular membrane-bounded organelle//intracellular part//cellular_component//membrane-bounded organelle//organelle//intracellular organelle	GO:0001071//GO:0001012//GO:0044212//GO:0043565//GO:0046983//GO:0003674//GO:1901363//GO:0001228//GO:0000977//GO:0001067//GO:0003700//GO:0003677//GO:0000981//GO:0000976//GO:0005488//GO:0000975//GO:0042803//GO:0042802//GO:0097159//GO:0003676//GO:0005515	nucleic acid binding transcription factor activity//RNA polymerase II regulatory region DNA binding//transcription regulatory region DNA binding//sequence-specific DNA binding//protein dimerization activity//molecular_function//heterocyclic compound binding//transcriptional activator activity, RNA polymerase II transcription regulatory region sequence-specific binding//RNA polymerase II regulator…
ENSAPLG00000001026	--	--	--	--	GO:0003674//GO:0046872//GO:0043169//GO:0008270//GO:0043167//GO:0005488//GO:0046914	molecular_function//metal ion binding//cation binding//zinc ion binding//ion binding//binding//transition metal ion binding
ENSAPLG00000001029	GO:0032501//GO:0007606//GO:0050907//GO:0007154//GO:0051716//GO:0008150//GO:0044700//GO:0050789//GO:0044699//GO:0007608//GO:0042221//GO:0050877//GO:0044707//GO:0051606//GO:0009987//GO:0007186//GO:0050896//GO:0044763//GO:0003008//GO:0050794//GO:0009593//GO:0050911//GO:0007165//GO:0007600//GO:0023052//GO:0050906//GO:0065007	multicellular organismal process//sensory perception of chemical stimulus//detection of chemical stimulus involved in sensory perception//cell communication//cellular response to stimulus//biological_process//single organism signaling//regulation of biological process//single-organism process//sensory perception of smell//response to chemical//neurological system process//single-multicellular org…	GO:0044425//GO:0005623//GO:0031224//GO:0005886//GO:0071944//GO:0044464//GO:0016021//GO:0016020//GO:0005575	membrane part//cell//intrinsic component of membrane//plasma membrane//cell periphery//cell part//integral component of membrane//membrane//cellular_component	GO:0004871//GO:0038023//GO:0004888//GO:0003674//GO:0060089//GO:0004872//GO:0004930//GO:0004984	signal transducer activity//signaling receptor activity//transmembrane signaling receptor activity//molecular_function//molecular transducer activity//receptor activity//G-protein coupled receptor activity//olfactory receptor activity
ENSAPLG00000001030	GO:0050880//GO:0070727//GO:1902531//GO:0007265//GO:0043410//GO:0007154//GO:0042592//GO:0009966//GO:0001817//GO:0006913//GO:0032879//GO:0072594//GO:0035023//GO:0065008//GO:0043408//GO:0031401//GO:0052548//GO:0006468//GO:0030162//GO:0008150//GO:1902582//GO:0016477//GO:0010628//GO:0051716//GO:0019219//GO:0009967//GO:2000147//GO:0009059//GO:1903530//GO:0042325//GO:0032940//GO:0050790//GO:0048523//GO:…	regulation of blood vessel size//cellular macromolecule localization//regulation of intracellular signal transduction//Ras protein signal transduction//positive regulation of MAPK cascade//cell communication//homeostatic process//regulation of signal transduction//regulation of cytokine production//nucleocytoplasmic transport//regulation of localization//establishment of protein localization to o…	GO:0071944//GO:0044444//GO:0005886//GO:0031224//GO:0005901//GO:0005769//GO:0044425//GO:0044459//GO:0005623//GO:0098590//GO:0005622//GO:0043231//GO:0031094//GO:0098589//GO:0044464//GO:0098805//GO:0005768//GO:0016020//GO:0044424//GO:0005575//GO:0005737//GO:0044853//GO:0016021//GO:0012505//GO:0009986//GO:0045121//GO:0043226//GO:0043227//GO:0043229//GO:0005770	cell periphery//cytoplasmic part//plasma membrane//intrinsic component of membrane//caveola//early endosome//membrane part//plasma membrane part//cell//plasma membrane region//intracellular//intracellular membrane-bounded organelle//platelet dense tubular network//membrane region//cell part//whole membrane//endosome//membrane//intracellular part//cellular_component//cytoplasm//plasma membrane raf…	GO:0004888//GO:0038023//GO:0015057//GO:0004871//GO:0008528//GO:0003674//GO:0031681//GO:0004872//GO:0001965//GO:0060089//GO:0005488//GO:0005102//GO:0001653//GO:0005515//GO:0004930	transmembrane signaling receptor activity//signaling receptor activity//thrombin receptor activity//signal transducer activity//G-protein coupled peptide receptor activity//molecular_function//G-protein beta-subunit binding//receptor activity//G-protein alpha-subunit binding//molecular transducer activity//binding//receptor binding//peptide receptor activity//protein binding//G-protein coupled re…
ENSAPLG00000001031	GO:0044702//GO:0042325//GO:0031660//GO:0050790//GO:0048523//GO:0044087//GO:0010604//GO:0006464//GO:0007049//GO:0006816//GO:1901894//GO:0045860//GO:0032879//GO:0022412//GO:0006468//GO:0008150//GO:0031401//GO:0032501//GO:0044839//GO:0007286//GO:0051726//GO:0051049//GO:0032270//GO:1903046//GO:0032409//GO:0090083//GO:0009628//GO:0044238//GO:0019538//GO:0051338//GO:0007281//GO:0043270//GO:0048522//GO:…	single organism reproductive process//regulation of phosphorylation//regulation of cyclin-dependent protein serine/threonine kinase activity involved in G2/M transition of mitotic cell cycle//regulation of catalytic activity//negative regulation of cellular process//regulation of cellular component biogenesis//positive regulation of macromolecule metabolic process//cellular protein modification p…	GO:0005886//GO:0031224//GO:0032991//GO:0071944//GO:0044454//GO:0005694//GO:0044444//GO:0044428//GO:0044459//GO:0000228//GO:0005623//GO:0043232//GO:0034704//GO:0000793//GO:0044425//GO:0098796//GO:0044446//GO:0031981//GO:0070013//GO:0036128//GO:0005634//GO:0043233//GO:0072687//GO:0098797//GO:0005622//GO:0005819//GO:0044430//GO:0005739//GO:0001673//GO:0031974//GO:0044464//GO:0000794//GO:0031982//GO:…	plasma membrane//intrinsic component of membrane//macromolecular complex//cell periphery//nuclear chromosome part//chromosome//cytoplasmic part//nuclear part//plasma membrane part//nuclear chromosome//cell//intracellular non-membrane-bounded organelle//calcium channel complex//condensed chromosome//membrane part//membrane protein complex//intracellular organelle part//nuclear lumen//intracellular…	GO:0019899//GO:0097367//GO:0032550//GO:0001882//GO:0032559//GO:1901363//GO:0003674//GO:0000166//GO:0017076//GO:1901265//GO:0005524//GO:0043167//GO:0051861//GO:0032553//GO:0036094//GO:0001883//GO:0032549//GO:0043168//GO:0035639//GO:0032555//GO:0005488//GO:0005515//GO:0097159//GO:0051082//GO:0030554//GO:0008289	enzyme binding//carbohydrate derivative binding//purine ribonucleoside binding//nucleoside binding//adenyl ribonucleotide binding//heterocyclic compound binding//molecular_function//nucleotide binding//purine nucleotide binding//nucleoside phosphate binding//ATP binding//ion binding//glycolipid binding//ribonucleotide binding//small molecule binding//purine nucleoside binding//ribonucleoside bind…
ENSAPLG00000001032	--	--	GO:0016021//GO:0005575//GO:0016020//GO:0044425//GO:0031224	integral component of membrane//cellular_component//membrane//membrane part//intrinsic component of membrane	--	--
ENSAPLG00000001033	GO:1901575//GO:0034641//GO:0032446//GO:0043170//GO:0034248//GO:0048731//GO:0044248//GO:0051603//GO:0010498//GO:0016567//GO:2000112//GO:0044260//GO:0043603//GO:1901564//GO:0006807//GO:0010468//GO:0043043//GO:0008150//GO:0031327//GO:0009059//GO:0048523//GO:0006464//GO:0007399//GO:0044238//GO:0017148//GO:0019538//GO:0010608//GO:0009889//GO:0031326//GO:0032501//GO:0010558//GO:0051248//GO:0032269//GO:…	organic substance catabolic process//cellular nitrogen compound metabolic process//protein modification by small protein conjugation//macromolecule metabolic process//regulation of cellular amide metabolic process//system development//cellular catabolic process//proteolysis involved in cellular protein catabolic process//proteasomal protein catabolic process//protein ubiquitination//regulation of…	GO:1902494//GO:0005622//GO:0044464//GO:0032991//GO:0031461//GO:0005623//GO:1990234//GO:0031463//GO:0044424//GO:0005575//GO:0005737//GO:0000151//GO:0043234	catalytic complex//intracellular//cell part//macromolecular complex//cullin-RING ubiquitin ligase complex//cell//transferase complex//Cul3-RING ubiquitin ligase complex//intracellular part//cellular_component//cytoplasm//ubiquitin ligase complex//protein complex	GO:0003674//GO:0008092//GO:0003779//GO:0005488//GO:0005515	molecular_function//cytoskeletal protein binding//actin binding//binding//protein binding
ENSAPLG00000001034	GO:0044699//GO:0044237//GO:0071704//GO:0051188//GO:0046483//GO:0006725//GO:1901576//GO:0046496//GO:0009435//GO:0034654//GO:0019363//GO:0072524//GO:0009987//GO:0019438//GO:0006753//GO:0072525//GO:0044763//GO:0006732//GO:0019362//GO:1901362//GO:0006796//GO:0044249//GO:0009058//GO:0006793//GO:1901566//GO:0044271//GO:0009108//GO:1901360//GO:0009165//GO:0044711//GO:0044281//GO:0006733//GO:0008152//GO:…	single-organism process//cellular metabolic process//organic substance metabolic process//cofactor biosynthetic process//heterocycle metabolic process//cellular aromatic compound metabolic process//organic substance biosynthetic process//nicotinamide nucleotide metabolic process//NAD biosynthetic process//nucleobase-containing compound biosynthetic process//pyridine nucleotide biosynthetic proces…	GO:0005794//GO:0005737//GO:0012505//GO:0005768//GO:0005575//GO:0044424//GO:0005770//GO:0043229//GO:0043227//GO:0044422//GO:0043226//GO:0005802//GO:0005623//GO:0044446//GO:0031984//GO:0045202//GO:0098791//GO:0044444//GO:0044464//GO:0044431//GO:0043231//GO:0005622	Golgi apparatus//cytoplasm//endomembrane system//endosome//cellular_component//intracellular part//late endosome//intracellular organelle//membrane-bounded organelle//organelle part//organelle//trans-Golgi network//cell//intracellular organelle part//organelle subcompartment//synapse//Golgi subcompartment//cytoplasmic part//cell part//Golgi apparatus part//intracellular membrane-bounded organelle…	GO:0032553//GO:0016779//GO:0036094//GO:0001883//GO:0016772//GO:1901265//GO:0005524//GO:0043167//GO:0097159//GO:0030554//GO:0032549//GO:0003824//GO:0035639//GO:0043168//GO:0032555//GO:0005488//GO:0097367//GO:0032550//GO:0000309//GO:0001882//GO:0032559//GO:0004515//GO:0070566//GO:0000166//GO:0017076//GO:0016740//GO:1901363//GO:0003674	ribonucleotide binding//nucleotidyltransferase activity//small molecule binding//purine nucleoside binding//transferase activity, transferring phosphorus-containing groups//nucleoside phosphate binding//ATP binding//ion binding//organic cyclic compound binding//adenyl nucleotide binding//ribonucleoside binding//catalytic activity//purine ribonucleoside triphosphate binding//anion binding//purine …
ENSAPLG00000001036	--	--	GO:0044424//GO:0005575//GO:0043228//GO:0043229//GO:0005856//GO:0043226//GO:0043232//GO:0005623//GO:0044464//GO:0005622	intracellular part//cellular_component//non-membrane-bounded organelle//intracellular organelle//cytoskeleton//organelle//intracellular non-membrane-bounded organelle//cell//cell part//intracellular	--	--
ENSAPLG00000001037	GO:0071840//GO:0044763//GO:0007613//GO:0032502//GO:0050896//GO:0006753//GO:0034654//GO:0048666//GO:0009987//GO:1901135//GO:0019438//GO:1901576//GO:0048511//GO:0022008//GO:0044707//GO:0009260//GO:0048699//GO:0046483//GO:0006725//GO:0009653//GO:0050877//GO:0044699//GO:0046058//GO:0044237//GO:0050789//GO:0071704//GO:0065007//GO:0008152//GO:0007275//GO:0044281//GO:0048858//GO:0048812//GO:0044767//GO:…	cellular component organization or biogenesis//single-organism cellular process//memory//developmental process//response to stimulus//nucleoside phosphate metabolic process//nucleobase-containing compound biosynthetic process//neuron development//cellular process//carbohydrate derivative metabolic process//aromatic compound biosynthetic process//organic substance biosynthetic process//rhythmic pr…	GO:0043230//GO:0005575//GO:0016020//GO:0044424//GO:0031988//GO:0016021//GO:1903561//GO:0005737//GO:0043226//GO:0070062//GO:0043227//GO:0005576//GO:0044421//GO:0065010//GO:0071944//GO:0005886//GO:0031224//GO:0005623//GO:0044425//GO:0005622//GO:0031982//GO:0044464	extracellular organelle//cellular_component//membrane//intracellular part//membrane-bounded vesicle//integral component of membrane//extracellular vesicle//cytoplasm//organelle//extracellular exosome//membrane-bounded organelle//extracellular region//extracellular region part//extracellular membrane-bounded organelle//cell periphery//plasma membrane//intrinsic component of membrane//cell//membran…	GO:1901265//GO:0036094//GO:0005488//GO:0003824//GO:0097159//GO:0016829//GO:0009975//GO:1901363//GO:0003674//GO:0004016//GO:0016849//GO:0000166	nucleoside phosphate binding//small molecule binding//binding//catalytic activity//organic cyclic compound binding//lyase activity//cyclase activity//heterocyclic compound binding//molecular_function//adenylate cyclase activity//phosphorus-oxygen lyase activity//nucleotide binding
ENSAPLG00000001040	--	--	GO:0044425//GO:0031224//GO:0016021//GO:0016020//GO:0005575	membrane part//intrinsic component of membrane//integral component of membrane//membrane//cellular_component	--	--
ENSAPLG00000001042	GO:0008150//GO:0051234//GO:0051179//GO:0006810	biological_process//establishment of localization//localization//transport	GO:0044425//GO:0031224//GO:0016021//GO:0016020//GO:0005575	membrane part//intrinsic component of membrane//integral component of membrane//membrane//cellular_component	--	--
ENSAPLG00000001043	GO:0009890//GO:0031326//GO:0009889//GO:0010558//GO:0051253//GO:0006357//GO:0044238//GO:0031327//GO:0009059//GO:0019219//GO:0048523//GO:0008150//GO:0010468//GO:0006807//GO:0006139//GO:0018130//GO:0044260//GO:2000112//GO:2001141//GO:0043170//GO:0032774//GO:0034641//GO:0045934//GO:0006725//GO:0046483//GO:0010467//GO:0048519//GO:0071704//GO:0010605//GO:0097659//GO:0050789//GO:0044237//GO:0006366//GO:…	negative regulation of biosynthetic process//regulation of cellular biosynthetic process//regulation of biosynthetic process//negative regulation of macromolecule biosynthetic process//negative regulation of RNA metabolic process//regulation of transcription from RNA polymerase II promoter//primary metabolic process//negative regulation of cellular biosynthetic process//macromolecule biosynthetic…	GO:0005623//GO:0005634//GO:0032991//GO:0044464//GO:0043231//GO:0005622//GO:0043234//GO:0005667//GO:0044424//GO:0005575//GO:0043229//GO:0043227//GO:0043226	cell//nucleus//macromolecular complex//cell part//intracellular membrane-bounded organelle//intracellular//protein complex//transcription factor complex//intracellular part//cellular_component//intracellular organelle//membrane-bounded organelle//organelle	GO:0043565//GO:0046983//GO:0001227//GO:0001071//GO:0001012//GO:0044212//GO:0003674//GO:1901363//GO:0003700//GO:0003677//GO:0000981//GO:0001067//GO:0000977//GO:0097159//GO:0003676//GO:0005515//GO:0000976//GO:0005488//GO:0000975	sequence-specific DNA binding//protein dimerization activity//transcriptional repressor activity, RNA polymerase II transcription regulatory region sequence-specific binding//nucleic acid binding transcription factor activity//RNA polymerase II regulatory region DNA binding//transcription regulatory region DNA binding//molecular_function//heterocyclic compound binding//transcription factor activi…
ENSAPLG00000001045	GO:0044267//GO:0008152//GO:0044249//GO:0009058//GO:0034645//GO:0070085//GO:0009987//GO:1901135//GO:1901576//GO:0036211//GO:0044763//GO:0044699//GO:0043412//GO:0044237//GO:0071704//GO:0009100//GO:0036065//GO:0043170//GO:0009101//GO:0044723//GO:0006486//GO:0044260//GO:1901137//GO:0006464//GO:0009059//GO:0008150//GO:0044710//GO:0005975//GO:0019538//GO:0043413//GO:0044238	cellular protein metabolic process//metabolic process//cellular biosynthetic process//biosynthetic process//cellular macromolecule biosynthetic process//glycosylation//cellular process//carbohydrate derivative metabolic process//organic substance biosynthetic process//protein modification process//single-organism cellular process//single-organism process//macromolecule modification//cellular meta…	GO:0043227//GO:0000139//GO:0043226//GO:0005795//GO:0044422//GO:0043229//GO:0005575//GO:0016020//GO:0044424//GO:0098588//GO:0016021//GO:0031985//GO:0012505//GO:0005794//GO:0005737//GO:0005622//GO:0031090//GO:0044464//GO:0044431//GO:0032580//GO:0043231//GO:0031224//GO:0098791//GO:0044444//GO:0031984//GO:0044446//GO:0005623//GO:0044425	membrane-bounded organelle//Golgi membrane//organelle//Golgi stack//organelle part//intracellular organelle//cellular_component//membrane//intracellular part//bounding membrane of organelle//integral component of membrane//Golgi cisterna//endomembrane system//Golgi apparatus//cytoplasm//intracellular//organelle membrane//cell part//Golgi apparatus part//Golgi cisterna membrane//intracellular memb…	GO:0003824//GO:0046920//GO:0016740//GO:0003674//GO:0016757//GO:0016758//GO:0008417	catalytic activity//alpha-(1->3)-fucosyltransferase activity//transferase activity//molecular_function//transferase activity, transferring glycosyl groups//transferase activity, transferring hexosyl groups//fucosyltransferase activity
ENSAPLG00000001046	GO:0009987//GO:0007186//GO:0044763//GO:0050896//GO:0050789//GO:0044699//GO:0023052//GO:0065007//GO:0050794//GO:0007165//GO:0008150//GO:0051716//GO:0007154//GO:0044700	cellular process//G-protein coupled receptor signaling pathway//single-organism cellular process//response to stimulus//regulation of biological process//single-organism process//signaling//biological regulation//regulation of cellular process//signal transduction//biological_process//cellular response to stimulus//cell communication//single organism signaling	GO:0016020//GO:0005575//GO:0016021//GO:0031224//GO:0044425	membrane//cellular_component//integral component of membrane//intrinsic component of membrane//membrane part	GO:0004872//GO:0060089//GO:0004930//GO:0004888//GO:0004871//GO:0038023//GO:0003674	receptor activity//molecular transducer activity//G-protein coupled receptor activity//transmembrane signaling receptor activity//signal transducer activity//signaling receptor activity//molecular_function
ENSAPLG00000001050	GO:0006928//GO:0009628//GO:0009719//GO:0071229//GO:1901700//GO:0044238//GO:0072358//GO:0019538//GO:0035025//GO:0051056//GO:0048565//GO:0032501//GO:0051093//GO:0030334//GO:0010033//GO:0040011//GO:0030336//GO:0022610//GO:2001223//GO:0007154//GO:0007166//GO:0032879//GO:0009966//GO:0001764//GO:1902531//GO:0007265//GO:0001568//GO:0009887//GO:0050768//GO:0002683//GO:0008150//GO:0048745//GO:0051716//GO:…	movement of cell or subcellular component//response to abiotic stimulus//response to endogenous stimulus//cellular response to acid chemical//response to oxygen-containing compound//primary metabolic process//cardiovascular system development//protein metabolic process//positive regulation of Rho protein signal transduction//regulation of small GTPase mediated signal transduction//digestive tract…	GO:0098643//GO:0005583//GO:0032991//GO:0005581//GO:0031012//GO:0043234//GO:0005578//GO:0005575//GO:0044421//GO:0005586//GO:0044420//GO:0098644//GO:0005615//GO:0005576	banded collagen fibril//fibrillar collagen trimer//macromolecular complex//collagen trimer//extracellular matrix//protein complex//proteinaceous extracellular matrix//cellular_component//extracellular region part//collagen type III trimer//extracellular matrix component//complex of collagen trimers//extracellular space//extracellular region	GO:0044877//GO:0048407//GO:0046332//GO:0005201//GO:0003674//GO:0005198//GO:0050839//GO:0005102//GO:0032403//GO:0005515//GO:0005178//GO:0019838//GO:0005488	macromolecular complex binding//platelet-derived growth factor binding//SMAD binding//extracellular matrix structural constituent//molecular_function//structural molecule activity//cell adhesion molecule binding//receptor binding//protein complex binding//protein binding//integrin binding//growth factor binding//binding
ENSAPLG00000001051	--	--	GO:0031224//GO:0044425//GO:0016020//GO:0005575//GO:0016021	intrinsic component of membrane//membrane part//membrane//cellular_component//integral component of membrane	--	--
ENSAPLG00000001053	GO:0008152//GO:0006508//GO:0071704//GO:0043170//GO:0008150//GO:0019538//GO:0044238	metabolic process//proteolysis//organic substance metabolic process//macromolecule metabolic process//biological_process//protein metabolic process//primary metabolic process	--	--	GO:0003824//GO:0008234//GO:0016787//GO:0070011//GO:0003674//GO:0008233//GO:0004175//GO:0004197	catalytic activity//cysteine-type peptidase activity//hydrolase activity//peptidase activity, acting on L-amino acid peptides//molecular_function//peptidase activity//endopeptidase activity//cysteine-type endopeptidase activity
ENSAPLG00000001055	GO:0012501//GO:0008150//GO:0008219//GO:0006915//GO:0044763//GO:0009987//GO:0044699//GO:0016265	programmed cell death//biological_process//cell death//apoptotic process//single-organism cellular process//cellular process//single-organism process//death	GO:0005622//GO:0044464//GO:0043232//GO:0005623//GO:0043226//GO:0005856//GO:0043229//GO:0043228//GO:0044424//GO:0005575	intracellular//cell part//intracellular non-membrane-bounded organelle//cell//organelle//cytoskeleton//intracellular organelle//non-membrane-bounded organelle//intracellular part//cellular_component	GO:0003674//GO:0008017//GO:0008092//GO:0015631//GO:0044877//GO:0005488//GO:0032403//GO:0005515	molecular_function//microtubule binding//cytoskeletal protein binding//tubulin binding//macromolecular complex binding//binding//protein complex binding//protein binding
ENSAPLG00000001057	GO:0044707//GO:0050877//GO:0044699//GO:0050789//GO:0044763//GO:0050896//GO:0009987//GO:0007186//GO:0007165//GO:0050909//GO:0050794//GO:0003008//GO:0065007//GO:0007600//GO:0023052//GO:0032501//GO:0007606//GO:0051716//GO:0008150//GO:0007154//GO:0044700	single-multicellular organism process//neurological system process//single-organism process//regulation of biological process//single-organism cellular process//response to stimulus//cellular process//G-protein coupled receptor signaling pathway//signal transduction//sensory perception of taste//regulation of cellular process//system process//biological regulation//sensory perception//signaling//…	GO:0016021//GO:0005575//GO:0016020//GO:0044425//GO:0031224	integral component of membrane//cellular_component//membrane//membrane part//intrinsic component of membrane	GO:0060089//GO:0004872//GO:0004930//GO:0038023//GO:0004871//GO:0004888//GO:0003674	molecular transducer activity//receptor activity//G-protein coupled receptor activity//signaling receptor activity//signal transducer activity//transmembrane signaling receptor activity//molecular_function
ENSAPLG00000001060	GO:0044700//GO:0007154//GO:0008150//GO:0051716//GO:0007218//GO:0065007//GO:0023052//GO:0007165//GO:0050794//GO:0050896//GO:0044763//GO:0009987//GO:0007186//GO:0050789//GO:0044699	single organism signaling//cell communication//biological_process//cellular response to stimulus//neuropeptide signaling pathway//biological regulation//signaling//signal transduction//regulation of cellular process//response to stimulus//single-organism cellular process//cellular process//G-protein coupled receptor signaling pathway//regulation of biological process//single-organism process	GO:0031224//GO:0044425//GO:0016020//GO:0005575//GO:0016021	intrinsic component of membrane//membrane part//membrane//cellular_component//integral component of membrane	GO:0008528//GO:0003674//GO:0008188//GO:0004888//GO:0038023//GO:0030594//GO:0004871//GO:0001653//GO:0004983//GO:0004930//GO:0004872//GO:0060089	G-protein coupled peptide receptor activity//molecular_function//neuropeptide receptor activity//transmembrane signaling receptor activity//signaling receptor activity//neurotransmitter receptor activity//signal transducer activity//peptide receptor activity//neuropeptide Y receptor activity//G-protein coupled receptor activity//receptor activity//molecular transducer activity
ENSAPLG00000001061	GO:0032774//GO:0034641//GO:0043170//GO:2001141//GO:0016055//GO:2000112//GO:0018130//GO:0044260//GO:0006807//GO:0006139//GO:0010468//GO:0044700//GO:0007166//GO:0007154//GO:0060070//GO:0051716//GO:0008150//GO:0009059//GO:0019219//GO:0044238//GO:0031326//GO:0009889//GO:0006357//GO:0008152//GO:0065007//GO:0031323//GO:0023052//GO:1901360//GO:0034645//GO:0044271//GO:0007165//GO:1901362//GO:0009058//GO:…	RNA biosynthetic process//cellular nitrogen compound metabolic process//macromolecule metabolic process//regulation of RNA biosynthetic process//Wnt signaling pathway//regulation of cellular macromolecule biosynthetic process//heterocycle biosynthetic process//cellular macromolecule metabolic process//nitrogen compound metabolic process//nucleobase-containing compound metabolic process//regulatio…	--	--	GO:0003674//GO:0001071//GO:0005488//GO:0008013//GO:0005515//GO:0003700	molecular_function//nucleic acid binding transcription factor activity//binding//beta-catenin binding//protein binding//transcription factor activity, sequence-specific DNA binding
ENSAPLG00000001062	GO:0034613//GO:0033566//GO:0070727//GO:0008150//GO:0034629//GO:0008104//GO:0031503//GO:0033036//GO:0051179//GO:0051641	cellular protein localization//gamma-tubulin complex localization//cellular macromolecule localization//biological_process//cellular protein complex localization//protein localization//protein complex localization//macromolecule localization//localization//cellular localization	GO:0044464//GO:0005622//GO:0000931//GO:0044430//GO:0043232//GO:0005623//GO:0044446//GO:0008274//GO:0032991//GO:0005815//GO:0044444//GO:0043228//GO:0043229//GO:0000930//GO:0005856//GO:0044422//GO:0043226//GO:0015630//GO:0043234//GO:0005737//GO:0044450//GO:0044424//GO:0005575	cell part//intracellular//gamma-tubulin large complex//cytoskeletal part//intracellular non-membrane-bounded organelle//cell//intracellular organelle part//gamma-tubulin ring complex//macromolecular complex//microtubule organizing center//cytoplasmic part//non-membrane-bounded organelle//intracellular organelle//gamma-tubulin complex//cytoskeleton//organelle part//organelle//microtubule cytoskele…	--	--
ENSAPLG00000001063	--	--	GO:0044428//GO:0005623//GO:0044446//GO:0031975//GO:0005634//GO:0005622//GO:0005643//GO:0031967//GO:0044464//GO:0043231//GO:0044424//GO:0005575//GO:0012505//GO:0005635//GO:0043227//GO:0044422//GO:0043226//GO:0043229	nuclear part//cell//intracellular organelle part//envelope//nucleus//intracellular//nuclear pore//organelle envelope//cell part//intracellular membrane-bounded organelle//intracellular part//cellular_component//endomembrane system//nuclear envelope//membrane-bounded organelle//organelle part//organelle//intracellular organelle	--	--
ENSAPLG00000001064	--	--	GO:0031224//GO:0044425//GO:0016020//GO:0005575//GO:0016021	intrinsic component of membrane//membrane part//membrane//cellular_component//integral component of membrane	--	--
ENSAPLG00000001065	GO:0006996//GO:0071840//GO:0009987//GO:0010256//GO:0007029//GO:0008150//GO:0016043	organelle organization//cellular component organization or biogenesis//cellular process//endomembrane system organization//endoplasmic reticulum organization//biological_process//cellular component organization	GO:0098588//GO:0044424//GO:0016020//GO:0005575//GO:0005737//GO:0012505//GO:0016021//GO:0044422//GO:0043226//GO:0043227//GO:0043229//GO:0042175//GO:0005789//GO:0044444//GO:0031224//GO:0044425//GO:0005623//GO:0044432//GO:0044446//GO:0031090//GO:0005622//GO:0005783//GO:0043231//GO:0044464	bounding membrane of organelle//intracellular part//membrane//cellular_component//cytoplasm//endomembrane system//integral component of membrane//organelle part//organelle//membrane-bounded organelle//intracellular organelle//nuclear outer membrane-endoplasmic reticulum membrane network//endoplasmic reticulum membrane//cytoplasmic part//intrinsic component of membrane//membrane part//cell//endopl…	--	--
ENSAPLG00000001066	--	--	--	--	GO:0032550//GO:0097367//GO:0001882//GO:0005525//GO:0017076//GO:0000166//GO:1901363//GO:0003674//GO:0032553//GO:0019001//GO:0036094//GO:0001883//GO:1901265//GO:0043167//GO:0032561//GO:0097159//GO:0032549//GO:0035639//GO:0043168//GO:0032555//GO:0005488	purine ribonucleoside binding//carbohydrate derivative binding//nucleoside binding//GTP binding//purine nucleotide binding//nucleotide binding//heterocyclic compound binding//molecular_function//ribonucleotide binding//guanyl nucleotide binding//small molecule binding//purine nucleoside binding//nucleoside phosphate binding//ion binding//guanyl ribonucleotide binding//organic cyclic compound bind…
ENSAPLG00000001069	GO:0055080//GO:0055065//GO:0030003//GO:0050801//GO:0044700//GO:0072503//GO:0006873//GO:0019725//GO:0072507//GO:0006874//GO:0006875//GO:0007154//GO:0042592//GO:0008150//GO:0051716//GO:0065008//GO:0048878//GO:0007165//GO:0098771//GO:0050794//GO:0055074//GO:0065007//GO:0023052//GO:0055082//GO:0044699//GO:0050789//GO:0050896//GO:0044763//GO:0009987//GO:0007186	cation homeostasis//metal ion homeostasis//cellular cation homeostasis//ion homeostasis//single organism signaling//cellular divalent inorganic cation homeostasis//cellular ion homeostasis//cellular homeostasis//divalent inorganic cation homeostasis//cellular calcium ion homeostasis//cellular metal ion homeostasis//cell communication//homeostatic process//biological_process//cellular response to …	GO:0005623//GO:0044425//GO:0031224//GO:0016021//GO:0005575//GO:0016020	cell//membrane part//intrinsic component of membrane//integral component of membrane//cellular_component//membrane	GO:0003674//GO:0043169//GO:0043178//GO:0038023//GO:0004871//GO:0070405//GO:0004888//GO:0008289//GO:0050997//GO:0031210//GO:0004930//GO:0005543//GO:0043168//GO:0005488//GO:0060089//GO:0036094//GO:0043167//GO:0004872	molecular_function//cation binding//alcohol binding//signaling receptor activity//signal transducer activity//ammonium ion binding//transmembrane signaling receptor activity//lipid binding//quaternary ammonium group binding//phosphatidylcholine binding//G-protein coupled receptor activity//phospholipid binding//anion binding//binding//molecular transducer activity//small molecule binding//ion bin…
ENSAPLG00000001070	GO:0048858//GO:0048812//GO:0007275//GO:0065007//GO:0023052//GO:0048856//GO:0044085//GO:0044767//GO:0007165//GO:0051234//GO:0050808//GO:0050794//GO:0006996//GO:0097178//GO:0032502//GO:0050896//GO:0016601//GO:0006810//GO:0071840//GO:0044763//GO:0065003//GO:0022607//GO:0007264//GO:0009987//GO:0007416//GO:0048666//GO:0022008//GO:0044707//GO:0050789//GO:0070925//GO:0043933//GO:0044699//GO:0070271//GO:…	cell projection morphogenesis//neuron projection morphogenesis//multicellular organismal development//biological regulation//signaling//anatomical structure development//cellular component biogenesis//single-organism developmental process//signal transduction//establishment of localization//synapse organization//regulation of cellular process//organelle organization//ruffle assembly//developmenta…	GO:0005911//GO:0044422//GO:0043226//GO:0042995//GO:0005576//GO:0070062//GO:0005856//GO:0043227//GO:0044421//GO:0043229//GO:0030027//GO:0043228//GO:0065010//GO:0043230//GO:0031988//GO:0044424//GO:0030054//GO:0005575//GO:0005737//GO:1903561//GO:0005913//GO:0043234//GO:0044430//GO:0005622//GO:0031982//GO:0070161//GO:0031252//GO:0044464//GO:0001726//GO:0032991//GO:0071944//GO:0015629//GO:0044444//GO:…	cell-cell junction//organelle part//organelle//cell projection//extracellular region//extracellular exosome//cytoskeleton//membrane-bounded organelle//extracellular region part//intracellular organelle//lamellipodium//non-membrane-bounded organelle//extracellular membrane-bounded organelle//extracellular organelle//membrane-bounded vesicle//intracellular part//cell junction//cellular_component//c…	GO:0045296//GO:0005488//GO:0032403//GO:0005515//GO:0098632//GO:0050839//GO:0003674//GO:0019904//GO:0098631//GO:0008092//GO:0098641//GO:0003779//GO:0044877//GO:0051015	cadherin binding//binding//protein complex binding//protein binding//protein binding involved in cell-cell adhesion//cell adhesion molecule binding//molecular_function//protein domain specific binding//protein binding involved in cell adhesion//cytoskeletal protein binding//cadherin binding involved in cell-cell adhesion//actin binding//macromolecular complex binding//actin filament binding
ENSAPLG00000001073	GO:0034654//GO:0002711//GO:0050776//GO:0006950//GO:2000113//GO:0019438//GO:0051171//GO:0009987//GO:1901576//GO:0006355//GO:0002250//GO:0051240//GO:0006351//GO:0050865//GO:0048732//GO:0002684//GO:0050778//GO:0022607//GO:0048513//GO:0019985//GO:0045892//GO:0071897//GO:1903506//GO:0065003//GO:0071840//GO:0060255//GO:0044763//GO:0002822//GO:0002819//GO:0010629//GO:0032502//GO:0022407//GO:0002376//GO:…	nucleobase-containing compound biosynthetic process//positive regulation of T cell mediated immunity//regulation of immune response//response to stress//negative regulation of cellular macromolecule biosynthetic process//aromatic compound biosynthetic process//regulation of nitrogen compound metabolic process//cellular process//organic substance biosynthetic process//regulation of transcription, …	GO:0005575//GO:0044424//GO:0043227//GO:0043226//GO:0044422//GO:0044451//GO:0005654//GO:0043229//GO:0044428//GO:0016604//GO:0044446//GO:0005623//GO:0043233//GO:0005634//GO:0031981//GO:0070013//GO:0005622//GO:0044464//GO:0031974//GO:0043231	cellular_component//intracellular part//membrane-bounded organelle//organelle//organelle part//nucleoplasm part//nucleoplasm//intracellular organelle//nuclear part//nuclear body//intracellular organelle part//cell//organelle lumen//nucleus//nuclear lumen//intracellular organelle lumen//intracellular//cell part//membrane-enclosed lumen//intracellular membrane-bounded organelle	GO:0032182//GO:0043167//GO:0031593//GO:0005488//GO:0042803//GO:0097159//GO:0003676//GO:0042802//GO:0005515//GO:0070530//GO:0043130//GO:0046983//GO:0043169//GO:1901363//GO:0003674//GO:0046982//GO:0046872	ubiquitin-like protein binding//ion binding//polyubiquitin binding//binding//protein homodimerization activity//organic cyclic compound binding//nucleic acid binding//identical protein binding//protein binding//K63-linked polyubiquitin binding//ubiquitin binding//protein dimerization activity//cation binding//heterocyclic compound binding//molecular_function//protein heterodimerization activity//…
ENSAPLG00000001074	GO:0044238//GO:0009889//GO:0031326//GO:0008150//GO:0019219//GO:0009059//GO:0044260//GO:0018130//GO:2000112//GO:0010468//GO:0006807//GO:0006139//GO:0043170//GO:0032774//GO:0034641//GO:2001141//GO:0006366//GO:0080090//GO:0051252//GO:0090304//GO:0010556//GO:0046483//GO:0010467//GO:0006725//GO:0071704//GO:0097659//GO:0050789//GO:0044237//GO:0060255//GO:1903506//GO:0019222//GO:0019438//GO:0009987//GO:…	primary metabolic process//regulation of biosynthetic process//regulation of cellular biosynthetic process//biological_process//regulation of nucleobase-containing compound metabolic process//macromolecule biosynthetic process//cellular macromolecule metabolic process//heterocycle biosynthetic process//regulation of cellular macromolecule biosynthetic process//regulation of gene expression//nitro…	GO:0005634//GO:0005623//GO:0043231//GO:0044464//GO:0005622//GO:0044424//GO:0005575//GO:0043229//GO:0043226//GO:0043227	nucleus//cell//intracellular membrane-bounded organelle//cell part//intracellular//intracellular part//cellular_component//intracellular organelle//organelle//membrane-bounded organelle	GO:0043565//GO:0003674//GO:1901363//GO:0003677//GO:0097159//GO:0003676//GO:0005488	sequence-specific DNA binding//molecular_function//heterocyclic compound binding//DNA binding//organic cyclic compound binding//nucleic acid binding//binding
ENSAPLG00000001077	GO:0007165//GO:0050794//GO:0065007//GO:0023052//GO:0044699//GO:0050789//GO:0050896//GO:0044763//GO:0007186//GO:0009987//GO:0044700//GO:0007154//GO:0008150//GO:0051716	signal transduction//regulation of cellular process//biological regulation//signaling//single-organism process//regulation of biological process//response to stimulus//single-organism cellular process//G-protein coupled receptor signaling pathway//cellular process//single organism signaling//cell communication//biological_process//cellular response to stimulus	GO:0043235//GO:0016021//GO:0043234//GO:0005575//GO:0016020//GO:0044425//GO:0032991//GO:0031224	receptor complex//integral component of membrane//protein complex//cellular_component//membrane//membrane part//macromolecular complex//intrinsic component of membrane	GO:0004930//GO:0060089//GO:0004872//GO:0003674//GO:0038023//GO:0004871//GO:0004888	G-protein coupled receptor activity//molecular transducer activity//receptor activity//molecular_function//signaling receptor activity//signal transducer activity//transmembrane signaling receptor activity
ENSAPLG00000001080	--	--	GO:0005576//GO:0005575	extracellular region//cellular_component	GO:0043169//GO:0046872//GO:0003674//GO:0005488//GO:0043167	cation binding//metal ion binding//molecular_function//binding//ion binding
ENSAPLG00000001086	--	--	GO:0044425//GO:0031224//GO:0016021//GO:0005575//GO:0016020	membrane part//intrinsic component of membrane//integral component of membrane//cellular_component//membrane	--	--
ENSAPLG00000001087	GO:0032870//GO:1901701//GO:0007193//GO:0007187//GO:0038169//GO:0044700//GO:1901699//GO:0010243//GO:1901700//GO:0009719//GO:0010033//GO:0009755//GO:0007154//GO:0051716//GO:0008150//GO:0007218//GO:0007165//GO:0071417//GO:0071310//GO:0050794//GO:1901698//GO:0038170//GO:0065007//GO:0023052//GO:1901653//GO:0050789//GO:0043434//GO:0070887//GO:0071375//GO:0044699//GO:0042221//GO:0009725//GO:1901652//GO:…	cellular response to hormone stimulus//cellular response to oxygen-containing compound//adenylate cyclase-inhibiting G-protein coupled receptor signaling pathway//G-protein coupled receptor signaling pathway, coupled to cyclic nucleotide second messenger//somatostatin receptor signaling pathway//single organism signaling//cellular response to nitrogen compound//response to organonitrogen compound…	GO:0044464//GO:0044425//GO:0005623//GO:0071944//GO:0031224//GO:0005886//GO:0016021//GO:0016020//GO:0005575	cell part//membrane part//cell//cell periphery//intrinsic component of membrane//plasma membrane//integral component of membrane//membrane//cellular_component	GO:0008188//GO:0008528//GO:0003674//GO:0019904//GO:0038023//GO:0030594//GO:0004871//GO:0004888//GO:0001653//GO:0004994//GO:0005515//GO:0004930//GO:0005488//GO:0060089//GO:0030165//GO:0004872	neuropeptide receptor activity//G-protein coupled peptide receptor activity//molecular_function//protein domain specific binding//signaling receptor activity//neurotransmitter receptor activity//signal transducer activity//transmembrane signaling receptor activity//peptide receptor activity//somatostatin receptor activity//protein binding//G-protein coupled receptor activity//binding//molecular t…
ENSAPLG00000001088	GO:0060429//GO:0008150//GO:0048856//GO:0032502//GO:0008544//GO:0009888	epithelium development//biological_process//anatomical structure development//developmental process//epidermis development//tissue development	GO:0044464//GO:0005622//GO:0043232//GO:0005623//GO:0071944//GO:0005886//GO:0043229//GO:0043228//GO:0043226//GO:0005856//GO:0001533//GO:0044424//GO:0016020//GO:0005575	cell part//intracellular//intracellular non-membrane-bounded organelle//cell//cell periphery//plasma membrane//intracellular organelle//non-membrane-bounded organelle//organelle//cytoskeleton//cornified envelope//intracellular part//membrane//cellular_component	GO:0003674//GO:0044877//GO:0032403//GO:0005515//GO:0019215//GO:0005488//GO:0005198	molecular_function//macromolecular complex binding//protein complex binding//protein binding//intermediate filament binding//binding//structural molecule activity
ENSAPLG00000001090	GO:0046907//GO:1902582//GO:0008150//GO:0007034//GO:0051234//GO:0051649//GO:0044765//GO:0006810//GO:0051179//GO:0044699//GO:0051641//GO:1902578	intracellular transport//single-organism intracellular transport//biological_process//vacuolar transport//establishment of localization//establishment of localization in cell//single-organism transport//transport//localization//single-organism process//cellular localization//single-organism localization	--	--	--	--
ENSAPLG00000001091	GO:0050655//GO:1903510//GO:0071704//GO:0044237//GO:0044699//GO:0044272//GO:0050654//GO:1901135//GO:0009987//GO:1901576//GO:0044763//GO:0043436//GO:1901566//GO:0030208//GO:0009058//GO:0044249//GO:0006790//GO:0030203//GO:0006023//GO:0044711//GO:0034645//GO:0050651//GO:0006082//GO:0016053//GO:0050650//GO:0008152//GO:0030166//GO:0006029//GO:0016051//GO:0044281//GO:0044710//GO:0046394//GO:0006024//GO:…	dermatan sulfate proteoglycan metabolic process//mucopolysaccharide metabolic process//organic substance metabolic process//cellular metabolic process//single-organism process//sulfur compound biosynthetic process//chondroitin sulfate proteoglycan metabolic process//carbohydrate derivative metabolic process//cellular process//organic substance biosynthetic process//single-organism cellular proces…	GO:0016021//GO:0016020//GO:0005575//GO:0044425//GO:0031224	integral component of membrane//membrane//cellular_component//membrane part//intrinsic component of membrane	GO:0034481//GO:0016782//GO:0003824//GO:0047756//GO:0008146//GO:0016740//GO:0003674	chondroitin sulfotransferase activity//transferase activity, transferring sulfur-containing groups//catalytic activity//chondroitin 4-sulfotransferase activity//sulfotransferase activity//transferase activity//molecular_function
ENSAPLG00000001092	GO:0071478//GO:0051716//GO:0071214//GO:0008150//GO:0009059//GO:0006301//GO:0044238//GO:0009628//GO:0006259//GO:0071482//GO:0044710//GO:0034641//GO:0071494//GO:0043170//GO:0033554//GO:0006974//GO:0000731//GO:0018130//GO:0044260//GO:0006807//GO:0006139//GO:0050896//GO:0044763//GO:0071897//GO:1901576//GO:0019438//GO:0009987//GO:0006950//GO:0034654//GO:0090304//GO:0006290//GO:0009416//GO:0071704//GO:…	cellular response to radiation//cellular response to stimulus//cellular response to abiotic stimulus//biological_process//macromolecule biosynthetic process//postreplication repair//primary metabolic process//response to abiotic stimulus//DNA metabolic process//cellular response to light stimulus//single-organism metabolic process//cellular nitrogen compound metabolic process//cellular response t…	GO:0044428//GO:0070013//GO:0031981//GO:0043233//GO:0005634//GO:0005623//GO:0044446//GO:0005622//GO:0043231//GO:0031974//GO:0044464//GO:0044424//GO:0005575//GO:0005737//GO:0044422//GO:0043226//GO:0043227//GO:0043229//GO:0005654	nuclear part//intracellular organelle lumen//nuclear lumen//organelle lumen//nucleus//cell//intracellular organelle part//intracellular//intracellular membrane-bounded organelle//membrane-enclosed lumen//cell part//intracellular part//cellular_component//cytoplasm//organelle part//organelle//membrane-bounded organelle//intracellular organelle//nucleoplasm	GO:0034061//GO:0003674//GO:1901363//GO:0016740//GO:0003684//GO:0016772//GO:0003677//GO:0016779//GO:0003824//GO:0005488//GO:0003887//GO:0097159//GO:0003676	DNA polymerase activity//molecular_function//heterocyclic compound binding//transferase activity//damaged DNA binding//transferase activity, transferring phosphorus-containing groups//DNA binding//nucleotidyltransferase activity//catalytic activity//binding//DNA-directed DNA polymerase activity//organic cyclic compound binding//nucleic acid binding
ENSAPLG00000001097	GO:0065007//GO:0008152//GO:0007167//GO:0030509//GO:0007275//GO:1901342//GO:2001214//GO:0044767//GO:0071772//GO:0048856//GO:0048864//GO:0023052//GO:0007600//GO:0022603//GO:0003197//GO:0031323//GO:0045595//GO:0043491//GO:0071363//GO:0001525//GO:0007165//GO:0034645//GO:0044271//GO:0051239//GO:0048863//GO:1901360//GO:0044249//GO:0060842//GO:0016070//GO:0003198//GO:0071310//GO:0050794//GO:0072359//GO:…	biological regulation//metabolic process//enzyme linked receptor protein signaling pathway//BMP signaling pathway//multicellular organismal development//regulation of vasculature development//positive regulation of vasculogenesis//single-organism developmental process//response to BMP//anatomical structure development//stem cell development//signaling//sensory perception//regulation of anatomical…	GO:0043226//GO:0043227//GO:0043229//GO:0005575//GO:0016020//GO:0048471//GO:0044424//GO:0016021//GO:0012505//GO:0005737//GO:0097458//GO:0005783//GO:0005622//GO:0044297//GO:0043231//GO:0044464//GO:0044444//GO:0071944//GO:0005886//GO:0031224//GO:0043204//GO:0043025//GO:0036477//GO:0005623//GO:0044425	organelle//membrane-bounded organelle//intracellular organelle//cellular_component//membrane//perinuclear region of cytoplasm//intracellular part//integral component of membrane//endomembrane system//cytoplasm//neuron part//endoplasmic reticulum//intracellular//cell body//intracellular membrane-bounded organelle//cell part//cytoplasmic part//cell periphery//plasma membrane//intrinsic component of…	--	--
ENSAPLG00000001101	GO:0044700//GO:0035556//GO:0007154//GO:0008150//GO:0051716//GO:0050794//GO:0007165//GO:0023052//GO:0065007//GO:0050789//GO:0044699//GO:0009987//GO:0050896//GO:0044763	single organism signaling//intracellular signal transduction//cell communication//biological_process//cellular response to stimulus//regulation of cellular process//signal transduction//signaling//biological regulation//regulation of biological process//single-organism process//cellular process//response to stimulus//single-organism cellular process	GO:0044464//GO:0005622//GO:0005623//GO:0005575	cell part//intracellular//cell//cellular_component	--	--
ENSAPLG00000001102	GO:0019538//GO:0044238//GO:0008150//GO:0043170//GO:0071704//GO:0006508//GO:0008152	protein metabolic process//primary metabolic process//biological_process//macromolecule metabolic process//organic substance metabolic process//proteolysis//metabolic process	--	--	GO:0008233//GO:0004252//GO:0004175//GO:0003674//GO:0016787//GO:0070011//GO:0008236//GO:0017171//GO:0003824	peptidase activity//serine-type endopeptidase activity//endopeptidase activity//molecular_function//hydrolase activity//peptidase activity, acting on L-amino acid peptides//serine-type peptidase activity//serine hydrolase activity//catalytic activity
ENSAPLG00000001105	GO:0051241//GO:2000146//GO:0032774//GO:0001658//GO:0003231//GO:1901213//GO:0048468//GO:0034641//GO:0090184//GO:0031325//GO:0008283//GO:0012501//GO:0060537//GO:0010557//GO:0003279//GO:0030902//GO:0003151//GO:0045596//GO:0090596//GO:0001841//GO:0031399//GO:0090189//GO:0030326//GO:0048736//GO:0043170//GO:0023051//GO:0001944//GO:0048731//GO:0060420//GO:0033002//GO:0035148//GO:0016055//GO:0001837//GO:…	negative regulation of multicellular organismal process//negative regulation of cell motility//RNA biosynthetic process//branching involved in ureteric bud morphogenesis//cardiac ventricle development//regulation of transcription from RNA polymerase II promoter involved in heart development//cell development//cellular nitrogen compound metabolic process//positive regulation of kidney development/…	GO:0005576//GO:0044421//GO:0005615//GO:0005575	extracellular region//extracellular region part//extracellular space//cellular_component	GO:0003674//GO:0019955//GO:0046983//GO:0042803//GO:0005488//GO:0005515//GO:0042802	molecular_function//cytokine binding//protein dimerization activity//protein homodimerization activity//binding//protein binding//identical protein binding
ENSAPLG00000001109	GO:0008544//GO:0003158//GO:0048514//GO:0098660//GO:0048513//GO:0022414//GO:0009888//GO:0009987//GO:0032502//GO:2000145//GO:0050896//GO:0071840//GO:0007423//GO:0006810//GO:0044765//GO:0044763//GO:0044699//GO:0034762//GO:0070887//GO:0051271//GO:0040007//GO:0050789//GO:0048519//GO:0043588//GO:0051179//GO:0016265//GO:0009653//GO:0042221//GO:0061138//GO:0040013//GO:0044707//GO:1902578//GO:0043010//GO:…	epidermis development//endothelium development//blood vessel morphogenesis//inorganic ion transmembrane transport//organ development//reproductive process//tissue development//cellular process//developmental process//regulation of cell motility//response to stimulus//cellular component organization or biogenesis//sensory organ development//transport//single-organism transport//single-organism cel…	GO:0031988//GO:0005575//GO:0016020//GO:0030054//GO:0044424//GO:0048471//GO:0043230//GO:0015630//GO:0005902//GO:0043234//GO:0005737//GO:1903561//GO:0016021//GO:0009986//GO:0045177//GO:0005576//GO:0070062//GO:0005856//GO:0043227//GO:0034702//GO:0044422//GO:0005911//GO:0043226//GO:0042995//GO:0034707//GO:0043228//GO:1990351//GO:0065010//GO:0043229//GO:0044421//GO:1902495//GO:0005829//GO:0005813//GO:…	membrane-bounded vesicle//cellular_component//membrane//cell junction//intracellular part//perinuclear region of cytoplasm//extracellular organelle//microtubule cytoskeleton//microvillus//protein complex//cytoplasm//extracellular vesicle//integral component of membrane//cell surface//apical part of cell//extracellular region//extracellular exosome//cytoskeleton//membrane-bounded organelle//ion ch…	GO:0015267//GO:0022832//GO:0022892//GO:0022803//GO:0022836//GO:0022857//GO:0005244//GO:0005254//GO:0005215//GO:0022891//GO:0015103//GO:0005253//GO:0005216//GO:0008509//GO:0003674//GO:0015075//GO:0022838//GO:0015108	channel activity//voltage-gated channel activity//substrate-specific transporter activity//passive transmembrane transporter activity//gated channel activity//transmembrane transporter activity//voltage-gated ion channel activity//chloride channel activity//transporter activity//substrate-specific transmembrane transporter activity//inorganic anion transmembrane transporter activity//anion channe…
ENSAPLG00000001110	GO:0034220//GO:0098662//GO:0065007//GO:0034765//GO:0006812//GO:0050794//GO:0006811//GO:0051234//GO:0098660//GO:0009987//GO:0006810//GO:0044765//GO:0044763//GO:0072511//GO:0050789//GO:0044699//GO:0034762//GO:0051179//GO:1902578//GO:0098655//GO:0055085//GO:0043269//GO:0030001//GO:0070838//GO:0070588//GO:0006816//GO:0032879//GO:0008150//GO:0051049	ion transmembrane transport//inorganic cation transmembrane transport//biological regulation//regulation of ion transmembrane transport//cation transport//regulation of cellular process//ion transport//establishment of localization//inorganic ion transmembrane transport//cellular process//transport//single-organism transport//single-organism cellular process//divalent inorganic cation transport//…	GO:0016020//GO:0005575//GO:0016021//GO:0031224//GO:0044425	membrane//cellular_component//integral component of membrane//intrinsic component of membrane//membrane part	GO:0022857//GO:0005244//GO:0022890//GO:0015085//GO:0005215//GO:0046873//GO:0015267//GO:0022892//GO:0022832//GO:0022803//GO:0072509//GO:0022836//GO:0003674//GO:0008324//GO:0015075//GO:0022838//GO:0022891//GO:0005216//GO:0005262//GO:0005261	transmembrane transporter activity//voltage-gated ion channel activity//inorganic cation transmembrane transporter activity//calcium ion transmembrane transporter activity//transporter activity//metal ion transmembrane transporter activity//channel activity//substrate-specific transporter activity//voltage-gated channel activity//passive transmembrane transporter activity//divalent inorganic cati…
ENSAPLG00000001111	--	--	GO:0044464//GO:0005622//GO:0005623//GO:0032991//GO:0008537//GO:0022624//GO:0043234//GO:0044424//GO:0005575//GO:0000502	cell part//intracellular//cell//macromolecular complex//proteasome activator complex//proteasome accessory complex//protein complex//intracellular part//cellular_component//proteasome complex	--	--
ENSAPLG00000001112	GO:1903963//GO:0071715//GO:0071702//GO:1901571//GO:0008150//GO:0015711//GO:0019637//GO:0044238//GO:0046942//GO:0006869//GO:0044710//GO:0006644//GO:0032309//GO:0015908//GO:0015718//GO:0008152//GO:0015909//GO:0046903//GO:0006820//GO:0051234//GO:0006793//GO:0006811//GO:0006629//GO:0006796//GO:0015849//GO:0044763//GO:0044765//GO:0006810//GO:0046717//GO:0050482//GO:0009987//GO:0010876//GO:1902578//GO:…	arachidonate transport//icosanoid transport//organic substance transport//fatty acid derivative transport//biological_process//organic anion transport//organophosphate metabolic process//primary metabolic process//carboxylic acid transport//lipid transport//single-organism metabolic process//phospholipid metabolic process//icosanoid secretion//fatty acid transport//monocarboxylic acid transport//…	GO:0005576//GO:0005575	extracellular region//cellular_component	GO:0016788//GO:0003674//GO:0003824//GO:0004623//GO:0016787//GO:0052689//GO:0004620//GO:0016298	hydrolase activity, acting on ester bonds//molecular_function//catalytic activity//phospholipase A2 activity//hydrolase activity//carboxylic ester hydrolase activity//phospholipase activity//lipase activity
ENSAPLG00000001113	GO:0045860//GO:0008150//GO:0006468//GO:0031401//GO:0050790//GO:0042325//GO:0006464//GO:0010604//GO:0044238//GO:0051338//GO:0019538//GO:0032270//GO:0031325//GO:0031399//GO:0043170//GO:0048522//GO:0051174//GO:0043085//GO:0044260//GO:0048518//GO:0045937//GO:0043549//GO:0019222//GO:0010562//GO:0060255//GO:0071900//GO:0036211//GO:0009987//GO:0080090//GO:0044237//GO:0043412//GO:0050789//GO:0071704//GO:…	positive regulation of protein kinase activity//biological_process//protein phosphorylation//positive regulation of protein modification process//regulation of catalytic activity//regulation of phosphorylation//cellular protein modification process//positive regulation of macromolecule metabolic process//primary metabolic process//regulation of transferase activity//protein metabolic process//pos…	GO:0032991//GO:0016533//GO:0005575//GO:0043234	macromolecular complex//cyclin-dependent protein kinase 5 holoenzyme complex//cellular_component//protein complex	GO:0019887//GO:0016534//GO:0019207//GO:0003674//GO:0030234//GO:0030295//GO:0098772//GO:0043539//GO:0008047//GO:0019209	protein kinase regulator activity//cyclin-dependent protein kinase 5 activator activity//kinase regulator activity//molecular_function//enzyme regulator activity//protein kinase activator activity//molecular function regulator//protein serine/threonine kinase activator activity//enzyme activator activity//kinase activator activity
ENSAPLG00000001115	GO:0016310//GO:1901360//GO:0046031//GO:0006091//GO:0009056//GO:0046939//GO:0009259//GO:0006163//GO:0006732//GO:0009116//GO:0044724//GO:0046128//GO:0019362//GO:0046034//GO:0006796//GO:0006793//GO:0044281//GO:0006165//GO:0006733//GO:0008152//GO:0006082//GO:0006090//GO:0009199//GO:0009141//GO:1901657//GO:0009123//GO:0044237//GO:0044699//GO:0071704//GO:0006725//GO:0046483//GO:0016265//GO:0006753//GO:…	phosphorylation//organic cyclic compound metabolic process//ADP metabolic process//generation of precursor metabolites and energy//catabolic process//nucleotide phosphorylation//ribonucleotide metabolic process//purine nucleotide metabolic process//coenzyme metabolic process//nucleoside metabolic process//single-organism carbohydrate catabolic process//purine ribonucleoside metabolic process//pyr…	GO:0043229//GO:0044421//GO:0065010//GO:0005911//GO:0042995//GO:0043226//GO:0043209//GO:0005576//GO:0043227//GO:0070062//GO:0005737//GO:1903561//GO:0005913//GO:0043230//GO:0031988//GO:0005575//GO:0030054//GO:0044424//GO:0016020//GO:0031982//GO:0043231//GO:0070161//GO:0005929//GO:0044464//GO:0005739//GO:0005622//GO:0031012//GO:0005634//GO:0005623//GO:0071944//GO:0005912//GO:0044444//GO:0005886	intracellular organelle//extracellular region part//extracellular membrane-bounded organelle//cell-cell junction//cell projection//organelle//myelin sheath//extracellular region//membrane-bounded organelle//extracellular exosome//cytoplasm//extracellular vesicle//cell-cell adherens junction//extracellular organelle//membrane-bounded vesicle//cellular_component//cell junction//intracellular part//…	GO:0032403//GO:0005515//GO:0097159//GO:0003676//GO:0098632//GO:0016773//GO:0003824//GO:0045296//GO:0005488//GO:0000287//GO:0016772//GO:0016301//GO:0050839//GO:0043167//GO:0003823//GO:0023026//GO:0003723//GO:0023023//GO:0030955//GO:0098631//GO:0046872//GO:1901363//GO:0003674//GO:0043169//GO:0016740//GO:0031420//GO:0098641//GO:0044877//GO:0044822//GO:0004743	protein complex binding//protein binding//organic cyclic compound binding//nucleic acid binding//protein binding involved in cell-cell adhesion//phosphotransferase activity, alcohol group as acceptor//catalytic activity//cadherin binding//binding//magnesium ion binding//transferase activity, transferring phosphorus-containing groups//kinase activity//cell adhesion molecule binding//ion binding//a…
ENSAPLG00000001116	GO:0030154//GO:0048869//GO:0060429//GO:0030855//GO:0008150//GO:0048856//GO:0044767//GO:0044699//GO:0009987//GO:0009888//GO:0044763//GO:0032502	cell differentiation//cellular developmental process//epithelium development//epithelial cell differentiation//biological_process//anatomical structure development//single-organism developmental process//single-organism process//cellular process//tissue development//single-organism cellular process//developmental process	GO:0044464//GO:0031974//GO:0043231//GO:0019028//GO:0005622//GO:0019012//GO:0044446//GO:0005623//GO:0043233//GO:0005634//GO:0070013//GO:0030529//GO:0044423//GO:0031981//GO:0044428//GO:0032991//GO:0005654//GO:0043229//GO:0043227//GO:0019013//GO:0043226//GO:0044422//GO:0044424//GO:0005575	cell part//membrane-enclosed lumen//intracellular membrane-bounded organelle//viral capsid//intracellular//virion//intracellular organelle part//cell//organelle lumen//nucleus//intracellular organelle lumen//ribonucleoprotein complex//virion part//nuclear lumen//nuclear part//macromolecular complex//nucleoplasm//intracellular organelle//membrane-bounded organelle//viral nucleocapsid//organelle//o…	GO:0000166//GO:0003723//GO:0003674//GO:1901363//GO:0044822//GO:0003676//GO:0097159//GO:0005488//GO:0036094//GO:1901265	nucleotide binding//RNA binding//molecular_function//heterocyclic compound binding//poly(A) RNA binding//nucleic acid binding//organic cyclic compound binding//binding//small molecule binding//nucleoside phosphate binding
ENSAPLG00000001119	GO:0007154//GO:0051716//GO:0008150//GO:0044700//GO:0050896//GO:0044763//GO:0009987//GO:0044699//GO:0050789//GO:0065007//GO:0023052//GO:0007165//GO:0050794	cell communication//cellular response to stimulus//biological_process//single organism signaling//response to stimulus//single-organism cellular process//cellular process//single-organism process//regulation of biological process//biological regulation//signaling//signal transduction//regulation of cellular process	--	--	--	--
ENSAPLG00000001120	--	--	--	--	GO:1901265//GO:0036094//GO:0005488//GO:0097159//GO:0003676//GO:1901363//GO:0003674//GO:0000166	nucleoside phosphate binding//small molecule binding//binding//organic cyclic compound binding//nucleic acid binding//heterocyclic compound binding//molecular_function//nucleotide binding
ENSAPLG00000001121	GO:0008150//GO:0051716//GO:0007154//GO:0035556//GO:0044700//GO:0050789//GO:0044699//GO:0044763//GO:0050896//GO:0009987//GO:0007264//GO:0007165//GO:0050794//GO:0065007//GO:0023052	biological_process//cellular response to stimulus//cell communication//intracellular signal transduction//single organism signaling//regulation of biological process//single-organism process//single-organism cellular process//response to stimulus//cellular process//small GTPase mediated signal transduction//signal transduction//regulation of cellular process//biological regulation//signaling	GO:0005623//GO:0044464//GO:0005622//GO:0005575	cell//cell part//intracellular//cellular_component	GO:0001882//GO:0097367//GO:0032550//GO:0005525//GO:0000166//GO:0017076//GO:0003674//GO:1901363//GO:0001883//GO:0019001//GO:0036094//GO:0032553//GO:0032561//GO:0043167//GO:1901265//GO:0097159//GO:0005488//GO:0032555//GO:0035639//GO:0043168//GO:0032549	nucleoside binding//carbohydrate derivative binding//purine ribonucleoside binding//GTP binding//nucleotide binding//purine nucleotide binding//molecular_function//heterocyclic compound binding//purine nucleoside binding//guanyl nucleotide binding//small molecule binding//ribonucleotide binding//guanyl ribonucleotide binding//ion binding//nucleoside phosphate binding//organic cyclic compound bind…
ENSAPLG00000001123	GO:0044700//GO:0051384//GO:0048545//GO:0033993//GO:0010033//GO:0009719//GO:0014070//GO:0007218//GO:0031960//GO:0007154//GO:0051716//GO:0008150//GO:0050794//GO:0007165//GO:0023052//GO:0065007//GO:0044699//GO:0050789//GO:0042221//GO:0009725//GO:0009987//GO:0007186//GO:0050896//GO:0044763	single organism signaling//response to glucocorticoid//response to steroid hormone//response to lipid//response to organic substance//response to endogenous stimulus//response to organic cyclic compound//neuropeptide signaling pathway//response to corticosteroid//cell communication//cellular response to stimulus//biological_process//regulation of cellular process//signal transduction//signaling//…	GO:0044425//GO:0031224//GO:0016021//GO:0005575//GO:0016020	membrane part//intrinsic component of membrane//integral component of membrane//cellular_component//membrane	GO:0008188//GO:0008528//GO:0003674//GO:0030594//GO:0004871//GO:0038023//GO:0004888//GO:0004930//GO:0001653//GO:0004983//GO:0060089//GO:0004872	neuropeptide receptor activity//G-protein coupled peptide receptor activity//molecular_function//neurotransmitter receptor activity//signal transducer activity//signaling receptor activity//transmembrane signaling receptor activity//G-protein coupled receptor activity//peptide receptor activity//neuropeptide Y receptor activity//molecular transducer activity//receptor activity
ENSAPLG00000001124	GO:0031328//GO:0009790//GO:0009792//GO:0030154//GO:2000112//GO:0048562//GO:0009891//GO:0044260//GO:0018130//GO:0051254//GO:0006807//GO:0098743//GO:0048518//GO:0006139//GO:0048704//GO:0010468//GO:0032774//GO:0031325//GO:0034641//GO:0060537//GO:0010557//GO:0030198//GO:0043170//GO:0048706//GO:2001141//GO:0048731//GO:0048522//GO:0048869//GO:0060429//GO:0016043//GO:0044238//GO:0061053//GO:0001756//GO:…	positive regulation of cellular biosynthetic process//embryo development//embryo development ending in birth or egg hatching//cell differentiation//regulation of cellular macromolecule biosynthetic process//embryonic organ morphogenesis//positive regulation of biosynthetic process//cellular macromolecule metabolic process//heterocycle biosynthetic process//positive regulation of RNA metabolic pro…	GO:0043231//GO:0031974//GO:0044464//GO:0005622//GO:0070013//GO:0031981//GO:0005634//GO:0043233//GO:0005623//GO:0044446//GO:0044428//GO:0043229//GO:0005654//GO:0044422//GO:0043226//GO:0043227//GO:0044424//GO:0005575	intracellular membrane-bounded organelle//membrane-enclosed lumen//cell part//intracellular//intracellular organelle lumen//nuclear lumen//nucleus//organelle lumen//cell//intracellular organelle part//nuclear part//intracellular organelle//nucleoplasm//organelle part//organelle//membrane-bounded organelle//intracellular part//cellular_component	GO:0001228//GO:0003674//GO:1901363//GO:0046983//GO:0043565//GO:0001071//GO:0005515//GO:0003676//GO:0097159//GO:0005488//GO:0000981//GO:0003677//GO:0003700	transcriptional activator activity, RNA polymerase II transcription regulatory region sequence-specific binding//molecular_function//heterocyclic compound binding//protein dimerization activity//sequence-specific DNA binding//nucleic acid binding transcription factor activity//protein binding//nucleic acid binding//organic cyclic compound binding//binding//RNA polymerase II transcription factor a…
ENSAPLG00000001125	GO:0046879//GO:0007267//GO:0044700//GO:0030072//GO:0071702//GO:0065008//GO:0051716//GO:0008150//GO:0007154//GO:0071705//GO:0032940//GO:0015833//GO:0023061//GO:0009306//GO:0065007//GO:0046903//GO:0002790//GO:0023052//GO:0051234//GO:0007165//GO:0010817//GO:0050794//GO:0008104//GO:0009914//GO:0051649//GO:0044763//GO:0044765//GO:0006810//GO:0050896//GO:0009987//GO:0007186//GO:0042886//GO:0030073//GO:…	hormone secretion//cell-cell signaling//single organism signaling//peptide hormone secretion//organic substance transport//regulation of biological quality//cellular response to stimulus//biological_process//cell communication//nitrogen compound transport//secretion by cell//peptide transport//signal release//protein secretion//biological regulation//secretion//peptide secretion//signaling//estab…	GO:0032991//GO:0031224//GO:0044425//GO:0043235//GO:0016020//GO:0005575//GO:0016021//GO:0043234	macromolecular complex//intrinsic component of membrane//membrane part//receptor complex//membrane//cellular_component//integral component of membrane//protein complex	GO:0003674//GO:0043178//GO:0043169//GO:0004888//GO:0070405//GO:0038023//GO:0004871//GO:0005543//GO:0005488//GO:0043168//GO:0008289//GO:0004930//GO:0050997//GO:0031210//GO:0043167//GO:0004872//GO:0060089//GO:0036094	molecular_function//alcohol binding//cation binding//transmembrane signaling receptor activity//ammonium ion binding//signaling receptor activity//signal transducer activity//phospholipid binding//binding//anion binding//lipid binding//G-protein coupled receptor activity//quaternary ammonium group binding//phosphatidylcholine binding//ion binding//receptor activity//molecular transducer activity/…
ENSAPLG00000001126	GO:0030204//GO:0019752//GO:0008150//GO:0032787//GO:0030205//GO:0006022//GO:0044238//GO:0019538//GO:0044710//GO:0043170//GO:0009100//GO:0044260//GO:0006807//GO:1901564//GO:0044763//GO:0043436//GO:1901135//GO:0009987//GO:0050654//GO:0071704//GO:0044237//GO:0044699//GO:0050655//GO:1903510//GO:0044281//GO:0006082//GO:0008152//GO:0006029//GO:0006790//GO:0030203	chondroitin sulfate metabolic process//carboxylic acid metabolic process//biological_process//monocarboxylic acid metabolic process//dermatan sulfate metabolic process//aminoglycan metabolic process//primary metabolic process//protein metabolic process//single-organism metabolic process//macromolecule metabolic process//glycoprotein metabolic process//cellular macromolecule metabolic process//nit…	GO:0031224//GO:0044425//GO:0016020//GO:0005575//GO:0016021	intrinsic component of membrane//membrane part//membrane//cellular_component//integral component of membrane	GO:0016853//GO:0003674//GO:0008146//GO:0016740//GO:0016782//GO:0016857//GO:0003824//GO:0047757//GO:0016854	isomerase activity//molecular_function//sulfotransferase activity//transferase activity//transferase activity, transferring sulfur-containing groups//racemase and epimerase activity, acting on carbohydrates and derivatives//catalytic activity//chondroitin-glucuronate 5-epimerase activity//racemase and epimerase activity
ENSAPLG00000001127	GO:0050789//GO:0043933//GO:0048519//GO:0044699//GO:0034762//GO:0070271//GO:0051179//GO:1902578//GO:0071805//GO:0098655//GO:0022898//GO:0055085//GO:0098660//GO:0022607//GO:0009987//GO:0043271//GO:1901016//GO:0051051//GO:2001257//GO:1904063//GO:0006810//GO:0071840//GO:0044763//GO:0044765//GO:0065003//GO:0043267//GO:0034765//GO:0043266//GO:0065009//GO:0034766//GO:0006812//GO:0006811//GO:0050794//GO:…	regulation of biological process//macromolecular complex subunit organization//negative regulation of biological process//single-organism process//regulation of transmembrane transport//protein complex biogenesis//localization//single-organism localization//potassium ion transmembrane transport//cation transmembrane transport//regulation of transmembrane transporter activity//transmembrane transp…	GO:0005737//GO:0012505//GO:0044424//GO:0005575//GO:0043229//GO:0043227//GO:0043226//GO:0005623//GO:0044444//GO:0044464//GO:0043231//GO:0005622//GO:0005783	cytoplasm//endomembrane system//intracellular part//cellular_component//intracellular organelle//membrane-bounded organelle//organelle//cell//cytoplasmic part//cell part//intracellular membrane-bounded organelle//intracellular//endoplasmic reticulum	--	--
[truncated: 13,108 more rows]
