# Supplementary material for: Comparative liver transcriptome analysis in ducklings infected with duck hepatitis A virus 3 (DHAV-3) at 12 and 48 hours post-infection through RNA-seq
Source: Vet Res. 2018 Jun 20;49:52. doi: 10.1186/s13567-018-0545-7 (PMC6011267; doi:10.1186/s13567-018-0545-7)
Supplement: Supplementary file 10 — Additional file 10. GO annotation information of genes in the livers of ducklings at 48 hpi. [file 13567_2018_545_MOESM10_ESM.xls]

Gene_ID	biological_process	biological_process_description	cellular_component	cellular_component_description	molecular_function	molecular_function_description
ENSAPLG00000000568	GO:0051172//GO:2000112//GO:0044763//GO:0051173//GO:0044238//GO:0044249//GO:0002262//GO:0030098//GO:0043433//GO:0045893//GO:2001141//GO:0045944//GO:0065007//GO:0002228//GO:0042107//GO:0018130//GO:2000113//GO:2001020//GO:0080090//GO:0044710//GO:0008152//GO:0016070//GO:0009987//GO:0010468//GO:0051052//GO:0009893//GO:0034654//GO:0006282//GO:0045321//GO:0060255//GO:0043170//GO:0051054//GO:0033554//GO:…	negative regulation of nitrogen compound metabolic process//regulation of cellular macromolecule biosynthetic process//single-organism cellular process//positive regulation of nitrogen compound metabolic process//primary metabolic process//cellular biosynthetic process//myeloid cell homeostasis//lymphocyte differentiation//negative regulation of sequence-specific DNA binding transcription factor …	GO:0070013//GO:0044446//GO:0043229//GO:0043226//GO:0005654//GO:0031981//GO:0031974//GO:0044464//GO:0005623//GO:0043231//GO:0043233//GO:0005622//GO:0044422//GO:0044428//GO:0043227//GO:0044424//GO:0005575//GO:0005634	intracellular organelle lumen//intracellular organelle part//intracellular organelle//organelle//nucleoplasm//nuclear lumen//membrane-enclosed lumen//cell part//cell//intracellular membrane-bounded organelle//organelle lumen//intracellular//organelle part//nuclear part//membrane-bounded organelle//intracellular part//cellular_component//nucleus	GO:0001067//GO:0001012//GO:0046982//GO:0003674//GO:0046983//GO:0005488//GO:0003700//GO:0000978//GO:1901363//GO:0000982//GO:0008134//GO:0003677//GO:0043565//GO:0097159//GO:0001159//GO:0000976//GO:0044212//GO:0042803//GO:0000977//GO:0001077//GO:0003676//GO:0000987//GO:0042802//GO:0000981//GO:0005515//GO:0001228//GO:0000975//GO:0001071	regulatory region nucleic acid binding//RNA polymerase II regulatory region DNA binding//protein heterodimerization activity//molecular_function//protein dimerization activity//binding//transcription factor activity, sequence-specific DNA binding//RNA polymerase II core promoter proximal region sequence-specific DNA binding//heterocyclic compound binding//transcription factor activity, RNA polyme…
ENSAPLG00000000571	GO:0009987//GO:0016070//GO:0008152//GO:0080090//GO:0018130//GO:2001141//GO:0065007//GO:0044249//GO:0044238//GO:2000112//GO:0010556//GO:0031323//GO:1901576//GO:0008150//GO:0050789//GO:0060255//GO:0043170//GO:0034654//GO:0010468//GO:0044260//GO:0006725//GO:1903506//GO:0006139//GO:1901360//GO:0031326//GO:0097659//GO:0050794//GO:1901362//GO:0009058//GO:0019222//GO:0046483//GO:0009889//GO:0032774//GO:…	cellular process//RNA metabolic process//metabolic process//regulation of primary metabolic process//heterocycle biosynthetic process//regulation of RNA biosynthetic process//biological regulation//cellular biosynthetic process//primary metabolic process//regulation of cellular macromolecule biosynthetic process//regulation of macromolecule biosynthetic process//regulation of cellular metabolic p…	GO:0043226//GO:0043229//GO:0044464//GO:0043231//GO:0005623//GO:0005622//GO:0005634//GO:0005575//GO:0044424//GO:0043227	organelle//intracellular organelle//cell part//intracellular membrane-bounded organelle//cell//intracellular//nucleus//cellular_component//intracellular part//membrane-bounded organelle	GO:0003674//GO:0005488//GO:0043565//GO:0003677//GO:1901363//GO:0097159//GO:0003676	molecular_function//binding//sequence-specific DNA binding//DNA binding//heterocyclic compound binding//organic cyclic compound binding//nucleic acid binding
ENSAPLG00000000572	--	--	GO:0005737//GO:0044464//GO:0005623//GO:0043231//GO:0005622//GO:0005575//GO:0044424//GO:0043227//GO:0005634//GO:0043229//GO:0043226	cytoplasm//cell part//cell//intracellular membrane-bounded organelle//intracellular//cellular_component//intracellular part//membrane-bounded organelle//nucleus//intracellular organelle//organelle	--	--
ENSAPLG00000000576	GO:0051129//GO:0033044//GO:0051438//GO:0034508//GO:0051641//GO:0051383//GO:0032434//GO:0010639//GO:1901991//GO:0032269//GO:0065004//GO:0043161//GO:0030071//GO:1903051//GO:0045841//GO:0044257//GO:0065009//GO:0030162//GO:0009892//GO:1902115//GO:0010965//GO:0031577//GO:0031399//GO:0031330//GO:0032268//GO:0010564//GO:0071704//GO:0090230//GO:0007049//GO:1903320//GO:0043933//GO:1903050//GO:0065003//GO:…	negative regulation of cellular component organization//regulation of chromosome organization//regulation of ubiquitin-protein transferase activity//centromere complex assembly//cellular localization//kinetochore organization//regulation of proteasomal ubiquitin-dependent protein catabolic process//negative regulation of organelle organization//negative regulation of mitotic cell cycle phase tran…	GO:0005634//GO:0005575//GO:0044427//GO:0043227//GO:0044424//GO:0044422//GO:0005622//GO:0000776//GO:0043234//GO:0098687//GO:0043231//GO:0005623//GO:0032991//GO:0044464//GO:0043228//GO:0043232//GO:0005694//GO:0043226//GO:0043229//GO:0044446//GO:0000775	nucleus//cellular_component//chromosomal part//membrane-bounded organelle//intracellular part//organelle part//intracellular//kinetochore//protein complex//chromosomal region//intracellular membrane-bounded organelle//cell//macromolecular complex//cell part//non-membrane-bounded organelle//intracellular non-membrane-bounded organelle//chromosome//organelle//intracellular organelle//intracellular …	--	--
ENSAPLG00000000577	GO:0044699//GO:0046839//GO:0006470//GO:0016311//GO:0071704//GO:0006796//GO:0044237//GO:0036211//GO:0044267//GO:0009987//GO:0008152//GO:0044710//GO:0044238//GO:0044763//GO:0043412//GO:0030258//GO:0008150//GO:0006629//GO:0006650//GO:0043170//GO:0006793//GO:0044260//GO:0046488//GO:0035335//GO:0044255//GO:0006464//GO:0046486//GO:0019538//GO:0046856//GO:0006644//GO:0019637	single-organism process//phospholipid dephosphorylation//protein dephosphorylation//dephosphorylation//organic substance metabolic process//phosphate-containing compound metabolic process//cellular metabolic process//protein modification process//cellular protein metabolic process//cellular process//metabolic process//single-organism metabolic process//primary metabolic process//single-organism c…	GO:0044464//GO:0005737//GO:0005623//GO:0005622//GO:0044424//GO:0005575//GO:0071944//GO:0016020//GO:0005886	cell part//cytoplasm//cell//intracellular//intracellular part//cellular_component//cell periphery//membrane//plasma membrane	GO:0052866//GO:0016791//GO:0004725//GO:0004721//GO:0034593//GO:0016788//GO:0042578//GO:0016787//GO:0003674//GO:0052629//GO:0003824//GO:0004438//GO:0052744	phosphatidylinositol phosphate phosphatase activity//phosphatase activity//protein tyrosine phosphatase activity//phosphoprotein phosphatase activity//phosphatidylinositol bisphosphate phosphatase activity//hydrolase activity, acting on ester bonds//phosphoric ester hydrolase activity//hydrolase activity//molecular_function//phosphatidylinositol-3,5-bisphosphate 3-phosphatase activity//catalytic …
ENSAPLG00000000578	GO:0098609//GO:0032501//GO:0044699//GO:0044708//GO:0072358//GO:0007165//GO:0007610//GO:0001944//GO:0098602//GO:0008306//GO:0051179//GO:0016337//GO:0007612//GO:0048870//GO:0007186//GO:0009314//GO:0071711//GO:0048731//GO:0006928//GO:0009653//GO:0070586//GO:0050896//GO:0001667//GO:0032502//GO:0007611//GO:0044700//GO:0007275//GO:0098742//GO:0050877//GO:0030198//GO:0043062//GO:0009628//GO:0072359//GO:…	cell-cell adhesion//multicellular organismal process//single-organism process//single-organism behavior//cardiovascular system development//signal transduction//behavior//vasculature development//single organism cell adhesion//associative learning//localization//single organismal cell-cell adhesion//learning//cell motility//G-protein coupled receptor signaling pathway//response to radiation//base…	GO:0005575//GO:0016020	cellular_component//membrane	--	--
ENSAPLG00000000579	GO:0051297//GO:0006950//GO:1900034//GO:0042325//GO:0080134//GO:0031324//GO:0006457//GO:0044699//GO:0043086//GO:0071901//GO:0001933//GO:0016310//GO:0019222//GO:0043549//GO:0046605//GO:0032269//GO:0071900//GO:0080135//GO:0009628//GO:0009892//GO:2000298//GO:0031399//GO:0065009//GO:0007049//GO:0071704//GO:0048583//GO:0019220//GO:0006796//GO:0010564//GO:0032268//GO:0051726//GO:0000226//GO:0006469//GO:…	centrosome organization//response to stress//regulation of cellular response to heat//regulation of phosphorylation//regulation of response to stress//negative regulation of cellular metabolic process//protein folding//single-organism process//negative regulation of catalytic activity//negative regulation of protein serine/threonine kinase activity//negative regulation of protein phosphorylation/…	--	--	GO:0005524//GO:0032549//GO:0001882//GO:0043168//GO:0097159//GO:0032555//GO:0051879//GO:0000166//GO:0046872//GO:0005515//GO:0043169//GO:0030554//GO:0003674//GO:0036094//GO:0001883//GO:0032550//GO:0031072//GO:1901265//GO:0032553//GO:0017076//GO:1901363//GO:0043531//GO:0043167//GO:0032559//GO:0008270//GO:0097367//GO:0046914//GO:0005488//GO:0035639	ATP binding//ribonucleoside binding//nucleoside binding//anion binding//organic cyclic compound binding//purine ribonucleotide binding//Hsp90 protein binding//nucleotide binding//metal ion binding//protein binding//cation binding//adenyl nucleotide binding//molecular_function//small molecule binding//purine nucleoside binding//purine ribonucleoside binding//heat shock protein binding//nucleoside …
ENSAPLG00000000581	GO:0003007//GO:0072358//GO:0044699//GO:0003203//GO:0048864//GO:0072132//GO:0032501//GO:0051179//GO:0048468//GO:0045184//GO:0048869//GO:0003198//GO:0060485//GO:0048513//GO:0071702//GO:0014031//GO:0048731//GO:0009653//GO:0003197//GO:0032502//GO:0060317//GO:0006810//GO:0007275//GO:0009887//GO:0009888//GO:0072359//GO:0048729//GO:0048762//GO:0009987//GO:0071840//GO:0044763//GO:0032989//GO:0051234//GO:…	heart morphogenesis//cardiovascular system development//single-organism process//endocardial cushion morphogenesis//stem cell development//mesenchyme morphogenesis//multicellular organismal process//localization//cell development//establishment of protein localization//cellular developmental process//epithelial to mesenchymal transition involved in endocardial cushion formation//mesenchyme develo…	GO:0098588//GO:0044464//GO:0005737//GO:0031300//GO:0043231//GO:0005789//GO:0044421//GO:0031227//GO:0031410//GO:0005623//GO:0031090//GO:0005783//GO:0005622//GO:0044422//GO:0044432//GO:0012505//GO:0031301//GO:0005575//GO:0044424//GO:0030141//GO:0043227//GO:0044446//GO:0016023//GO:0030176//GO:0044425//GO:0044444//GO:0005576//GO:0031982//GO:0043226//GO:0043229//GO:0048471//GO:0016020//GO:0031224//GO:…	bounding membrane of organelle//cell part//cytoplasm//intrinsic component of organelle membrane//intracellular membrane-bounded organelle//endoplasmic reticulum membrane//extracellular region part//intrinsic component of endoplasmic reticulum membrane//cytoplasmic vesicle//cell//organelle membrane//endoplasmic reticulum//intracellular//organelle part//endoplasmic reticulum part//endomembrane syst…	GO:0097159//GO:0003676//GO:0044822//GO:0003674//GO:0005488//GO:0003723//GO:1901363	organic cyclic compound binding//nucleic acid binding//poly(A) RNA binding//molecular_function//binding//RNA binding//heterocyclic compound binding
ENSAPLG00000000582	GO:0010810//GO:0022610//GO:0050794//GO:0031589//GO:0010811//GO:0007155//GO:0065007//GO:0009987//GO:0008150//GO:0050789//GO:0048522//GO:0045785//GO:0030155//GO:0048518	regulation of cell-substrate adhesion//biological adhesion//regulation of cellular process//cell-substrate adhesion//positive regulation of cell-substrate adhesion//cell adhesion//biological regulation//cellular process//biological_process//regulation of biological process//positive regulation of cellular process//positive regulation of cell adhesion//regulation of cell adhesion//positive regulat…	GO:0005794//GO:0005576//GO:0044444//GO:0043229//GO:0031012//GO:0043226//GO:0012505//GO:0005622//GO:0005783//GO:0005578//GO:0043227//GO:0044424//GO:0005575//GO:0005737//GO:0044464//GO:0005623//GO:0044421//GO:0043231	Golgi apparatus//extracellular region//cytoplasmic part//intracellular organelle//extracellular matrix//organelle//endomembrane system//intracellular//endoplasmic reticulum//proteinaceous extracellular matrix//membrane-bounded organelle//intracellular part//cellular_component//cytoplasm//cell part//cell//extracellular region part//intracellular membrane-bounded organelle	--	--
ENSAPLG00000000583	GO:0006629//GO:0051223//GO:0033500//GO:0098656//GO:0055085//GO:0032880//GO:0008150//GO:0050789//GO:0033036//GO:0023052//GO:0006811//GO:0031023//GO:0008104//GO:0015849//GO:0046903//GO:0044763//GO:0015711//GO:0044238//GO:0023061//GO:0034220//GO:0010817//GO:0051234//GO:0032940//GO:0051049//GO:0071840//GO:0007010//GO:1903825//GO:0006996//GO:0010646//GO:0065007//GO:0009987//GO:0032879//GO:1902589//GO:…	lipid metabolic process//regulation of protein transport//carbohydrate homeostasis//anion transmembrane transport//transmembrane transport//regulation of protein localization//biological_process//regulation of biological process//macromolecule localization//signaling//ion transport//microtubule organizing center organization//protein localization//organic acid transport//secretion//single-organis…	GO:0043229//GO:0044430//GO:0005856//GO:0031982//GO:0043226//GO:0015630//GO:0005739//GO:0005576//GO:0044444//GO:0044425//GO:0031226//GO:0005815//GO:0044446//GO:0031988//GO:0005886//GO:0031224//GO:0016021//GO:0043232//GO:0043228//GO:0071944//GO:0016020//GO:0043230//GO:0005623//GO:0005887//GO:0044421//GO:0070062//GO:0043231//GO:0005737//GO:0044459//GO:0065010//GO:0044464//GO:0044424//GO:0043227//GO:…	intracellular organelle//cytoskeletal part//cytoskeleton//vesicle//organelle//microtubule cytoskeleton//mitochondrion//extracellular region//cytoplasmic part//membrane part//intrinsic component of plasma membrane//microtubule organizing center//intracellular organelle part//membrane-bounded vesicle//plasma membrane//intrinsic component of membrane//integral component of membrane//intracellular no…	GO:0022891//GO:0022857//GO:0003674//GO:0015129//GO:0008509//GO:0022892//GO:0015075//GO:0005342//GO:1901618//GO:0008514//GO:0046943//GO:0005215//GO:0008028	substrate-specific transmembrane transporter activity//transmembrane transporter activity//molecular_function//lactate transmembrane transporter activity//anion transmembrane transporter activity//substrate-specific transporter activity//ion transmembrane transporter activity//organic acid transmembrane transporter activity//organic hydroxy compound transmembrane transporter activity//organic ani…
ENSAPLG00000000585	GO:0032501//GO:0009058//GO:0006366//GO:1903309//GO:0044699//GO:0043086//GO:1902679//GO:1903308//GO:0055114//GO:0019222//GO:0046483//GO:0009891//GO:1901726//GO:0006357//GO:0048518//GO:0051252//GO:0006351//GO:0010557//GO:0051254//GO:0051253//GO:0009889//GO:0032259//GO:0032774//GO:0016570//GO:0016568//GO:0051276//GO:0006807//GO:0019219//GO:0051171//GO:1903507//GO:0009890//GO:0044271//GO:0031324//GO:…	multicellular organismal process//biosynthetic process//transcription from RNA polymerase II promoter//negative regulation of chromatin modification//single-organism process//negative regulation of catalytic activity//negative regulation of RNA biosynthetic process//regulation of chromatin modification//oxidation-reduction process//regulation of metabolic process//heterocycle metabolic process//p…	GO:0044464//GO:0032806//GO:0032991//GO:0005737//GO:0043231//GO:0005623//GO:0044428//GO:0043234//GO:0044422//GO:0005622//GO:0005634//GO:1990234//GO:0043227//GO:0044424//GO:1902494//GO:0005575//GO:1902554//GO:0044446//GO:0019907//GO:0043226//GO:0061695//GO:0043229//GO:0032993//GO:0000307//GO:0019908//GO:1902911	cell part//carboxy-terminal domain protein kinase complex//macromolecular complex//cytoplasm//intracellular membrane-bounded organelle//cell//nuclear part//protein complex//organelle part//intracellular//nucleus//transferase complex//membrane-bounded organelle//intracellular part//catalytic complex//cellular_component//serine/threonine protein kinase complex//intracellular organelle part//cyclin-…	GO:0097159//GO:0003712//GO:0003676//GO:0003682//GO:0051213//GO:0000988//GO:0046872//GO:0043169//GO:0016705//GO:0016741//GO:0016706//GO:0016491//GO:0000989//GO:0003674//GO:0043167//GO:0008270//GO:0003713//GO:0008168//GO:0046914//GO:0005488//GO:0003824//GO:0016740//GO:0031490//GO:1901363//GO:0043566//GO:0044877//GO:0003677	organic cyclic compound binding//transcription cofactor activity//nucleic acid binding//chromatin binding//dioxygenase activity//transcription factor activity, protein binding//metal ion binding//cation binding//oxidoreductase activity, acting on paired donors, with incorporation or reduction of molecular oxygen//transferase activity, transferring one-carbon groups//oxidoreductase activity, actin…
ENSAPLG00000000586	GO:0044699//GO:0055114//GO:0008150//GO:0044710//GO:0008152	single-organism process//oxidation-reduction process//biological_process//single-organism metabolic process//metabolic process	GO:0005575//GO:0016021//GO:0031224//GO:0016020//GO:0044425	cellular_component//integral component of membrane//intrinsic component of membrane//membrane//membrane part	GO:0016705//GO:0046872//GO:0043169//GO:0004497//GO:0097159//GO:1901363//GO:0020037//GO:0043167//GO:0005506//GO:0046914//GO:0003824//GO:0005488//GO:0003674//GO:0016491//GO:0046906	oxidoreductase activity, acting on paired donors, with incorporation or reduction of molecular oxygen//metal ion binding//cation binding//monooxygenase activity//organic cyclic compound binding//heterocyclic compound binding//heme binding//ion binding//iron ion binding//transition metal ion binding//catalytic activity//binding//molecular_function//oxidoreductase activity//tetrapyrrole binding
ENSAPLG00000000587	GO:0044255//GO:1901576//GO:0008150//GO:0008610//GO:0006629//GO:0006720//GO:0009987//GO:0044710//GO:0008152//GO:0044763//GO:0044238//GO:0044249//GO:0008299//GO:0071704//GO:0044237//GO:0044711//GO:0044699//GO:0009058	cellular lipid metabolic process//organic substance biosynthetic process//biological_process//lipid biosynthetic process//lipid metabolic process//isoprenoid metabolic process//cellular process//single-organism metabolic process//metabolic process//single-organism cellular process//primary metabolic process//cellular biosynthetic process//isoprenoid biosynthetic process//organic substance metabol…	GO:0005886//GO:0031974//GO:0031981//GO:0005654//GO:0071944//GO:0016020//GO:0043226//GO:0043229//GO:0044446//GO:0070013//GO:0005634//GO:0005575//GO:0044424//GO:0043227//GO:0044428//GO:0043233//GO:0005622//GO:0044422//GO:0043231//GO:0005623//GO:0044464//GO:0005737	plasma membrane//membrane-enclosed lumen//nuclear lumen//nucleoplasm//cell periphery//membrane//organelle//intracellular organelle//intracellular organelle part//intracellular organelle lumen//nucleus//cellular_component//intracellular part//membrane-bounded organelle//nuclear part//organelle lumen//intracellular//organelle part//intracellular membrane-bounded organelle//cell//cell part//cytoplasm	GO:0016740//GO:0003824//GO:0003674//GO:0016746//GO:0046912//GO:0004421	transferase activity//catalytic activity//molecular_function//transferase activity, transferring acyl groups//transferase activity, transferring acyl groups, acyl groups converted into alkyl on transfer//hydroxymethylglutaryl-CoA synthase activity
ENSAPLG00000000588	GO:0016192//GO:0006810//GO:0051179//GO:0006898//GO:1902578//GO:0044699//GO:0006897//GO:0044765//GO:0043277//GO:0051234//GO:0008150//GO:0006909	vesicle-mediated transport//transport//localization//receptor-mediated endocytosis//single-organism localization//single-organism process//endocytosis//single-organism transport//apoptotic cell clearance//establishment of localization//biological_process//phagocytosis	GO:0005575//GO:0016020//GO:0016021//GO:0031224//GO:0044425	cellular_component//membrane//integral component of membrane//intrinsic component of membrane//membrane part	GO:0038024//GO:0060089//GO:0005044//GO:0004872//GO:0003674	cargo receptor activity//molecular transducer activity//scavenger receptor activity//receptor activity//molecular_function
ENSAPLG00000000589	--	--	GO:0044430//GO:0005856//GO:0031982//GO:0043226//GO:0043229//GO:0044446//GO:0005576//GO:0043232//GO:0043228//GO:0031988//GO:0043230//GO:0044421//GO:0005882//GO:0070062//GO:0043231//GO:0005623//GO:0044464//GO:0045095//GO:0032991//GO:0005737//GO:0065010//GO:0005634//GO:0044424//GO:0043227//GO:1903561//GO:0005575//GO:0043234//GO:0044422//GO:0045111//GO:0005622	cytoskeletal part//cytoskeleton//vesicle//organelle//intracellular organelle//intracellular organelle part//extracellular region//intracellular non-membrane-bounded organelle//non-membrane-bounded organelle//membrane-bounded vesicle//extracellular organelle//extracellular region part//intermediate filament//extracellular exosome//intracellular membrane-bounded organelle//cell//cell part//keratin …	GO:0003674//GO:0005198	molecular_function//structural molecule activity
ENSAPLG00000000590	GO:0055080//GO:0090287//GO:1903506//GO:0031325//GO:0006139//GO:0006725//GO:0044260//GO:0010033//GO:0009605//GO:1902680//GO:0032101//GO:0055076//GO:0006879//GO:0097659//GO:0051716//GO:0030509//GO:0000122//GO:0007599//GO:0031326//GO:0051241//GO:1901360//GO:0055065//GO:0044707//GO:0071495//GO:0019538//GO:0061041//GO:0032102//GO:0010629//GO:0010604//GO:1901362//GO:0090092//GO:0065008//GO:0050794//GO:…	cation homeostasis//regulation of cellular response to growth factor stimulus//regulation of nucleic acid-templated transcription//positive regulation of cellular metabolic process//nucleobase-containing compound metabolic process//cellular aromatic compound metabolic process//cellular macromolecule metabolic process//response to organic substance//response to external stimulus//positive regulati…	GO:0016020//GO:0071944//GO:0005615//GO:0016021//GO:0031224//GO:0005886//GO:0005576//GO:0044425//GO:0005575//GO:0044464//GO:0044421//GO:0005623	membrane//cell periphery//extracellular space//integral component of membrane//intrinsic component of membrane//plasma membrane//extracellular region//membrane part//cellular_component//cell part//extracellular region part//cell	GO:0003824//GO:0004175//GO:0016787//GO:0004252//GO:0017171//GO:0003674//GO:0008233//GO:0070011//GO:0008236	catalytic activity//endopeptidase activity//hydrolase activity//serine-type endopeptidase activity//serine hydrolase activity//molecular_function//peptidase activity//peptidase activity, acting on L-amino acid peptides//serine-type peptidase activity
ENSAPLG00000000592	GO:0034654//GO:0006793//GO:0034030//GO:0046390//GO:0034032//GO:0008150//GO:1901576//GO:0044249//GO:0044763//GO:1901564//GO:0044238//GO:0006753//GO:1901137//GO:1901293//GO:0006163//GO:0018130//GO:0008152//GO:0044710//GO:0009987//GO:1901362//GO:0033865//GO:0019637//GO:0009163//GO:0072522//GO:0051186//GO:1901566//GO:1901657//GO:0044281//GO:0009108//GO:0009259//GO:1901360//GO:0033866//GO:0009117//GO:…	nucleobase-containing compound biosynthetic process//phosphorus metabolic process//ribonucleoside bisphosphate biosynthetic process//ribose phosphate biosynthetic process//purine nucleoside bisphosphate metabolic process//biological_process//organic substance biosynthetic process//cellular biosynthetic process//single-organism cellular process//organonitrogen compound metabolic process//primary m…	GO:0005623//GO:0005737//GO:0044464//GO:0044424//GO:0005575//GO:0005622	cell//cytoplasm//cell part//intracellular part//cellular_component//intracellular	GO:0036094//GO:0001883//GO:0032550//GO:0003674//GO:0016772//GO:0032553//GO:1901265//GO:0017076//GO:1901363//GO:0016740//GO:0005488//GO:0003824//GO:0035639//GO:0043167//GO:0032559//GO:0097367//GO:0005524//GO:0043168//GO:0032555//GO:0097159//GO:0032549//GO:0001882//GO:0000166//GO:0016773//GO:0030554//GO:0016301//GO:0004594	small molecule binding//purine nucleoside binding//purine ribonucleoside binding//molecular_function//transferase activity, transferring phosphorus-containing groups//ribonucleotide binding//nucleoside phosphate binding//purine nucleotide binding//heterocyclic compound binding//transferase activity//binding//catalytic activity//purine ribonucleoside triphosphate binding//ion binding//adenyl ribon…
ENSAPLG00000000593	GO:0044237//GO:0045934//GO:0044700//GO:0007179//GO:0050896//GO:0048523//GO:0042221//GO:0023057//GO:0034645//GO:0006355//GO:0010467//GO:0048583//GO:0071704//GO:0009059//GO:0090304//GO:0019438//GO:0043062//GO:0009892//GO:0010558//GO:0023051//GO:0030198//GO:0045892//GO:0031327//GO:0030512//GO:0006357//GO:0046483//GO:0019222//GO:1902679//GO:0009968//GO:0044699//GO:1903845//GO:0017015//GO:0009966//GO:…	cellular metabolic process//negative regulation of nucleobase-containing compound metabolic process//single organism signaling//transforming growth factor beta receptor signaling pathway//response to stimulus//negative regulation of cellular process//response to chemical//negative regulation of signaling//cellular macromolecule biosynthetic process//regulation of transcription, DNA-templated//gen…	GO:0005575//GO:0005578//GO:0044421//GO:0005614//GO:0005615//GO:0005576//GO:0031012	cellular_component//proteinaceous extracellular matrix//extracellular region part//interstitial matrix//extracellular space//extracellular region//extracellular matrix	--	--
ENSAPLG00000000594	--	--	--	--	GO:0005488//GO:0043167//GO:0003674//GO:0043169//GO:0005509//GO:0046872	binding//ion binding//molecular_function//cation binding//calcium ion binding//metal ion binding
ENSAPLG00000000595	GO:0035556//GO:0009888//GO:0060419//GO:0048738//GO:0072359//GO:0035265//GO:0008283//GO:0023051//GO:0040007//GO:0060537//GO:0044700//GO:0032502//GO:0050896//GO:0033002//GO:0007275//GO:0048015//GO:0048731//GO:0048583//GO:0014066//GO:0048513//GO:0060038//GO:0048589//GO:1902531//GO:0007165//GO:0009966//GO:0044699//GO:0072358//GO:0032501//GO:0050794//GO:0048017//GO:0007507//GO:0014065//GO:0048856//GO:…	intracellular signal transduction//tissue development//heart growth//cardiac muscle tissue development//circulatory system development//organ growth//cell proliferation//regulation of signaling//growth//muscle tissue development//single organism signaling//developmental process//response to stimulus//muscle cell proliferation//multicellular organismal development//phosphatidylinositol-mediated si…	GO:0005575//GO:0005798//GO:0098796//GO:0044424//GO:0030137//GO:0030663//GO:0043227//GO:0030660//GO:0030120//GO:0044422//GO:0030662//GO:0005622//GO:0043234//GO:0012505//GO:0031090//GO:0044431//GO:0005623//GO:0044433//GO:0031410//GO:0043231//GO:0044421//GO:0005737//GO:0048475//GO:0032991//GO:0000139//GO:0044464//GO:0098588//GO:0031988//GO:0005794//GO:0030117//GO:0030135//GO:0005615//GO:0016020//GO:…	cellular_component//Golgi-associated vesicle//membrane protein complex//intracellular part//COPI-coated vesicle//COPI-coated vesicle membrane//membrane-bounded organelle//Golgi-associated vesicle membrane//vesicle coat//organelle part//coated vesicle membrane//intracellular//protein complex//endomembrane system//organelle membrane//Golgi apparatus part//cell//cytoplasmic vesicle part//cytoplasmic…	--	--
ENSAPLG00000000596	GO:0007154//GO:0009987//GO:0065007//GO:0044763//GO:0050907//GO:0023052//GO:0050789//GO:0008150//GO:0003008//GO:0051716//GO:0044707//GO:0050911//GO:0050794//GO:0009593//GO:0032501//GO:0044699//GO:0007165//GO:0007186//GO:0050906//GO:0007606//GO:0050896//GO:0007608//GO:0042221//GO:0044700//GO:0050877//GO:0051606//GO:0007600	cell communication//cellular process//biological regulation//single-organism cellular process//detection of chemical stimulus involved in sensory perception//signaling//regulation of biological process//biological_process//system process//cellular response to stimulus//single-multicellular organism process//detection of chemical stimulus involved in sensory perception of smell//regulation of cell…	GO:0044425//GO:0016020//GO:0071944//GO:0016021//GO:0031224//GO:0005886//GO:0044464//GO:0005623//GO:0005575	membrane part//membrane//cell periphery//integral component of membrane//intrinsic component of membrane//plasma membrane//cell part//cell//cellular_component	GO:0004984//GO:0003674//GO:0004872//GO:0004871//GO:0060089//GO:0038023//GO:0004930//GO:0004888	olfactory receptor activity//molecular_function//receptor activity//signal transducer activity//molecular transducer activity//signaling receptor activity//G-protein coupled receptor activity//transmembrane signaling receptor activity
ENSAPLG00000000597	GO:0007568//GO:0007275//GO:0044237//GO:0032502//GO:0044699//GO:0010506//GO:0010259//GO:0032501//GO:0031329//GO:0061726//GO:0019222//GO:0000422//GO:0006914//GO:1903008//GO:0016043//GO:0022411//GO:0044707//GO:0044248//GO:0050794//GO:0009894//GO:0006996//GO:0065007//GO:0009987//GO:0044710//GO:1902589//GO:0008152//GO:0009056//GO:0044763//GO:0044712//GO:0071840//GO:0050789//GO:0044767//GO:0008150//GO:…	aging//multicellular organismal development//cellular metabolic process//developmental process//single-organism process//regulation of autophagy//multicellular organismal aging//multicellular organismal process//regulation of cellular catabolic process//mitochondrion disassembly//regulation of metabolic process//mitophagy//autophagy//organelle disassembly//cellular component organization//cellula…	GO:0005783//GO:0031090//GO:0044432//GO:0012505//GO:0043234//GO:0005622//GO:0044422//GO:0031967//GO:0005741//GO:0044424//GO:0043227//GO:0005575//GO:0098588//GO:0044464//GO:0032991//GO:0031975//GO:0031968//GO:0005737//GO:0005789//GO:0043231//GO:0005623//GO:0044429//GO:0016020//GO:0031224//GO:0016021//GO:0042175//GO:0044446//GO:0005739//GO:0044444//GO:0005740//GO:0098805//GO:0044425//GO:0019867//GO:…	endoplasmic reticulum//organelle membrane//endoplasmic reticulum part//endomembrane system//protein complex//intracellular//organelle part//organelle envelope//mitochondrial outer membrane//intracellular part//membrane-bounded organelle//cellular_component//bounding membrane of organelle//cell part//macromolecular complex//envelope//organelle outer membrane//cytoplasm//endoplasmic reticulum membr…	GO:0005515//GO:0051540//GO:0042802//GO:0044822//GO:0097159//GO:0003676//GO:0051536//GO:0042803//GO:0005488//GO:0051537//GO:0003723//GO:1901363//GO:0046983//GO:0003674	protein binding//metal cluster binding//identical protein binding//poly(A) RNA binding//organic cyclic compound binding//nucleic acid binding//iron-sulfur cluster binding//protein homodimerization activity//binding//2 iron, 2 sulfur cluster binding//RNA binding//heterocyclic compound binding//protein dimerization activity//molecular_function
ENSAPLG00000000598	GO:0018393//GO:0043933//GO:0071704//GO:0018394//GO:0006325//GO:0044237//GO:0036211//GO:0018193//GO:0016570//GO:0016568//GO:0018205//GO:0051276//GO:0006473//GO:0044699//GO:0043543//GO:0019538//GO:0006475//GO:0016573//GO:0016043//GO:0044260//GO:0006464//GO:0043966//GO:0008150//GO:0043170//GO:0016569//GO:0006996//GO:0044267//GO:0009987//GO:0044710//GO:0008152//GO:1902589//GO:0044238//GO:0044763//GO:…	internal peptidyl-lysine acetylation//macromolecular complex subunit organization//organic substance metabolic process//peptidyl-lysine acetylation//chromatin organization//cellular metabolic process//protein modification process//peptidyl-amino acid modification//histone modification//chromatin modification//peptidyl-lysine modification//chromosome organization//protein acetylation//single-organ…	GO:1990234//GO:0005634//GO:1902494//GO:0044424//GO:0043227//GO:0005575//GO:0044428//GO:0043234//GO:0043233//GO:0005622//GO:0044422//GO:0043231//GO:0031248//GO:0005623//GO:0044464//GO:0032991//GO:1902493//GO:0000123//GO:0031981//GO:0005654//GO:0031974//GO:0070775//GO:0044451//GO:0070776//GO:0043226//GO:0043229//GO:0070013//GO:0044446	transferase complex//nucleus//catalytic complex//intracellular part//membrane-bounded organelle//cellular_component//nuclear part//protein complex//organelle lumen//intracellular//organelle part//intracellular membrane-bounded organelle//protein acetyltransferase complex//cell//cell part//macromolecular complex//acetyltransferase complex//histone acetyltransferase complex//nuclear lumen//nucleopl…	GO:0046872//GO:0043169//GO:0043167//GO:0008270//GO:0005488//GO:0046914//GO:0003674	metal ion binding//cation binding//ion binding//zinc ion binding//binding//transition metal ion binding//molecular_function
ENSAPLG00000000599	GO:0007186//GO:0050906//GO:0009593//GO:0032501//GO:0044699//GO:0007165//GO:0051606//GO:0007600//GO:0007606//GO:0050896//GO:0042221//GO:0007608//GO:0044700//GO:0050877//GO:0023052//GO:0050789//GO:0008150//GO:0007154//GO:0009987//GO:0065007//GO:0044763//GO:0050907//GO:0044707//GO:0050911//GO:0050794//GO:0003008//GO:0051716	G-protein coupled receptor signaling pathway//detection of stimulus involved in sensory perception//detection of chemical stimulus//multicellular organismal process//single-organism process//signal transduction//detection of stimulus//sensory perception//sensory perception of chemical stimulus//response to stimulus//response to chemical//sensory perception of smell//single organism signaling//neu…	GO:0005623//GO:0044464//GO:0005575//GO:0044425//GO:0016021//GO:0031224//GO:0005886//GO:0016020//GO:0071944	cell//cell part//cellular_component//membrane part//integral component of membrane//intrinsic component of membrane//plasma membrane//membrane//cell periphery	GO:0038023//GO:0004930//GO:0060089//GO:0004888//GO:0003674//GO:0004984//GO:0004872//GO:0004871	signaling receptor activity//G-protein coupled receptor activity//molecular transducer activity//transmembrane signaling receptor activity//molecular_function//olfactory receptor activity//receptor activity//signal transducer activity
ENSAPLG00000000600	GO:0046395//GO:0009058//GO:0044699//GO:0046459//GO:0044711//GO:0006807//GO:0072330//GO:0019752//GO:0016054//GO:0044237//GO:0071704//GO:0016311//GO:0006633//GO:0016053//GO:0006796//GO:0043436//GO:0006520//GO:0044283//GO:0009063//GO:0006082//GO:0044712//GO:0009069//GO:0009056//GO:0044763//GO:0046394//GO:0044238//GO:1901564//GO:0044249//GO:1901605//GO:1901565//GO:1901575//GO:0044710//GO:0008152//GO:…	carboxylic acid catabolic process//biosynthetic process//single-organism process//short-chain fatty acid metabolic process//single-organism biosynthetic process//nitrogen compound metabolic process//monocarboxylic acid biosynthetic process//carboxylic acid metabolic process//organic acid catabolic process//cellular metabolic process//organic substance metabolic process//dephosphorylation//fatty a…	--	--	GO:0043168//GO:0097159//GO:0048037//GO:0043177//GO:0043169//GO:0070905//GO:0016597//GO:0036094//GO:0003674//GO:0005488//GO:0043167//GO:0031406//GO:0030170//GO:1901363	anion binding//organic cyclic compound binding//cofactor binding//organic acid binding//cation binding//serine binding//amino acid binding//small molecule binding//molecular_function//binding//ion binding//carboxylic acid binding//pyridoxal phosphate binding//heterocyclic compound binding
ENSAPLG00000000601	--	--	--	--	GO:0003674//GO:0005488//GO:0008092//GO:0003779//GO:0005515	molecular_function//binding//cytoskeletal protein binding//actin binding//protein binding
ENSAPLG00000000602	GO:0051716//GO:0003008//GO:0050794//GO:0050911//GO:0044707//GO:0044763//GO:0050907//GO:0065007//GO:0009987//GO:0007154//GO:0050789//GO:0008150//GO:0023052//GO:0050877//GO:0044700//GO:0050896//GO:0042221//GO:0007608//GO:0007606//GO:0007600//GO:0051606//GO:0044699//GO:0007165//GO:0032501//GO:0009593//GO:0050906//GO:0007186	cellular response to stimulus//system process//regulation of cellular process//detection of chemical stimulus involved in sensory perception of smell//single-multicellular organism process//single-organism cellular process//detection of chemical stimulus involved in sensory perception//biological regulation//cellular process//cell communication//regulation of biological process//biological_proces…	GO:0071944//GO:0016020//GO:0005886//GO:0031224//GO:0016021//GO:0044425//GO:0005575//GO:0044464//GO:0005623	cell periphery//membrane//plasma membrane//intrinsic component of membrane//integral component of membrane//membrane part//cellular_component//cell part//cell	GO:0004871//GO:0004872//GO:0004984//GO:0003674//GO:0004888//GO:0060089//GO:0004930//GO:0038023	signal transducer activity//receptor activity//olfactory receptor activity//molecular_function//transmembrane signaling receptor activity//molecular transducer activity//G-protein coupled receptor activity//signaling receptor activity
ENSAPLG00000000603	GO:0032502//GO:0048522//GO:0044700//GO:0051240//GO:0051239//GO:0006810//GO:0051965//GO:0022607//GO:0007275//GO:0007268//GO:0048731//GO:0001505//GO:0051960//GO:2000026//GO:0051641//GO:0007399//GO:0051962//GO:0051649//GO:0051179//GO:0007267//GO:0044699//GO:0032501//GO:1902578//GO:0007416//GO:0051094//GO:0044089//GO:0048518//GO:0050807//GO:0051130//GO:0044765//GO:0021700//GO:0006836//GO:0016043//GO:…	developmental process//positive regulation of cellular process//single organism signaling//positive regulation of multicellular organismal process//regulation of multicellular organismal process//transport//positive regulation of synapse assembly//cellular component assembly//multicellular organismal development//synaptic transmission//system development//regulation of neurotransmitter levels//re…	GO:0045202//GO:0005575//GO:0044464//GO:0005623//GO:0016020//GO:0097458//GO:0031224//GO:0016021//GO:0044425//GO:0098793//GO:0044456	synapse//cellular_component//cell part//cell//membrane//neuron part//intrinsic component of membrane//integral component of membrane//membrane part//presynapse//synapse part	--	--
ENSAPLG00000000604	GO:0006518//GO:0044260//GO:0019538//GO:1901566//GO:0008152//GO:0009987//GO:0044267//GO:1901564//GO:0044238//GO:0044249//GO:1901576//GO:0008150//GO:0043170//GO:0009059//GO:0071704//GO:0010467//GO:0044237//GO:0034645//GO:0008283//GO:0043603//GO:0006412//GO:0009058//GO:0044699//GO:0043043//GO:0043604//GO:0044271//GO:0034641//GO:0006807	peptide metabolic process//cellular macromolecule metabolic process//protein metabolic process//organonitrogen compound biosynthetic process//metabolic process//cellular process//cellular protein metabolic process//organonitrogen compound metabolic process//primary metabolic process//cellular biosynthetic process//organic substance biosynthetic process//biological_process//macromolecule metabolic…	GO:0043230//GO:0031974//GO:0031981//GO:0005912//GO:0005913//GO:0043228//GO:0043232//GO:0005730//GO:0031988//GO:0044446//GO:0070013//GO:0015934//GO:0044444//GO:0005576//GO:0043226//GO:0031982//GO:0022625//GO:0043229//GO:0044428//GO:0022626//GO:0043233//GO:0005622//GO:0044422//GO:0005634//GO:0030054//GO:0005575//GO:1903561//GO:0005840//GO:0043227//GO:0044445//GO:0044424//GO:0005829//GO:0032991//GO:…	extracellular organelle//membrane-enclosed lumen//nuclear lumen//adherens junction//cell-cell adherens junction//non-membrane-bounded organelle//intracellular non-membrane-bounded organelle//nucleolus//membrane-bounded vesicle//intracellular organelle part//intracellular organelle lumen//large ribosomal subunit//cytoplasmic part//extracellular region//organelle//vesicle//cytosolic large ribosomal…	GO:0005488//GO:0098641//GO:0003723//GO:1901363//GO:1901265//GO:0003674//GO:0098631//GO:0045296//GO:0098632//GO:0036094//GO:0005515//GO:0050839//GO:0003735//GO:0044822//GO:0000166//GO:0005198//GO:0097159//GO:0003676	binding//cadherin binding involved in cell-cell adhesion//RNA binding//heterocyclic compound binding//nucleoside phosphate binding//molecular_function//protein binding involved in cell adhesion//cadherin binding//protein binding involved in cell-cell adhesion//small molecule binding//protein binding//cell adhesion molecule binding//structural constituent of ribosome//poly(A) RNA binding//nucleoti…
ENSAPLG00000000606	GO:0048878//GO:0006810//GO:0015672//GO:0006818//GO:0055067//GO:0098771//GO:0006812//GO:0098662//GO:0042592//GO:0098655//GO:0051179//GO:0035725//GO:1902578//GO:0044699//GO:0050801//GO:1902600//GO:0044765//GO:0055080//GO:0006814//GO:0065008//GO:0015992//GO:0030001//GO:0098660//GO:0051234//GO:0034220//GO:0044763//GO:0009987//GO:0065007//GO:0006811//GO:0006885//GO:0008150//GO:0055085	chemical homeostasis//transport//monovalent inorganic cation transport//hydrogen transport//monovalent inorganic cation homeostasis//inorganic ion homeostasis//cation transport//inorganic cation transmembrane transport//homeostatic process//cation transmembrane transport//localization//sodium ion transmembrane transport//single-organism localization//single-organism process//ion homeostasis//hydr…	GO:0005622//GO:0012505//GO:0055037//GO:0005575//GO:0043227//GO:0044424//GO:0005737//GO:0044464//GO:0005623//GO:0043231//GO:0016020//GO:0016021//GO:0031224//GO:0044425//GO:0044444//GO:0005768//GO:0043229//GO:0043226	intracellular//endomembrane system//recycling endosome//cellular_component//membrane-bounded organelle//intracellular part//cytoplasm//cell part//cell//intracellular membrane-bounded organelle//membrane//integral component of membrane//intrinsic component of membrane//membrane part//cytoplasmic part//endosome//intracellular organelle//organelle	GO:0015299//GO:0022890//GO:0015491//GO:0015081//GO:0005215//GO:0015291//GO:0008324//GO:0022804//GO:0005451//GO:0015077//GO:0046873//GO:0015075//GO:0022892//GO:0015298//GO:0015078//GO:0015297//GO:0015385//GO:0022891//GO:0003674//GO:0022857	solute:proton antiporter activity//inorganic cation transmembrane transporter activity//cation:cation antiporter activity//sodium ion transmembrane transporter activity//transporter activity//secondary active transmembrane transporter activity//cation transmembrane transporter activity//active transmembrane transporter activity//monovalent cation:proton antiporter activity//monovalent inorganic c…
ENSAPLG00000000607	--	--	--	--	GO:0043167//GO:0005488//GO:1901363//GO:0003674//GO:0046872//GO:0043169//GO:0097159//GO:0003676	ion binding//binding//heterocyclic compound binding//molecular_function//metal ion binding//cation binding//organic cyclic compound binding//nucleic acid binding
ENSAPLG00000000608	GO:0032501//GO:0044699//GO:0072358//GO:0007165//GO:0007267//GO:0003007//GO:0048513//GO:0007186//GO:0003205//GO:0007268//GO:0007275//GO:0050896//GO:0044700//GO:0032502//GO:0009653//GO:0048731//GO:0072359//GO:0003231//GO:0009887//GO:0003214//GO:0044763//GO:0065007//GO:0007154//GO:0009987//GO:0007218//GO:0023052//GO:0050789//GO:0044767//GO:0008150//GO:0051716//GO:0003206//GO:0007507//GO:0050794//GO:…	multicellular organismal process//single-organism process//cardiovascular system development//signal transduction//cell-cell signaling//heart morphogenesis//organ development//G-protein coupled receptor signaling pathway//cardiac chamber development//synaptic transmission//multicellular organismal development//response to stimulus//single organism signaling//developmental process//anatomical stru…	GO:0043005//GO:0044464//GO:0005623//GO:0005575//GO:0044425//GO:0016020//GO:0097458//GO:0042995//GO:0016021//GO:0031224	neuron projection//cell part//cell//cellular_component//membrane part//membrane//neuron part//cell projection//integral component of membrane//intrinsic component of membrane	GO:0060089//GO:0030594//GO:0001653//GO:0038023//GO:0004930//GO:0004888//GO:0001601//GO:0008188//GO:0008528//GO:0003674//GO:0004983//GO:0001602//GO:0004871//GO:0004872	molecular transducer activity//neurotransmitter receptor activity//peptide receptor activity//signaling receptor activity//G-protein coupled receptor activity//transmembrane signaling receptor activity//peptide YY receptor activity//neuropeptide receptor activity//G-protein coupled peptide receptor activity//molecular_function//neuropeptide Y receptor activity//pancreatic polypeptide receptor act…
ENSAPLG00000000609	GO:0006464//GO:0044260//GO:0019538//GO:0009987//GO:0044267//GO:0008152//GO:0044238//GO:0043412//GO:0008150//GO:0006793//GO:0043170//GO:0006796//GO:0071704//GO:0016311//GO:0044237//GO:0036211//GO:0006470	cellular protein modification process//cellular macromolecule metabolic process//protein metabolic process//cellular process//cellular protein metabolic process//metabolic process//primary metabolic process//macromolecule modification//biological_process//phosphorus metabolic process//macromolecule metabolic process//phosphate-containing compound metabolic process//organic substance metabolic pro…	GO:0005739//GO:0044444//GO:0043226//GO:0043229//GO:0005622//GO:0005575//GO:0044424//GO:0043227//GO:0044464//GO:0005737//GO:0043231//GO:0005623	mitochondrion//cytoplasmic part//organelle//intracellular organelle//intracellular//cellular_component//intracellular part//membrane-bounded organelle//cell part//cytoplasm//intracellular membrane-bounded organelle//cell	GO:0043167//GO:0005488//GO:0003824//GO:0004722//GO:0016787//GO:0003674//GO:0046872//GO:0016788//GO:0042578//GO:0043169//GO:0016791//GO:0004721	ion binding//binding//catalytic activity//protein serine/threonine phosphatase activity//hydrolase activity//molecular_function//metal ion binding//hydrolase activity, acting on ester bonds//phosphoric ester hydrolase activity//cation binding//phosphatase activity//phosphoprotein phosphatase activity
ENSAPLG00000000610	GO:0065007//GO:0016070//GO:0009987//GO:0044710//GO:0008152//GO:0050793//GO:0044238//GO:0044763//GO:0043412//GO:0035553//GO:0044767//GO:0050789//GO:0008150//GO:0033554//GO:0010468//GO:0043170//GO:0060255//GO:0035511//GO:0006139//GO:0006725//GO:0044728//GO:0044260//GO:0070988//GO:0051716//GO:0006974//GO:0048638//GO:1901360//GO:0035552//GO:0044707//GO:0040029//GO:0040014//GO:0080111//GO:0042245//GO:…	biological regulation//RNA metabolic process//cellular process//single-organism metabolic process//metabolic process//regulation of developmental process//primary metabolic process//single-organism cellular process//macromolecule modification//oxidative single-stranded RNA demethylation//single-organism developmental process//regulation of biological process//biological_process//cellular response…	--	--	GO:0016491//GO:0003674//GO:0003824//GO:0035515//GO:0035514//GO:0035516//GO:0032451	oxidoreductase activity//molecular_function//catalytic activity//oxidative RNA demethylase activity//DNA demethylase activity//oxidative DNA demethylase activity//demethylase activity
ENSAPLG00000000612	GO:0048232//GO:0003006//GO:0065009//GO:0022414//GO:0032502//GO:0019953//GO:0006997//GO:0048869//GO:0007283//GO:0044699//GO:0032501//GO:0007289//GO:0007281//GO:0019222//GO:0044702//GO:0048468//GO:0048609//GO:0048856//GO:0030154//GO:0022412//GO:0032504//GO:0016043//GO:0000003//GO:0044767//GO:0050789//GO:0008150//GO:0007276//GO:0007286//GO:0009987//GO:0008152//GO:1902589//GO:0051704//GO:0065007//GO:…	male gamete generation//developmental process involved in reproduction//regulation of molecular function//reproductive process//developmental process//sexual reproduction//nucleus organization//cellular developmental process//spermatogenesis//single-organism process//multicellular organismal process//spermatid nucleus differentiation//germ cell development//regulation of metabolic process//single…	GO:0005575//GO:0044424//GO:0043227//GO:0045202//GO:0005622//GO:0012505//GO:0043231//GO:0005623//GO:0044464//GO:0005737//GO:0005794//GO:0005886//GO:0071944//GO:0016020//GO:0043226//GO:0043229//GO:0044444	cellular_component//intracellular part//membrane-bounded organelle//synapse//intracellular//endomembrane system//intracellular membrane-bounded organelle//cell//cell part//cytoplasm//Golgi apparatus//plasma membrane//cell periphery//membrane//organelle//intracellular organelle//cytoplasmic part	GO:0005515//GO:0005102//GO:0042802//GO:0005109//GO:0060589//GO:0042803//GO:0030695//GO:0001664//GO:0005488//GO:0046983//GO:0003674//GO:0098772//GO:0008022//GO:0030234	protein binding//receptor binding//identical protein binding//frizzled binding//nucleoside-triphosphatase regulator activity//protein homodimerization activity//GTPase regulator activity//G-protein coupled receptor binding//binding//protein dimerization activity//molecular_function//molecular function regulator//protein C-terminus binding//enzyme regulator activity
ENSAPLG00000000613	GO:0032292//GO:0010256//GO:0008105//GO:0007043//GO:0021782//GO:0048869//GO:0022011//GO:0014037//GO:0048468//GO:0051179//GO:0044802//GO:0032501//GO:0044699//GO:0009888//GO:0048729//GO:0060429//GO:0007399//GO:0051641//GO:0034613//GO:0043217//GO:0007163//GO:0032502//GO:0007275//GO:0090162//GO:0045216//GO:0022607//GO:0007272//GO:0032287//GO:0048731//GO:0007009//GO:0009653//GO:0042552//GO:0035750//GO:…	peripheral nervous system axon ensheathment//endomembrane system organization//asymmetric protein localization//cell-cell junction assembly//glial cell development//cellular developmental process//myelination in peripheral nervous system//Schwann cell differentiation//cell development//localization//single-organism membrane organization//multicellular organismal process//single-organism process//…	GO:0005623//GO:0043231//GO:0070062//GO:0044421//GO:0043219//GO:0065010//GO:0005737//GO:0035749//GO:0043209//GO:0044464//GO:0005575//GO:1903561//GO:0043227//GO:0043218//GO:0044424//GO:0005634//GO:0043233//GO:0005622//GO:0044422//GO:0043220//GO:0044428//GO:0043229//GO:0043226//GO:0031982//GO:0005576//GO:0044446//GO:0070013//GO:0005886//GO:0031988//GO:0016020//GO:0071944//GO:0043230//GO:0031974//GO:…	cell//intracellular membrane-bounded organelle//extracellular exosome//extracellular region part//lateral loop//extracellular membrane-bounded organelle//cytoplasm//myelin sheath adaxonal region//myelin sheath//cell part//cellular_component//extracellular vesicle//membrane-bounded organelle//compact myelin//intracellular part//nucleus//organelle lumen//intracellular//organelle part//Schmidt-Lante…	GO:0019904//GO:0005515//GO:0003674//GO:0005488	protein domain specific binding//protein binding//molecular_function//binding
ENSAPLG00000000614	--	--	GO:0044444//GO:0005739//GO:0043229//GO:0043226//GO:0005737//GO:0044464//GO:0005623//GO:0043231//GO:0005622//GO:0043227//GO:0044424//GO:0005575	cytoplasmic part//mitochondrion//intracellular organelle//organelle//cytoplasm//cell part//cell//intracellular membrane-bounded organelle//intracellular//membrane-bounded organelle//intracellular part//cellular_component	--	--
ENSAPLG00000000615	GO:0044281//GO:0032787//GO:0044255//GO:0044242//GO:0065008//GO:0044248//GO:0044238//GO:0044763//GO:0009056//GO:0044712//GO:0006082//GO:0010817//GO:0051234//GO:0016042//GO:1901575//GO:0065007//GO:0042445//GO:0009987//GO:0008152//GO:0044710//GO:0006629//GO:0006720//GO:0042573//GO:0008150//GO:0044282//GO:0016103//GO:0016054//GO:0008300//GO:0016101//GO:0006721//GO:0044237//GO:0006810//GO:0071704//GO:…	small molecule metabolic process//monocarboxylic acid metabolic process//cellular lipid metabolic process//cellular lipid catabolic process//regulation of biological quality//cellular catabolic process//primary metabolic process//single-organism cellular process//catabolic process//single-organism catabolic process//organic acid metabolic process//regulation of hormone levels//establishment of lo…	GO:0005622//GO:0044424//GO:0005575//GO:0005737//GO:0044464//GO:0005623	intracellular//intracellular part//cellular_component//cytoplasm//cell part//cell	GO:0005488//GO:0031406//GO:0008289//GO:0043167//GO:0019840//GO:0036094//GO:0003674//GO:0001972//GO:0005501//GO:0033293//GO:0005215//GO:0043168//GO:0043177	binding//carboxylic acid binding//lipid binding//ion binding//isoprenoid binding//small molecule binding//molecular_function//retinoic acid binding//retinoid binding//monocarboxylic acid binding//transporter activity//anion binding//organic acid binding
ENSAPLG00000000617	--	--	GO:0044425//GO:0016021//GO:0031224//GO:0016020//GO:0005575	membrane part//integral component of membrane//intrinsic component of membrane//membrane//cellular_component	--	--
ENSAPLG00000000620	GO:0006807//GO:0034641//GO:0046483//GO:0044237//GO:0010467//GO:0090304//GO:0071704//GO:0043170//GO:0008150//GO:0044238//GO:0009987//GO:0016070//GO:0008152//GO:0008380//GO:1901360//GO:0044260//GO:0006139//GO:0006725//GO:0006396	nitrogen compound metabolic process//cellular nitrogen compound metabolic process//heterocycle metabolic process//cellular metabolic process//gene expression//nucleic acid metabolic process//organic substance metabolic process//macromolecule metabolic process//biological_process//primary metabolic process//cellular process//RNA metabolic process//metabolic process//RNA splicing//organic cyclic co…	--	--	--	--
ENSAPLG00000000621	GO:0023052//GO:0008150//GO:0050789//GO:0007154//GO:0009987//GO:0065007//GO:0050907//GO:0044763//GO:0044707//GO:0050911//GO:0050794//GO:0003008//GO:0051716//GO:0007186//GO:0050906//GO:0009593//GO:0032501//GO:0007165//GO:0044699//GO:0051606//GO:0007600//GO:0007606//GO:0042221//GO:0007608//GO:0050896//GO:0044700//GO:0050877	signaling//biological_process//regulation of biological process//cell communication//cellular process//biological regulation//detection of chemical stimulus involved in sensory perception//single-organism cellular process//single-multicellular organism process//detection of chemical stimulus involved in sensory perception of smell//regulation of cellular process//system process//cellular response…	GO:0044425//GO:0016021//GO:0031224//GO:0005886//GO:0016020//GO:0071944//GO:0005623//GO:0044464//GO:0005575	membrane part//integral component of membrane//intrinsic component of membrane//plasma membrane//membrane//cell periphery//cell//cell part//cellular_component	GO:0003674//GO:0004984//GO:0004872//GO:0004871//GO:0038023//GO:0004930//GO:0060089//GO:0004888	molecular_function//olfactory receptor activity//receptor activity//signal transducer activity//signaling receptor activity//G-protein coupled receptor activity//molecular transducer activity//transmembrane signaling receptor activity
ENSAPLG00000000622	GO:0045187//GO:0007276//GO:2000254//GO:0006629//GO:0008610//GO:2000255//GO:0033559//GO:0048519//GO:0000003//GO:1901576//GO:0008150//GO:0006636//GO:0050802//GO:0050789//GO:2000242//GO:0042749//GO:0007623//GO:0044703//GO:0043901//GO:0044249//GO:0046394//GO:0030431//GO:0044238//GO:0044763//GO:0042127//GO:0006082//GO:2000241//GO:0051234//GO:0009987//GO:0008152//GO:0042745//GO:0044710//GO:0065007//GO:…	regulation of circadian sleep/wake cycle, sleep//gamete generation//regulation of male germ cell proliferation//lipid metabolic process//lipid biosynthetic process//negative regulation of male germ cell proliferation//unsaturated fatty acid metabolic process//negative regulation of biological process//reproduction//organic substance biosynthetic process//biological_process//unsaturated fatty acid…	GO:0043229//GO:0031982//GO:0043226//GO:0005576//GO:0044444//GO:0031988//GO:0005615//GO:0043230//GO:0005623//GO:0043231//GO:0044421//GO:0005791//GO:0070062//GO:0005737//GO:0065010//GO:0044464//GO:1903561//GO:0005575//GO:0044424//GO:0043227//GO:0005622//GO:0012505//GO:0005783	intracellular organelle//vesicle//organelle//extracellular region//cytoplasmic part//membrane-bounded vesicle//extracellular space//extracellular organelle//cell//intracellular membrane-bounded organelle//extracellular region part//rough endoplasmic reticulum//extracellular exosome//cytoplasm//extracellular membrane-bounded organelle//cell part//extracellular vesicle//cellular_component//intracel…	GO:0005504//GO:0036094//GO:0003674//GO:0016860//GO:0005488//GO:0003824//GO:0004667//GO:0031406//GO:0008289//GO:0043167//GO:0019840//GO:0043177//GO:0043168//GO:0005215//GO:0016853//GO:0033293//GO:0005501	fatty acid binding//small molecule binding//molecular_function//intramolecular oxidoreductase activity//binding//catalytic activity//prostaglandin-D synthase activity//carboxylic acid binding//lipid binding//ion binding//isoprenoid binding//organic acid binding//anion binding//transporter activity//isomerase activity//monocarboxylic acid binding//retinoid binding
ENSAPLG00000000623	--	--	GO:0043229//GO:0043226//GO:0005622//GO:0043227//GO:0044424//GO:0005575//GO:0005634//GO:0044464//GO:0005623//GO:0043231	intracellular organelle//organelle//intracellular//membrane-bounded organelle//intracellular part//cellular_component//nucleus//cell part//cell//intracellular membrane-bounded organelle	GO:0005488//GO:1901363//GO:0003677//GO:0003674//GO:0097159//GO:0003676	binding//heterocyclic compound binding//DNA binding//molecular_function//organic cyclic compound binding//nucleic acid binding
ENSAPLG00000000625	GO:0065009//GO:0035556//GO:0031399//GO:0051960//GO:0010647//GO:0007399//GO:2000026//GO:0003018//GO:0023051//GO:0051347//GO:0006939//GO:0071900//GO:0010562//GO:0043408//GO:0031401//GO:0050731//GO:0001775//GO:0044237//GO:0044700//GO:0048522//GO:0032502//GO:0050817//GO:0050896//GO:0036211//GO:0051240//GO:0051239//GO:0009611//GO:0032148//GO:0035625//GO:0007275//GO:0018212//GO:0048731//GO:0050730//GO:…	regulation of molecular function//intracellular signal transduction//regulation of protein modification process//regulation of nervous system development//positive regulation of cell communication//nervous system development//regulation of multicellular organismal development//vascular process in circulatory system//regulation of signaling//positive regulation of transferase activity//smooth musc…	GO:0005575//GO:0044424//GO:0005622//GO:0005887//GO:0005623//GO:0005737//GO:0044459//GO:0044464//GO:0005886//GO:0031224//GO:0016021//GO:0071944//GO:0016020//GO:0044425//GO:0031226	cellular_component//intracellular part//intracellular//integral component of plasma membrane//cell//cytoplasm//plasma membrane part//cell part//plasma membrane//intrinsic component of membrane//integral component of membrane//cell periphery//membrane//membrane part//intrinsic component of plasma membrane	GO:0004888//GO:0042802//GO:0005515//GO:0031694//GO:0005102//GO:0031690//GO:0042803//GO:0004936//GO:0038023//GO:0004930//GO:0097159//GO:0060089//GO:0004871//GO:0004872//GO:0001664//GO:0005488//GO:1901338//GO:0008227//GO:0046983//GO:0003674//GO:0046982//GO:0004935//GO:0004938//GO:0051379	transmembrane signaling receptor activity//identical protein binding//protein binding//alpha-2A adrenergic receptor binding//receptor binding//adrenergic receptor binding//protein homodimerization activity//alpha-adrenergic receptor activity//signaling receptor activity//G-protein coupled receptor activity//organic cyclic compound binding//molecular transducer activity//signal transducer activity…
ENSAPLG00000000626	GO:0065007//GO:0008152//GO:0080090//GO:0009987//GO:2000105//GO:2000112//GO:0044249//GO:0044763//GO:0051173//GO:0006261//GO:0044238//GO:0070727//GO:0030174//GO:0008150//GO:0050789//GO:0033036//GO:0032507//GO:0031323//GO:1901576//GO:0008104//GO:0010556//GO:0051052//GO:0009893//GO:0090329//GO:0060255//GO:0043170//GO:0051054//GO:0044260//GO:0006725//GO:0006139//GO:0031325//GO:0051651//GO:1901360//GO:…	biological regulation//metabolic process//regulation of primary metabolic process//cellular process//positive regulation of DNA-dependent DNA replication//regulation of cellular macromolecule biosynthetic process//cellular biosynthetic process//single-organism cellular process//positive regulation of nitrogen compound metabolic process//DNA-dependent DNA replication//primary metabolic process//ce…	GO:0043226//GO:0043229//GO:0044464//GO:0043231//GO:0005623//GO:0005622//GO:0005634//GO:0043227//GO:0044424//GO:0005575	organelle//intracellular organelle//cell part//intracellular membrane-bounded organelle//cell//intracellular//nucleus//membrane-bounded organelle//intracellular part//cellular_component	GO:0003674//GO:0043167//GO:0008270//GO:0046914//GO:0005488//GO:1901363//GO:0097159//GO:0003676//GO:0030332//GO:0005515//GO:0046872//GO:0043169	molecular_function//ion binding//zinc ion binding//transition metal ion binding//binding//heterocyclic compound binding//organic cyclic compound binding//nucleic acid binding//cyclin binding//protein binding//metal ion binding//cation binding
ENSAPLG00000000627	GO:0019438//GO:0006355//GO:0010467//GO:0090304//GO:0009059//GO:0071704//GO:0044237//GO:0034645//GO:0009889//GO:0032774//GO:0051252//GO:0006351//GO:0034641//GO:0051171//GO:0019219//GO:0044271//GO:0006807//GO:0009058//GO:0019222//GO:0046483//GO:0050794//GO:1901362//GO:0044260//GO:0006725//GO:1903506//GO:0006139//GO:1901360//GO:0031326//GO:0097659//GO:0010556//GO:0031323//GO:1901576//GO:0008150//GO:…	aromatic compound biosynthetic process//regulation of transcription, DNA-templated//gene expression//nucleic acid metabolic process//macromolecule biosynthetic process//organic substance metabolic process//cellular metabolic process//cellular macromolecule biosynthetic process//regulation of biosynthetic process//RNA biosynthetic process//regulation of RNA metabolic process//transcription, DNA-te…	GO:0005634//GO:0005575//GO:0044424//GO:0043227//GO:0005622//GO:0043231//GO:0005623//GO:0044464//GO:0043226//GO:0043229	nucleus//cellular_component//intracellular part//membrane-bounded organelle//intracellular//intracellular membrane-bounded organelle//cell//cell part//organelle//intracellular organelle	GO:0003676//GO:0097159//GO:0043565//GO:0003677//GO:1901363//GO:0005488//GO:0003674	nucleic acid binding//organic cyclic compound binding//sequence-specific DNA binding//DNA binding//heterocyclic compound binding//binding//molecular_function
ENSAPLG00000000628	GO:0018393//GO:0043933//GO:0071704//GO:0006325//GO:0018394//GO:0044237//GO:0036211//GO:0018193//GO:0016570//GO:0016568//GO:0018205//GO:0051276//GO:0006473//GO:0044699//GO:0070647//GO:0043967//GO:0019538//GO:0043543//GO:0006475//GO:0016573//GO:0044260//GO:0016043//GO:0043984//GO:0006464//GO:0016567//GO:0008150//GO:0043170//GO:0016569//GO:0006996//GO:0009987//GO:0044267//GO:1902589//GO:0008152//GO:…	internal peptidyl-lysine acetylation//macromolecular complex subunit organization//organic substance metabolic process//chromatin organization//peptidyl-lysine acetylation//cellular metabolic process//protein modification process//peptidyl-amino acid modification//histone modification//chromatin modification//peptidyl-lysine modification//chromosome organization//protein acetylation//single-organ…	GO:1990234//GO:0005634//GO:0044424//GO:1902494//GO:0043227//GO:0005575//GO:0072487//GO:0044428//GO:0043234//GO:0044422//GO:0005622//GO:0043233//GO:0043231//GO:0005623//GO:0031248//GO:0044464//GO:0032991//GO:1902493//GO:0000123//GO:0031981//GO:0005654//GO:0031974//GO:0044451//GO:0043226//GO:0043229//GO:0070013//GO:0044446	transferase complex//nucleus//intracellular part//catalytic complex//membrane-bounded organelle//cellular_component//MSL complex//nuclear part//protein complex//organelle part//intracellular//organelle lumen//intracellular membrane-bounded organelle//cell//protein acetyltransferase complex//cell part//macromolecular complex//acetyltransferase complex//histone acetyltransferase complex//nuclear lu…	GO:0016740//GO:0061659//GO:0003824//GO:0019787//GO:0003674//GO:0004842//GO:0061630	transferase activity//ubiquitin-like protein ligase activity//catalytic activity//ubiquitin-like protein transferase activity//molecular_function//ubiquitin-protein transferase activity//ubiquitin protein ligase activity
ENSAPLG00000000629	--	--	GO:0000123//GO:0031981//GO:0005654//GO:0031974//GO:0044451//GO:0043226//GO:0043229//GO:0070013//GO:0044446//GO:1990234//GO:0005634//GO:0044424//GO:1902494//GO:0070461//GO:0043227//GO:0005575//GO:0044428//GO:0043234//GO:0044422//GO:0005622//GO:0043233//GO:0043231//GO:0005623//GO:0031248//GO:0044464//GO:0032991//GO:0030914//GO:1902493	histone acetyltransferase complex//nuclear lumen//nucleoplasm//membrane-enclosed lumen//nucleoplasm part//organelle//intracellular organelle//intracellular organelle lumen//intracellular organelle part//transferase complex//nucleus//intracellular part//catalytic complex//SAGA-type complex//membrane-bounded organelle//cellular_component//nuclear part//protein complex//organelle part//intracellular…	GO:1901363//GO:0003677//GO:0005488//GO:0003674//GO:0003676//GO:0097159	heterocyclic compound binding//DNA binding//binding//molecular_function//nucleic acid binding//organic cyclic compound binding
ENSAPLG00000000630	GO:0044763//GO:0042127//GO:0003264//GO:0072513//GO:0065007//GO:0009987//GO:0050793//GO:0007154//GO:2000136//GO:0003156//GO:0044767//GO:0050789//GO:0008150//GO:0023052//GO:0003263//GO:0051716//GO:2000177//GO:0022603//GO:0048646//GO:0007507//GO:0050794//GO:0060914//GO:0044707//GO:0048856//GO:0008284//GO:0072358//GO:0044699//GO:0007165//GO:0032501//GO:0003007//GO:0048513//GO:0061351//GO:0007186//GO:…	single-organism cellular process//regulation of cell proliferation//regulation of cardioblast proliferation//positive regulation of secondary heart field cardioblast proliferation//biological regulation//cellular process//regulation of developmental process//cell communication//regulation of cell proliferation involved in heart morphogenesis//regulation of organ formation//single-organism develop…	GO:0005739//GO:0044444//GO:0005576//GO:0044425//GO:0031234//GO:0043229//GO:0031982//GO:0043226//GO:0071944//GO:0016020//GO:0098552//GO:0019898//GO:0043230//GO:0098562//GO:0031988//GO:0005886//GO:0098797//GO:0005737//GO:0009898//GO:0065010//GO:0044459//GO:0044464//GO:0032991//GO:0005834//GO:0005623//GO:0019897//GO:0044421//GO:0070062//GO:0043231//GO:0043234//GO:0005622//GO:1902494//GO:0098796//GO:…	mitochondrion//cytoplasmic part//extracellular region//membrane part//extrinsic component of cytoplasmic side of plasma membrane//intracellular organelle//vesicle//organelle//cell periphery//membrane//side of membrane//extrinsic component of membrane//extracellular organelle//cytoplasmic side of membrane//membrane-bounded vesicle//plasma membrane//plasma membrane protein complex//cytoplasm//cytop…	GO:0003674//GO:0005488//GO:0004871//GO:0030165//GO:0060089//GO:0019904//GO:0005515	molecular_function//binding//signal transducer activity//PDZ domain binding//molecular transducer activity//protein domain specific binding//protein binding
ENSAPLG00000000635	GO:0051716//GO:0050794//GO:0044763//GO:0065007//GO:0009987//GO:0007154//GO:0007218//GO:0008150//GO:0050789//GO:0023052//GO:0044700//GO:0050896//GO:0007165//GO:0044699//GO:0007186	cellular response to stimulus//regulation of cellular process//single-organism cellular process//biological regulation//cellular process//cell communication//neuropeptide signaling pathway//biological_process//regulation of biological process//signaling//single organism signaling//response to stimulus//signal transduction//single-organism process//G-protein coupled receptor signaling pathway	GO:0016020//GO:0031224//GO:0016021//GO:0044425//GO:0005575	membrane//intrinsic component of membrane//integral component of membrane//membrane part//cellular_component	GO:0004983//GO:0001602//GO:0004871//GO:0004872//GO:0008188//GO:0008528//GO:0003674//GO:0004888//GO:0001601//GO:0060089//GO:0030594//GO:0001653//GO:0038023//GO:0004930	neuropeptide Y receptor activity//pancreatic polypeptide receptor activity//signal transducer activity//receptor activity//neuropeptide receptor activity//G-protein coupled peptide receptor activity//molecular_function//transmembrane signaling receptor activity//peptide YY receptor activity//molecular transducer activity//neurotransmitter receptor activity//peptide receptor activity//signaling re…
ENSAPLG00000000636	--	--	GO:0005575//GO:0016020//GO:0031224//GO:0016021//GO:0044425	cellular_component//membrane//intrinsic component of membrane//integral component of membrane//membrane part	--	--
ENSAPLG00000000637	GO:0051234//GO:0008150//GO:0006898//GO:0051179//GO:0006897//GO:0006810//GO:0016192	establishment of localization//biological_process//receptor-mediated endocytosis//localization//endocytosis//transport//vesicle-mediated transport	GO:0016020//GO:0005575	membrane//cellular_component	GO:0003674//GO:0004872//GO:0005044//GO:0060089//GO:0038024	molecular_function//receptor activity//scavenger receptor activity//molecular transducer activity//cargo receptor activity
ENSAPLG00000000639	GO:0065007//GO:0048585//GO:0048519//GO:0031348//GO:0008150//GO:0050789//GO:1903035//GO:0009605//GO:0050728//GO:0031347//GO:0032101//GO:0050727//GO:0032102//GO:0006950//GO:0006952//GO:0080134//GO:1903034//GO:0048583//GO:0050896//GO:0009611//GO:0006954	biological regulation//negative regulation of response to stimulus//negative regulation of biological process//negative regulation of defense response//biological_process//regulation of biological process//negative regulation of response to wounding//response to external stimulus//negative regulation of inflammatory response//regulation of defense response//regulation of response to external stim…	--	--	GO:0031867//GO:0003674//GO:0031862//GO:0005488//GO:0001664//GO:0005515//GO:0005102	EP4 subtype prostaglandin E2 receptor binding//molecular_function//prostanoid receptor binding//binding//G-protein coupled receptor binding//protein binding//receptor binding
ENSAPLG00000000641	--	--	GO:0016021//GO:0031224//GO:0016020//GO:0044425//GO:0005575	integral component of membrane//intrinsic component of membrane//membrane//membrane part//cellular_component	--	--
ENSAPLG00000000644	GO:0006807//GO:0034641//GO:0051171//GO:0019219//GO:0044271//GO:0051252//GO:0006351//GO:0009889//GO:0032774//GO:0019222//GO:0046483//GO:0009058//GO:0019438//GO:0034645//GO:0044237//GO:0010467//GO:0090304//GO:0009059//GO:0071704//GO:0006355//GO:0034654//GO:0010468//GO:0060255//GO:0043170//GO:0008150//GO:0050789//GO:0010556//GO:0031323//GO:1901576//GO:0044249//GO:0044238//GO:2000112//GO:0018130//GO:…	nitrogen compound metabolic process//cellular nitrogen compound metabolic process//regulation of nitrogen compound metabolic process//regulation of nucleobase-containing compound metabolic process//cellular nitrogen compound biosynthetic process//regulation of RNA metabolic process//transcription, DNA-templated//regulation of biosynthetic process//RNA biosynthetic process//regulation of metabolic…	GO:0005623//GO:0043231//GO:0044464//GO:0032991//GO:0044424//GO:0043227//GO:0005575//GO:0005634//GO:0008023//GO:0043234//GO:0044422//GO:0043233//GO:0005622//GO:0044428//GO:0043229//GO:0032021//GO:0043226//GO:0070013//GO:0044446//GO:0044451//GO:0031981//GO:0005654//GO:0031974	cell//intracellular membrane-bounded organelle//cell part//macromolecular complex//intracellular part//membrane-bounded organelle//cellular_component//nucleus//transcription elongation factor complex//protein complex//organelle part//organelle lumen//intracellular//nuclear part//intracellular organelle//NELF complex//organelle//intracellular organelle lumen//intracellular organelle part//nucleopl…	--	--
ENSAPLG00000000646	GO:2000145//GO:0097659//GO:0022008//GO:1901360//GO:0031326//GO:0048699//GO:0003008//GO:0044260//GO:1903506//GO:0006139//GO:0006725//GO:0009605//GO:0016477//GO:1901362//GO:0040012//GO:0050794//GO:0042752//GO:0044707//GO:0009649//GO:0030154//GO:0051270//GO:0050767//GO:0048856//GO:0045595//GO:0001764//GO:2000112//GO:0044249//GO:0044238//GO:0044763//GO:0065007//GO:2001141//GO:0050953//GO:0018130//GO:…	regulation of cell motility//nucleic acid-templated transcription//neurogenesis//organic cyclic compound metabolic process//regulation of cellular biosynthetic process//generation of neurons//system process//cellular macromolecule metabolic process//regulation of nucleic acid-templated transcription//nucleobase-containing compound metabolic process//cellular aromatic compound metabolic process//r…	GO:0044798//GO:0044446//GO:0043229//GO:0043226//GO:0043234//GO:0044422//GO:0005622//GO:0005667//GO:0044428//GO:0043227//GO:0044424//GO:0005575//GO:0005634//GO:0044464//GO:0032991//GO:0005623//GO:0043231	nuclear transcription factor complex//intracellular organelle part//intracellular organelle//organelle//protein complex//organelle part//intracellular//transcription factor complex//nuclear part//membrane-bounded organelle//intracellular part//cellular_component//nucleus//cell part//macromolecular complex//cell//intracellular membrane-bounded organelle	GO:0005488//GO:0003700//GO:0044877//GO:0046982//GO:0003674//GO:0046983//GO:0000981//GO:0005515//GO:0001071//GO:0003682	binding//transcription factor activity, sequence-specific DNA binding//macromolecular complex binding//protein heterodimerization activity//molecular_function//protein dimerization activity//RNA polymerase II transcription factor activity, sequence-specific DNA binding//protein binding//nucleic acid binding transcription factor activity//chromatin binding
ENSAPLG00000000650	GO:0040008//GO:0044699//GO:0016049//GO:0040007//GO:0044763//GO:0071840//GO:0065007//GO:0009987//GO:0001558//GO:0008150//GO:0050789//GO:0016043//GO:0050794//GO:0051128	regulation of growth//single-organism process//cell growth//growth//single-organism cellular process//cellular component organization or biogenesis//biological regulation//cellular process//regulation of cell growth//biological_process//regulation of biological process//cellular component organization//regulation of cellular process//regulation of cellular component organization	GO:0005575//GO:0005576	cellular_component//extracellular region	GO:0005515//GO:0019838//GO:0005520//GO:0003674//GO:0005488	protein binding//growth factor binding//insulin-like growth factor binding//molecular_function//binding
ENSAPLG00000000653	GO:0009451//GO:0010467//GO:0071704//GO:0090304//GO:0016556//GO:0044237//GO:0043414//GO:0032259//GO:0006807//GO:0034641//GO:0006397//GO:0046483//GO:0016071//GO:0009452//GO:0006139//GO:0006725//GO:0044260//GO:0097310//GO:0006396//GO:1901360//GO:0001510//GO:0006370//GO:0036260//GO:0008150//GO:0036451//GO:0043170//GO:0080009//GO:0016070//GO:0009987//GO:0008152//GO:0044238//GO:0043412	RNA modification//gene expression//organic substance metabolic process//nucleic acid metabolic process//mRNA modification//cellular metabolic process//macromolecule methylation//methylation//nitrogen compound metabolic process//cellular nitrogen compound metabolic process//mRNA processing//heterocycle metabolic process//mRNA metabolic process//7-methylguanosine RNA capping//nucleobase-containing …	GO:0005634//GO:0044424//GO:0043227//GO:0005575//GO:0005622//GO:0043231//GO:0005623//GO:0044464//GO:0005737//GO:0043226//GO:0043229	nucleus//intracellular part//membrane-bounded organelle//cellular_component//intracellular//intracellular membrane-bounded organelle//cell//cell part//cytoplasm//organelle//intracellular organelle	GO:0008757//GO:0016741//GO:0004483//GO:0008171//GO:0016740//GO:0008174//GO:0003824//GO:0008173//GO:0008168//GO:0003674	S-adenosylmethionine-dependent methyltransferase activity//transferase activity, transferring one-carbon groups//mRNA (nucleoside-2'-O-)-methyltransferase activity//O-methyltransferase activity//transferase activity//mRNA methyltransferase activity//catalytic activity//RNA methyltransferase activity//methyltransferase activity//molecular_function
ENSAPLG00000000655	GO:0006486//GO:0044699//GO:0009058//GO:1901135//GO:0071704//GO:0009059//GO:0034645//GO:0044237//GO:0036211//GO:0005975//GO:0008150//GO:1901576//GO:0043170//GO:0043413//GO:0009100//GO:0009987//GO:0044267//GO:0044710//GO:0008152//GO:0044763//GO:0044238//GO:0044249//GO:0043412//GO:0009101//GO:0044723//GO:1901137//GO:0019538//GO:0070085//GO:0044260//GO:0006464	protein glycosylation//single-organism process//biosynthetic process//carbohydrate derivative metabolic process//organic substance metabolic process//macromolecule biosynthetic process//cellular macromolecule biosynthetic process//cellular metabolic process//protein modification process//carbohydrate metabolic process//biological_process//organic substance biosynthetic process//macromolecule meta…	GO:0043231//GO:0005623//GO:0098588//GO:0044464//GO:0000139//GO:0005737//GO:0044424//GO:0043227//GO:0005575//GO:0044431//GO:0031090//GO:0012505//GO:0005622//GO:0044422//GO:0043226//GO:0043229//GO:0044446//GO:0044444//GO:0044425//GO:0031224//GO:0016021//GO:0005794//GO:0016020	intracellular membrane-bounded organelle//cell//bounding membrane of organelle//cell part//Golgi membrane//cytoplasm//intracellular part//membrane-bounded organelle//cellular_component//Golgi apparatus part//organelle membrane//endomembrane system//intracellular//organelle part//organelle//intracellular organelle//intracellular organelle part//cytoplasmic part//membrane part//intrinsic component …	GO:0016758//GO:0008378//GO:0003674//GO:0016740//GO:0016757//GO:0003824	transferase activity, transferring hexosyl groups//galactosyltransferase activity//molecular_function//transferase activity//transferase activity, transferring glycosyl groups//catalytic activity
ENSAPLG00000000656	GO:0016192//GO:0006810//GO:0051179//GO:0006898//GO:0006897//GO:0051234//GO:0008150	vesicle-mediated transport//transport//localization//receptor-mediated endocytosis//endocytosis//establishment of localization//biological_process	--	--	GO:0043169//GO:0005509//GO:0046872//GO:0038024//GO:0060089//GO:0030229//GO:0005488//GO:0043167//GO:0004872//GO:0030228//GO:0003674	cation binding//calcium ion binding//metal ion binding//cargo receptor activity//molecular transducer activity//very-low-density lipoprotein particle receptor activity//binding//ion binding//receptor activity//lipoprotein particle receptor activity//molecular_function
ENSAPLG00000000657	GO:0031324//GO:0019222//GO:0006508//GO:0043086//GO:0030162//GO:0009892//GO:0065009//GO:0032269//GO:0010466//GO:0048523//GO:0044237//GO:0071704//GO:0032268//GO:0043170//GO:0060255//GO:0010605//GO:0008150//GO:0050789//GO:0031323//GO:0048519//GO:0044092//GO:0044238//GO:0065007//GO:0050790//GO:0051248//GO:0008152//GO:0080090//GO:0044267//GO:0009987//GO:0051246//GO:0050794//GO:0019538//GO:0045861//GO:…	negative regulation of cellular metabolic process//regulation of metabolic process//proteolysis//negative regulation of catalytic activity//regulation of proteolysis//negative regulation of metabolic process//regulation of molecular function//negative regulation of cellular protein metabolic process//negative regulation of peptidase activity//negative regulation of cellular process//cellular meta…	GO:0005575//GO:0005576	cellular_component//extracellular region	GO:0030414//GO:0098772//GO:0061134//GO:0004857//GO:0003674//GO:0030234	peptidase inhibitor activity//molecular function regulator//peptidase regulator activity//enzyme inhibitor activity//molecular_function//enzyme regulator activity
ENSAPLG00000000658	GO:0065009//GO:0019438//GO:0031399//GO:0032387//GO:0009892//GO:1903649//GO:0010558//GO:0046822//GO:0032386//GO:0051641//GO:0071900//GO:0045892//GO:0033157//GO:0031327//GO:0032269//GO:0072594//GO:0051169//GO:0034613//GO:0044744//GO:0016482//GO:0045934//GO:0044237//GO:0051348//GO:0036211//GO:0006810//GO:0048523//GO:0006469//GO:0034645//GO:1903650//GO:0032268//GO:0006796//GO:0006355//GO:1900180//GO:…	regulation of molecular function//aromatic compound biosynthetic process//regulation of protein modification process//negative regulation of intracellular transport//negative regulation of metabolic process//regulation of cytoplasmic transport//negative regulation of macromolecule biosynthetic process//regulation of nucleocytoplasmic transport//regulation of intracellular transport//cellular loca…	--	--	GO:0016301//GO:0019887//GO:0019207//GO:0030291//GO:0004862//GO:0016740//GO:0003824//GO:0004860//GO:0004857//GO:0098772//GO:0003674//GO:0030234//GO:0016772//GO:0019210	kinase activity//protein kinase regulator activity//kinase regulator activity//protein serine/threonine kinase inhibitor activity//cAMP-dependent protein kinase inhibitor activity//transferase activity//catalytic activity//protein kinase inhibitor activity//enzyme inhibitor activity//molecular function regulator//molecular_function//enzyme regulator activity//transferase activity, transferring ph…
ENSAPLG00000000659	GO:0006796//GO:0071704//GO:0044237//GO:0036211//GO:0016310//GO:0006464//GO:0044260//GO:0019538//GO:0009987//GO:0044267//GO:0008152//GO:0006468//GO:0044238//GO:0043412//GO:0008150//GO:0006793//GO:0043170	phosphate-containing compound metabolic process//organic substance metabolic process//cellular metabolic process//protein modification process//phosphorylation//cellular protein modification process//cellular macromolecule metabolic process//protein metabolic process//cellular process//cellular protein metabolic process//metabolic process//protein phosphorylation//primary metabolic process//macro…	GO:0005622//GO:0005634//GO:0005575//GO:0044424//GO:0043227//GO:0044464//GO:0043231//GO:0005623//GO:0016020//GO:0043226//GO:0043229	intracellular//nucleus//cellular_component//intracellular part//membrane-bounded organelle//cell part//intracellular membrane-bounded organelle//cell//membrane//organelle//intracellular organelle	GO:0016301//GO:0005515//GO:0030554//GO:0016773//GO:0004672//GO:0002039//GO:0000166//GO:0001882//GO:0032549//GO:0032555//GO:0097159//GO:0043168//GO:0005524//GO:0004674//GO:0097367//GO:0032559//GO:0043167//GO:0035639//GO:0003824//GO:0005488//GO:0016740//GO:1901363//GO:0017076//GO:0032553//GO:1901265//GO:0016772//GO:0003674//GO:0032550//GO:0001883//GO:0036094	kinase activity//protein binding//adenyl nucleotide binding//phosphotransferase activity, alcohol group as acceptor//protein kinase activity//p53 binding//nucleotide binding//nucleoside binding//ribonucleoside binding//purine ribonucleotide binding//organic cyclic compound binding//anion binding//ATP binding//protein serine/threonine kinase activity//carbohydrate derivative binding//adenyl ribonu…
ENSAPLG00000000660	--	--	GO:0005575//GO:0044425//GO:0016020//GO:0016021//GO:0031224	cellular_component//membrane part//membrane//integral component of membrane//intrinsic component of membrane	--	--
ENSAPLG00000000661	GO:0050794//GO:0044707//GO:0035637//GO:0044765//GO:0051716//GO:0007586//GO:0015850//GO:0003008//GO:0001696//GO:0046903//GO:0006811//GO:0023052//GO:0050789//GO:0008150//GO:0051937//GO:0015844//GO:0051234//GO:0044763//GO:0007154//GO:0009987//GO:0046717//GO:0065007//GO:0006812//GO:0050896//GO:0006810//GO:0044700//GO:0015672//GO:0050877//GO:0019226//GO:0007186//GO:0071702//GO:0071705//GO:0007213//GO:…	regulation of cellular process//single-multicellular organism process//multicellular organismal signaling//single-organism transport//cellular response to stimulus//digestion//organic hydroxy compound transport//system process//gastric acid secretion//secretion//ion transport//signaling//regulation of biological process//biological_process//catecholamine transport//monoamine transport//establishm…	GO:0005886//GO:0016021//GO:0031224//GO:0097060//GO:0016020//GO:0071944//GO:0098590//GO:0098805//GO:0045211//GO:0031226//GO:0044425//GO:0044456//GO:0005575//GO:0030054//GO:0045202//GO:0005887//GO:0005623//GO:0098794//GO:0098589//GO:0044459//GO:0044464	plasma membrane//integral component of membrane//intrinsic component of membrane//synaptic membrane//membrane//cell periphery//plasma membrane region//whole membrane//postsynaptic membrane//intrinsic component of plasma membrane//membrane part//synapse part//cellular_component//cell junction//synapse//integral component of plasma membrane//cell//postsynapse//membrane region//plasma membrane part/…	GO:0004871//GO:0004872//GO:0008227//GO:0003674//GO:0004888//GO:0015464//GO:0016907//GO:0004930//GO:0038023//GO:0030594//GO:0060089	signal transducer activity//receptor activity//G-protein coupled amine receptor activity//molecular_function//transmembrane signaling receptor activity//acetylcholine receptor activity//G-protein coupled acetylcholine receptor activity//G-protein coupled receptor activity//signaling receptor activity//neurotransmitter receptor activity//molecular transducer activity
ENSAPLG00000000662	GO:0022607//GO:0070925//GO:0009267//GO:0044237//GO:0050896//GO:0009991//GO:0071496//GO:0042594//GO:0044699//GO:0006950//GO:0006914//GO:0051716//GO:0016043//GO:0016236//GO:0031669//GO:0009605//GO:0031667//GO:0031668//GO:0044248//GO:0044763//GO:0009056//GO:0044712//GO:0071840//GO:0000045//GO:0006996//GO:0009987//GO:0007154//GO:0008152//GO:0007033//GO:0044710//GO:0008150//GO:0044085//GO:0033554	cellular component assembly//organelle assembly//cellular response to starvation//cellular metabolic process//response to stimulus//response to extracellular stimulus//cellular response to external stimulus//response to starvation//single-organism process//response to stress//autophagy//cellular response to stimulus//cellular component organization//macroautophagy//cellular response to nutrient l…	GO:0044432//GO:0043234//GO:0012505//GO:0044422//GO:0005622//GO:0005783//GO:0031090//GO:0098796//GO:0044424//GO:0043227//GO:0005575//GO:0031301//GO:0005737//GO:0031300//GO:0044464//GO:0098588//GO:0032991//GO:0005623//GO:0031227//GO:0005789//GO:0043231//GO:0072546//GO:0016020//GO:0042175//GO:1903349//GO:0031224//GO:0016021//GO:0044444//GO:0044425//GO:0030176//GO:0044446//GO:0043229//GO:0097630//GO:…	endoplasmic reticulum part//protein complex//endomembrane system//organelle part//intracellular//endoplasmic reticulum//organelle membrane//membrane protein complex//intracellular part//membrane-bounded organelle//cellular_component//integral component of organelle membrane//cytoplasm//intrinsic component of organelle membrane//cell part//bounding membrane of organelle//macromolecular complex//ce…	--	--
ENSAPLG00000000666	GO:0010033//GO:0016477//GO:0016202//GO:0006464//GO:0033687//GO:0048598//GO:0048263//GO:0006725//GO:0042327//GO:0048041//GO:0051222//GO:0003337//GO:1903829//GO:1903010//GO:0051241//GO:1901360//GO:0010810//GO:0001501//GO:0044765//GO:0022610//GO:0048856//GO:0008284//GO:0051128//GO:1901213//GO:0042990//GO:0002092//GO:0035295//GO:0007169//GO:0001823//GO:0048863//GO:0061138//GO:0060393//GO:0007249//GO:…	response to organic substance//cell migration//regulation of striated muscle tissue development//cellular protein modification process//osteoblast proliferation//embryonic morphogenesis//determination of dorsal identity//cellular aromatic compound metabolic process//positive regulation of phosphorylation//focal adhesion assembly//positive regulation of protein transport//mesenchymal to epithelial…	GO:0005576//GO:0005575//GO:0044464//GO:0009986//GO:0005615//GO:0044421//GO:0005623	extracellular region//cellular_component//cell part//cell surface//extracellular space//extracellular region part//cell	GO:0048018//GO:0030545//GO:0005126//GO:0005515//GO:0019209//GO:0019887//GO:0030297//GO:0030546//GO:0043184//GO:0098772//GO:0019207//GO:0030295//GO:0005488//GO:0030234//GO:0030296//GO:0003674//GO:0070851//GO:0005172//GO:0005102//GO:0008047	receptor agonist activity//receptor regulator activity//cytokine receptor binding//protein binding//kinase activator activity//protein kinase regulator activity//transmembrane receptor protein tyrosine kinase activator activity//receptor activator activity//vascular endothelial growth factor receptor 2 binding//molecular function regulator//kinase regulator activity//protein kinase activator acti…
ENSAPLG00000000667	--	--	GO:0005622//GO:0044424//GO:0005623//GO:0005737//GO:0005575//GO:0044464	intracellular//intracellular part//cell//cytoplasm//cellular_component//cell part	--	--
ENSAPLG00000000668	GO:0008150//GO:0009607//GO:0050896	biological_process//response to biotic stimulus//response to stimulus	GO:0016021//GO:0031224//GO:0044425//GO:0016020//GO:0005575	integral component of membrane//intrinsic component of membrane//membrane part//membrane//cellular_component	--	--
ENSAPLG00000000670	--	--	--	--	GO:0016782//GO:0008146//GO:0003674//GO:0003824//GO:0016740	transferase activity, transferring sulfur-containing groups//sulfotransferase activity//molecular_function//catalytic activity//transferase activity
ENSAPLG00000000671	GO:0030091//GO:0050896//GO:0044710//GO:0009987//GO:0043170//GO:0044237//GO:0055114//GO:0044260//GO:0006979//GO:0019538//GO:0044238//GO:0044267//GO:0008150//GO:0071704//GO:0044699//GO:0006950//GO:0008152	protein repair//response to stimulus//single-organism metabolic process//cellular process//macromolecule metabolic process//cellular metabolic process//oxidation-reduction process//cellular macromolecule metabolic process//response to oxidative stress//protein metabolic process//primary metabolic process//cellular protein metabolic process//biological_process//organic substance metabolic process/…	--	--	GO:0016671//GO:0016667//GO:0003824//GO:0033743//GO:0016491//GO:0003674	oxidoreductase activity, acting on a sulfur group of donors, disulfide as acceptor//oxidoreductase activity, acting on a sulfur group of donors//catalytic activity//peptide-methionine (R)-S-oxide reductase activity//oxidoreductase activity//molecular_function
ENSAPLG00000000672	GO:0008150//GO:0045893//GO:2001141//GO:0080090//GO:0051173//GO:0044763//GO:0044238//GO:0050794//GO:1903506//GO:0044260//GO:0048518//GO:0051254//GO:0032774//GO:0009058//GO:0009891//GO:0046483//GO:0019222//GO:0006355//GO:0034645//GO:0044237//GO:0009893//GO:0065007//GO:0008152//GO:0044249//GO:0010604//GO:1901362//GO:0016043//GO:1902680//GO:0097659//GO:0031326//GO:0010557//GO:0051252//GO:0044699//GO:…	biological_process//positive regulation of transcription, DNA-templated//regulation of RNA biosynthetic process//regulation of primary metabolic process//positive regulation of nitrogen compound metabolic process//single-organism cellular process//primary metabolic process//regulation of cellular process//regulation of nucleic acid-templated transcription//cellular macromolecule metabolic process…	GO:0005623//GO:0043227//GO:0044424//GO:0005622//GO:0043231//GO:0005737//GO:0005634//GO:0043226//GO:0043229//GO:0044464//GO:0005575	cell//membrane-bounded organelle//intracellular part//intracellular//intracellular membrane-bounded organelle//cytoplasm//nucleus//organelle//intracellular organelle//cell part//cellular_component	GO:0003712//GO:0000988//GO:0003674//GO:0000989//GO:0003713	transcription cofactor activity//transcription factor activity, protein binding//molecular_function//transcription factor activity, transcription factor binding//transcription coactivator activity
ENSAPLG00000000673	GO:0052547//GO:0060255//GO:0051248//GO:0010951//GO:0031324//GO:0045861//GO:0048519//GO:0031323//GO:0044092//GO:0050789//GO:0010605//GO:0043170//GO:0009987//GO:0009892//GO:0010466//GO:0043086//GO:0006508//GO:0051336//GO:0019538//GO:0050794//GO:0051246//GO:0044260//GO:0052548//GO:0008150//GO:0080090//GO:0044267//GO:0050790//GO:0044238//GO:0030162//GO:0044237//GO:0019222//GO:0051346//GO:0008152//GO:…	regulation of peptidase activity//regulation of macromolecule metabolic process//negative regulation of protein metabolic process//negative regulation of endopeptidase activity//negative regulation of cellular metabolic process//negative regulation of proteolysis//negative regulation of biological process//regulation of cellular metabolic process//negative regulation of molecular function//regula…	--	--	GO:0004867//GO:0061135//GO:0030414//GO:0004866//GO:0098772//GO:0003674//GO:0004857//GO:0061134//GO:0030234	serine-type endopeptidase inhibitor activity//endopeptidase regulator activity//peptidase inhibitor activity//endopeptidase inhibitor activity//molecular function regulator//molecular_function//enzyme inhibitor activity//peptidase regulator activity//enzyme regulator activity
ENSAPLG00000000674	GO:0008152//GO:0065007//GO:0051346//GO:0065009//GO:0032269//GO:0048523//GO:0032268//GO:0071704//GO:0008150//GO:0044238//GO:0044267//GO:0080090//GO:0050790//GO:0050794//GO:0051246//GO:0051336//GO:0019538//GO:0044260//GO:0019222//GO:0030162//GO:0044237//GO:0043170//GO:0044092//GO:0031323//GO:0048519//GO:0010605//GO:0050789//GO:0009987//GO:0045861//GO:0006508//GO:0043086//GO:0009892//GO:0010466//GO:…	metabolic process//biological regulation//negative regulation of hydrolase activity//regulation of molecular function//negative regulation of cellular protein metabolic process//negative regulation of cellular process//regulation of cellular protein metabolic process//organic substance metabolic process//biological_process//primary metabolic process//cellular protein metabolic process//regulation…	GO:0005576//GO:0005575	extracellular region//cellular_component	GO:0004857//GO:0061134//GO:0003674//GO:0030234//GO:0098772//GO:0030414	enzyme inhibitor activity//peptidase regulator activity//molecular_function//enzyme regulator activity//molecular function regulator//peptidase inhibitor activity
ENSAPLG00000000675	--	--	GO:0016020//GO:0005575//GO:0044425//GO:0031224//GO:0016021	membrane//cellular_component//membrane part//intrinsic component of membrane//integral component of membrane	--	--
ENSAPLG00000000679	--	--	GO:0044425//GO:0031224//GO:0016021//GO:0005575//GO:0016020	membrane part//intrinsic component of membrane//integral component of membrane//cellular_component//membrane	--	--
ENSAPLG00000000680	GO:0008152//GO:0071704//GO:0019538//GO:0008150//GO:0044238//GO:0043170//GO:0006508	metabolic process//organic substance metabolic process//protein metabolic process//biological_process//primary metabolic process//macromolecule metabolic process//proteolysis	--	--	GO:0003674//GO:0017171//GO:0008233//GO:0003824//GO:0016787//GO:0008236//GO:0004175//GO:0004252//GO:0070011	molecular_function//serine hydrolase activity//peptidase activity//catalytic activity//hydrolase activity//serine-type peptidase activity//endopeptidase activity//serine-type endopeptidase activity//peptidase activity, acting on L-amino acid peptides
ENSAPLG00000000683	GO:0071840//GO:0009987//GO:0007010//GO:0016043//GO:0006996//GO:0008150	cellular component organization or biogenesis//cellular process//cytoskeleton organization//cellular component organization//organelle organization//biological_process	GO:0044446//GO:0043229//GO:0043226//GO:0043232//GO:0044464//GO:0044422//GO:0005575//GO:0045111//GO:0043234//GO:0044430//GO:0043228//GO:0005623//GO:0005622//GO:0044424//GO:0005856//GO:0032991//GO:0005882	intracellular organelle part//intracellular organelle//organelle//intracellular non-membrane-bounded organelle//cell part//organelle part//cellular_component//intermediate filament cytoskeleton//protein complex//cytoskeletal part//non-membrane-bounded organelle//cell//intracellular//intracellular part//cytoskeleton//macromolecular complex//intermediate filament	GO:0005200//GO:0003674//GO:0005198	structural constituent of cytoskeleton//molecular_function//structural molecule activity
ENSAPLG00000000684	GO:1903069//GO:0060255//GO:0033554//GO:0010033//GO:1904294//GO:0009896//GO:0080134//GO:0048522//GO:1903364//GO:0031331//GO:1903362//GO:0044710//GO:0036503//GO:0009987//GO:1901575//GO:0034976//GO:0030433//GO:0043170//GO:0031323//GO:0032436//GO:0048584//GO:0050789//GO:0031325//GO:0051247//GO:0006511//GO:0006508//GO:0051603//GO:0061136//GO:0050896//GO:0043161//GO:1901800//GO:0044712//GO:0044238//GO:…	regulation of ER-associated ubiquitin-dependent protein catabolic process//regulation of macromolecule metabolic process//cellular response to stress//response to organic substance//positive regulation of ERAD pathway//positive regulation of catabolic process//regulation of response to stress//positive regulation of cellular process//positive regulation of cellular protein catabolic process//posi…	GO:0005737//GO:0016020//GO:0005829//GO:0044464//GO:0005575//GO:0044444//GO:0005623//GO:0005622//GO:0044424	cytoplasm//membrane//cytosol//cell part//cellular_component//cytoplasmic part//cell//intracellular//intracellular part	GO:0005515//GO:0032403//GO:0070628//GO:0044877//GO:0003674//GO:0005488//GO:1904288	protein binding//protein complex binding//proteasome binding//macromolecular complex binding//molecular_function//binding//BAT3 complex binding
ENSAPLG00000000685	GO:0008150//GO:0006996//GO:0016043//GO:0007010//GO:0071840//GO:0009987	biological_process//organelle organization//cellular component organization//cytoskeleton organization//cellular component organization or biogenesis//cellular process	GO:0005856//GO:0005882//GO:0032991//GO:0043228//GO:0044430//GO:0044424//GO:0005622//GO:0005623//GO:0043234//GO:0045111//GO:0043232//GO:0043229//GO:0043226//GO:0044446//GO:0005575//GO:0044422//GO:0044464	cytoskeleton//intermediate filament//macromolecular complex//non-membrane-bounded organelle//cytoskeletal part//intracellular part//intracellular//cell//protein complex//intermediate filament cytoskeleton//intracellular non-membrane-bounded organelle//intracellular organelle//organelle//intracellular organelle part//cellular_component//organelle part//cell part	GO:0005198//GO:0003674//GO:0005200	structural molecule activity//molecular_function//structural constituent of cytoskeleton
ENSAPLG00000000687	--	--	GO:1903561//GO:0070062//GO:0044421//GO:0005623//GO:0043227//GO:0031982//GO:0043230//GO:0065010//GO:0042995//GO:0005929//GO:0044464//GO:0005575//GO:0005576//GO:0043226//GO:0031988	extracellular vesicle//extracellular exosome//extracellular region part//cell//membrane-bounded organelle//vesicle//extracellular organelle//extracellular membrane-bounded organelle//cell projection//cilium//cell part//cellular_component//extracellular region//organelle//membrane-bounded vesicle	--	--
ENSAPLG00000000689	GO:0044249//GO:0065007//GO:0008152//GO:0031326//GO:0006518//GO:0010467//GO:0071704//GO:0032268//GO:1901564//GO:0044238//GO:0006414//GO:0044267//GO:0080090//GO:0008150//GO:0044260//GO:0051246//GO:0050794//GO:1901566//GO:0034248//GO:0019538//GO:0019222//GO:0009058//GO:0043604//GO:0034645//GO:0044237//GO:0009987//GO:0043170//GO:0050789//GO:1901576//GO:0031323//GO:0006450//GO:0010608//GO:0043043//GO:…	cellular biosynthetic process//biological regulation//metabolic process//regulation of cellular biosynthetic process//peptide metabolic process//gene expression//organic substance metabolic process//regulation of cellular protein metabolic process//organonitrogen compound metabolic process//primary metabolic process//translational elongation//cellular protein metabolic process//regulation of prim…	--	--	GO:0003674//GO:0016787//GO:0003824//GO:0016788//GO:0052689//GO:0002161	molecular_function//hydrolase activity//catalytic activity//hydrolase activity, acting on ester bonds//carboxylic ester hydrolase activity//aminoacyl-tRNA editing activity
ENSAPLG00000000690	GO:0050896//GO:0008219//GO:0007186//GO:0034097//GO:0010941//GO:0009987//GO:0070887//GO:0023052//GO:0050789//GO:0071345//GO:0007165//GO:0010033//GO:0071310//GO:0070997//GO:0007154//GO:0007166//GO:0044700//GO:0044699//GO:0016265//GO:1901214//GO:0065007//GO:0042221//GO:0070098//GO:0019221//GO:0051716//GO:0050794//GO:0044763//GO:0008150	response to stimulus//cell death//G-protein coupled receptor signaling pathway//response to cytokine//regulation of cell death//cellular process//cellular response to chemical stimulus//signaling//regulation of biological process//cellular response to cytokine stimulus//signal transduction//response to organic substance//cellular response to organic substance//neuron death//cell communication//ce…	GO:0005575//GO:0016020//GO:0016021//GO:0031224//GO:0044425	cellular_component//membrane//integral component of membrane//intrinsic component of membrane//membrane part	GO:0004888//GO:0060089//GO:0001653//GO:0004872//GO:0038023//GO:0004930//GO:0004871//GO:0004896//GO:0008528//GO:0003674//GO:0016493//GO:0004950//GO:0001637	transmembrane signaling receptor activity//molecular transducer activity//peptide receptor activity//receptor activity//signaling receptor activity//G-protein coupled receptor activity//signal transducer activity//cytokine receptor activity//G-protein coupled peptide receptor activity//molecular_function//C-C chemokine receptor activity//chemokine receptor activity//G-protein coupled chemoattract…
ENSAPLG00000000691	--	--	GO:0016020//GO:0005575//GO:0044464//GO:0070160//GO:0005911//GO:0016021//GO:0031224//GO:0005886//GO:0071944//GO:0030054//GO:0005623//GO:0005923//GO:0043296//GO:0044425	membrane//cellular_component//cell part//occluding junction//cell-cell junction//integral component of membrane//intrinsic component of membrane//plasma membrane//cell periphery//cell junction//cell//bicellular tight junction//apical junction complex//membrane part	GO:0003674//GO:0005198	molecular_function//structural molecule activity
ENSAPLG00000000692	--	--	GO:0031226//GO:0016020//GO:0044464//GO:0005575//GO:0044459//GO:0016021//GO:0031224//GO:0005886//GO:0071944//GO:0005887//GO:0005623//GO:0044425	intrinsic component of plasma membrane//membrane//cell part//cellular_component//plasma membrane part//integral component of membrane//intrinsic component of membrane//plasma membrane//cell periphery//integral component of plasma membrane//cell//membrane part	--	--
ENSAPLG00000000693	--	--	--	--	GO:0003674//GO:0005488//GO:0097159//GO:0003676//GO:0000166//GO:1901265//GO:0036094//GO:1901363	molecular_function//binding//organic cyclic compound binding//nucleic acid binding//nucleotide binding//nucleoside phosphate binding//small molecule binding//heterocyclic compound binding
ENSAPLG00000000695	GO:0051234//GO:0044238//GO:0008150//GO:0006955//GO:0019538//GO:0006898//GO:0071704//GO:0008152//GO:0006508//GO:0051179//GO:0006897//GO:0016192//GO:0050896//GO:0006810//GO:0043170//GO:0002376	establishment of localization//primary metabolic process//biological_process//immune response//protein metabolic process//receptor-mediated endocytosis//organic substance metabolic process//metabolic process//proteolysis//localization//endocytosis//vesicle-mediated transport//response to stimulus//transport//macromolecule metabolic process//immune system process	--	--	GO:0038024//GO:0016787//GO:0003824//GO:0030246//GO:0008233//GO:0001871//GO:0003674//GO:0005488//GO:0030247//GO:0070011//GO:0060089//GO:0008234//GO:0004872//GO:0005044	cargo receptor activity//hydrolase activity//catalytic activity//carbohydrate binding//peptidase activity//pattern binding//molecular_function//binding//polysaccharide binding//peptidase activity, acting on L-amino acid peptides//molecular transducer activity//cysteine-type peptidase activity//receptor activity//scavenger receptor activity
ENSAPLG00000000696	GO:0003008//GO:0050909//GO:0065007//GO:0044700//GO:0044699//GO:0051716//GO:0050794//GO:0044763//GO:0008150//GO:0007606//GO:0032501//GO:0044707//GO:0009987//GO:0050789//GO:0023052//GO:0050896//GO:0007600//GO:0007186//GO:0007154//GO:0050877//GO:0007165	system process//sensory perception of taste//biological regulation//single organism signaling//single-organism process//cellular response to stimulus//regulation of cellular process//single-organism cellular process//biological_process//sensory perception of chemical stimulus//multicellular organismal process//single-multicellular organism process//cellular process//regulation of biological proce…	GO:0031224//GO:0016021//GO:0044425//GO:0016020//GO:0005575	intrinsic component of membrane//integral component of membrane//membrane part//membrane//cellular_component	GO:0003674//GO:0004872//GO:0004888//GO:0060089//GO:0004871//GO:0004930//GO:0038023	molecular_function//receptor activity//transmembrane signaling receptor activity//molecular transducer activity//signal transducer activity//G-protein coupled receptor activity//signaling receptor activity
ENSAPLG00000000699	--	--	GO:0044425//GO:0031224//GO:0016021//GO:0016020//GO:0005575	membrane part//intrinsic component of membrane//integral component of membrane//membrane//cellular_component	--	--
ENSAPLG00000000700	GO:0051716//GO:0050794//GO:0050907//GO:0044763//GO:0008150//GO:0007606//GO:0042221//GO:0051606//GO:0032501//GO:0003008//GO:0065007//GO:0044700//GO:0044699//GO:0050911//GO:0007154//GO:0050877//GO:0007608//GO:0007165//GO:0009593//GO:0044707//GO:0009987//GO:0023052//GO:0050789//GO:0050896//GO:0007600//GO:0050906//GO:0007186	cellular response to stimulus//regulation of cellular process//detection of chemical stimulus involved in sensory perception//single-organism cellular process//biological_process//sensory perception of chemical stimulus//response to chemical//detection of stimulus//multicellular organismal process//system process//biological regulation//single organism signaling//single-organism process//detectio…	GO:0044425//GO:0071944//GO:0016021//GO:0031224//GO:0005886//GO:0005623//GO:0016020//GO:0005575//GO:0044464	membrane part//cell periphery//integral component of membrane//intrinsic component of membrane//plasma membrane//cell//membrane//cellular_component//cell part	GO:0003674//GO:0004871//GO:0004930//GO:0038023//GO:0004872//GO:0004984//GO:0004888//GO:0060089	molecular_function//signal transducer activity//G-protein coupled receptor activity//signaling receptor activity//receptor activity//olfactory receptor activity//transmembrane signaling receptor activity//molecular transducer activity
ENSAPLG00000000701	--	--	GO:0044464//GO:0005783//GO:0005575//GO:0005576//GO:0043229//GO:0031012//GO:0043226//GO:0031988//GO:0043232//GO:0005737//GO:0065010//GO:0043231//GO:0005623//GO:0044421//GO:0070062//GO:0012505//GO:0005622//GO:0044424//GO:0043227//GO:0044444//GO:0031982//GO:0043230//GO:0043228//GO:1903561//GO:0005811	cell part//endoplasmic reticulum//cellular_component//extracellular region//intracellular organelle//extracellular matrix//organelle//membrane-bounded vesicle//intracellular non-membrane-bounded organelle//cytoplasm//extracellular membrane-bounded organelle//intracellular membrane-bounded organelle//cell//extracellular region part//extracellular exosome//endomembrane system//intracellular//intrac…	GO:1901363//GO:0003723//GO:0097159//GO:0003676//GO:0044822//GO:0003674//GO:0005488	heterocyclic compound binding//RNA binding//organic cyclic compound binding//nucleic acid binding//poly(A) RNA binding//molecular_function//binding
ENSAPLG00000000703	GO:0055114//GO:0008150//GO:0044699//GO:0008152//GO:0044710	oxidation-reduction process//biological_process//single-organism process//metabolic process//single-organism metabolic process	GO:0042579//GO:0043227//GO:0044424//GO:0005622//GO:0005623//GO:0044444//GO:0043231//GO:0005737//GO:0005739//GO:0005777//GO:0005575//GO:0044464//GO:0043229//GO:0043226	microbody//membrane-bounded organelle//intracellular part//intracellular//cell//cytoplasmic part//intracellular membrane-bounded organelle//cytoplasm//mitochondrion//peroxisome//cellular_component//cell part//intracellular organelle//organelle	GO:0003824//GO:0043167//GO:0008270//GO:0046872//GO:0005488//GO:0003674//GO:0016491//GO:0046914//GO:0043169	catalytic activity//ion binding//zinc ion binding//metal ion binding//binding//molecular_function//oxidoreductase activity//transition metal ion binding//cation binding
ENSAPLG00000000704	GO:0007186//GO:0007600//GO:0050896//GO:0050789//GO:0023052//GO:0009987//GO:0044707//GO:0007165//GO:0050877//GO:0007154//GO:0044699//GO:0044700//GO:0065007//GO:0050909//GO:0003008//GO:0032501//GO:0007606//GO:0008150//GO:0044763//GO:0050794//GO:0051716	G-protein coupled receptor signaling pathway//sensory perception//response to stimulus//regulation of biological process//signaling//cellular process//single-multicellular organism process//signal transduction//neurological system process//cell communication//single-organism process//single organism signaling//biological regulation//sensory perception of taste//system process//multicellular organ…	GO:0005575//GO:0016020//GO:0031224//GO:0016021//GO:0044425	cellular_component//membrane//intrinsic component of membrane//integral component of membrane//membrane part	GO:0060089//GO:0004888//GO:0004872//GO:0004930//GO:0038023//GO:0004871//GO:0003674	molecular transducer activity//transmembrane signaling receptor activity//receptor activity//G-protein coupled receptor activity//signaling receptor activity//signal transducer activity//molecular_function
ENSAPLG00000000705	GO:0010033//GO:0007166//GO:0007154//GO:0071310//GO:0007165//GO:0034097//GO:0071345//GO:0050789//GO:0023052//GO:0070887//GO:0006935//GO:0009987//GO:0050896//GO:0006810//GO:0016192//GO:0007186//GO:0006897//GO:0051179//GO:0050794//GO:0009605//GO:0051716//GO:0008150//GO:0044763//GO:0051234//GO:0042221//GO:0019221//GO:0070098//GO:0065007//GO:0042330//GO:0040011//GO:0044700//GO:0044699//GO:0006898	response to organic substance//cell surface receptor signaling pathway//cell communication//cellular response to organic substance//signal transduction//response to cytokine//cellular response to cytokine stimulus//regulation of biological process//signaling//cellular response to chemical stimulus//chemotaxis//cellular process//response to stimulus//transport//vesicle-mediated transport//G-protei…	GO:0043234//GO:0043232//GO:0016020//GO:0043226//GO:0043229//GO:0044446//GO:0015629//GO:0005575//GO:0044422//GO:0044464//GO:0005856//GO:0044425//GO:0032991//GO:0043228//GO:0031224//GO:0016021//GO:0005886//GO:0071944//GO:0044430//GO:0044424//GO:0005884//GO:0005622//GO:0005623	protein complex//intracellular non-membrane-bounded organelle//membrane//organelle//intracellular organelle//intracellular organelle part//actin cytoskeleton//cellular_component//organelle part//cell part//cytoskeleton//membrane part//macromolecular complex//non-membrane-bounded organelle//intrinsic component of membrane//integral component of membrane//plasma membrane//cell periphery//cytoskelet…	GO:0004871//GO:0019956//GO:0019957//GO:0005515//GO:0038023//GO:0004930//GO:0004872//GO:0005044//GO:0004888//GO:0001653//GO:0060089//GO:0001637//GO:0038024//GO:0016493//GO:0019955//GO:0004950//GO:0005488//GO:0003674//GO:0008528//GO:0004896	signal transducer activity//chemokine binding//C-C chemokine binding//protein binding//signaling receptor activity//G-protein coupled receptor activity//receptor activity//scavenger receptor activity//transmembrane signaling receptor activity//peptide receptor activity//molecular transducer activity//G-protein coupled chemoattractant receptor activity//cargo receptor activity//C-C chemokine recep…
ENSAPLG00000000706	--	--	GO:0044425//GO:0016021//GO:0031224//GO:0016020//GO:0005575	membrane part//integral component of membrane//intrinsic component of membrane//membrane//cellular_component	--	--
ENSAPLG00000000707	GO:0055114//GO:0008150//GO:0044699//GO:0008152//GO:0044710	oxidation-reduction process//biological_process//single-organism process//metabolic process//single-organism metabolic process	GO:0098588//GO:0044425//GO:0012505//GO:0044432//GO:0005622//GO:0043227//GO:0044424//GO:0005623//GO:0016021//GO:0031224//GO:0042175//GO:0044444//GO:0031090//GO:0005737//GO:0043231//GO:0005783//GO:0044422//GO:0005575//GO:0044464//GO:0005789//GO:0016020//GO:0044446//GO:0043226//GO:0043229	bounding membrane of organelle//membrane part//endomembrane system//endoplasmic reticulum part//intracellular//membrane-bounded organelle//intracellular part//cell//integral component of membrane//intrinsic component of membrane//nuclear outer membrane-endoplasmic reticulum membrane network//cytoplasmic part//organelle membrane//cytoplasm//intracellular membrane-bounded organelle//endoplasmic ret…	GO:0043167//GO:0020037//GO:0003824//GO:0046872//GO:0016705//GO:0005488//GO:0005506//GO:0016491//GO:0046906//GO:0003674//GO:0097159//GO:0004497//GO:0046914//GO:0043169//GO:1901363	ion binding//heme binding//catalytic activity//metal ion binding//oxidoreductase activity, acting on paired donors, with incorporation or reduction of molecular oxygen//binding//iron ion binding//oxidoreductase activity//tetrapyrrole binding//molecular_function//organic cyclic compound binding//monooxygenase activity//transition metal ion binding//cation binding//heterocyclic compound binding
ENSAPLG00000000708	GO:0055085//GO:0044699//GO:0044700//GO:0008150//GO:0044763//GO:0051234//GO:0009636//GO:0042221//GO:0023052//GO:0009987//GO:0051179//GO:1902578//GO:0006810//GO:0050896//GO:0007154//GO:0044765//GO:0007267	transmembrane transport//single-organism process//single organism signaling//biological_process//single-organism cellular process//establishment of localization//response to toxic substance//response to chemical//signaling//cellular process//localization//single-organism localization//transport//response to stimulus//cell communication//single-organism transport//cell-cell signaling	GO:0005886//GO:0031224//GO:0098797//GO:0016021//GO:0071944//GO:0005922//GO:0005623//GO:0030054//GO:0044425//GO:0043209//GO:0032991//GO:0098796//GO:0005921//GO:0016020//GO:0044464//GO:0005575//GO:0044459//GO:0005911//GO:0043234	plasma membrane//intrinsic component of membrane//plasma membrane protein complex//integral component of membrane//cell periphery//connexon complex//cell//cell junction//membrane part//myelin sheath//macromolecular complex//membrane protein complex//gap junction//membrane//cell part//cellular_component//plasma membrane part//cell-cell junction//protein complex	GO:0022829//GO:0003674//GO:0015267//GO:0022857//GO:0005243//GO:0022803//GO:0005215	wide pore channel activity//molecular_function//channel activity//transmembrane transporter activity//gap junction channel activity//passive transmembrane transporter activity//transporter activity
ENSAPLG00000000709	GO:0002376//GO:0009987//GO:0044710//GO:0060326//GO:0072676//GO:1901576//GO:0070887//GO:0051674//GO:0006935//GO:0006928//GO:0050896//GO:0051179//GO:0048870//GO:0016477//GO:1901360//GO:0006694//GO:0050900//GO:0035754//GO:0044711//GO:1901362//GO:0008152//GO:0071704//GO:0042330//GO:0030595//GO:0040011//GO:0044699//GO:0009605//GO:0051716//GO:0048247//GO:0044238//GO:0044763//GO:0008150//GO:0006629//GO:…	immune system process//cellular process//single-organism metabolic process//cell chemotaxis//lymphocyte migration//organic substance biosynthetic process//cellular response to chemical stimulus//localization of cell//chemotaxis//movement of cell or subcellular component//response to stimulus//localization//cell motility//cell migration//organic cyclic compound metabolic process//steroid biosynthe…	--	--	GO:0016614//GO:0033764//GO:0047016//GO:0016229//GO:0016616//GO:0003854//GO:0016491//GO:0003674//GO:0003824	oxidoreductase activity, acting on CH-OH group of donors//steroid dehydrogenase activity, acting on the CH-OH group of donors, NAD or NADP as acceptor//cholest-5-ene-3-beta,7-alpha-diol 3-beta-dehydrogenase activity//steroid dehydrogenase activity//oxidoreductase activity, acting on the CH-OH group of donors, NAD or NADP as acceptor//3-beta-hydroxy-delta5-steroid dehydrogenase activity//oxidoredu…
ENSAPLG00000000714	--	--	--	--	GO:0003674//GO:0005488//GO:0046983//GO:0005515	molecular_function//binding//protein dimerization activity//protein binding
ENSAPLG00000000717	GO:0071704//GO:0008152//GO:0044238//GO:0008150//GO:0019538//GO:0006508//GO:0043170	organic substance metabolic process//metabolic process//primary metabolic process//biological_process//protein metabolic process//proteolysis//macromolecule metabolic process	--	--	GO:0008233//GO:0017171//GO:0003674//GO:0008236//GO:0016787//GO:0003824//GO:0070011//GO:0004175//GO:0004252	peptidase activity//serine hydrolase activity//molecular_function//serine-type peptidase activity//hydrolase activity//catalytic activity//peptidase activity, acting on L-amino acid peptides//endopeptidase activity//serine-type endopeptidase activity
ENSAPLG00000000718	GO:0080090//GO:0048814//GO:2001141//GO:0045893//GO:0001508//GO:0051049//GO:0007417//GO:0051234//GO:0044712//GO:0044238//GO:0050773//GO:0051173//GO:0044763//GO:0032989//GO:0008150//GO:0016358//GO:0045665//GO:0002028//GO:0043269//GO:0006629//GO:1903506//GO:0044260//GO:0022008//GO:0051716//GO:0060322//GO:0045595//GO:0050767//GO:0006713//GO:0050794//GO:0010769//GO:0008202//GO:0009058//GO:0032501//GO:…	regulation of primary metabolic process//regulation of dendrite morphogenesis//regulation of RNA biosynthetic process//positive regulation of transcription, DNA-templated//action potential//regulation of transport//central nervous system development//establishment of localization//single-organism catabolic process//primary metabolic process//regulation of dendrite development//positive regulation…	GO:1903561//GO:0031982//GO:0043230//GO:0071944//GO:0005886//GO:0070062//GO:0044421//GO:0005623//GO:0005622//GO:0043227//GO:0044424//GO:0065010//GO:0005737//GO:0005576//GO:0043226//GO:0016020//GO:0031988//GO:0044464//GO:0005575	extracellular vesicle//vesicle//extracellular organelle//cell periphery//plasma membrane//extracellular exosome//extracellular region part//cell//intracellular//membrane-bounded organelle//intracellular part//extracellular membrane-bounded organelle//cytoplasm//extracellular region//organelle//membrane//membrane-bounded vesicle//cell part//cellular_component	GO:0098772//GO:0035257//GO:0003674//GO:0005488//GO:0019904//GO:0044325//GO:0035258//GO:0005102//GO:0046983//GO:0046982//GO:0035259//GO:0019899//GO:0005515//GO:0016247//GO:0008092//GO:0051427//GO:0003779//GO:0017080	molecular function regulator//nuclear hormone receptor binding//molecular_function//binding//protein domain specific binding//ion channel binding//steroid hormone receptor binding//receptor binding//protein dimerization activity//protein heterodimerization activity//glucocorticoid receptor binding//enzyme binding//protein binding//channel regulator activity//cytoskeletal protein binding//hormone …
ENSAPLG00000000719	GO:0006810//GO:0016192//GO:0051179//GO:0008150//GO:0051234	transport//vesicle-mediated transport//localization//biological_process//establishment of localization	GO:0043231//GO:0005737//GO:0005575//GO:0044464//GO:0016020//GO:0043226//GO:0043229//GO:0043227//GO:0044424//GO:0005622//GO:0012505//GO:0005623//GO:0005794//GO:0044444	intracellular membrane-bounded organelle//cytoplasm//cellular_component//cell part//membrane//organelle//intracellular organelle//membrane-bounded organelle//intracellular part//intracellular//endomembrane system//cell//Golgi apparatus//cytoplasmic part	--	--
ENSAPLG00000000724	GO:0006139//GO:0044707//GO:0016070//GO:0009987//GO:0018130//GO:0043170//GO:0019827//GO:0034654//GO:1901576//GO:0031323//GO:0044767//GO:0050789//GO:0032502//GO:0009059//GO:0019438//GO:0098727//GO:0006357//GO:0044271//GO:0019219//GO:0034641//GO:0009889//GO:0006351//GO:1901360//GO:0006725//GO:2000112//GO:0060255//GO:0010468//GO:0010556//GO:0090304//GO:0051171//GO:0006807//GO:0031326//GO:0097659//GO:…	nucleobase-containing compound metabolic process//single-multicellular organism process//RNA metabolic process//cellular process//heterocycle biosynthetic process//macromolecule metabolic process//stem cell population maintenance//nucleobase-containing compound biosynthetic process//organic substance biosynthetic process//regulation of cellular metabolic process//single-organism developmental pro…	GO:0044446//GO:0043229//GO:0043226//GO:0044422//GO:0044428//GO:0005575//GO:0044464//GO:0016592//GO:0005654//GO:0070013//GO:0043233//GO:0043234//GO:0005634//GO:0043231//GO:0044451//GO:0005622//GO:0043227//GO:0044424//GO:0005623//GO:0031974//GO:0031981//GO:0005667//GO:0032991	intracellular organelle part//intracellular organelle//organelle//organelle part//nuclear part//cellular_component//cell part//mediator complex//nucleoplasm//intracellular organelle lumen//organelle lumen//protein complex//nucleus//intracellular membrane-bounded organelle//nucleoplasm part//intracellular//membrane-bounded organelle//intracellular part//cell//membrane-enclosed lumen//nuclear lumen…	GO:0001076//GO:0000989//GO:0003674//GO:0000988//GO:0001104//GO:0003712	transcription factor activity, RNA polymerase II transcription factor binding//transcription factor activity, transcription factor binding//molecular_function//transcription factor activity, protein binding//RNA polymerase II transcription cofactor activity//transcription cofactor activity
ENSAPLG00000000725	--	--	GO:0005576//GO:0043226//GO:0031988//GO:0005575//GO:0065010//GO:0031982//GO:0043230//GO:0070062//GO:0044421//GO:0043227//GO:1903561	extracellular region//organelle//membrane-bounded vesicle//cellular_component//extracellular membrane-bounded organelle//vesicle//extracellular organelle//extracellular exosome//extracellular region part//membrane-bounded organelle//extracellular vesicle	--	--
ENSAPLG00000000726	GO:0019222//GO:0046849//GO:0046850//GO:0048589//GO:0032501//GO:0008016//GO:0001568//GO:0048518//GO:0050801//GO:0048869//GO:0007517//GO:0051240//GO:0051239//GO:0045667//GO:0009611//GO:0035113//GO:0042733//GO:0060307//GO:0009888//GO:0072359//GO:0060537//GO:0009887//GO:0051049//GO:1902533//GO:0051234//GO:0044763//GO:1901863//GO:0003254//GO:0002064//GO:0043269//GO:1903522//GO:0042060//GO:0060371//GO:…	regulation of metabolic process//bone remodeling//regulation of bone remodeling//developmental growth//multicellular organismal process//regulation of heart contraction//blood vessel development//positive regulation of biological process//ion homeostasis//cellular developmental process//muscle organ development//positive regulation of multicellular organismal process//regulation of multicellular …	GO:0032991//GO:0070161//GO:0005882//GO:0098589//GO:1903561//GO:0098796//GO:0005921//GO:0044425//GO:0043292//GO:0005856//GO:0005924//GO:0005623//GO:0070062//GO:0044421//GO:0005925//GO:0005622//GO:0012505//GO:0043227//GO:0044424//GO:0030054//GO:0098805//GO:0044444//GO:0005916//GO:0044291//GO:0031982//GO:0044430//GO:0005922//GO:0071944//GO:0043230//GO:0098590//GO:0005912//GO:0030055//GO:0005886//GO:…	macromolecular complex//anchoring junction//intermediate filament//membrane region//extracellular vesicle//membrane protein complex//gap junction//membrane part//contractile fiber//cytoskeleton//cell-substrate adherens junction//cell//extracellular exosome//extracellular region part//focal adhesion//intracellular//endomembrane system//membrane-bounded organelle//intracellular part//cell junction/…	GO:0048487//GO:0022891//GO:0022892//GO:0015267//GO:0005102//GO:1903763//GO:0003674//GO:0022829//GO:0005488//GO:0005515//GO:0005215//GO:0004871//GO:0060089//GO:0097110//GO:0022803//GO:0015631//GO:0022857//GO:0008092//GO:0015075//GO:0005243	beta-tubulin binding//substrate-specific transmembrane transporter activity//substrate-specific transporter activity//channel activity//receptor binding//gap junction channel activity involved in cell communication by electrical coupling//molecular_function//wide pore channel activity//binding//protein binding//transporter activity//signal transducer activity//molecular transducer activity//scaff…
ENSAPLG00000000729	GO:0051174//GO:0031347//GO:0001934//GO:0031325//GO:0023056//GO:0045937//GO:0009967//GO:0033674//GO:0045860//GO:0071902//GO:0010646//GO:0009987//GO:0043170//GO:0050789//GO:0048584//GO:0023052//GO:0031323//GO:0038166//GO:0050896//GO:0035556//GO:0006954//GO:0010647//GO:0023051//GO:0051247//GO:1901224//GO:0009966//GO:1902531//GO:1903034//GO:0007186//GO:0032101//GO:1901222//GO:0042327//GO:0006464//GO:…	regulation of phosphorus metabolic process//regulation of defense response//positive regulation of protein phosphorylation//positive regulation of cellular metabolic process//positive regulation of signaling//positive regulation of phosphate metabolic process//positive regulation of signal transduction//positive regulation of kinase activity//positive regulation of protein kinase activity//positi…	GO:0016020//GO:0005575//GO:0044464//GO:0071944//GO:0005886//GO:0031224//GO:0016021//GO:0005622//GO:0005623//GO:0044425	membrane//cellular_component//cell part//cell periphery//plasma membrane//intrinsic component of membrane//integral component of membrane//intracellular//cell//membrane part	GO:0004872//GO:0033218//GO:0004888//GO:0060089//GO:0001653//GO:0004871//GO:0001595//GO:0038023//GO:0004930//GO:0005488//GO:0008528//GO:0003674//GO:0042277	receptor activity//amide binding//transmembrane signaling receptor activity//molecular transducer activity//peptide receptor activity//signal transducer activity//angiotensin receptor activity//signaling receptor activity//G-protein coupled receptor activity//binding//G-protein coupled peptide receptor activity//molecular_function//peptide binding
ENSAPLG00000000730	--	--	--	--	GO:1901363//GO:0000166//GO:0003676//GO:0097159//GO:0036094//GO:1901265//GO:0005488//GO:0003674	heterocyclic compound binding//nucleotide binding//nucleic acid binding//organic cyclic compound binding//small molecule binding//nucleoside phosphate binding//binding//molecular_function
ENSAPLG00000000731	GO:0048017//GO:0009408//GO:0044765//GO:0007154//GO:0009628//GO:0048522//GO:0098655//GO:2001257//GO:0007165//GO:0044707//GO:0032409//GO:0034765//GO:0034762//GO:0023052//GO:0050789//GO:0009987//GO:0033555//GO:0035556//GO:0032411//GO:0048015//GO:0050896//GO:0006810//GO:0048266//GO:0051179//GO:1902578//GO:0050794//GO:0051716//GO:0043269//GO:0008150//GO:0009266//GO:0051234//GO:0044763//GO:0051049//GO:…	inositol lipid-mediated signaling//response to heat//single-organism transport//cell communication//response to abiotic stimulus//positive regulation of cellular process//cation transmembrane transport//regulation of cation channel activity//signal transduction//single-multicellular organism process//regulation of transporter activity//regulation of ion transmembrane transport//regulation of tran…	GO:0016020//GO:0005575//GO:0044464//GO:0044425//GO:0005886//GO:0016021//GO:0031224//GO:0071944//GO:0005622//GO:0005623	membrane//cellular_component//cell part//membrane part//plasma membrane//integral component of membrane//intrinsic component of membrane//cell periphery//intracellular//cell	GO:0005515//GO:0043168//GO:0008289//GO:1902936//GO:0043167//GO:1901981//GO:0005543//GO:0005488//GO:0035091//GO:0003674//GO:0044325//GO:0005547	protein binding//anion binding//lipid binding//phosphatidylinositol bisphosphate binding//ion binding//phosphatidylinositol phosphate binding//phospholipid binding//binding//phosphatidylinositol binding//molecular_function//ion channel binding//phosphatidylinositol-3,4,5-trisphosphate binding
ENSAPLG00000000732	--	--	GO:0032991//GO:0005840//GO:0005623//GO:0005622//GO:0044424//GO:0043227//GO:0044444//GO:0043228//GO:0005737//GO:0043231//GO:0005739//GO:0044464//GO:0030529//GO:0005575//GO:0043229//GO:0043226//GO:0043232	macromolecular complex//ribosome//cell//intracellular//intracellular part//membrane-bounded organelle//cytoplasmic part//non-membrane-bounded organelle//cytoplasm//intracellular membrane-bounded organelle//mitochondrion//cell part//ribonucleoprotein complex//cellular_component//intracellular organelle//organelle//intracellular non-membrane-bounded organelle	--	--
ENSAPLG00000000733	--	--	GO:0071944//GO:0016021//GO:0031224//GO:0005886//GO:0030054//GO:0005623//GO:0005923//GO:0044425//GO:0043296//GO:0016020//GO:0005575//GO:0044464//GO:0070160//GO:0005911	cell periphery//integral component of membrane//intrinsic component of membrane//plasma membrane//cell junction//cell//bicellular tight junction//membrane part//apical junction complex//membrane//cellular_component//cell part//occluding junction//cell-cell junction	GO:0003674//GO:0005198	molecular_function//structural molecule activity
ENSAPLG00000000734	--	--	GO:0005575//GO:0016020//GO:0031224//GO:0016021//GO:0044425	cellular_component//membrane//intrinsic component of membrane//integral component of membrane//membrane part	GO:0043169//GO:0046914//GO:0046872//GO:0003674//GO:0005488//GO:0008270//GO:0043167	cation binding//transition metal ion binding//metal ion binding//molecular_function//binding//zinc ion binding//ion binding
ENSAPLG00000000737	GO:0034654//GO:0043170//GO:0044767//GO:0050789//GO:0031323//GO:1901576//GO:0018130//GO:0009987//GO:0016070//GO:0009649//GO:0044707//GO:0006139//GO:0034641//GO:0019219//GO:0044271//GO:0006351//GO:0009889//GO:0019438//GO:0032502//GO:0048511//GO:0050896//GO:0021675//GO:0009059//GO:0048731//GO:0010468//GO:0060255//GO:0010556//GO:2000112//GO:0021545//GO:0048856//GO:1901360//GO:0006725//GO:0006807//GO:…	nucleobase-containing compound biosynthetic process//macromolecule metabolic process//single-organism developmental process//regulation of biological process//regulation of cellular metabolic process//organic substance biosynthetic process//heterocycle biosynthetic process//cellular process//RNA metabolic process//entrainment of circadian clock//single-multicellular organism process//nucleobase-c…	--	--	GO:0046983//GO:0005515//GO:0003674//GO:0005488	protein dimerization activity//protein binding//molecular_function//binding
ENSAPLG00000000738	--	--	GO:0016021//GO:0031224//GO:0044425//GO:0016020//GO:0005575	integral component of membrane//intrinsic component of membrane//membrane part//membrane//cellular_component	--	--
ENSAPLG00000000741	GO:0051716//GO:0050794//GO:0044763//GO:0008150//GO:0044700//GO:0044699//GO:0065007//GO:0007165//GO:0007154//GO:0050896//GO:0007186//GO:0009987//GO:0023052//GO:0050789	cellular response to stimulus//regulation of cellular process//single-organism cellular process//biological_process//single organism signaling//single-organism process//biological regulation//signal transduction//cell communication//response to stimulus//G-protein coupled receptor signaling pathway//cellular process//signaling//regulation of biological process	GO:0044425//GO:0016021//GO:0031224//GO:0005575//GO:0016020	membrane part//integral component of membrane//intrinsic component of membrane//cellular_component//membrane	GO:0003674//GO:0038023//GO:0004930//GO:0004871//GO:0004888//GO:0060089//GO:0004872	molecular_function//signaling receptor activity//G-protein coupled receptor activity//signal transducer activity//transmembrane signaling receptor activity//molecular transducer activity//receptor activity
ENSAPLG00000000742	GO:0044763//GO:0008150//GO:0051716//GO:0050794//GO:0044699//GO:0044700//GO:0065007//GO:0007165//GO:0007154//GO:0007186//GO:0050896//GO:0009987//GO:0050789//GO:0023052	single-organism cellular process//biological_process//cellular response to stimulus//regulation of cellular process//single-organism process//single organism signaling//biological regulation//signal transduction//cell communication//G-protein coupled receptor signaling pathway//response to stimulus//cellular process//regulation of biological process//signaling	GO:0044425//GO:0031224//GO:0016021//GO:0005575//GO:0016020	membrane part//intrinsic component of membrane//integral component of membrane//cellular_component//membrane	GO:0003674//GO:0038023//GO:0004930//GO:0004871//GO:0060089//GO:0004888//GO:0004872	molecular_function//signaling receptor activity//G-protein coupled receptor activity//signal transducer activity//molecular transducer activity//transmembrane signaling receptor activity//receptor activity
ENSAPLG00000000743	GO:0050880//GO:0007268//GO:0051240//GO:0051239//GO:0009888//GO:0032501//GO:0044708//GO:0090066//GO:0008306//GO:0048518//GO:0048869//GO:0003382//GO:0045907//GO:0042310//GO:0051716//GO:0030855//GO:0050794//GO:0051234//GO:0044763//GO:0032989//GO:0007632//GO:0008150//GO:1903522//GO:0002064//GO:0044700//GO:0044699//GO:0007610//GO:0048513//GO:0016043//GO:0048167//GO:0003008//GO:1901998//GO:0001698//GO:…	regulation of blood vessel size//synaptic transmission//positive regulation of multicellular organismal process//regulation of multicellular organismal process//tissue development//multicellular organismal process//single-organism behavior//regulation of anatomical structure size//associative learning//positive regulation of biological process//cellular developmental process//epithelial cell morp…	GO:0044425//GO:0016021//GO:0031224//GO:0005575//GO:0016020	membrane part//integral component of membrane//intrinsic component of membrane//cellular_component//membrane	GO:0004969//GO:0003674//GO:0004930//GO:0038023//GO:0004871//GO:0008227//GO:0004888//GO:0060089//GO:0004872	histamine receptor activity//molecular_function//G-protein coupled receptor activity//signaling receptor activity//signal transducer activity//G-protein coupled amine receptor activity//transmembrane signaling receptor activity//molecular transducer activity//receptor activity
ENSAPLG00000000744	GO:0007165//GO:0007154//GO:0007186//GO:0050896//GO:0050789//GO:0023052//GO:0009987//GO:0008150//GO:0044763//GO:0050794//GO:0051716//GO:0044699//GO:0044700//GO:0065007	signal transduction//cell communication//G-protein coupled receptor signaling pathway//response to stimulus//regulation of biological process//signaling//cellular process//biological_process//single-organism cellular process//regulation of cellular process//cellular response to stimulus//single-organism process//single organism signaling//biological regulation	GO:0005575//GO:0016020//GO:0044425//GO:0031224//GO:0016021	cellular_component//membrane//membrane part//intrinsic component of membrane//integral component of membrane	GO:0038023//GO:0004930//GO:0004871//GO:0060089//GO:0004888//GO:0004872//GO:0003674	signaling receptor activity//G-protein coupled receptor activity//signal transducer activity//molecular transducer activity//transmembrane signaling receptor activity//receptor activity//molecular_function
ENSAPLG00000000745	GO:0003008//GO:0065007//GO:0044700//GO:0044699//GO:0050794//GO:0051716//GO:0008150//GO:0044763//GO:0050907//GO:0051606//GO:0042221//GO:0007606//GO:0032501//GO:0044707//GO:0023052//GO:0050789//GO:0009987//GO:0007600//GO:0050896//GO:0050906//GO:0007186//GO:0050911//GO:0007154//GO:0007608//GO:0050877//GO:0009593//GO:0007165	system process//biological regulation//single organism signaling//single-organism process//regulation of cellular process//cellular response to stimulus//biological_process//single-organism cellular process//detection of chemical stimulus involved in sensory perception//detection of stimulus//response to chemical//sensory perception of chemical stimulus//multicellular organismal process//single-m…	GO:0005886//GO:0016021//GO:0031224//GO:0071944//GO:0005623//GO:0044425//GO:0016020//GO:0005575//GO:0044464	plasma membrane//integral component of membrane//intrinsic component of membrane//cell periphery//cell//membrane part//membrane//cellular_component//cell part	GO:0003674//GO:0004872//GO:0004984//GO:0004888//GO:0060089//GO:0004871//GO:0004930//GO:0038023	molecular_function//receptor activity//olfactory receptor activity//transmembrane signaling receptor activity//molecular transducer activity//signal transducer activity//G-protein coupled receptor activity//signaling receptor activity
ENSAPLG00000000747	GO:0007154//GO:0044765//GO:0051179//GO:1902578//GO:0006810//GO:0009987//GO:0044763//GO:0051234//GO:0008150//GO:0044699//GO:0055085	cell communication//single-organism transport//localization//single-organism localization//transport//cellular process//single-organism cellular process//establishment of localization//biological_process//single-organism process//transmembrane transport	GO:0005911//GO:0044459//GO:0043234//GO:0044464//GO:0005575//GO:0016020//GO:0032991//GO:0098796//GO:0005921//GO:0044425//GO:0005623//GO:0030054//GO:0071944//GO:0005922//GO:0005886//GO:0031224//GO:0016021//GO:0098797	cell-cell junction//plasma membrane part//protein complex//cell part//cellular_component//membrane//macromolecular complex//membrane protein complex//gap junction//membrane part//cell//cell junction//cell periphery//connexon complex//plasma membrane//intrinsic component of membrane//integral component of membrane//plasma membrane protein complex	--	--
ENSAPLG00000000749	GO:0007186//GO:0050906//GO:0007600//GO:0050896//GO:0050789//GO:0023052//GO:0009987//GO:0044707//GO:0007165//GO:0009593//GO:0050877//GO:0007608//GO:0007154//GO:0050911//GO:0044699//GO:0044700//GO:0065007//GO:0003008//GO:0032501//GO:0051606//GO:0042221//GO:0007606//GO:0008150//GO:0044763//GO:0050907//GO:0050794//GO:0051716	G-protein coupled receptor signaling pathway//detection of stimulus involved in sensory perception//sensory perception//response to stimulus//regulation of biological process//signaling//cellular process//single-multicellular organism process//signal transduction//detection of chemical stimulus//neurological system process//sensory perception of smell//cell communication//detection of chemical st…	GO:0044464//GO:0005575//GO:0016020//GO:0005623//GO:0005886//GO:0031224//GO:0016021//GO:0071944//GO:0044425	cell part//cellular_component//membrane//cell//plasma membrane//intrinsic component of membrane//integral component of membrane//cell periphery//membrane part	GO:0060089//GO:0004888//GO:0004984//GO:0004872//GO:0038023//GO:0004930//GO:0004871//GO:0003674	molecular transducer activity//transmembrane signaling receptor activity//olfactory receptor activity//receptor activity//signaling receptor activity//G-protein coupled receptor activity//signal transducer activity//molecular_function
ENSAPLG00000000750	GO:0032844//GO:0043086//GO:0006260//GO:0034641//GO:0019219//GO:0009890//GO:0044271//GO:0009889//GO:0009059//GO:0009892//GO:0019438//GO:1904356//GO:0071840//GO:0018130//GO:0009987//GO:0044710//GO:0034654//GO:0051052//GO:0043170//GO:0010605//GO:0050789//GO:0044092//GO:0031323//GO:0048519//GO:1901576//GO:0006139//GO:2000279//GO:0042592//GO:0032200//GO:0051276//GO:0006807//GO:0051171//GO:0031324//GO:…	regulation of homeostatic process//negative regulation of catalytic activity//DNA replication//cellular nitrogen compound metabolic process//regulation of nucleobase-containing compound metabolic process//negative regulation of biosynthetic process//cellular nitrogen compound biosynthetic process//regulation of biosynthetic process//macromolecule biosynthetic process//negative regulation of metab…	GO:0044454//GO:0044464//GO:0044422//GO:0044428//GO:0005575//GO:0044446//GO:0043229//GO:0043226//GO:0000784//GO:0043232//GO:0000228//GO:0043231//GO:0043233//GO:0000781//GO:0005634//GO:0070013//GO:0005623//GO:0098687//GO:0005622//GO:0044424//GO:0043227//GO:0044427//GO:0005694//GO:0043228//GO:0031981//GO:0031974	nuclear chromosome part//cell part//organelle part//nuclear part//cellular_component//intracellular organelle part//intracellular organelle//organelle//nuclear chromosome, telomeric region//intracellular non-membrane-bounded organelle//nuclear chromosome//intracellular membrane-bounded organelle//organelle lumen//chromosome, telomeric region//nucleus//intracellular organelle lumen//cell//chromoso…	GO:0003697//GO:1901363//GO:0003677//GO:0097159//GO:0003676//GO:0010521//GO:0030234//GO:0004857//GO:0003674//GO:0005488//GO:0042162//GO:0043565//GO:0098772//GO:0043566	single-stranded DNA binding//heterocyclic compound binding//DNA binding//organic cyclic compound binding//nucleic acid binding//telomerase inhibitor activity//enzyme regulator activity//enzyme inhibitor activity//molecular_function//binding//telomeric DNA binding//sequence-specific DNA binding//molecular function regulator//structure-specific DNA binding
ENSAPLG00000000751	GO:0044710//GO:0065008//GO:0010817//GO:0044699//GO:0008152//GO:0065007//GO:0009058//GO:0055114//GO:0042446//GO:0042445//GO:0008150	single-organism metabolic process//regulation of biological quality//regulation of hormone levels//single-organism process//metabolic process//biological regulation//biosynthetic process//oxidation-reduction process//hormone biosynthetic process//hormone metabolic process//biological_process	--	--	GO:0004800//GO:0016491//GO:0003674//GO:0003824	thyroxine 5'-deiodinase activity//oxidoreductase activity//molecular_function//catalytic activity
ENSAPLG00000000752	GO:0010468//GO:0060255//GO:0031497//GO:0010556//GO:2000112//GO:1901360//GO:0006725//GO:0051276//GO:0006807//GO:0051171//GO:0031324//GO:1902679//GO:0031327//GO:0022607//GO:0090304//GO:0034654//GO:0043170//GO:0010605//GO:0050789//GO:0031323//GO:0048519//GO:1901576//GO:0071840//GO:0018130//GO:0006323//GO:0009987//GO:0016070//GO:0010629//GO:0006338//GO:0006333//GO:0006139//GO:0034641//GO:0019219//GO:…	regulation of gene expression//regulation of macromolecule metabolic process//chromatin assembly//regulation of macromolecule biosynthetic process//regulation of cellular macromolecule biosynthetic process//organic cyclic compound metabolic process//cellular aromatic compound metabolic process//chromosome organization//nitrogen compound metabolic process//regulation of nitrogen compound metabolic…	GO:0070013//GO:0005654//GO:0043231//GO:0005677//GO:0005634//GO:0043234//GO:0043233//GO:0043229//GO:0043226//GO:0044446//GO:0044464//GO:0005575//GO:0044422//GO:0044428//GO:0031981//GO:0031974//GO:0032991//GO:0005623//GO:0044424//GO:0043227//GO:0005622	intracellular organelle lumen//nucleoplasm//intracellular membrane-bounded organelle//chromatin silencing complex//nucleus//protein complex//organelle lumen//intracellular organelle//organelle//intracellular organelle part//cell part//cellular_component//organelle part//nuclear part//nuclear lumen//membrane-enclosed lumen//macromolecular complex//cell//intracellular part//membrane-bounded organel…	GO:0044877//GO:0003682//GO:0003674//GO:0005488	macromolecular complex binding//chromatin binding//molecular_function//binding
ENSAPLG00000000753	GO:0010941//GO:0048519//GO:0012501//GO:0050789//GO:0009987//GO:0008219//GO:0043066//GO:0006915//GO:0008284//GO:0048522//GO:0060548//GO:0065007//GO:0048523//GO:0016265//GO:0043067//GO:0042981//GO:0044699//GO:0050794//GO:0043069//GO:0008150//GO:0042127//GO:0044763//GO:0008283//GO:0048518	regulation of cell death//negative regulation of biological process//programmed cell death//regulation of biological process//cellular process//cell death//negative regulation of apoptotic process//apoptotic process//positive regulation of cell proliferation//positive regulation of cellular process//negative regulation of cell death//biological regulation//negative regulation of cellular process/…	GO:0016020//GO:0005575//GO:0016021//GO:0031224//GO:0044425	membrane//cellular_component//integral component of membrane//intrinsic component of membrane//membrane part	--	--
ENSAPLG00000000754	GO:0009058//GO:0055114//GO:0042446//GO:0042445//GO:0008150//GO:0044699//GO:0065007//GO:0008152//GO:0065008//GO:0010817//GO:0044710	biosynthetic process//oxidation-reduction process//hormone biosynthetic process//hormone metabolic process//biological_process//single-organism process//biological regulation//metabolic process//regulation of biological quality//regulation of hormone levels//single-organism metabolic process	GO:0044425//GO:0016021//GO:0031224//GO:0005575//GO:0016020	membrane part//integral component of membrane//intrinsic component of membrane//cellular_component//membrane	GO:0003824//GO:0016491//GO:0003674//GO:0004800	catalytic activity//oxidoreductase activity//molecular_function//thyroxine 5'-deiodinase activity
ENSAPLG00000000756	GO:0031326//GO:0097659//GO:0034968//GO:0032968//GO:1902680//GO:0016043//GO:0030099//GO:1901362//GO:0010604//GO:0044249//GO:1902589//GO:0050793//GO:0008152//GO:0065007//GO:0051568//GO:0009893//GO:0045596//GO:0048534//GO:0018022//GO:0048523//GO:0006325//GO:1902275//GO:0032268//GO:2001160//GO:0071704//GO:0043933//GO:0010467//GO:0033044//GO:0031062//GO:0010638//GO:1903308//GO:0051569//GO:0044699//GO:…	regulation of cellular biosynthetic process//nucleic acid-templated transcription//histone lysine methylation//positive regulation of transcription elongation from RNA polymerase II promoter//positive regulation of RNA biosynthetic process//cellular component organization//myeloid cell differentiation//organic cyclic compound biosynthetic process//positive regulation of macromolecule metabolic pr…	GO:0044451//GO:0043228//GO:0005694//GO:0044444//GO:0005622//GO:0044427//GO:0016591//GO:0043227//GO:0044424//GO:1902494//GO:0005623//GO:0031974//GO:0031981//GO:0000428//GO:0032991//GO:0043232//GO:0044446//GO:0016593//GO:0061695//GO:0043229//GO:0043226//GO:0030880//GO:0044422//GO:0008023//GO:0044428//GO:0005575//GO:1990234//GO:0044464//GO:0005654//GO:0055087//GO:0070013//GO:0000785//GO:0043233//GO:…	nucleoplasm part//non-membrane-bounded organelle//chromosome//cytoplasmic part//intracellular//chromosomal part//DNA-directed RNA polymerase II, holoenzyme//membrane-bounded organelle//intracellular part//catalytic complex//cell//membrane-enclosed lumen//nuclear lumen//DNA-directed RNA polymerase complex//macromolecular complex//intracellular non-membrane-bounded organelle//intracellular organell…	--	--
ENSAPLG00000000757	GO:0023052//GO:0050789//GO:0009987//GO:0051704//GO:0009612//GO:0007186//GO:0006954//GO:0050896//GO:0009607//GO:1901700//GO:0007154//GO:0010033//GO:0051707//GO:0002237//GO:0007165//GO:0009628//GO:0043207//GO:0065007//GO:0006950//GO:0044699//GO:0032496//GO:0044700//GO:0008150//GO:0044763//GO:0033993//GO:0050794//GO:0051716//GO:0009605//GO:0009617//GO:0006952//GO:0042221	signaling//regulation of biological process//cellular process//multi-organism process//response to mechanical stimulus//G-protein coupled receptor signaling pathway//inflammatory response//response to stimulus//response to biotic stimulus//response to oxygen-containing compound//cell communication//response to organic substance//response to other organism//response to molecule of bacterial origin…	GO:0016020//GO:0005575//GO:0016021//GO:0031224//GO:0044425	membrane//cellular_component//integral component of membrane//intrinsic component of membrane//membrane part	GO:0033218//GO:0004872//GO:0001653//GO:0060089//GO:0004888//GO:0004871//GO:0004930//GO:0038023//GO:0003674//GO:0008528//GO:0005488//GO:0042277//GO:0004947	amide binding//receptor activity//peptide receptor activity//molecular transducer activity//transmembrane signaling receptor activity//signal transducer activity//G-protein coupled receptor activity//signaling receptor activity//molecular_function//G-protein coupled peptide receptor activity//binding//peptide binding//bradykinin receptor activity
ENSAPLG00000000759	GO:0030001//GO:0071804//GO:0050789//GO:0034762//GO:0034765//GO:0009987//GO:0071805//GO:0006810//GO:1902578//GO:0051179//GO:0044765//GO:0098660//GO:0006813//GO:0098655//GO:0006811//GO:0055085//GO:0032879//GO:0065007//GO:0034220//GO:0015672//GO:0044699//GO:0050794//GO:0008150//GO:0043269//GO:0051049//GO:0044763//GO:0051234//GO:0006812//GO:0098662	metal ion transport//cellular potassium ion transport//regulation of biological process//regulation of transmembrane transport//regulation of ion transmembrane transport//cellular process//potassium ion transmembrane transport//transport//single-organism localization//localization//single-organism transport//inorganic ion transmembrane transport//potassium ion transport//cation transmembrane tran…	GO:0016020//GO:0005575//GO:0031224//GO:0016021//GO:0044425	membrane//cellular_component//intrinsic component of membrane//integral component of membrane//membrane part	GO:0015075//GO:0008289//GO:0022843//GO:0022857//GO:1902936//GO:0015276//GO:0022803//GO:0022832//GO:0022836//GO:0005242//GO:0005215//GO:0005267//GO:0015077//GO:0005261//GO:0008324//GO:0005216//GO:0043168//GO:0005546//GO:0005543//GO:0005488//GO:0003674//GO:0035091//GO:0022838//GO:0022890//GO:0015267//GO:0005244//GO:0022892//GO:0043167//GO:0005249//GO:0022891//GO:0022834//GO:0046873//GO:1901981//GO:…	ion transmembrane transporter activity//lipid binding//voltage-gated cation channel activity//transmembrane transporter activity//phosphatidylinositol bisphosphate binding//ligand-gated ion channel activity//passive transmembrane transporter activity//voltage-gated channel activity//gated channel activity//inward rectifier potassium channel activity//transporter activity//potassium channel activi…
ENSAPLG00000000762	GO:0008150//GO:0042127//GO:0050794//GO:0001654//GO:0048518//GO:0032501//GO:0008283//GO:0065007//GO:0043010//GO:0007423//GO:0048513//GO:0044699//GO:0048856//GO:0008284//GO:0007275//GO:0048522//GO:0044767//GO:0050789//GO:0009987//GO:0044707//GO:0032502//GO:0048731	biological_process//regulation of cell proliferation//regulation of cellular process//eye development//positive regulation of biological process//multicellular organismal process//cell proliferation//biological regulation//camera-type eye development//sensory organ development//organ development//single-organism process//anatomical structure development//positive regulation of cell proliferation/…	GO:0005623//GO:0043227//GO:0044424//GO:0005622//GO:0043231//GO:0005634//GO:0043229//GO:0043226//GO:0044464//GO:0005575	cell//membrane-bounded organelle//intracellular part//intracellular//intracellular membrane-bounded organelle//nucleus//intracellular organelle//organelle//cell part//cellular_component	--	--
ENSAPLG00000000763	GO:0006749//GO:0019725//GO:0065008//GO:0006575//GO:0042592//GO:0006807//GO:0044710//GO:0009987//GO:0050789//GO:0006790//GO:0034641//GO:0043603//GO:0044763//GO:1901564//GO:0008150//GO:0050794//GO:0055114//GO:0044237//GO:0045454//GO:0065007//GO:0008152//GO:0006518//GO:0044699//GO:0071704	glutathione metabolic process//cellular homeostasis//regulation of biological quality//cellular modified amino acid metabolic process//homeostatic process//nitrogen compound metabolic process//single-organism metabolic process//cellular process//regulation of biological process//sulfur compound metabolic process//cellular nitrogen compound metabolic process//cellular amide metabolic process//sing…	GO:0005739//GO:0065010//GO:0044459//GO:0005737//GO:0043231//GO:0005576//GO:0043226//GO:0043229//GO:0016020//GO:0031988//GO:0044464//GO:0005575//GO:0044425//GO:0009986//GO:1903561//GO:0044444//GO:0031982//GO:0043230//GO:0009897//GO:0071944//GO:0098552//GO:0005886//GO:0070062//GO:0044421//GO:0005623//GO:0005622//GO:0043227//GO:0044424	mitochondrion//extracellular membrane-bounded organelle//plasma membrane part//cytoplasm//intracellular membrane-bounded organelle//extracellular region//organelle//intracellular organelle//membrane//membrane-bounded vesicle//cell part//cellular_component//membrane part//cell surface//extracellular vesicle//cytoplasmic part//vesicle//extracellular organelle//external side of plasma membrane//cell…	GO:1901265//GO:0036094//GO:0043168//GO:0097159//GO:0050662//GO:0004362//GO:0015037//GO:0000166//GO:0015036//GO:1901363//GO:0016209//GO:0016668//GO:0043167//GO:0016667//GO:0003824//GO:0015038//GO:0050660//GO:0016491//GO:0003674//GO:0005488//GO:0050661//GO:0016651//GO:0048037	nucleoside phosphate binding//small molecule binding//anion binding//organic cyclic compound binding//coenzyme binding//glutathione-disulfide reductase activity//peptide disulfide oxidoreductase activity//nucleotide binding//disulfide oxidoreductase activity//heterocyclic compound binding//antioxidant activity//oxidoreductase activity, acting on a sulfur group of donors, NAD(P) as acceptor//ion b…
ENSAPLG00000000764	GO:0009987//GO:0016311//GO:0008150//GO:0006793//GO:0044237//GO:0008152//GO:0006796	cellular process//dephosphorylation//biological_process//phosphorus metabolic process//cellular metabolic process//metabolic process//phosphate-containing compound metabolic process	--	--	GO:0042578//GO:0016791//GO:0003824//GO:0016787//GO:0016788//GO:0003674	phosphoric ester hydrolase activity//phosphatase activity//catalytic activity//hydrolase activity//hydrolase activity, acting on ester bonds//molecular_function
ENSAPLG00000000765	GO:0008150//GO:0032501//GO:0007605//GO:0050954//GO:0003008//GO:0044699//GO:0050877//GO:0044707//GO:0007600	biological_process//multicellular organismal process//sensory perception of sound//sensory perception of mechanical stimulus//system process//single-organism process//neurological system process//single-multicellular organism process//sensory perception	--	--	--	--
ENSAPLG00000000766	GO:0033135//GO:0006464//GO:0044765//GO:1902238//GO:0065008//GO:0051248//GO:0007154//GO:1901571//GO:0048585//GO:0033554//GO:0015849//GO:0060255//GO:0015718//GO:0036211//GO:0003018//GO:0009628//GO:0031399//GO:2001234//GO:0007165//GO:1902239//GO:0018193//GO:0010648//GO:0060548//GO:0042325//GO:0080134//GO:0031324//GO:0051174//GO:0044707//GO:0010941//GO:0045936//GO:0010646//GO:0046717//GO:0003013//GO:…	regulation of peptidyl-serine phosphorylation//cellular protein modification process//single-organism transport//regulation of intrinsic apoptotic signaling pathway in response to osmotic stress by p53 class mediator//regulation of biological quality//negative regulation of protein metabolic process//cell communication//fatty acid derivative transport//negative regulation of response to stimulus/…	GO:0005737//GO:0043231//GO:0016020//GO:0005768//GO:0043226//GO:0043229//GO:0005575//GO:0044464//GO:0044425//GO:0071944//GO:0016021//GO:0031224//GO:0005886//GO:0044444//GO:0012505//GO:0005622//GO:0043227//GO:0044424//GO:0005623	cytoplasm//intracellular membrane-bounded organelle//membrane//endosome//organelle//intracellular organelle//cellular_component//cell part//membrane part//cell periphery//integral component of membrane//intrinsic component of membrane//plasma membrane//cytoplasmic part//endomembrane system//intracellular//membrane-bounded organelle//intracellular part//cell	GO:0019899//GO:0004871//GO:0046982//GO:0046983//GO:0031701//GO:0005515//GO:0004930//GO:0038023//GO:0001664//GO:0004872//GO:0004888//GO:0060089//GO:0001653//GO:0004947//GO:0002020//GO:0005488//GO:0031702//GO:0008528//GO:0003674//GO:0005102	enzyme binding//signal transducer activity//protein heterodimerization activity//protein dimerization activity//angiotensin receptor binding//protein binding//G-protein coupled receptor activity//signaling receptor activity//G-protein coupled receptor binding//receptor activity//transmembrane signaling receptor activity//molecular transducer activity//peptide receptor activity//bradykinin recepto…
ENSAPLG00000000767	--	--	--	--	GO:0043169//GO:0003677//GO:1901363//GO:0000166//GO:0003676//GO:0008327//GO:0097159//GO:0036094//GO:1901265//GO:0046872//GO:0043565//GO:0005488//GO:0003674//GO:0043167	cation binding//DNA binding//heterocyclic compound binding//nucleotide binding//nucleic acid binding//methyl-CpG binding//organic cyclic compound binding//small molecule binding//nucleoside phosphate binding//metal ion binding//sequence-specific DNA binding//binding//molecular_function//ion binding
ENSAPLG00000000768	GO:0090068//GO:0051302//GO:0009987//GO:0060326//GO:0051674//GO:0070887//GO:0006935//GO:0071345//GO:0050789//GO:0044767//GO:0023052//GO:0002376//GO:0034097//GO:0045787//GO:0044707//GO:0032467//GO:0051179//GO:0007186//GO:0048870//GO:0032502//GO:0050896//GO:0048731//GO:0006928//GO:0001775//GO:0071310//GO:0007154//GO:0007166//GO:0016477//GO:0010033//GO:0048856//GO:0007165//GO:0048522//GO:0007275//GO:…	positive regulation of cell cycle process//regulation of cell division//cellular process//cell chemotaxis//localization of cell//cellular response to chemical stimulus//chemotaxis//cellular response to cytokine stimulus//regulation of biological process//single-organism developmental process//signaling//immune system process//response to cytokine//positive regulation of cell cycle//single-multice…	GO:0016020//GO:0044464//GO:0005575//GO:0044459//GO:0098552//GO:0071944//GO:0009897//GO:0005886//GO:0031224//GO:0016021//GO:0005623//GO:0044425//GO:0009986	membrane//cell part//cellular_component//plasma membrane part//side of membrane//cell periphery//external side of plasma membrane//plasma membrane//intrinsic component of membrane//integral component of membrane//cell//membrane part//cell surface	GO:0004872//GO:0060089//GO:0001653//GO:0004888//GO:0016494//GO:0004871//GO:0038023//GO:0004930//GO:0003674//GO:0008528//GO:0004896//GO:0001637//GO:0004950	receptor activity//molecular transducer activity//peptide receptor activity//transmembrane signaling receptor activity//C-X-C chemokine receptor activity//signal transducer activity//signaling receptor activity//G-protein coupled receptor activity//molecular_function//G-protein coupled peptide receptor activity//cytokine receptor activity//G-protein coupled chemoattractant receptor activity//chem…
ENSAPLG00000000770	GO:0009059//GO:1901137//GO:0009987//GO:0044710//GO:0043170//GO:0043413//GO:0016051//GO:1901576//GO:0070085//GO:0044711//GO:0006486//GO:0036211//GO:0005975//GO:0006464//GO:0044699//GO:1901135//GO:0071704//GO:0044249//GO:0008152//GO:0009100//GO:0009058//GO:0009312//GO:0044237//GO:0034645//GO:0009311//GO:0044763//GO:0044238//GO:0043412//GO:0009101//GO:0044723//GO:0044267//GO:0008150//GO:0044260//GO:…	macromolecule biosynthetic process//carbohydrate derivative biosynthetic process//cellular process//single-organism metabolic process//macromolecule metabolic process//macromolecule glycosylation//carbohydrate biosynthetic process//organic substance biosynthetic process//glycosylation//single-organism biosynthetic process//protein glycosylation//protein modification process//carbohydrate metaboli…	GO:0044464//GO:0044422//GO:0005575//GO:0044446//GO:0043229//GO:0043226//GO:0016020//GO:0005737//GO:0043231//GO:0031090//GO:0044431//GO:0000139//GO:0005623//GO:0005622//GO:0012505//GO:0044424//GO:0043227//GO:0044444//GO:0005794//GO:0031224//GO:0016021//GO:0098588//GO:0044425	cell part//organelle part//cellular_component//intracellular organelle part//intracellular organelle//organelle//membrane//cytoplasm//intracellular membrane-bounded organelle//organelle membrane//Golgi apparatus part//Golgi membrane//cell//intracellular//endomembrane system//intracellular part//membrane-bounded organelle//cytoplasmic part//Golgi apparatus//intrinsic component of membrane//integra…	GO:0008194//GO:0016758//GO:0035250//GO:0008378//GO:0048531//GO:0003674//GO:0003824//GO:0016757//GO:0016740//GO:0008499	UDP-glycosyltransferase activity//transferase activity, transferring hexosyl groups//UDP-galactosyltransferase activity//galactosyltransferase activity//beta-1,3-galactosyltransferase activity//molecular_function//catalytic activity//transferase activity, transferring glycosyl groups//transferase activity//UDP-galactose:beta-N-acetylglucosamine beta-1,3-galactosyltransferase activity
ENSAPLG00000000772	--	--	GO:0030054//GO:0031224//GO:0016021//GO:0044425//GO:0043296//GO:0005923//GO:0005575//GO:0016020//GO:0005911//GO:0070160	cell junction//intrinsic component of membrane//integral component of membrane//membrane part//apical junction complex//bicellular tight junction//cellular_component//membrane//cell-cell junction//occluding junction	GO:0003674//GO:0005198	molecular_function//structural molecule activity
ENSAPLG00000000775	GO:0006812//GO:0051234//GO:0044763//GO:0008150//GO:0044699//GO:0034220//GO:0055085//GO:0006811//GO:0098655//GO:0044765//GO:0006810//GO:0051179//GO:1902578//GO:0009987	cation transport//establishment of localization//single-organism cellular process//biological_process//single-organism process//ion transmembrane transport//transmembrane transport//ion transport//cation transmembrane transport//single-organism transport//transport//localization//single-organism localization//cellular process	GO:0044425//GO:0016021//GO:0031224//GO:0005575//GO:0016020	membrane part//integral component of membrane//intrinsic component of membrane//cellular_component//membrane	GO:0022892//GO:0022891//GO:0003674//GO:0005215//GO:0008324//GO:0015075//GO:0022857	substrate-specific transporter activity//substrate-specific transmembrane transporter activity//molecular_function//transporter activity//cation transmembrane transporter activity//ion transmembrane transporter activity//transmembrane transporter activity
ENSAPLG00000000779	GO:0008150//GO:0051234//GO:0051179//GO:0006810	biological_process//establishment of localization//localization//transport	GO:0016021//GO:0031224//GO:0044425//GO:0005575//GO:0016020	integral component of membrane//intrinsic component of membrane//membrane part//cellular_component//membrane	--	--
ENSAPLG00000000781	GO:0007600//GO:0050896//GO:0050906//GO:0007186//GO:0044707//GO:0023052//GO:0050789//GO:0009987//GO:0050877//GO:0007608//GO:0007165//GO:0009593//GO:0050911//GO:0007154//GO:0044700//GO:0044699//GO:0003008//GO:0065007//GO:0051606//GO:0007606//GO:0042221//GO:0032501//GO:0050794//GO:0051716//GO:0008150//GO:0044763//GO:0050907	sensory perception//response to stimulus//detection of stimulus involved in sensory perception//G-protein coupled receptor signaling pathway//single-multicellular organism process//signaling//regulation of biological process//cellular process//neurological system process//sensory perception of smell//signal transduction//detection of chemical stimulus//detection of chemical stimulus involved in s…	GO:0005575//GO:0044464//GO:0016020//GO:0005623//GO:0016021//GO:0031224//GO:0005886//GO:0071944//GO:0044425	cellular_component//cell part//membrane//cell//integral component of membrane//intrinsic component of membrane//plasma membrane//cell periphery//membrane part	GO:0004888//GO:0060089//GO:0004872//GO:0004984//GO:0004930//GO:0038023//GO:0004871//GO:0003674	transmembrane signaling receptor activity//molecular transducer activity//receptor activity//olfactory receptor activity//G-protein coupled receptor activity//signaling receptor activity//signal transducer activity//molecular_function
ENSAPLG00000000787	GO:0044765//GO:1902578//GO:0051179//GO:0016192//GO:0006810//GO:0045056//GO:0008150//GO:0051234//GO:0044699	single-organism transport//single-organism localization//localization//vesicle-mediated transport//transport//transcytosis//biological_process//establishment of localization//single-organism process	GO:0005575//GO:0016020//GO:0098589//GO:0045121//GO:0044425//GO:0098805//GO:0016021//GO:0031224	cellular_component//membrane//membrane region//membrane raft//membrane part//whole membrane//integral component of membrane//intrinsic component of membrane	--	--
ENSAPLG00000000788	GO:0044763//GO:0008150//GO:0051716//GO:0050794//GO:0065007//GO:0044699//GO:0044700//GO:0007154//GO:0007165//GO:0009987//GO:0023052//GO:0050789//GO:0007186//GO:0050896	single-organism cellular process//biological_process//cellular response to stimulus//regulation of cellular process//biological regulation//single-organism process//single organism signaling//cell communication//signal transduction//cellular process//signaling//regulation of biological process//G-protein coupled receptor signaling pathway//response to stimulus	GO:0044425//GO:0016021//GO:0031224//GO:0016020//GO:0005575	membrane part//integral component of membrane//intrinsic component of membrane//membrane//cellular_component	GO:0003674//GO:0004871//GO:0004930//GO:0038023//GO:0004872//GO:0060089//GO:0004888	molecular_function//signal transducer activity//G-protein coupled receptor activity//signaling receptor activity//receptor activity//molecular transducer activity//transmembrane signaling receptor activity
ENSAPLG00000000790	GO:0051716//GO:0050794//GO:0044763//GO:0008150//GO:0065007//GO:0007218//GO:0044700//GO:0044699//GO:0007154//GO:0007165//GO:0009987//GO:0050789//GO:0023052//GO:0050896//GO:0007186	cellular response to stimulus//regulation of cellular process//single-organism cellular process//biological_process//biological regulation//neuropeptide signaling pathway//single organism signaling//single-organism process//cell communication//signal transduction//cellular process//regulation of biological process//signaling//response to stimulus//G-protein coupled receptor signaling pathway	GO:0044425//GO:0031224//GO:0016021//GO:0016020//GO:0005575	membrane part//intrinsic component of membrane//integral component of membrane//membrane//cellular_component	GO:0008528//GO:0003674//GO:0004871//GO:0004930//GO:0038023//GO:0004872//GO:0008188//GO:0004888//GO:0030594//GO:0060089//GO:0001653	G-protein coupled peptide receptor activity//molecular_function//signal transducer activity//G-protein coupled receptor activity//signaling receptor activity//receptor activity//neuropeptide receptor activity//transmembrane signaling receptor activity//neurotransmitter receptor activity//molecular transducer activity//peptide receptor activity
ENSAPLG00000000792	GO:0044237//GO:0034645//GO:0006355//GO:0032774//GO:0019222//GO:0046483//GO:0009058//GO:0006366//GO:0050794//GO:0044260//GO:1903506//GO:0008150//GO:0044238//GO:0080090//GO:2001141//GO:0071704//GO:0010467//GO:0051252//GO:1901362//GO:0031326//GO:0097659//GO:0044249//GO:0008152//GO:0065007//GO:0090304//GO:0051171//GO:0006807//GO:1901360//GO:0006725//GO:0060255//GO:0010468//GO:0010556//GO:2000112//GO:…	cellular metabolic process//cellular macromolecule biosynthetic process//regulation of transcription, DNA-templated//RNA biosynthetic process//regulation of metabolic process//heterocycle metabolic process//biosynthetic process//transcription from RNA polymerase II promoter//regulation of cellular process//cellular macromolecule metabolic process//regulation of nucleic acid-templated transcriptio…	GO:0043227//GO:0044424//GO:0005622//GO:0005623//GO:0005634//GO:0043231//GO:0005575//GO:0044464//GO:0043229//GO:0043226	membrane-bounded organelle//intracellular part//intracellular//cell//nucleus//intracellular membrane-bounded organelle//cellular_component//cell part//intracellular organelle//organelle	GO:0000988//GO:0003712//GO:0005102//GO:0005488//GO:0003674//GO:0000989//GO:0005515	transcription factor activity, protein binding//transcription cofactor activity//receptor binding//binding//molecular_function//transcription factor activity, transcription factor binding//protein binding
ENSAPLG00000000793	GO:1901362//GO:0031326//GO:0097659//GO:0008152//GO:0065007//GO:0044249//GO:0010467//GO:0071704//GO:0051252//GO:0050794//GO:1903506//GO:0044260//GO:0008150//GO:0080090//GO:2001141//GO:0044238//GO:0006355//GO:0044237//GO:0034645//GO:0032774//GO:0006366//GO:0009058//GO:0046483//GO:0019222//GO:0006139//GO:1901576//GO:0031323//GO:0050789//GO:0043170//GO:0034654//GO:0016070//GO:0009987//GO:0018130//GO:…	organic cyclic compound biosynthetic process//regulation of cellular biosynthetic process//nucleic acid-templated transcription//metabolic process//biological regulation//cellular biosynthetic process//gene expression//organic substance metabolic process//regulation of RNA metabolic process//regulation of cellular process//regulation of nucleic acid-templated transcription//cellular macromolecule…	GO:0044424//GO:0043227//GO:0005622//GO:0005623//GO:0043226//GO:0043229//GO:0005575//GO:0044464//GO:0005634//GO:0043231	intracellular part//membrane-bounded organelle//intracellular//cell//organelle//intracellular organelle//cellular_component//cell part//nucleus//intracellular membrane-bounded organelle	GO:0005488//GO:0003674//GO:0000989//GO:0005102//GO:0000988//GO:0003712//GO:0005515	binding//molecular_function//transcription factor activity, transcription factor binding//receptor binding//transcription factor activity, protein binding//transcription cofactor activity//protein binding
ENSAPLG00000000796	GO:0045600//GO:0008217//GO:2000112//GO:0014003//GO:0021988//GO:0060411//GO:0009416//GO:0001503//GO:0033554//GO:0010556//GO:0010721//GO:0051100//GO:0000902//GO:0010468//GO:0048667//GO:0060255//GO:0000904//GO:0006725//GO:0048598//GO:0002573//GO:0048661//GO:1901360//GO:0051241//GO:0002761//GO:0044772//GO:0010001//GO:0007346//GO:0007050//GO:0035295//GO:0008284//GO:1903708//GO:0048856//GO:0030182//GO:…	positive regulation of fat cell differentiation//regulation of blood pressure//regulation of cellular macromolecule biosynthetic process//oligodendrocyte development//olfactory lobe development//cardiac septum morphogenesis//response to light stimulus//ossification//cellular response to stress//regulation of macromolecule biosynthetic process//negative regulation of cell development//negative reg…	GO:0070013//GO:0005654//GO:0005737//GO:0043231//GO:0043234//GO:0043233//GO:0005634//GO:0044446//GO:0043226//GO:0043229//GO:0043232//GO:0044464//GO:0005829//GO:0005813//GO:0044428//GO:0044422//GO:0005575//GO:0005856//GO:0031981//GO:0031974//GO:0032991//GO:0015630//GO:0044444//GO:0005815//GO:0044430//GO:0043228//GO:0005623//GO:0005622//GO:0044424//GO:0043227	intracellular organelle lumen//nucleoplasm//cytoplasm//intracellular membrane-bounded organelle//protein complex//organelle lumen//nucleus//intracellular organelle part//organelle//intracellular organelle//intracellular non-membrane-bounded organelle//cell part//cytosol//centrosome//nuclear part//organelle part//cellular_component//cytoskeleton//nuclear lumen//membrane-enclosed lumen//macromolecu…	GO:0046983//GO:0005515//GO:0003674//GO:0005488//GO:0044325	protein dimerization activity//protein binding//molecular_function//binding//ion channel binding
ENSAPLG00000000798	--	--	--	--	GO:0046983//GO:0005515//GO:0003674//GO:0005488	protein dimerization activity//protein binding//molecular_function//binding
ENSAPLG00000000800	--	--	GO:0005575//GO:0016020//GO:0031224//GO:0016021//GO:0044425	cellular_component//membrane//intrinsic component of membrane//integral component of membrane//membrane part	--	--
ENSAPLG00000000802	GO:0007165//GO:0009593//GO:0050877//GO:0007608//GO:0007154//GO:0050911//GO:0050906//GO:0007186//GO:0007600//GO:0050896//GO:0023052//GO:0050789//GO:0009987//GO:0044707//GO:0032501//GO:0051606//GO:0042221//GO:0007606//GO:0008150//GO:0044763//GO:0050907//GO:0050794//GO:0051716//GO:0044699//GO:0044700//GO:0065007//GO:0003008	signal transduction//detection of chemical stimulus//neurological system process//sensory perception of smell//cell communication//detection of chemical stimulus involved in sensory perception of smell//detection of stimulus involved in sensory perception//G-protein coupled receptor signaling pathway//sensory perception//response to stimulus//signaling//regulation of biological process//cellular …	GO:0044464//GO:0005575//GO:0016020//GO:0044425//GO:0005623//GO:0005886//GO:0016021//GO:0031224//GO:0071944	cell part//cellular_component//membrane//membrane part//cell//plasma membrane//integral component of membrane//intrinsic component of membrane//cell periphery	GO:0004930//GO:0038023//GO:0004871//GO:0060089//GO:0004888//GO:0004984//GO:0004872//GO:0003674	G-protein coupled receptor activity//signaling receptor activity//signal transducer activity//molecular transducer activity//transmembrane signaling receptor activity//olfactory receptor activity//receptor activity//molecular_function
ENSAPLG00000000804	GO:0008064//GO:0032271//GO:0010639//GO:0032272//GO:0030837//GO:0051494//GO:0051493//GO:0030042//GO:0022411//GO:0043624//GO:0048519//GO:0050789//GO:0071840//GO:0043241//GO:0030029//GO:0009987//GO:0022607//GO:0030041//GO:0032956//GO:0030832//GO:0065008//GO:0033043//GO:0051128//GO:0030834//GO:0032984//GO:0006461//GO:0071822//GO:0008154//GO:0044087//GO:0048523//GO:0065003//GO:0043933//GO:0051694//GO:…	regulation of actin polymerization or depolymerization//regulation of protein polymerization//negative regulation of organelle organization//negative regulation of protein polymerization//negative regulation of actin filament polymerization//negative regulation of cytoskeleton organization//regulation of cytoskeleton organization//actin filament depolymerization//cellular component disassembly//c…	--	--	GO:0003779//GO:0008092//GO:0005515//GO:0003785//GO:0005488//GO:0003674//GO:0005523	actin binding//cytoskeletal protein binding//protein binding//actin monomer binding//binding//molecular_function//tropomyosin binding
ENSAPLG00000000805	--	--	GO:0031225//GO:0005623//GO:0044421//GO:0005886//GO:0031224//GO:0071944//GO:0044425//GO:0005575//GO:0044464//GO:0016020//GO:0031012//GO:0005576//GO:0005578	anchored component of membrane//cell//extracellular region part//plasma membrane//intrinsic component of membrane//cell periphery//membrane part//cellular_component//cell part//membrane//extracellular matrix//extracellular region//proteinaceous extracellular matrix	GO:0005488//GO:0043394//GO:0003674//GO:0043167//GO:0001948//GO:0043395//GO:1901681//GO:0005515//GO:0043168//GO:0097367	binding//proteoglycan binding//molecular_function//ion binding//glycoprotein binding//heparan sulfate proteoglycan binding//sulfur compound binding//protein binding//anion binding//carbohydrate derivative binding
ENSAPLG00000000806	GO:0065007//GO:0008152//GO:0044699//GO:0071704//GO:1901135//GO:0010467//GO:0044238//GO:0007623//GO:0008150//GO:0019222//GO:0032501//GO:0009058//GO:1901137//GO:0043170//GO:0050789//GO:1901576//GO:0044707//GO:0048511//GO:0032922//GO:0010468//GO:0060255//GO:0005975	biological regulation//metabolic process//single-organism process//organic substance metabolic process//carbohydrate derivative metabolic process//gene expression//primary metabolic process//circadian rhythm//biological_process//regulation of metabolic process//multicellular organismal process//biosynthetic process//carbohydrate derivative biosynthetic process//macromolecule metabolic process//re…	GO:0031982//GO:0043230//GO:0070062//GO:0044421//GO:0043227//GO:1903561//GO:0005576//GO:0043226//GO:0031988//GO:0005575//GO:0065010	vesicle//extracellular organelle//extracellular exosome//extracellular region part//membrane-bounded organelle//extracellular vesicle//extracellular region//organelle//membrane-bounded vesicle//cellular_component//extracellular membrane-bounded organelle	GO:0003674//GO:0005488//GO:0016769//GO:0030246//GO:0003824//GO:0070548//GO:0016740//GO:0004360//GO:0008483	molecular_function//binding//transferase activity, transferring nitrogenous groups//carbohydrate binding//catalytic activity//L-glutamine aminotransferase activity//transferase activity//glutamine-fructose-6-phosphate transaminase (isomerizing) activity//transaminase activity
ENSAPLG00000000809	GO:0007154//GO:0007165//GO:0009987//GO:0050789//GO:0023052//GO:0007186//GO:0050896//GO:0044763//GO:0008150//GO:0051716//GO:0050794//GO:0065007//GO:0044699//GO:0044700	cell communication//signal transduction//cellular process//regulation of biological process//signaling//G-protein coupled receptor signaling pathway//response to stimulus//single-organism cellular process//biological_process//cellular response to stimulus//regulation of cellular process//biological regulation//single-organism process//single organism signaling	GO:0016020//GO:0005575//GO:0044425//GO:0031224//GO:0016021	membrane//cellular_component//membrane part//intrinsic component of membrane//integral component of membrane	GO:0004871//GO:0004930//GO:0038023//GO:0004872//GO:0060089//GO:0004888//GO:0003674	signal transducer activity//G-protein coupled receptor activity//signaling receptor activity//receptor activity//molecular transducer activity//transmembrane signaling receptor activity//molecular_function
ENSAPLG00000000814	GO:0044767//GO:1901576//GO:0043170//GO:0043413//GO:0009987//GO:0044710//GO:1901137//GO:0044707//GO:0070085//GO:0009059//GO:0048731//GO:0032502//GO:0005975//GO:0048856//GO:0006464//GO:0006486//GO:0007399//GO:0007275//GO:0036211//GO:0009100//GO:0008152//GO:0044249//GO:0044699//GO:1901135//GO:0071704//GO:0008150//GO:0044267//GO:0044238//GO:0044763//GO:0044723//GO:0009101//GO:0043412//GO:0007417//GO:…	single-organism developmental process//organic substance biosynthetic process//macromolecule metabolic process//macromolecule glycosylation//cellular process//single-organism metabolic process//carbohydrate derivative biosynthetic process//single-multicellular organism process//glycosylation//macromolecule biosynthetic process//system development//developmental process//carbohydrate metabolic pro…	GO:0043226//GO:0043229//GO:0044446//GO:0016020//GO:0044464//GO:0005575//GO:0044422//GO:0043231//GO:0005737//GO:0044431//GO:0031090//GO:0044444//GO:0031224//GO:0016021//GO:0005794//GO:0005623//GO:0000139//GO:0044424//GO:0043227//GO:0012505//GO:0005622//GO:0044425//GO:0098588	organelle//intracellular organelle//intracellular organelle part//membrane//cell part//cellular_component//organelle part//intracellular membrane-bounded organelle//cytoplasm//Golgi apparatus part//organelle membrane//cytoplasmic part//intrinsic component of membrane//integral component of membrane//Golgi apparatus//cell//Golgi membrane//intracellular part//membrane-bounded organelle//endomembran…	GO:0008375//GO:0008194//GO:0008457//GO:0016758//GO:0003674//GO:0008378//GO:0016740//GO:0016757//GO:0003824	acetylglucosaminyltransferase activity//UDP-glycosyltransferase activity//beta-galactosyl-N-acetylglucosaminylgalactosylglucosyl-ceramide beta-1,3-acetylglucosaminyltransferase activity//transferase activity, transferring hexosyl groups//molecular_function//galactosyltransferase activity//transferase activity//transferase activity, transferring glycosyl groups//catalytic activity
ENSAPLG00000000815	GO:0044763//GO:0008150//GO:0050794//GO:0044699//GO:0042981//GO:0043067//GO:0016265//GO:0065007//GO:0006915//GO:0008219//GO:0009987//GO:0050789//GO:0012501//GO:0010941	single-organism cellular process//biological_process//regulation of cellular process//single-organism process//regulation of apoptotic process//regulation of programmed cell death//death//biological regulation//apoptotic process//cell death//cellular process//regulation of biological process//programmed cell death//regulation of cell death	--	--	--	--
ENSAPLG00000000817	GO:0044699//GO:0044700//GO:0065007//GO:0003008//GO:0032501//GO:0051606//GO:0042221//GO:0007606//GO:0008150//GO:0044763//GO:0050907//GO:0050794//GO:0051716//GO:0050906//GO:0007186//GO:0007600//GO:0050896//GO:0050789//GO:0023052//GO:0009987//GO:0044707//GO:0007165//GO:0009593//GO:0050877//GO:0007608//GO:0007154//GO:0050911	single-organism process//single organism signaling//biological regulation//system process//multicellular organismal process//detection of stimulus//response to chemical//sensory perception of chemical stimulus//biological_process//single-organism cellular process//detection of chemical stimulus involved in sensory perception//regulation of cellular process//cellular response to stimulus//detectio…	GO:0005623//GO:0005886//GO:0031224//GO:0016021//GO:0071944//GO:0044425//GO:0044464//GO:0005575//GO:0016020	cell//plasma membrane//intrinsic component of membrane//integral component of membrane//cell periphery//membrane part//cell part//cellular_component//membrane	GO:0003674//GO:0060089//GO:0004888//GO:0004984//GO:0004872//GO:0004930//GO:0038023//GO:0004871	molecular_function//molecular transducer activity//transmembrane signaling receptor activity//olfactory receptor activity//receptor activity//G-protein coupled receptor activity//signaling receptor activity//signal transducer activity
ENSAPLG00000000820	GO:0044700//GO:0044699//GO:0003008//GO:0065007//GO:0007606//GO:0042221//GO:0051606//GO:0032501//GO:0051716//GO:0050794//GO:0044763//GO:0050907//GO:0008150//GO:0050896//GO:0007600//GO:0007186//GO:0050906//GO:0044707//GO:0009987//GO:0050789//GO:0023052//GO:0050877//GO:0007608//GO:0007165//GO:0009593//GO:0050911//GO:0007154	single organism signaling//single-organism process//system process//biological regulation//sensory perception of chemical stimulus//response to chemical//detection of stimulus//multicellular organismal process//cellular response to stimulus//regulation of cellular process//single-organism cellular process//detection of chemical stimulus involved in sensory perception//biological_process//response…	GO:0005623//GO:0071944//GO:0031224//GO:0016021//GO:0005886//GO:0044425//GO:0005575//GO:0044464//GO:0016020	cell//cell periphery//intrinsic component of membrane//integral component of membrane//plasma membrane//membrane part//cellular_component//cell part//membrane	GO:0003674//GO:0004888//GO:0060089//GO:0004872//GO:0004984//GO:0038023//GO:0004930//GO:0004871	molecular_function//transmembrane signaling receptor activity//molecular transducer activity//receptor activity//olfactory receptor activity//signaling receptor activity//G-protein coupled receptor activity//signal transducer activity
ENSAPLG00000000821	--	--	GO:0031224//GO:0016021//GO:0044425//GO:0005575//GO:0016020	intrinsic component of membrane//integral component of membrane//membrane part//cellular_component//membrane	--	--
ENSAPLG00000000823	GO:0050714//GO:0051716//GO:0043401//GO:0070542//GO:0071495//GO:0050794//GO:0033993//GO:0051049//GO:0044763//GO:0050907//GO:0051234//GO:1903522//GO:0098801//GO:1901701//GO:0008150//GO:1903532//GO:0003073//GO:0007606//GO:0032870//GO:0044060//GO:0051239//GO:0051240//GO:0042221//GO:0051047//GO:0051606//GO:0032501//GO:0050886//GO:0048518//GO:0071702//GO:0051050//GO:0003008//GO:0051046//GO:0001101//GO:…	positive regulation of protein secretion//cellular response to stimulus//steroid hormone mediated signaling pathway//response to fatty acid//cellular response to endogenous stimulus//regulation of cellular process//response to lipid//regulation of transport//single-organism cellular process//detection of chemical stimulus involved in sensory perception//establishment of localization//regulation o…	GO:0044425//GO:0071944//GO:0031224//GO:0016021//GO:0005886//GO:0005623//GO:0016020//GO:0005575//GO:0044464	membrane part//cell periphery//intrinsic component of membrane//integral component of membrane//plasma membrane//cell//membrane//cellular_component//cell part	GO:0003674//GO:0003707//GO:0004871//GO:0004930//GO:0038023//GO:0004872//GO:0004984//GO:0004888//GO:0060089	molecular_function//steroid hormone receptor activity//signal transducer activity//G-protein coupled receptor activity//signaling receptor activity//receptor activity//olfactory receptor activity//transmembrane signaling receptor activity//molecular transducer activity
ENSAPLG00000000824	GO:0009593//GO:0007165//GO:0007608//GO:0050877//GO:0007154//GO:0050911//GO:0050906//GO:0007186//GO:0050896//GO:0007600//GO:0009987//GO:0050789//GO:0023052//GO:0044707//GO:0032501//GO:0042221//GO:0007606//GO:0051606//GO:0050907//GO:0044763//GO:0008150//GO:0051716//GO:0050794//GO:0044699//GO:0044700//GO:0065007//GO:0003008	detection of chemical stimulus//signal transduction//sensory perception of smell//neurological system process//cell communication//detection of chemical stimulus involved in sensory perception of smell//detection of stimulus involved in sensory perception//G-protein coupled receptor signaling pathway//response to stimulus//sensory perception//cellular process//regulation of biological process//si…	GO:0044464//GO:0005575//GO:0016020//GO:0044425//GO:0005623//GO:0071944//GO:0005886//GO:0031224//GO:0016021	cell part//cellular_component//membrane//membrane part//cell//cell periphery//plasma membrane//intrinsic component of membrane//integral component of membrane	GO:0004930//GO:0038023//GO:0004871//GO:0060089//GO:0004888//GO:0004984//GO:0004872//GO:0003674	G-protein coupled receptor activity//signaling receptor activity//signal transducer activity//molecular transducer activity//transmembrane signaling receptor activity//olfactory receptor activity//receptor activity//molecular_function
ENSAPLG00000000826	GO:0007608//GO:0050877//GO:0009593//GO:0007165//GO:0050911//GO:0007154//GO:0050896//GO:0007600//GO:0007186//GO:0050906//GO:0044707//GO:0009987//GO:0050789//GO:0023052//GO:0042221//GO:0007606//GO:0051606//GO:0032501//GO:0051716//GO:0050794//GO:0044763//GO:0050907//GO:0008150//GO:0044700//GO:0044699//GO:0003008//GO:0065007	sensory perception of smell//neurological system process//detection of chemical stimulus//signal transduction//detection of chemical stimulus involved in sensory perception of smell//cell communication//response to stimulus//sensory perception//G-protein coupled receptor signaling pathway//detection of stimulus involved in sensory perception//single-multicellular organism process//cellular proces…	GO:0005575//GO:0044464//GO:0016020//GO:0044425//GO:0005623//GO:0071944//GO:0005886//GO:0031224//GO:0016021	cellular_component//cell part//membrane//membrane part//cell//cell periphery//plasma membrane//intrinsic component of membrane//integral component of membrane	GO:0038023//GO:0004930//GO:0004871//GO:0004888//GO:0060089//GO:0004872//GO:0004984//GO:0003674	signaling receptor activity//G-protein coupled receptor activity//signal transducer activity//transmembrane signaling receptor activity//molecular transducer activity//receptor activity//olfactory receptor activity//molecular_function
ENSAPLG00000000827	--	--	--	--	GO:1901363//GO:0003677//GO:0003676//GO:0097159//GO:0003674//GO:0005488	heterocyclic compound binding//DNA binding//nucleic acid binding//organic cyclic compound binding//molecular_function//binding
ENSAPLG00000000828	GO:0001711//GO:0009790//GO:0009893//GO:0048732//GO:0060828//GO:0008152//GO:0043410//GO:0022402//GO:0065007//GO:0006468//GO:0001714//GO:0007420//GO:0044249//GO:0030900//GO:0060795//GO:1901362//GO:0016055//GO:0010604//GO:1902680//GO:0007423//GO:0031326//GO:0097659//GO:0043067//GO:0006950//GO:0050680//GO:0048839//GO:0035987//GO:0051252//GO:0010557//GO:0016265//GO:0048513//GO:0044699//GO:0042981//GO:…	endodermal cell fate commitment//embryo development//positive regulation of metabolic process//gland development//regulation of canonical Wnt signaling pathway//metabolic process//positive regulation of MAPK cascade//cell cycle process//biological regulation//protein phosphorylation//endodermal cell fate specification//brain development//cellular biosynthetic process//forebrain development//cell …	GO:0044444//GO:0005623//GO:0043227//GO:0044424//GO:0005622//GO:0031974//GO:0031981//GO:0043226//GO:0043229//GO:0044446//GO:0005829//GO:0044464//GO:0005575//GO:0044428//GO:0044422//GO:0070013//GO:0005654//GO:0043231//GO:0005737//GO:0005634//GO:0043233	cytoplasmic part//cell//membrane-bounded organelle//intracellular part//intracellular//membrane-enclosed lumen//nuclear lumen//organelle//intracellular organelle//intracellular organelle part//cytosol//cell part//cellular_component//nuclear part//organelle part//intracellular organelle lumen//nucleoplasm//intracellular membrane-bounded organelle//cytoplasm//nucleus//organelle lumen	GO:0003674//GO:0001067//GO:0043565//GO:0005488//GO:0044212//GO:0001071//GO:0003723//GO:0003677//GO:1901363//GO:0003700//GO:0000975//GO:0035198//GO:0003676//GO:0097159	molecular_function//regulatory region nucleic acid binding//sequence-specific DNA binding//binding//transcription regulatory region DNA binding//nucleic acid binding transcription factor activity//RNA binding//DNA binding//heterocyclic compound binding//transcription factor activity, sequence-specific DNA binding//regulatory region DNA binding//miRNA binding//nucleic acid binding//organic cyclic …
ENSAPLG00000000829	GO:0016043//GO:1902259//GO:0043266//GO:0034220//GO:0022898//GO:0032879//GO:0065007//GO:1901016//GO:0006811//GO:0044085//GO:0055085//GO:0015672//GO:0065003//GO:0043933//GO:0065009//GO:0051259//GO:0044699//GO:0050794//GO:0051049//GO:0051234//GO:0044763//GO:0070271//GO:0043269//GO:0008150//GO:0006812//GO:0098662//GO:0032412//GO:1904062//GO:0032409//GO:0071804//GO:0030001//GO:0071840//GO:0009987//GO:…	cellular component organization//regulation of delayed rectifier potassium channel activity//regulation of potassium ion transport//ion transmembrane transport//regulation of transmembrane transporter activity//regulation of localization//biological regulation//regulation of potassium ion transmembrane transporter activity//ion transport//cellular component biogenesis//transmembrane transport//mo…	GO:0071944//GO:0005886//GO:0016021//GO:0098797//GO:0031224//GO:0044444//GO:1990351//GO:0005622//GO:0034703//GO:0044424//GO:0005887//GO:0005623//GO:0048471//GO:0044425//GO:0098796//GO:0032991//GO:1902495//GO:0016020//GO:0031226//GO:0005575//GO:0044464//GO:0008076//GO:0043234//GO:0034705//GO:0044459//GO:0034702//GO:0005737	cell periphery//plasma membrane//integral component of membrane//plasma membrane protein complex//intrinsic component of membrane//cytoplasmic part//transporter complex//intracellular//cation channel complex//intracellular part//integral component of plasma membrane//cell//perinuclear region of cytoplasm//membrane part//membrane protein complex//macromolecular complex//transmembrane transporter c…	GO:0003674//GO:0022890//GO:0022838//GO:0005244//GO:0015267//GO:0005249//GO:0022892//GO:0022891//GO:0015079//GO:0046873//GO:0022843//GO:0015075//GO:0022857//GO:0022803//GO:0022832//GO:0022836//GO:0005267//GO:0005215//GO:0008324//GO:0005216//GO:0015077//GO:0005261	molecular_function//inorganic cation transmembrane transporter activity//substrate-specific channel activity//voltage-gated ion channel activity//channel activity//voltage-gated potassium channel activity//substrate-specific transporter activity//substrate-specific transmembrane transporter activity//potassium ion transmembrane transporter activity//metal ion transmembrane transporter activity//v…
ENSAPLG00000000830	GO:0071346//GO:0018193//GO:0001816//GO:0010648//GO:1900077//GO:0042325//GO:0070201//GO:1903530//GO:0080134//GO:1901699//GO:0031324//GO:0043085//GO:0007165//GO:0060330//GO:0042512//GO:0043549//GO:0046627//GO:0007259//GO:0010562//GO:0031399//GO:0034341//GO:1901652//GO:0018212//GO:0036211//GO:0048522//GO:0032880//GO:0007166//GO:0046426//GO:0060255//GO:0051248//GO:0007154//GO:0042516//GO:0071310//GO:…	cellular response to interferon-gamma//peptidyl-amino acid modification//cytokine production//negative regulation of cell communication//negative regulation of cellular response to insulin stimulus//regulation of phosphorylation//regulation of establishment of protein localization//regulation of secretion by cell//regulation of response to stress//cellular response to nitrogen compound//negative …	GO:0005737//GO:0044464//GO:0005575//GO:0005623//GO:0044424//GO:0005622	cytoplasm//cell part//cellular_component//cell//intracellular part//intracellular	GO:0005515//GO:0005159//GO:0019899//GO:0019901//GO:0019207//GO:0098772//GO:0019210//GO:0005102//GO:0003674//GO:0019900//GO:0004857//GO:0030234//GO:0005488	protein binding//insulin-like growth factor receptor binding//enzyme binding//protein kinase binding//kinase regulator activity//molecular function regulator//kinase inhibitor activity//receptor binding//molecular_function//kinase binding//enzyme inhibitor activity//enzyme regulator activity//binding
ENSAPLG00000000832	GO:0007600//GO:0050896//GO:0007186//GO:0050906//GO:0044707//GO:0050789//GO:0023052//GO:0009987//GO:0050877//GO:0007608//GO:0007165//GO:0009593//GO:0050911//GO:0007154//GO:0044700//GO:0044699//GO:0003008//GO:0065007//GO:0051606//GO:0042221//GO:0007606//GO:0032501//GO:0050794//GO:0051716//GO:0008150//GO:0044763//GO:0050907	sensory perception//response to stimulus//G-protein coupled receptor signaling pathway//detection of stimulus involved in sensory perception//single-multicellular organism process//regulation of biological process//signaling//cellular process//neurological system process//sensory perception of smell//signal transduction//detection of chemical stimulus//detection of chemical stimulus involved in s…	GO:0005575//GO:0044464//GO:0016020//GO:0005623//GO:0005886//GO:0031224//GO:0016021//GO:0071944//GO:0044425	cellular_component//cell part//membrane//cell//plasma membrane//intrinsic component of membrane//integral component of membrane//cell periphery//membrane part	GO:0004888//GO:0060089//GO:0004872//GO:0004984//GO:0038023//GO:0004930//GO:0004871//GO:0003674	transmembrane signaling receptor activity//molecular transducer activity//receptor activity//olfactory receptor activity//signaling receptor activity//G-protein coupled receptor activity//signal transducer activity//molecular_function
ENSAPLG00000000833	GO:0009593//GO:0007165//GO:0007608//GO:0050877//GO:0007154//GO:0050911//GO:0050906//GO:0007186//GO:0050896//GO:0007600//GO:0009987//GO:0023052//GO:0050789//GO:0044707//GO:0032501//GO:0042221//GO:0007606//GO:0051606//GO:0050907//GO:0044763//GO:0008150//GO:0051716//GO:0050794//GO:0044699//GO:0044700//GO:0065007//GO:0003008	detection of chemical stimulus//signal transduction//sensory perception of smell//neurological system process//cell communication//detection of chemical stimulus involved in sensory perception of smell//detection of stimulus involved in sensory perception//G-protein coupled receptor signaling pathway//response to stimulus//sensory perception//cellular process//signaling//regulation of biological …	GO:0044464//GO:0005575//GO:0016020//GO:0044425//GO:0005623//GO:0071944//GO:0005886//GO:0016021//GO:0031224	cell part//cellular_component//membrane//membrane part//cell//cell periphery//plasma membrane//integral component of membrane//intrinsic component of membrane	GO:0004930//GO:0038023//GO:0004871//GO:0060089//GO:0004888//GO:0004984//GO:0004872//GO:0003674	G-protein coupled receptor activity//signaling receptor activity//signal transducer activity//molecular transducer activity//transmembrane signaling receptor activity//olfactory receptor activity//receptor activity//molecular_function
ENSAPLG00000000834	GO:0009893//GO:0009790//GO:0044249//GO:0008152//GO:0050793//GO:0072001//GO:0043010//GO:0065007//GO:0045778//GO:1901362//GO:0010604//GO:0007423//GO:0031326//GO:0097659//GO:1902680//GO:0043009//GO:0090596//GO:1903507//GO:0048513//GO:0051094//GO:0030282//GO:0051252//GO:0010557//GO:0035107//GO:0048705//GO:0044699//GO:0030326//GO:0010558//GO:0030278//GO:0048523//GO:0048568//GO:0035108//GO:0010467//GO:…	positive regulation of metabolic process//embryo development//cellular biosynthetic process//metabolic process//regulation of developmental process//renal system development//camera-type eye development//biological regulation//positive regulation of ossification//organic cyclic compound biosynthetic process//positive regulation of macromolecule metabolic process//sensory organ development//regula…	GO:0005623//GO:0044424//GO:0043227//GO:0005622//GO:0043229//GO:0043226//GO:0044464//GO:0005575//GO:0043231//GO:0005634	cell//intracellular part//membrane-bounded organelle//intracellular//intracellular organelle//organelle//cell part//cellular_component//intracellular membrane-bounded organelle//nucleus	GO:0003674//GO:0001067//GO:0043565//GO:0005488//GO:0046872//GO:0001012//GO:0043167//GO:0044212//GO:0001071//GO:0001228//GO:0003677//GO:1901363//GO:0003700//GO:0000975//GO:0000981//GO:0043169//GO:0000977//GO:0003676//GO:0000976//GO:0097159	molecular_function//regulatory region nucleic acid binding//sequence-specific DNA binding//binding//metal ion binding//RNA polymerase II regulatory region DNA binding//ion binding//transcription regulatory region DNA binding//nucleic acid binding transcription factor activity//transcriptional activator activity, RNA polymerase II transcription regulatory region sequence-specific binding//DNA bind…
ENSAPLG00000000836	GO:0044707//GO:0030154//GO:0007193//GO:0045446//GO:0007188//GO:0001885//GO:0003376//GO:0023052//GO:0044767//GO:0050789//GO:0048519//GO:0032651//GO:0007187//GO:0009987//GO:0030857//GO:2000026//GO:0006954//GO:0060429//GO:0060284//GO:0090520//GO:0051093//GO:0050896//GO:0032502//GO:0007186//GO:1901550//GO:0048856//GO:1901551//GO:0007166//GO:0045601//GO:0032612//GO:0010721//GO:0007154//GO:0007219//GO:…	single-multicellular organism process//cell differentiation//adenylate cyclase-inhibiting G-protein coupled receptor signaling pathway//endothelial cell differentiation//adenylate cyclase-modulating G-protein coupled receptor signaling pathway//endothelial cell development//sphingosine-1-phosphate signaling pathway//signaling//single-organism developmental process//regulation of biological proces…	GO:0016020//GO:0005575//GO:0044464//GO:0016021//GO:0031224//GO:0005886//GO:0071944//GO:0005623//GO:0044425	membrane//cellular_component//cell part//integral component of membrane//intrinsic component of membrane//plasma membrane//cell periphery//cell//membrane part	GO:0004872//GO:0045125//GO:0032403//GO:0004888//GO:0060089//GO:0004871//GO:0038036//GO:0050839//GO:0005515//GO:0004930//GO:0038023//GO:0005488//GO:0003674//GO:0005102//GO:0005178//GO:0044877	receptor activity//bioactive lipid receptor activity//protein complex binding//transmembrane signaling receptor activity//molecular transducer activity//signal transducer activity//sphingosine-1-phosphate receptor activity//cell adhesion molecule binding//protein binding//G-protein coupled receptor activity//signaling receptor activity//binding//molecular_function//receptor binding//integrin bind…
ENSAPLG00000000839	GO:0019538//GO:0044238//GO:0008150//GO:0071704//GO:0008152//GO:0006508//GO:0043170	protein metabolic process//primary metabolic process//biological_process//organic substance metabolic process//metabolic process//proteolysis//macromolecule metabolic process	--	--	GO:0003824//GO:0008270//GO:0043167//GO:0004222//GO:0016787//GO:0008233//GO:0046872//GO:0008237//GO:0005488//GO:0003674//GO:0070011//GO:0046914//GO:0004175//GO:0043169	catalytic activity//zinc ion binding//ion binding//metalloendopeptidase activity//hydrolase activity//peptidase activity//metal ion binding//metallopeptidase activity//binding//molecular_function//peptidase activity, acting on L-amino acid peptides//transition metal ion binding//endopeptidase activity//cation binding
ENSAPLG00000000841	GO:0044700//GO:0044699//GO:0003008//GO:0065007//GO:0042221//GO:0007606//GO:0051606//GO:0032501//GO:0051716//GO:0050794//GO:0044763//GO:0050907//GO:0008150//GO:0050896//GO:0007600//GO:0050906//GO:0007186//GO:0044707//GO:0009987//GO:0050789//GO:0023052//GO:0050877//GO:0007608//GO:0007165//GO:0009593//GO:0050911//GO:0007154	single organism signaling//single-organism process//system process//biological regulation//response to chemical//sensory perception of chemical stimulus//detection of stimulus//multicellular organismal process//cellular response to stimulus//regulation of cellular process//single-organism cellular process//detection of chemical stimulus involved in sensory perception//biological_process//response…	GO:0005623//GO:0071944//GO:0005886//GO:0031224//GO:0016021//GO:0044425//GO:0005575//GO:0044464//GO:0016020	cell//cell periphery//plasma membrane//intrinsic component of membrane//integral component of membrane//membrane part//cellular_component//cell part//membrane	GO:0003674//GO:0004888//GO:0060089//GO:0004872//GO:0004984//GO:0004930//GO:0038023//GO:0004871	molecular_function//transmembrane signaling receptor activity//molecular transducer activity//receptor activity//olfactory receptor activity//G-protein coupled receptor activity//signaling receptor activity//signal transducer activity
ENSAPLG00000000844	GO:0044699//GO:0044700//GO:0065007//GO:0003008//GO:0032501//GO:0042221//GO:0007606//GO:0051606//GO:0044763//GO:0050907//GO:0008150//GO:0051716//GO:0050794//GO:0007186//GO:0050906//GO:0050896//GO:0007600//GO:0009987//GO:0050789//GO:0023052//GO:0044707//GO:0007165//GO:0009593//GO:0050877//GO:0007608//GO:0007154//GO:0050911	single-organism process//single organism signaling//biological regulation//system process//multicellular organismal process//response to chemical//sensory perception of chemical stimulus//detection of stimulus//single-organism cellular process//detection of chemical stimulus involved in sensory perception//biological_process//cellular response to stimulus//regulation of cellular process//G-protei…	GO:0005623//GO:0071944//GO:0005886//GO:0031224//GO:0016021//GO:0044425//GO:0044464//GO:0005575//GO:0016020	cell//cell periphery//plasma membrane//intrinsic component of membrane//integral component of membrane//membrane part//cell part//cellular_component//membrane	GO:0003674//GO:0060089//GO:0004888//GO:0004984//GO:0004872//GO:0038023//GO:0004930//GO:0004871	molecular_function//molecular transducer activity//transmembrane signaling receptor activity//olfactory receptor activity//receptor activity//signaling receptor activity//G-protein coupled receptor activity//signal transducer activity
ENSAPLG00000000847	GO:0044699//GO:0044700//GO:0065007//GO:0003008//GO:0032501//GO:0051606//GO:0042221//GO:0007606//GO:0008150//GO:0044763//GO:0050907//GO:0050794//GO:0051716//GO:0007186//GO:0050906//GO:0007600//GO:0050896//GO:0050789//GO:0023052//GO:0009987//GO:0044707//GO:0009593//GO:0007165//GO:0007608//GO:0050877//GO:0007154//GO:0050911	single-organism process//single organism signaling//biological regulation//system process//multicellular organismal process//detection of stimulus//response to chemical//sensory perception of chemical stimulus//biological_process//single-organism cellular process//detection of chemical stimulus involved in sensory perception//regulation of cellular process//cellular response to stimulus//G-protei…	GO:0005623//GO:0005886//GO:0031224//GO:0016021//GO:0071944//GO:0044425//GO:0044464//GO:0005575//GO:0016020	cell//plasma membrane//intrinsic component of membrane//integral component of membrane//cell periphery//membrane part//cell part//cellular_component//membrane	GO:0003674//GO:0060089//GO:0004888//GO:0004984//GO:0004872//GO:0038023//GO:0004930//GO:0004871	molecular_function//molecular transducer activity//transmembrane signaling receptor activity//olfactory receptor activity//receptor activity//signaling receptor activity//G-protein coupled receptor activity//signal transducer activity
ENSAPLG00000000848	GO:0008150//GO:0006996//GO:0016043//GO:0007010//GO:0071840//GO:0009987	biological_process//organelle organization//cellular component organization//cytoskeleton organization//cellular component organization or biogenesis//cellular process	GO:0005882//GO:0032991//GO:0005856//GO:0044424//GO:0005622//GO:0005623//GO:0043228//GO:0044430//GO:0043234//GO:0045111//GO:0005575//GO:0044422//GO:0044464//GO:0043232//GO:0043229//GO:0043226//GO:0044446	intermediate filament//macromolecular complex//cytoskeleton//intracellular part//intracellular//cell//non-membrane-bounded organelle//cytoskeletal part//protein complex//intermediate filament cytoskeleton//cellular_component//organelle part//cell part//intracellular non-membrane-bounded organelle//intracellular organelle//organelle//intracellular organelle part	GO:0005198//GO:0003674//GO:0005200	structural molecule activity//molecular_function//structural constituent of cytoskeleton
ENSAPLG00000000849	GO:0051716//GO:0050794//GO:0050907//GO:0044763//GO:0008150//GO:0007606//GO:0042221//GO:0051606//GO:0032501//GO:0003008//GO:0065007//GO:0044700//GO:0044699//GO:0050911//GO:0007154//GO:0050877//GO:0007608//GO:0007165//GO:0009593//GO:0044707//GO:0009987//GO:0023052//GO:0050789//GO:0050896//GO:0007600//GO:0050906//GO:0007186	cellular response to stimulus//regulation of cellular process//detection of chemical stimulus involved in sensory perception//single-organism cellular process//biological_process//sensory perception of chemical stimulus//response to chemical//detection of stimulus//multicellular organismal process//system process//biological regulation//single organism signaling//single-organism process//detectio…	GO:0044425//GO:0071944//GO:0016021//GO:0031224//GO:0005886//GO:0005623//GO:0016020//GO:0005575//GO:0044464	membrane part//cell periphery//integral component of membrane//intrinsic component of membrane//plasma membrane//cell//membrane//cellular_component//cell part	GO:0003674//GO:0004871//GO:0004930//GO:0038023//GO:0004872//GO:0004984//GO:0004888//GO:0060089	molecular_function//signal transducer activity//G-protein coupled receptor activity//signaling receptor activity//receptor activity//olfactory receptor activity//transmembrane signaling receptor activity//molecular transducer activity
ENSAPLG00000000850	GO:0006725//GO:1901360//GO:0051241//GO:1901615//GO:1900542//GO:0007154//GO:0071478//GO:1901293//GO:2000112//GO:0032640//GO:0010556//GO:0009416//GO:0046390//GO:0033554//GO:0060255//GO:1900373//GO:0010468//GO:0031328//GO:0006281//GO:0090304//GO:0048522//GO:0050877//GO:0010562//GO:1903508//GO:0045935//GO:0009628//GO:0009411//GO:0044711//GO:0007165//GO:0051896//GO:0043473//GO:0090036//GO:0001816//GO:…	cellular aromatic compound metabolic process//organic cyclic compound metabolic process//negative regulation of multicellular organismal process//organic hydroxy compound metabolic process//regulation of purine nucleotide metabolic process//cell communication//cellular response to radiation//nucleoside phosphate biosynthetic process//regulation of cellular macromolecule biosynthetic process//tumo…	GO:0016020//GO:0005575//GO:0044464//GO:0044425//GO:0071944//GO:0031224//GO:0016021//GO:0005886//GO:0005622//GO:0005623	membrane//cellular_component//cell part//membrane part//cell periphery//intrinsic component of membrane//integral component of membrane//plasma membrane//intracellular//cell	GO:0004980//GO:0019899//GO:0004871//GO:0044389//GO:0005515//GO:0038023//GO:0004930//GO:0004977//GO:0004872//GO:0031625//GO:0004888//GO:0060089//GO:0001653//GO:0005488//GO:0003674//GO:0008528	melanocyte-stimulating hormone receptor activity//enzyme binding//signal transducer activity//ubiquitin-like protein ligase binding//protein binding//signaling receptor activity//G-protein coupled receptor activity//melanocortin receptor activity//receptor activity//ubiquitin protein ligase binding//transmembrane signaling receptor activity//molecular transducer activity//peptide receptor activit…
ENSAPLG00000000853	GO:0040007//GO:0008150	growth//biological_process	GO:0005622//GO:0044424//GO:0005623//GO:0005575//GO:0044464//GO:0005737	intracellular//intracellular part//cell//cellular_component//cell part//cytoplasm	--	--
ENSAPLG00000000855	GO:0044700//GO:0044699//GO:0003008//GO:0065007//GO:0051606//GO:0007606//GO:0042221//GO:0032501//GO:0050794//GO:0051716//GO:0008150//GO:0044763//GO:0050907//GO:0007600//GO:0050896//GO:0007186//GO:0050906//GO:0044707//GO:0023052//GO:0050789//GO:0009987//GO:0050877//GO:0007608//GO:0007165//GO:0009593//GO:0050911//GO:0007154	single organism signaling//single-organism process//system process//biological regulation//detection of stimulus//sensory perception of chemical stimulus//response to chemical//multicellular organismal process//regulation of cellular process//cellular response to stimulus//biological_process//single-organism cellular process//detection of chemical stimulus involved in sensory perception//sensory …	GO:0005623//GO:0016021//GO:0031224//GO:0005886//GO:0071944//GO:0044425//GO:0005575//GO:0044464//GO:0016020	cell//integral component of membrane//intrinsic component of membrane//plasma membrane//cell periphery//membrane part//cellular_component//cell part//membrane	GO:0003674//GO:0004888//GO:0060089//GO:0004872//GO:0004984//GO:0038023//GO:0004930//GO:0004871	molecular_function//transmembrane signaling receptor activity//molecular transducer activity//receptor activity//olfactory receptor activity//signaling receptor activity//G-protein coupled receptor activity//signal transducer activity
ENSAPLG00000000856	GO:0008152//GO:0071704//GO:0006796//GO:0044699//GO:0008150//GO:0006629//GO:0006793//GO:0044238//GO:0044763//GO:0044237//GO:0019637//GO:0044710//GO:0009987//GO:0006644//GO:0044255	metabolic process//organic substance metabolic process//phosphate-containing compound metabolic process//single-organism process//biological_process//lipid metabolic process//phosphorus metabolic process//primary metabolic process//single-organism cellular process//cellular metabolic process//organophosphate metabolic process//single-organism metabolic process//cellular process//phospholipid meta…	--	--	GO:0003674//GO:0016740//GO:0003824//GO:0016746	molecular_function//transferase activity//catalytic activity//transferase activity, transferring acyl groups
ENSAPLG00000000857	GO:0008150//GO:0044763//GO:0051234//GO:0042221//GO:0042493//GO:0055085//GO:0006855//GO:0044699//GO:0044765//GO:0009987//GO:0050896//GO:0006810//GO:1902578//GO:0051179//GO:0015893	biological_process//single-organism cellular process//establishment of localization//response to chemical//response to drug//transmembrane transport//drug transmembrane transport//single-organism process//single-organism transport//cellular process//response to stimulus//transport//single-organism localization//localization//drug transport	GO:0044425//GO:0031224//GO:0016021//GO:0016020//GO:0005575	membrane part//intrinsic component of membrane//integral component of membrane//membrane//cellular_component	GO:0003674//GO:0015291//GO:0090484//GO:0005215//GO:0015238//GO:0015297//GO:0022857//GO:0022804	molecular_function//secondary active transmembrane transporter activity//drug transporter activity//transporter activity//drug transmembrane transporter activity//antiporter activity//transmembrane transporter activity//active transmembrane transporter activity
ENSAPLG00000000858	GO:0065007//GO:0044699//GO:0044700//GO:0008150//GO:0044763//GO:0050794//GO:0051716//GO:0050789//GO:0023052//GO:0009987//GO:0007186//GO:0050896//GO:0007154//GO:0007165	biological regulation//single-organism process//single organism signaling//biological_process//single-organism cellular process//regulation of cellular process//cellular response to stimulus//regulation of biological process//signaling//cellular process//G-protein coupled receptor signaling pathway//response to stimulus//cell communication//signal transduction	GO:0031224//GO:0016021//GO:0044425//GO:0016020//GO:0005575	intrinsic component of membrane//integral component of membrane//membrane part//membrane//cellular_component	GO:0003674//GO:0004872//GO:0060089//GO:0004888//GO:0004871//GO:0004930//GO:0038023	molecular_function//receptor activity//molecular transducer activity//transmembrane signaling receptor activity//signal transducer activity//G-protein coupled receptor activity//signaling receptor activity
ENSAPLG00000000859	GO:0007165//GO:0009593//GO:0050877//GO:0007608//GO:0007154//GO:0050911//GO:0050906//GO:0007186//GO:0007600//GO:0050896//GO:0023052//GO:0050789//GO:0009987//GO:0044707//GO:0032501//GO:0051606//GO:0042221//GO:0007606//GO:0008150//GO:0050907//GO:0044763//GO:0050794//GO:0051716//GO:0044699//GO:0044700//GO:0065007//GO:0003008	signal transduction//detection of chemical stimulus//neurological system process//sensory perception of smell//cell communication//detection of chemical stimulus involved in sensory perception of smell//detection of stimulus involved in sensory perception//G-protein coupled receptor signaling pathway//sensory perception//response to stimulus//signaling//regulation of biological process//cellular …	GO:0044464//GO:0005575//GO:0016020//GO:0044425//GO:0005623//GO:0005886//GO:0016021//GO:0031224//GO:0071944	cell part//cellular_component//membrane//membrane part//cell//plasma membrane//integral component of membrane//intrinsic component of membrane//cell periphery	GO:0004930//GO:0038023//GO:0004871//GO:0060089//GO:0004888//GO:0004984//GO:0004872//GO:0003674	G-protein coupled receptor activity//signaling receptor activity//signal transducer activity//molecular transducer activity//transmembrane signaling receptor activity//olfactory receptor activity//receptor activity//molecular_function
ENSAPLG00000000860	GO:0000904//GO:0048667//GO:0000902//GO:0007154//GO:0048856//GO:0030182//GO:0032990//GO:0007165//GO:0048588//GO:0048468//GO:0007399//GO:0016049//GO:0007275//GO:0023052//GO:0050789//GO:0044767//GO:0007409//GO:0009987//GO:0071840//GO:0060560//GO:0030154//GO:0044707//GO:0061564//GO:0048731//GO:0009653//GO:0050896//GO:0032502//GO:0031175//GO:0008150//GO:0044763//GO:0032989//GO:0050794//GO:0022008//GO:…	cell morphogenesis involved in differentiation//cell morphogenesis involved in neuron differentiation//cell morphogenesis//cell communication//anatomical structure development//neuron differentiation//cell part morphogenesis//signal transduction//developmental cell growth//cell development//nervous system development//cell growth//multicellular organismal development//signaling//regulation of bio…	GO:0031252//GO:0044464//GO:0005575//GO:0005623	cell leading edge//cell part//cellular_component//cell	--	--
ENSAPLG00000000862	--	--	GO:0016021//GO:0031224//GO:0044425//GO:0016020//GO:0005575	integral component of membrane//intrinsic component of membrane//membrane part//membrane//cellular_component	--	--
ENSAPLG00000000865	GO:0032526//GO:0042221//GO:0048518//GO:0048869//GO:0032501//GO:0050794//GO:0006979//GO:0051716//GO:0022008//GO:0008150//GO:1901701//GO:0033993//GO:0044763//GO:0040007//GO:0048523//GO:0006950//GO:0016265//GO:0044699//GO:0040008//GO:0016043//GO:0001101//GO:0048699//GO:0065007//GO:0007399//GO:0034599//GO:0016049//GO:0071396//GO:0048522//GO:0007275//GO:0060548//GO:0048856//GO:0051128//GO:0030182//GO:…	response to retinoic acid//response to chemical//positive regulation of biological process//cellular developmental process//multicellular organismal process//regulation of cellular process//response to oxidative stress//cellular response to stimulus//neurogenesis//biological_process//cellular response to oxygen-containing compound//response to lipid//single-organism cellular process//growth//nega…	--	--	GO:0043167//GO:0046872//GO:0005488//GO:0003674//GO:0003676//GO:0097159//GO:0043169//GO:0003677//GO:1901363	ion binding//metal ion binding//binding//molecular_function//nucleic acid binding//organic cyclic compound binding//cation binding//DNA binding//heterocyclic compound binding
ENSAPLG00000000867	GO:0044238//GO:0043412//GO:0044267//GO:0008150//GO:0044260//GO:0019538//GO:0044237//GO:0008152//GO:0018214//GO:0071704//GO:0018200//GO:0006464//GO:0018193//GO:0036211//GO:0017187//GO:0009987//GO:0043170	primary metabolic process//macromolecule modification//cellular protein metabolic process//biological_process//cellular macromolecule metabolic process//protein metabolic process//cellular metabolic process//metabolic process//protein carboxylation//organic substance metabolic process//peptidyl-glutamic acid modification//cellular protein modification process//peptidyl-amino acid modification//pr…	--	--	GO:0003824//GO:0003674//GO:0008488//GO:0016831//GO:0016830//GO:0016829	catalytic activity//molecular_function//gamma-glutamyl carboxylase activity//carboxy-lyase activity//carbon-carbon lyase activity//lyase activity
ENSAPLG00000000868	GO:0055085//GO:0006811//GO:0034220//GO:0015992//GO:0044699//GO:0015672//GO:0008150//GO:0051234//GO:0044763//GO:1902600//GO:0098662//GO:0006812//GO:0009987//GO:0030001//GO:1902578//GO:0051179//GO:0006818//GO:0006810//GO:0098660//GO:0006814//GO:0044765//GO:0098655	transmembrane transport//ion transport//ion transmembrane transport//proton transport//single-organism process//monovalent inorganic cation transport//biological_process//establishment of localization//single-organism cellular process//hydrogen ion transmembrane transport//inorganic cation transmembrane transport//cation transport//cellular process//metal ion transport//single-organism localizati…	GO:0044444//GO:0016021//GO:0031224//GO:0005623//GO:0044429//GO:0031975//GO:0043227//GO:0044424//GO:0005622//GO:0031966//GO:0005740//GO:0044425//GO:0043226//GO:0043229//GO:0044446//GO:0016020//GO:0044464//GO:0005575//GO:0044422//GO:0005739//GO:0043231//GO:0005737//GO:0031967//GO:0031090	cytoplasmic part//integral component of membrane//intrinsic component of membrane//cell//mitochondrial part//envelope//membrane-bounded organelle//intracellular part//intracellular//mitochondrial membrane//mitochondrial envelope//membrane part//organelle//intracellular organelle//intracellular organelle part//membrane//cell part//cellular_component//organelle part//mitochondrion//intracellular me…	GO:0003674//GO:0022890//GO:0022891//GO:0015078//GO:0022892//GO:0022857//GO:0015297//GO:0015075//GO:0015298//GO:0022804//GO:0015299//GO:0015077//GO:0008324//GO:0015291//GO:0005215	molecular_function//inorganic cation transmembrane transporter activity//substrate-specific transmembrane transporter activity//hydrogen ion transmembrane transporter activity//substrate-specific transporter activity//transmembrane transporter activity//antiporter activity//ion transmembrane transporter activity//solute:cation antiporter activity//active transmembrane transporter activity//solute…
ENSAPLG00000000870	GO:0044699//GO:0065007//GO:0060249//GO:0003008//GO:0032501//GO:0008150//GO:0007600//GO:0001895//GO:0044707//GO:0042592//GO:0050877//GO:0048871//GO:0045494//GO:0001894//GO:0065008	single-organism process//biological regulation//anatomical structure homeostasis//system process//multicellular organismal process//biological_process//sensory perception//retina homeostasis//single-multicellular organism process//homeostatic process//neurological system process//multicellular organismal homeostasis//photoreceptor cell maintenance//tissue homeostasis//regulation of biological qua…	--	--	--	--
ENSAPLG00000000872	GO:0022618//GO:0022607//GO:0009987//GO:0071840//GO:0042254//GO:0042255//GO:0008150//GO:0022613//GO:0006996//GO:0042273//GO:0034622//GO:0070925//GO:0044085//GO:0016043//GO:0071826//GO:0000027//GO:0065003//GO:0043933	ribonucleoprotein complex assembly//cellular component assembly//cellular process//cellular component organization or biogenesis//ribosome biogenesis//ribosome assembly//biological_process//ribonucleoprotein complex biogenesis//organelle organization//ribosomal large subunit biogenesis//cellular macromolecular complex assembly//organelle assembly//cellular component biogenesis//cellular component…	GO:0043231//GO:0005634//GO:0043226//GO:0043229//GO:0044464//GO:0005575//GO:0005623//GO:0043227//GO:0044424//GO:0005622	intracellular membrane-bounded organelle//nucleus//organelle//intracellular organelle//cell part//cellular_component//cell//membrane-bounded organelle//intracellular part//intracellular	GO:0016787//GO:0003824//GO:0017111//GO:0016818//GO:0003674//GO:0016462//GO:0016817//GO:0016887	hydrolase activity//catalytic activity//nucleoside-triphosphatase activity//hydrolase activity, acting on acid anhydrides, in phosphorus-containing anhydrides//molecular_function//pyrophosphatase activity//hydrolase activity, acting on acid anhydrides//ATPase activity
ENSAPLG00000000873	--	--	--	--	GO:0005488//GO:0003674//GO:0046872//GO:0043167//GO:0043169	binding//molecular_function//metal ion binding//ion binding//cation binding
ENSAPLG00000000874	GO:0044237//GO:0070647//GO:0044260//GO:0019538//GO:0044238//GO:0043412//GO:0044267//GO:0008150//GO:0071704//GO:0016567//GO:0008152//GO:0036211//GO:0006464//GO:0032446//GO:0009987//GO:0043170	cellular metabolic process//protein modification by small protein conjugation or removal//cellular macromolecule metabolic process//protein metabolic process//primary metabolic process//macromolecule modification//cellular protein metabolic process//biological_process//organic substance metabolic process//protein ubiquitination//metabolic process//protein modification process//cellular protein mo…	GO:0032991//GO:0031463//GO:0005622//GO:1902494//GO:0044424//GO:0005623//GO:0043234//GO:0031461//GO:0005575//GO:1990234//GO:0044464//GO:0000151	macromolecular complex//Cul3-RING ubiquitin ligase complex//intracellular//catalytic complex//intracellular part//cell//protein complex//cullin-RING ubiquitin ligase complex//cellular_component//transferase complex//cell part//ubiquitin ligase complex	GO:0008134//GO:0005488//GO:0003674//GO:0005515	transcription factor binding//binding//molecular_function//protein binding
ENSAPLG00000000875	GO:0050896//GO:0007186//GO:0009987//GO:0023052//GO:0050789//GO:0007165//GO:0007154//GO:0044700//GO:0044699//GO:0065007//GO:0051716//GO:0050794//GO:0044763//GO:0008150	response to stimulus//G-protein coupled receptor signaling pathway//cellular process//signaling//regulation of biological process//signal transduction//cell communication//single organism signaling//single-organism process//biological regulation//cellular response to stimulus//regulation of cellular process//single-organism cellular process//biological_process	GO:0005575//GO:0044464//GO:0016020//GO:0005623//GO:0071944//GO:0016021//GO:0031224//GO:0005886//GO:0044425	cellular_component//cell part//membrane//cell//cell periphery//integral component of membrane//intrinsic component of membrane//plasma membrane//membrane part	GO:0004888//GO:0060089//GO:0004872//GO:0038023//GO:0004930//GO:0004871//GO:0003674	transmembrane signaling receptor activity//molecular transducer activity//receptor activity//signaling receptor activity//G-protein coupled receptor activity//signal transducer activity//molecular_function
ENSAPLG00000000876	GO:0032501//GO:0051606//GO:0042221//GO:0007606//GO:0008150//GO:0044763//GO:0050907//GO:0050794//GO:0051716//GO:0044699//GO:0044700//GO:0065007//GO:0003008//GO:0007165//GO:0009593//GO:0050877//GO:0007608//GO:0007154//GO:0050911//GO:0007186//GO:0050906//GO:0007600//GO:0050896//GO:0050789//GO:0023052//GO:0009987//GO:0044707	multicellular organismal process//detection of stimulus//response to chemical//sensory perception of chemical stimulus//biological_process//single-organism cellular process//detection of chemical stimulus involved in sensory perception//regulation of cellular process//cellular response to stimulus//single-organism process//single organism signaling//biological regulation//system process//signal t…	GO:0044425//GO:0005623//GO:0005886//GO:0031224//GO:0016021//GO:0071944//GO:0044464//GO:0005575//GO:0016020	membrane part//cell//plasma membrane//intrinsic component of membrane//integral component of membrane//cell periphery//cell part//cellular_component//membrane	GO:0003674//GO:0038023//GO:0004930//GO:0004871//GO:0060089//GO:0004888//GO:0004984//GO:0004872	molecular_function//signaling receptor activity//G-protein coupled receptor activity//signal transducer activity//molecular transducer activity//transmembrane signaling receptor activity//olfactory receptor activity//receptor activity
ENSAPLG00000000878	GO:0065007//GO:0050793//GO:0045596//GO:0048523//GO:0030278//GO:0044699//GO:0001649//GO:0045595//GO:0050794//GO:0044763//GO:0008150//GO:0051239//GO:0045667//GO:0032501//GO:0048869//GO:0044707//GO:0030154//GO:0045668//GO:0009987//GO:0044767//GO:0050789//GO:0048519//GO:0051093//GO:0032502//GO:0030279//GO:0051241//GO:0001503	biological regulation//regulation of developmental process//negative regulation of cell differentiation//negative regulation of cellular process//regulation of ossification//single-organism process//osteoblast differentiation//regulation of cell differentiation//regulation of cellular process//single-organism cellular process//biological_process//regulation of multicellular organismal process//re…	GO:0005622//GO:0043227//GO:0044424//GO:0005623//GO:0043226//GO:0043229//GO:0005575//GO:0044464//GO:0005634//GO:0005737//GO:0043231	intracellular//membrane-bounded organelle//intracellular part//cell//organelle//intracellular organelle//cellular_component//cell part//nucleus//cytoplasm//intracellular membrane-bounded organelle	GO:0005488//GO:0003674//GO:0046983//GO:0005515	binding//molecular_function//protein dimerization activity//protein binding
ENSAPLG00000000879	--	--	GO:0044425//GO:0016021//GO:0031224//GO:0016020//GO:0005575	membrane part//integral component of membrane//intrinsic component of membrane//membrane//cellular_component	--	--
ENSAPLG00000000880	--	--	--	--	GO:0036094//GO:1901265//GO:0000166//GO:0097159//GO:1901363//GO:0005488//GO:0003674	small molecule binding//nucleoside phosphate binding//nucleotide binding//organic cyclic compound binding//heterocyclic compound binding//binding//molecular_function
ENSAPLG00000000881	--	--	GO:0005856//GO:0043228//GO:0005886//GO:0071944//GO:0044430//GO:0005815//GO:0015630//GO:0044424//GO:0043227//GO:0005622//GO:0005623//GO:0005634//GO:0043231//GO:0005737//GO:0043232//GO:0016020//GO:0043226//GO:0043229//GO:0044446//GO:0005575//GO:0005813//GO:0044422//GO:0044464	cytoskeleton//non-membrane-bounded organelle//plasma membrane//cell periphery//cytoskeletal part//microtubule organizing center//microtubule cytoskeleton//intracellular part//membrane-bounded organelle//intracellular//cell//nucleus//intracellular membrane-bounded organelle//cytoplasm//intracellular non-membrane-bounded organelle//membrane//organelle//intracellular organelle//intracellular organel…	--	--
ENSAPLG00000000882	GO:0009967//GO:0045137//GO:0010941//GO:0098722//GO:0044707//GO:0030154//GO:0051130//GO:0023056//GO:0030511//GO:0006139//GO:0031325//GO:1903046//GO:1903844//GO:0043170//GO:0070887//GO:0051674//GO:0034654//GO:0031065//GO:0012501//GO:0048519//GO:0031323//GO:1901576//GO:0048584//GO:0044767//GO:0050789//GO:0023052//GO:0071840//GO:0008406//GO:0030317//GO:0031056//GO:0009987//GO:0016070//GO:0090100//GO:…	positive regulation of signal transduction//development of primary sexual characteristics//regulation of cell death//asymmetric stem cell division//single-multicellular organism process//cell differentiation//positive regulation of cellular component organization//positive regulation of signaling//positive regulation of transforming growth factor beta receptor signaling pathway//nucleobase-contai…	GO:0043232//GO:0000228//GO:0016020//GO:0043229//GO:0043226//GO:0044446//GO:0005575//GO:0044422//GO:0044428//GO:0044454//GO:0044464//GO:0000118//GO:0044798//GO:0005654//GO:0000785//GO:0000790//GO:0070013//GO:0005634//GO:0043233//GO:0043234//GO:0043231//GO:0016580//GO:0005737//GO:0005886//GO:0005694//GO:0043228//GO:0005794//GO:0044451//GO:0071944//GO:0044444//GO:0070822//GO:0044427//GO:0044424//GO:…	intracellular non-membrane-bounded organelle//nuclear chromosome//membrane//intracellular organelle//organelle//intracellular organelle part//cellular_component//organelle part//nuclear part//nuclear chromosome part//cell part//histone deacetylase complex//nuclear transcription factor complex//nucleoplasm//chromatin//nuclear chromatin//intracellular organelle lumen//nucleus//organelle lumen//prot…	GO:0003677//GO:1901363//GO:0008289//GO:0042393//GO:0032403//GO:0043169//GO:0046914//GO:0035064//GO:0005515//GO:0003676//GO:0097159//GO:0043168//GO:0005488//GO:0005543//GO:0003674//GO:0035091//GO:0046872//GO:0044877//GO:0008270//GO:0043167//GO:0003682	DNA binding//heterocyclic compound binding//lipid binding//histone binding//protein complex binding//cation binding//transition metal ion binding//methylated histone binding//protein binding//nucleic acid binding//organic cyclic compound binding//anion binding//binding//phospholipid binding//molecular_function//phosphatidylinositol binding//metal ion binding//macromolecular complex binding//zinc …
ENSAPLG00000000883	GO:0009059//GO:0019438//GO:0019219//GO:0044271//GO:0034641//GO:0009889//GO:0006351//GO:0006139//GO:0009987//GO:0016070//GO:0018130//GO:0043170//GO:0034654//GO:0031323//GO:1901576//GO:0050789//GO:0090304//GO:0051171//GO:0006807//GO:1901360//GO:0006725//GO:2000112//GO:0060255//GO:0010468//GO:0010556//GO:0071704//GO:0010467//GO:0051252//GO:0031326//GO:0097659//GO:1901362//GO:0044249//GO:0008152//GO:…	macromolecule biosynthetic process//aromatic compound biosynthetic process//regulation of nucleobase-containing compound metabolic process//cellular nitrogen compound biosynthetic process//cellular nitrogen compound metabolic process//regulation of biosynthetic process//transcription, DNA-templated//nucleobase-containing compound metabolic process//cellular process//RNA metabolic process//heteroc…	--	--	GO:0003700//GO:0003677//GO:1901363//GO:0097159//GO:0003676//GO:0005488//GO:0043565//GO:0003674//GO:0001071	transcription factor activity, sequence-specific DNA binding//DNA binding//heterocyclic compound binding//organic cyclic compound binding//nucleic acid binding//binding//sequence-specific DNA binding//molecular_function//nucleic acid binding transcription factor activity
ENSAPLG00000000884	--	--	GO:0005575//GO:0016020//GO:0016021//GO:0031224//GO:0044425	cellular_component//membrane//integral component of membrane//intrinsic component of membrane//membrane part	--	--
ENSAPLG00000000885	GO:0071840//GO:0009987//GO:0016043//GO:0007010//GO:0008150//GO:0006996	cellular component organization or biogenesis//cellular process//cellular component organization//cytoskeleton organization//biological_process//organelle organization	GO:0005575//GO:0044422//GO:0044464//GO:0043232//GO:0043229//GO:0043226//GO:0044446//GO:0045111//GO:0043234//GO:0044424//GO:0005622//GO:0005623//GO:0043228//GO:0044430//GO:0005882//GO:0032991//GO:0005856	cellular_component//organelle part//cell part//intracellular non-membrane-bounded organelle//intracellular organelle//organelle//intracellular organelle part//intermediate filament cytoskeleton//protein complex//intracellular part//intracellular//cell//non-membrane-bounded organelle//cytoskeletal part//intermediate filament//macromolecular complex//cytoskeleton	GO:0005200//GO:0003674//GO:0005198	structural constituent of cytoskeleton//molecular_function//structural molecule activity
ENSAPLG00000000886	--	--	GO:0005575//GO:0016020//GO:0016021//GO:0031224//GO:0044425	cellular_component//membrane//integral component of membrane//intrinsic component of membrane//membrane part	--	--
ENSAPLG00000000887	GO:0044699//GO:0034660//GO:2000631//GO:0032259//GO:0070918//GO:0043331//GO:0051252//GO:0048523//GO:0031047//GO:0070920//GO:0010467//GO:0048583//GO:0071704//GO:1901698//GO:0008152//GO:0065007//GO:0009893//GO:0060964//GO:1903799//GO:0010604//GO:0035194//GO:0046483//GO:0019222//GO:0060967//GO:2000632//GO:0051253//GO:0048518//GO:0045934//GO:0044237//GO:0043414//GO:0042221//GO:1903798//GO:0035196//GO:…	single-organism process//ncRNA metabolic process//regulation of pre-miRNA processing//methylation//production of small RNA involved in gene silencing by RNA//response to dsRNA//regulation of RNA metabolic process//negative regulation of cellular process//gene silencing by RNA//regulation of production of small RNA involved in gene silencing by RNA//gene expression//regulation of response to stimu…	GO:0005623//GO:0005622//GO:0044424//GO:0043227//GO:0044464//GO:0005575//GO:0043229//GO:0043226//GO:0005737//GO:0043231//GO:0005634	cell//intracellular//intracellular part//membrane-bounded organelle//cell part//cellular_component//intracellular organelle//organelle//cytoplasm//intracellular membrane-bounded organelle//nucleus	GO:0016741//GO:0003674//GO:0008171//GO:0003824//GO:0016740//GO:0008173//GO:0008168	transferase activity, transferring one-carbon groups//molecular_function//O-methyltransferase activity//catalytic activity//transferase activity//RNA methyltransferase activity//methyltransferase activity
ENSAPLG00000000888	GO:0044237//GO:0044260//GO:0019538//GO:0044267//GO:0044238//GO:0043412//GO:0008150//GO:0006793//GO:0071704//GO:0006796//GO:0016310//GO:0006468//GO:0008152//GO:0036211//GO:0006464//GO:0009987//GO:0043170	cellular metabolic process//cellular macromolecule metabolic process//protein metabolic process//cellular protein metabolic process//primary metabolic process//macromolecule modification//biological_process//phosphorus metabolic process//organic substance metabolic process//phosphate-containing compound metabolic process//phosphorylation//protein phosphorylation//metabolic process//protein modifi…	--	--	GO:0032549//GO:0001882//GO:0032555//GO:0043167//GO:0003824//GO:0035639//GO:0016740//GO:0032550//GO:0004672//GO:0004674//GO:0005488//GO:0016772//GO:0003674//GO:0030554//GO:0016773//GO:0000166//GO:0097159//GO:0043168//GO:0005524//GO:0097367//GO:0017076//GO:1901265//GO:0036094//GO:0016301//GO:0032559//GO:1901363//GO:0032553//GO:0001883	ribonucleoside binding//nucleoside binding//purine ribonucleotide binding//ion binding//catalytic activity//purine ribonucleoside triphosphate binding//transferase activity//purine ribonucleoside binding//protein kinase activity//protein serine/threonine kinase activity//binding//transferase activity, transferring phosphorus-containing groups//molecular_function//adenyl nucleotide binding//phosph…
ENSAPLG00000000891	GO:0007165//GO:0009593//GO:0050877//GO:0007608//GO:0007154//GO:0050911//GO:0050906//GO:0007186//GO:0050896//GO:0007600//GO:0009987//GO:0050789//GO:0023052//GO:0044707//GO:0032501//GO:0042221//GO:0007606//GO:0051606//GO:0044763//GO:0050907//GO:0008150//GO:0051716//GO:0050794//GO:0044699//GO:0044700//GO:0065007//GO:0003008	signal transduction//detection of chemical stimulus//neurological system process//sensory perception of smell//cell communication//detection of chemical stimulus involved in sensory perception of smell//detection of stimulus involved in sensory perception//G-protein coupled receptor signaling pathway//response to stimulus//sensory perception//cellular process//regulation of biological process//si…	GO:0044464//GO:0005575//GO:0016020//GO:0044425//GO:0005623//GO:0071944//GO:0005886//GO:0031224//GO:0016021	cell part//cellular_component//membrane//membrane part//cell//cell periphery//plasma membrane//intrinsic component of membrane//integral component of membrane	GO:0004930//GO:0038023//GO:0004871//GO:0060089//GO:0004888//GO:0004984//GO:0004872//GO:0003674	G-protein coupled receptor activity//signaling receptor activity//signal transducer activity//molecular transducer activity//transmembrane signaling receptor activity//olfactory receptor activity//receptor activity//molecular_function
ENSAPLG00000000892	GO:0070201//GO:1903530//GO:0032880//GO:0032940//GO:0009306//GO:0044765//GO:1902578//GO:0045184//GO:0051179//GO:0051649//GO:0051641//GO:0006810//GO:0050789//GO:0046903//GO:0008104//GO:0009987//GO:0046907//GO:0070727//GO:0015031//GO:0071702//GO:0034613//GO:0008150//GO:0051234//GO:0044763//GO:0051049//GO:0050794//GO:0044699//GO:0050708//GO:0006886//GO:0033036//GO:0051223//GO:0065007//GO:0032879//GO:…	regulation of establishment of protein localization//regulation of secretion by cell//regulation of protein localization//secretion by cell//protein secretion//single-organism transport//single-organism localization//establishment of protein localization//localization//establishment of localization in cell//cellular localization//transport//regulation of biological process//secretion//protein loc…	GO:0043231//GO:0005911//GO:0005737//GO:0044431//GO:0031090//GO:0044464//GO:0005829//GO:0032588//GO:0005575//GO:0031984//GO:0044422//GO:0043226//GO:0043229//GO:0044446//GO:0005913//GO:0016020//GO:0070161//GO:0098588//GO:0098791//GO:0005623//GO:0000139//GO:0005802//GO:0030054//GO:0043227//GO:0044424//GO:0012505//GO:0005622//GO:0044444//GO:0005794//GO:0005912	intracellular membrane-bounded organelle//cell-cell junction//cytoplasm//Golgi apparatus part//organelle membrane//cell part//cytosol//trans-Golgi network membrane//cellular_component//organelle subcompartment//organelle part//organelle//intracellular organelle//intracellular organelle part//cell-cell adherens junction//membrane//anchoring junction//bounding membrane of organelle//Golgi subcompar…	GO:0043168//GO:0050839//GO:0005515//GO:0098632//GO:0098641//GO:0070273//GO:0008289//GO:1901981//GO:0043167//GO:0019904//GO:0035091//GO:0045296//GO:0003674//GO:0098631//GO:0005488//GO:0005543	anion binding//cell adhesion molecule binding//protein binding//protein binding involved in cell-cell adhesion//cadherin binding involved in cell-cell adhesion//phosphatidylinositol-4-phosphate binding//lipid binding//phosphatidylinositol phosphate binding//ion binding//protein domain specific binding//phosphatidylinositol binding//cadherin binding//molecular_function//protein binding involved in…
ENSAPLG00000000894	--	--	GO:0005886//GO:0016021//GO:0031224//GO:0071944//GO:0030054//GO:0005623//GO:0005923//GO:0043296//GO:0044425//GO:0016020//GO:0005575//GO:0044464//GO:0070160//GO:0005911	plasma membrane//integral component of membrane//intrinsic component of membrane//cell periphery//cell junction//cell//bicellular tight junction//apical junction complex//membrane part//membrane//cellular_component//cell part//occluding junction//cell-cell junction	GO:0003674//GO:0005198	molecular_function//structural molecule activity
ENSAPLG00000000895	GO:0071704//GO:0060627//GO:0048523//GO:0044700//GO:0044699//GO:0006898//GO:0044089//GO:0051094//GO:0048167//GO:0016043//GO:0031623//GO:0065007//GO:0008152//GO:0050793//GO:0032879//GO:0048259//GO:0044085//GO:0002090//GO:0007268//GO:0051240//GO:0051239//GO:0044237//GO:0051129//GO:0051960//GO:0050806//GO:0032501//GO:0019222//GO:0048518//GO:0050807//GO:0007416//GO:0060291//GO:0044260//GO:0050808//GO:…	organic substance metabolic process//regulation of vesicle-mediated transport//negative regulation of cellular process//single organism signaling//single-organism process//receptor-mediated endocytosis//positive regulation of cellular component biogenesis//positive regulation of developmental process//regulation of synaptic plasticity//cellular component organization//receptor internalization//bi…	GO:0016021//GO:0031224//GO:0044425//GO:0005575//GO:0016020	integral component of membrane//intrinsic component of membrane//membrane part//cellular_component//membrane	--	--
ENSAPLG00000000896	--	--	--	--	GO:0005488//GO:0003674//GO:0005515//GO:0046983	binding//molecular_function//protein binding//protein dimerization activity
ENSAPLG00000000898	GO:0032501//GO:1904062//GO:0048869//GO:0006812//GO:0098662//GO:0051049//GO:0044763//GO:0051234//GO:0043269//GO:0008150//GO:0002520//GO:0050794//GO:0044699//GO:0048513//GO:0015672//GO:0034220//GO:0032879//GO:0065007//GO:0048534//GO:0006811//GO:0055085//GO:0003008//GO:0043266//GO:0098655//GO:1901379//GO:0050905//GO:0006813//GO:0050877//GO:0007275//GO:0010959//GO:0098660//GO:0044765//GO:0048856//GO:…	multicellular organismal process//regulation of cation transmembrane transport//cellular developmental process//cation transport//inorganic cation transmembrane transport//regulation of transport//single-organism cellular process//establishment of localization//regulation of ion transport//biological_process//immune system development//regulation of cellular process//single-organism process//orga…	GO:0032991//GO:1902495//GO:0044306//GO:0045202//GO:0098796//GO:0044425//GO:0005887//GO:0005623//GO:0005622//GO:0044224//GO:0034703//GO:0044424//GO:0044304//GO:0033267//GO:1990351//GO:0071944//GO:0043679//GO:0014069//GO:0097458//GO:0005886//GO:0031224//GO:0098797//GO:0016021//GO:0005737//GO:0034702//GO:0044459//GO:0043234//GO:0034705//GO:0044456//GO:0044463//GO:0008076//GO:0042995//GO:0044464//GO:…	macromolecular complex//transmembrane transporter complex//neuron projection terminus//synapse//membrane protein complex//membrane part//integral component of plasma membrane//cell//intracellular//juxtaparanode region of axon//cation channel complex//intracellular part//main axon//axon part//transporter complex//cell periphery//axon terminus//postsynaptic density//neuron part//plasma membrane//in…	GO:0015079//GO:0015459//GO:0046873//GO:0022891//GO:0098772//GO:0005249//GO:0022892//GO:0005244//GO:0015267//GO:0022890//GO:0022838//GO:0003674//GO:0008324//GO:0005216//GO:0015077//GO:0005261//GO:0005267//GO:0005215//GO:0022836//GO:0022832//GO:0022803//GO:0016247//GO:0022857//GO:0022843//GO:0015075	potassium ion transmembrane transporter activity//potassium channel regulator activity//metal ion transmembrane transporter activity//substrate-specific transmembrane transporter activity//molecular function regulator//voltage-gated potassium channel activity//substrate-specific transporter activity//voltage-gated ion channel activity//channel activity//inorganic cation transmembrane transporter …
ENSAPLG00000000900	GO:0065007//GO:0072001//GO:0008152//GO:0050793//GO:0044249//GO:0009790//GO:0045596//GO:0072750//GO:0097659//GO:0001101//GO:0031326//GO:0007507//GO:1901362//GO:0044699//GO:0051252//GO:0048513//GO:1903507//GO:0061061//GO:0071704//GO:0010467//GO:0051148//GO:0048568//GO:0048523//GO:0030278//GO:0010558//GO:0065009//GO:0043433//GO:2001141//GO:2000113//GO:0080090//GO:0033993//GO:0051172//GO:0044238//GO:…	biological regulation//renal system development//metabolic process//regulation of developmental process//cellular biosynthetic process//embryo development//negative regulation of cell differentiation//cellular response to leptomycin B//nucleic acid-templated transcription//response to acid chemical//regulation of cellular biosynthetic process//heart development//organic cyclic compound biosynthet…	GO:0015630//GO:0043228//GO:0005623//GO:0005622//GO:0043227//GO:0044424//GO:0005856//GO:0031981//GO:0031974//GO:0044446//GO:0043226//GO:0043229//GO:0043232//GO:0044464//GO:0044428//GO:0044422//GO:0005575//GO:0070013//GO:0005654//GO:0005737//GO:0043231//GO:0043233//GO:0005634	microtubule cytoskeleton//non-membrane-bounded organelle//cell//intracellular//membrane-bounded organelle//intracellular part//cytoskeleton//nuclear lumen//membrane-enclosed lumen//intracellular organelle part//organelle//intracellular organelle//intracellular non-membrane-bounded organelle//cell part//nuclear part//organelle part//cellular_component//intracellular organelle lumen//nucleoplasm//c…	GO:0003674//GO:0005504//GO:0005488//GO:0019904//GO:0043167//GO:0008134//GO:0043177//GO:0001071//GO:0008289//GO:0003700//GO:0031406//GO:1901363//GO:0003677//GO:1901707//GO:0046983//GO:0036094//GO:0043168//GO:0097159//GO:0003676//GO:0005515//GO:0033293	molecular_function//fatty acid binding//binding//protein domain specific binding//ion binding//transcription factor binding//organic acid binding//nucleic acid binding transcription factor activity//lipid binding//transcription factor activity, sequence-specific DNA binding//carboxylic acid binding//heterocyclic compound binding//DNA binding//leptomycin B binding//protein dimerization activity//s…
ENSAPLG00000000901	GO:0044267//GO:0080090//GO:0009894//GO:0050790//GO:0050920//GO:0044763//GO:0044238//GO:0043412//GO:0044712//GO:0008150//GO:0009605//GO:0044260//GO:0052548//GO:0051716//GO:0044248//GO:0051336//GO:0019538//GO:0043632//GO:1904292//GO:0050794//GO:0051246//GO:0070647//GO:0042176//GO:0019222//GO:1903050//GO:1904293//GO:0044237//GO:0042221//GO:0007268//GO:0080135//GO:0030162//GO:0008152//GO:0065007//GO:…	cellular protein metabolic process//regulation of primary metabolic process//regulation of catabolic process//regulation of catalytic activity//regulation of chemotaxis//single-organism cellular process//primary metabolic process//macromolecule modification//single-organism catabolic process//biological_process//response to external stimulus//cellular macromolecule metabolic process//regulation o…	GO:0009986//GO:0045202//GO:1903561//GO:0016023//GO:0044444//GO:0031982//GO:0043230//GO:0044421//GO:0070062//GO:0005623//GO:0005622//GO:0044424//GO:0043227//GO:0005737//GO:0065010//GO:0043231//GO:0005576//GO:0043226//GO:0043229//GO:0031988//GO:0044464//GO:0031410//GO:0005575	cell surface//synapse//extracellular vesicle//cytoplasmic membrane-bounded vesicle//cytoplasmic part//vesicle//extracellular organelle//extracellular region part//extracellular exosome//cell//intracellular//intracellular part//membrane-bounded organelle//cytoplasm//extracellular membrane-bounded organelle//intracellular membrane-bounded organelle//extracellular region//organelle//intracellular or…	GO:0016787//GO:0098772//GO:0003824//GO:0044877//GO:0036459//GO:0030234//GO:0003674//GO:0004857//GO:0061134//GO:0005488//GO:0008233//GO:0019783//GO:0070011//GO:0005515//GO:0004843//GO:0032403//GO:0008234//GO:0070628//GO:0030414//GO:0004866//GO:0061135	hydrolase activity//molecular function regulator//catalytic activity//macromolecular complex binding//ubiquitinyl hydrolase activity//enzyme regulator activity//molecular_function//enzyme inhibitor activity//peptidase regulator activity//binding//peptidase activity//ubiquitin-like protein-specific protease activity//peptidase activity, acting on L-amino acid peptides//protein binding//ubiquitin-s…
ENSAPLG00000000904	GO:0030029//GO:0071840//GO:0070727//GO:0070486//GO:0046907//GO:0009987//GO:0051674//GO:0050789//GO:0023052//GO:0008104//GO:0022411//GO:0002376//GO:0051130//GO:0015031//GO:0051179//GO:0045184//GO:0051649//GO:0022617//GO:0007159//GO:0048870//GO:0051017//GO:0050896//GO:0006810//GO:0006928//GO:1902117//GO:0035556//GO:0033157//GO:0001775//GO:0051641//GO:0071822//GO:0044087//GO:0007154//GO:0002286//GO:…	actin filament-based process//cellular component organization or biogenesis//cellular macromolecule localization//leukocyte aggregation//intracellular transport//cellular process//localization of cell//regulation of biological process//signaling//protein localization//cellular component disassembly//immune system process//positive regulation of cellular component organization//protein transport//…	GO:0005576//GO:0044446//GO:0043229//GO:0043226//GO:0001725//GO:0016020//GO:0031988//GO:0043232//GO:0044464//GO:0005829//GO:0001726//GO:0044422//GO:0015629//GO:0005575//GO:0031252//GO:0042995//GO:0005737//GO:0065010//GO:0044459//GO:0043234//GO:0042641//GO:0044444//GO:0044430//GO:0031982//GO:0071944//GO:0005912//GO:0030055//GO:0043230//GO:0005886//GO:0005615//GO:0043228//GO:0005623//GO:0001891//GO:…	extracellular region//intracellular organelle part//intracellular organelle//organelle//stress fiber//membrane//membrane-bounded vesicle//intracellular non-membrane-bounded organelle//cell part//cytosol//ruffle//organelle part//actin cytoskeleton//cellular_component//cell leading edge//cell projection//cytoplasm//extracellular membrane-bounded organelle//plasma membrane part//protein complex//act…	GO:0032403//GO:0008092//GO:0003779//GO:0043169//GO:0019899//GO:0051015//GO:0042802//GO:0005515//GO:0003674//GO:0005488//GO:0046872//GO:0043167//GO:0044877//GO:0005509//GO:0051020	protein complex binding//cytoskeletal protein binding//actin binding//cation binding//enzyme binding//actin filament binding//identical protein binding//protein binding//molecular_function//binding//metal ion binding//ion binding//macromolecular complex binding//calcium ion binding//GTPase binding
ENSAPLG00000000906	GO:0051171//GO:0006807//GO:0090304//GO:2000112//GO:0010556//GO:0060255//GO:0010468//GO:0006725//GO:1901360//GO:0009889//GO:0006351//GO:0034641//GO:0019219//GO:0044271//GO:0009059//GO:0019438//GO:0009987//GO:0016070//GO:0018130//GO:0031323//GO:1901576//GO:0050789//GO:0043170//GO:0034654//GO:0006139//GO:0009058//GO:0019222//GO:0046483//GO:0032774//GO:0006355//GO:0044237//GO:0034645//GO:0080090//GO:…	regulation of nitrogen compound metabolic process//nitrogen compound metabolic process//nucleic acid metabolic process//regulation of cellular macromolecule biosynthetic process//regulation of macromolecule biosynthetic process//regulation of macromolecule metabolic process//regulation of gene expression//cellular aromatic compound metabolic process//organic cyclic compound metabolic process//reg…	GO:0043231//GO:0005634//GO:0044464//GO:0005575//GO:0043226//GO:0043229//GO:0005623//GO:0005622//GO:0044424//GO:0043227	intracellular membrane-bounded organelle//nucleus//cell part//cellular_component//organelle//intracellular organelle//cell//intracellular//intracellular part//membrane-bounded organelle	--	--
ENSAPLG00000000907	GO:0050777//GO:0032101//GO:0031348//GO:0048585//GO:0007154//GO:0080134//GO:0007165//GO:0002682//GO:0031347//GO:0002376//GO:0050728//GO:0023052//GO:0050789//GO:0048519//GO:0009987//GO:0002861//GO:0006954//GO:0050896//GO:1903034//GO:0007186//GO:0050794//GO:0032102//GO:0050727//GO:0051716//GO:0009605//GO:0006955//GO:0008150//GO:1903035//GO:0044763//GO:0002683//GO:0009611//GO:0006952//GO:0002862//GO:…	negative regulation of immune response//regulation of response to external stimulus//negative regulation of defense response//negative regulation of response to stimulus//cell communication//regulation of response to stress//signal transduction//regulation of immune system process//regulation of defense response//immune system process//negative regulation of inflammatory response//signaling//regu…	GO:0016020//GO:0005575//GO:0044425//GO:0016021//GO:0031224	membrane//cellular_component//membrane part//integral component of membrane//intrinsic component of membrane	GO:0004871//GO:0038023//GO:0004930//GO:0004872//GO:0004888//GO:0060089//GO:0003674	signal transducer activity//signaling receptor activity//G-protein coupled receptor activity//receptor activity//transmembrane signaling receptor activity//molecular transducer activity//molecular_function
ENSAPLG00000000908	GO:0008150//GO:0051234//GO:0051179//GO:0006810	biological_process//establishment of localization//localization//transport	--	--	GO:0003674//GO:0005488//GO:0008289//GO:0005215	molecular_function//binding//lipid binding//transporter activity
ENSAPLG00000000915	GO:0008152//GO:0044249//GO:0006518//GO:0010467//GO:0071704//GO:0008150//GO:0044267//GO:0044238//GO:1901564//GO:1901566//GO:0019538//GO:0044260//GO:0043604//GO:0009058//GO:0044237//GO:0034645//GO:1901576//GO:0043170//GO:0009987//GO:0034641//GO:0044271//GO:0006412//GO:0043043//GO:0043603//GO:0009059//GO:0006807	metabolic process//cellular biosynthetic process//peptide metabolic process//gene expression//organic substance metabolic process//biological_process//cellular protein metabolic process//primary metabolic process//organonitrogen compound metabolic process//organonitrogen compound biosynthetic process//protein metabolic process//cellular macromolecule metabolic process//amide biosynthetic process/…	GO:0044444//GO:0043228//GO:0005623//GO:0044424//GO:0005622//GO:0032991//GO:0005840//GO:0043226//GO:0043229//GO:0043232//GO:0030529//GO:0044464//GO:0005575//GO:0005737	cytoplasmic part//non-membrane-bounded organelle//cell//intracellular part//intracellular//macromolecular complex//ribosome//organelle//intracellular organelle//intracellular non-membrane-bounded organelle//ribonucleoprotein complex//cell part//cellular_component//cytoplasm	GO:0003674//GO:0005198//GO:0003735	molecular_function//structural molecule activity//structural constituent of ribosome
ENSAPLG00000000916	GO:0022610//GO:0008150//GO:0007155	biological adhesion//biological_process//cell adhesion	--	--	GO:0097367//GO:0005539//GO:0005540//GO:0003674//GO:0005488	carbohydrate derivative binding//glycosaminoglycan binding//hyaluronic acid binding//molecular_function//binding
ENSAPLG00000000919	GO:0014031//GO:0051345//GO:0043567//GO:2000064//GO:0003129//GO:0048708//GO:0048518//GO:0006952//GO:0048869//GO:0051253//GO:0051254//GO:0050810//GO:0010862//GO:0032774//GO:0001822//GO:0072111//GO:0055114//GO:0019222//GO:0009891//GO:0046483//GO:0032353//GO:0032501//GO:0001657//GO:0009058//GO:0072132//GO:0003203//GO:0006366//GO:0061311//GO:0008202//GO:0021978//GO:0098609//GO:0051960//GO:0002067//GO:…	mesenchymal cell development//positive regulation of hydrolase activity//regulation of insulin-like growth factor receptor signaling pathway//regulation of cortisol biosynthetic process//heart induction//astrocyte differentiation//positive regulation of biological process//defense response//cellular developmental process//negative regulation of RNA metabolic process//positive regulation of RNA me…	GO:0009986//GO:0032991//GO:0098796//GO:0044425//GO:0098802//GO:0005623//GO:0005887//GO:0044421//GO:0005886//GO:0098797//GO:0005615//GO:0016021//GO:0031224//GO:0071944//GO:0044459//GO:0043235//GO:0043234//GO:0070724//GO:0044464//GO:0005575//GO:0005576//GO:0031226//GO:0016020	cell surface//macromolecular complex//membrane protein complex//membrane part//plasma membrane receptor complex//cell//integral component of plasma membrane//extracellular region part//plasma membrane//plasma membrane protein complex//extracellular space//integral component of membrane//intrinsic component of membrane//cell periphery//plasma membrane part//receptor complex//protein complex//BMP r…	GO:0039706//GO:0033612//GO:0019208//GO:0098772//GO:0003824//GO:0004745//GO:0008047//GO:0005102//GO:0003674//GO:0030234//GO:0019211//GO:0016491//GO:0005488//GO:0070696//GO:0016616//GO:0005515//GO:0046982//GO:0046983//GO:0046332//GO:0070700//GO:0016614//GO:0008083	co-receptor binding//receptor serine/threonine kinase binding//phosphatase regulator activity//molecular function regulator//catalytic activity//retinol dehydrogenase activity//enzyme activator activity//receptor binding//molecular_function//enzyme regulator activity//phosphatase activator activity//oxidoreductase activity//binding//transmembrane receptor protein serine/threonine kinase binding//…
ENSAPLG00000000925	GO:0008152//GO:0008150	metabolic process//biological_process	--	--	GO:0016758//GO:0003674//GO:0016740//GO:0016757//GO:0003824	transferase activity, transferring hexosyl groups//molecular_function//transferase activity//transferase activity, transferring glycosyl groups//catalytic activity
ENSAPLG00000000926	GO:0010467//GO:0071704//GO:0044700//GO:0044699//GO:0010557//GO:0051252//GO:0006950//GO:0034620//GO:1902680//GO:0097659//GO:0031326//GO:0010604//GO:1901362//GO:0065007//GO:0008152//GO:0044249//GO:0010714//GO:0044259//GO:0009893//GO:0044246//GO:0006355//GO:0034645//GO:0044237//GO:0051239//GO:0042221//GO:0051240//GO:0006366//GO:0009058//GO:0032501//GO:0009891//GO:0046483//GO:0019222//GO:0051254//GO:…	gene expression//organic substance metabolic process//single organism signaling//single-organism process//positive regulation of macromolecule biosynthetic process//regulation of RNA metabolic process//response to stress//cellular response to unfolded protein//positive regulation of RNA biosynthetic process//nucleic acid-templated transcription//regulation of cellular biosynthetic process//positi…	GO:0012505//GO:0005622//GO:0044424//GO:0043227//GO:0005623//GO:0044444//GO:0005783//GO:0005575//GO:0044464//GO:0016020//GO:0043226//GO:0043229//GO:0005634//GO:0005737//GO:0043231	endomembrane system//intracellular//intracellular part//membrane-bounded organelle//cell//cytoplasmic part//endoplasmic reticulum//cellular_component//cell part//membrane//organelle//intracellular organelle//nucleus//cytoplasm//intracellular membrane-bounded organelle	GO:0005488//GO:0043565//GO:0001067//GO:0003674//GO:0035497//GO:0001071//GO:0044212//GO:0000975//GO:0003700//GO:1901363//GO:0003677//GO:0046332//GO:0005515//GO:0097159//GO:0003676	binding//sequence-specific DNA binding//regulatory region nucleic acid binding//molecular_function//cAMP response element binding//nucleic acid binding transcription factor activity//transcription regulatory region DNA binding//regulatory region DNA binding//transcription factor activity, sequence-specific DNA binding//heterocyclic compound binding//DNA binding//SMAD binding//protein binding//org…
ENSAPLG00000000927	GO:0071704//GO:0044699//GO:0008152//GO:0065007//GO:0019216//GO:0019222//GO:0006629//GO:0008150//GO:0044238//GO:0080090//GO:0050789//GO:0044710	organic substance metabolic process//single-organism process//metabolic process//biological regulation//regulation of lipid metabolic process//regulation of metabolic process//lipid metabolic process//biological_process//primary metabolic process//regulation of primary metabolic process//regulation of biological process//single-organism metabolic process	GO:0044424//GO:0043227//GO:0005622//GO:0044432//GO:0012505//GO:0005623//GO:0042175//GO:0031224//GO:0033116//GO:0016021//GO:0044444//GO:0098588//GO:0044425//GO:0005575//GO:0044422//GO:0005783//GO:0005789//GO:0044464//GO:0016020//GO:0043229//GO:0043226//GO:0044446//GO:0005793//GO:0031090//GO:0043231//GO:0005737	intracellular part//membrane-bounded organelle//intracellular//endoplasmic reticulum part//endomembrane system//cell//nuclear outer membrane-endoplasmic reticulum membrane network//intrinsic component of membrane//endoplasmic reticulum-Golgi intermediate compartment membrane//integral component of membrane//cytoplasmic part//bounding membrane of organelle//membrane part//cellular_component//organ…	--	--
ENSAPLG00000000928	GO:0006898//GO:0008150//GO:0051234//GO:0006810//GO:0016192//GO:0006897//GO:0051179//GO:0072583	receptor-mediated endocytosis//biological_process//establishment of localization//transport//vesicle-mediated transport//endocytosis//localization//clathrin-mediated endocytosis	--	--	--	--
ENSAPLG00000000933	GO:0071840//GO:0009987//GO:0016043//GO:0007010//GO:0006996//GO:0008150	cellular component organization or biogenesis//cellular process//cellular component organization//cytoskeleton organization//organelle organization//biological_process	GO:0044422//GO:0005575//GO:0044464//GO:0043232//GO:0044446//GO:0043229//GO:0043226//GO:0043234//GO:0045111//GO:0005622//GO:0044424//GO:0005623//GO:0043228//GO:0044430//GO:0032991//GO:0005882//GO:0005856	organelle part//cellular_component//cell part//intracellular non-membrane-bounded organelle//intracellular organelle part//intracellular organelle//organelle//protein complex//intermediate filament cytoskeleton//intracellular//intracellular part//cell//non-membrane-bounded organelle//cytoskeletal part//macromolecular complex//intermediate filament//cytoskeleton	GO:0005200//GO:0003674//GO:0005198	structural constituent of cytoskeleton//molecular_function//structural molecule activity
ENSAPLG00000000934	GO:0008152//GO:0044281//GO:0044699//GO:0008150//GO:0044763//GO:0006730//GO:0044237//GO:0009987//GO:0044710	metabolic process//small molecule metabolic process//single-organism process//biological_process//single-organism cellular process//one-carbon metabolic process//cellular metabolic process//cellular process//single-organism metabolic process	GO:0005623//GO:0044424//GO:0005622//GO:0044464//GO:0005575//GO:0005737	cell//intracellular part//intracellular//cell part//cellular_component//cytoplasm	GO:0003674//GO:0005488//GO:0004089//GO:0016836//GO:0046872//GO:0043167//GO:0008270//GO:0003824//GO:0016829//GO:0043169//GO:0016835//GO:0046914	molecular_function//binding//carbonate dehydratase activity//hydro-lyase activity//metal ion binding//ion binding//zinc ion binding//catalytic activity//lyase activity//cation binding//carbon-oxygen lyase activity//transition metal ion binding
ENSAPLG00000000935	GO:0044710//GO:0019318//GO:0006012//GO:0005975//GO:0008152//GO:0044699//GO:0071704//GO:0005996//GO:0044238//GO:0044723//GO:0008150	single-organism metabolic process//hexose metabolic process//galactose metabolic process//carbohydrate metabolic process//metabolic process//single-organism process//organic substance metabolic process//monosaccharide metabolic process//primary metabolic process//single-organism carbohydrate metabolic process//biological_process	--	--	GO:0016779//GO:0043169//GO:0070569//GO:0046914//GO:0016772//GO:0003674//GO:0005488//GO:0046872//GO:0008108//GO:0043167//GO:0008270//GO:0003824//GO:0016740	nucleotidyltransferase activity//cation binding//uridylyltransferase activity//transition metal ion binding//transferase activity, transferring phosphorus-containing groups//molecular_function//binding//metal ion binding//UDP-glucose:hexose-1-phosphate uridylyltransferase activity//ion binding//zinc ion binding//catalytic activity//transferase activity
ENSAPLG00000000936	GO:0044699//GO:0008152//GO:0065007//GO:0055114//GO:0009058//GO:0042445//GO:0008150//GO:0042446//GO:0044710//GO:0010817//GO:0065008	single-organism process//metabolic process//biological regulation//oxidation-reduction process//biosynthetic process//hormone metabolic process//biological_process//hormone biosynthetic process//single-organism metabolic process//regulation of hormone levels//regulation of biological quality	GO:0031224//GO:0016021//GO:0044425//GO:0005575//GO:0016020	intrinsic component of membrane//integral component of membrane//membrane part//cellular_component//membrane	GO:0016491//GO:0003674//GO:0003824//GO:0004800	oxidoreductase activity//molecular_function//catalytic activity//thyroxine 5'-deiodinase activity
ENSAPLG00000000937	GO:0032465//GO:0065007//GO:0022402//GO:0032466//GO:0000910//GO:0044699//GO:0051726//GO:0048523//GO:0007049//GO:0008150//GO:0044763//GO:0050794//GO:0051301//GO:0032501//GO:0050789//GO:0044767//GO:0048519//GO:0051302//GO:0009987//GO:0044707//GO:0032502//GO:0045786//GO:0010948//GO:0009838//GO:0051782//GO:0007275//GO:0010564	regulation of cytokinesis//biological regulation//cell cycle process//negative regulation of cytokinesis//cytokinesis//single-organism process//regulation of cell cycle//negative regulation of cellular process//cell cycle//biological_process//single-organism cellular process//regulation of cellular process//cell division//multicellular organismal process//regulation of biological process//single-…	GO:0044430//GO:0015630//GO:0005815//GO:0043228//GO:0005623//GO:0044424//GO:0032154//GO:0005622//GO:0005856//GO:0009986//GO:0032153//GO:0032155//GO:0043229//GO:0043226//GO:0044446//GO:0043232//GO:0044464//GO:0097610//GO:0005575//GO:0044422//GO:0005813//GO:0030496	cytoskeletal part//microtubule cytoskeleton//microtubule organizing center//non-membrane-bounded organelle//cell//intracellular part//cleavage furrow//intracellular//cytoskeleton//cell surface//cell division site//cell division site part//intracellular organelle//organelle//intracellular organelle part//intracellular non-membrane-bounded organelle//cell part//cell surface furrow//cellular_compone…	GO:0035091//GO:0003674//GO:0005543//GO:0005488//GO:0032266//GO:0043167//GO:1901981//GO:0008289//GO:0043168	phosphatidylinositol binding//molecular_function//phospholipid binding//binding//phosphatidylinositol-3-phosphate binding//ion binding//phosphatidylinositol phosphate binding//lipid binding//anion binding
ENSAPLG00000000938	GO:0044699//GO:0019693//GO:0009260//GO:0072521//GO:0055086//GO:0044700//GO:0071704//GO:1901135//GO:0006796//GO:0009150//GO:0044249//GO:0065007//GO:0008152//GO:0044281//GO:1901362//GO:0046483//GO:0009058//GO:0044237//GO:0006164//GO:0044763//GO:0044238//GO:1901564//GO:0006753//GO:0006163//GO:0006793//GO:0008150//GO:0051716//GO:0009259//GO:0050794//GO:0072522//GO:1901566//GO:0009152//GO:0009165//GO:…	single-organism process//ribose phosphate metabolic process//ribonucleotide biosynthetic process//purine-containing compound metabolic process//nucleobase-containing small molecule metabolic process//single organism signaling//organic substance metabolic process//carbohydrate derivative metabolic process//phosphate-containing compound metabolic process//purine ribonucleotide metabolic process//ce…	GO:0016021//GO:0031224//GO:0044425//GO:0005575//GO:0016020	integral component of membrane//intrinsic component of membrane//membrane part//cellular_component//membrane	GO:0001594//GO:0003674//GO:0060089//GO:0004888//GO:0004872//GO:0038023//GO:0004930//GO:0008227//GO:0004871	trace-amine receptor activity//molecular_function//molecular transducer activity//transmembrane signaling receptor activity//receptor activity//signaling receptor activity//G-protein coupled receptor activity//G-protein coupled amine receptor activity//signal transducer activity
ENSAPLG00000000939	GO:0051179//GO:1902578//GO:0071805//GO:0006810//GO:0009987//GO:0030001//GO:0071804//GO:0098655//GO:0006813//GO:0098660//GO:0044765//GO:0044699//GO:0015672//GO:0055085//GO:0006811//GO:0034220//GO:0098662//GO:0006812//GO:0008150//GO:0051234//GO:0044763	localization//single-organism localization//potassium ion transmembrane transport//transport//cellular process//metal ion transport//cellular potassium ion transport//cation transmembrane transport//potassium ion transport//inorganic ion transmembrane transport//single-organism transport//single-organism process//monovalent inorganic cation transport//transmembrane transport//ion transport//ion t…	GO:0005575//GO:0016020//GO:0016021//GO:0031224//GO:0044425	cellular_component//membrane//integral component of membrane//intrinsic component of membrane//membrane part	GO:0022803//GO:0022857//GO:0015075//GO:0005261//GO:0015077//GO:0005216//GO:0008324//GO:0005215//GO:0005267//GO:0015267//GO:0022838//GO:0022890//GO:0003674//GO:0046873//GO:0015079//GO:0022891//GO:0022892	passive transmembrane transporter activity//transmembrane transporter activity//ion transmembrane transporter activity//cation channel activity//monovalent inorganic cation transmembrane transporter activity//ion channel activity//cation transmembrane transporter activity//transporter activity//potassium channel activity//channel activity//substrate-specific channel activity//inorganic cation tra…
ENSAPLG00000000941	GO:0050789//GO:0023052//GO:0009987//GO:0007186//GO:0050896//GO:0007154//GO:0007165//GO:0065007//GO:0044699//GO:0044700//GO:0008150//GO:0044763//GO:0050794//GO:0051716	regulation of biological process//signaling//cellular process//G-protein coupled receptor signaling pathway//response to stimulus//cell communication//signal transduction//biological regulation//single-organism process//single organism signaling//biological_process//single-organism cellular process//regulation of cellular process//cellular response to stimulus	GO:0016020//GO:0005575//GO:0031224//GO:0016021//GO:0044425	membrane//cellular_component//intrinsic component of membrane//integral component of membrane//membrane part	GO:0004872//GO:0060089//GO:0004888//GO:0008227//GO:0004871//GO:0004930//GO:0038023//GO:0003674//GO:0001594	receptor activity//molecular transducer activity//transmembrane signaling receptor activity//G-protein coupled amine receptor activity//signal transducer activity//G-protein coupled receptor activity//signaling receptor activity//molecular_function//trace-amine receptor activity
ENSAPLG00000000943	GO:0008152//GO:0008150	metabolic process//biological_process	--	--	GO:0016758//GO:0003674//GO:0016740//GO:0016757//GO:0003824	transferase activity, transferring hexosyl groups//molecular_function//transferase activity//transferase activity, transferring glycosyl groups//catalytic activity
ENSAPLG00000000944	GO:0007606//GO:0032501//GO:0051716//GO:0050794//GO:0044763//GO:0008150//GO:0044700//GO:0044699//GO:0003008//GO:0065007//GO:0050877//GO:0007165//GO:0007154//GO:0050896//GO:0007600//GO:0007186//GO:0044707//GO:0009987//GO:0050789//GO:0023052	sensory perception of chemical stimulus//multicellular organismal process//cellular response to stimulus//regulation of cellular process//single-organism cellular process//biological_process//single organism signaling//single-organism process//system process//biological regulation//neurological system process//signal transduction//cell communication//response to stimulus//sensory perception//G-pr…	GO:0044425//GO:0005887//GO:0005623//GO:0071944//GO:0031224//GO:0016021//GO:0005886//GO:0044459//GO:0005575//GO:0044464//GO:0016020//GO:0031226	membrane part//integral component of plasma membrane//cell//cell periphery//intrinsic component of membrane//integral component of membrane//plasma membrane//plasma membrane part//cellular_component//cell part//membrane//intrinsic component of plasma membrane	GO:1990081//GO:0001594//GO:0003674//GO:0004930//GO:0038023//GO:0004871//GO:0008227//GO:0004888//GO:0060089//GO:0004872	trimethylamine receptor activity//trace-amine receptor activity//molecular_function//G-protein coupled receptor activity//signaling receptor activity//signal transducer activity//G-protein coupled amine receptor activity//transmembrane signaling receptor activity//molecular transducer activity//receptor activity
ENSAPLG00000000946	GO:0030510//GO:0000289//GO:1902679//GO:0009896//GO:0007165//GO:0031324//GO:0051171//GO:0006807//GO:0031123//GO:0071363//GO:0010648//GO:0031124//GO:0030514//GO:0090101//GO:0044744//GO:0048522//GO:0060213//GO:0031330//GO:0060211//GO:0090304//GO:0045935//GO:0071772//GO:0031441//GO:0031327//GO:0071773//GO:0071310//GO:0048585//GO:2000112//GO:1903311//GO:0007154//GO:0034249//GO:0051248//GO:1900153//GO:…	regulation of BMP signaling pathway//nuclear-transcribed mRNA poly(A) tail shortening//negative regulation of RNA biosynthetic process//positive regulation of catabolic process//signal transduction//negative regulation of cellular metabolic process//regulation of nitrogen compound metabolic process//nitrogen compound metabolic process//RNA 3'-end processing//cellular response to growth factor sti…	GO:0005737//GO:0043234//GO:0044464//GO:0005575//GO:0032991//GO:0030014//GO:0005623//GO:0005622//GO:0044424	cytoplasm//protein complex//cell part//cellular_component//macromolecular complex//CCR4-NOT complex//cell//intracellular//intracellular part	GO:0005515//GO:0019899//GO:0046332//GO:0003714//GO:0019901//GO:1990782//GO:0003712//GO:0000988//GO:0030971//GO:0005102//GO:0000989//GO:0019900//GO:0003674//GO:0005488	protein binding//enzyme binding//SMAD binding//transcription corepressor activity//protein kinase binding//protein tyrosine kinase binding//transcription cofactor activity//transcription factor activity, protein binding//receptor tyrosine kinase binding//receptor binding//transcription factor activity, transcription factor binding//kinase binding//molecular_function//binding
ENSAPLG00000000948	--	--	--	--	GO:0070273//GO:0008289//GO:0043168//GO:0010314//GO:0032266//GO:0003674//GO:0035091//GO:0005543//GO:0005488//GO:1901981//GO:0043167	phosphatidylinositol-4-phosphate binding//lipid binding//anion binding//phosphatidylinositol-5-phosphate binding//phosphatidylinositol-3-phosphate binding//molecular_function//phosphatidylinositol binding//phospholipid binding//binding//phosphatidylinositol phosphate binding//ion binding
ENSAPLG00000000949	GO:0006974//GO:0006139//GO:0043170//GO:0009987//GO:0044710//GO:0050896//GO:0034641//GO:1901360//GO:0006725//GO:0033554//GO:0006281//GO:0090304//GO:0006807//GO:0008152//GO:0006259//GO:0071704//GO:0006298//GO:0006950//GO:0044699//GO:0051716//GO:0044260//GO:0008150//GO:0044238//GO:0044763//GO:0044237//GO:0046483	cellular response to DNA damage stimulus//nucleobase-containing compound metabolic process//macromolecule metabolic process//cellular process//single-organism metabolic process//response to stimulus//cellular nitrogen compound metabolic process//organic cyclic compound metabolic process//cellular aromatic compound metabolic process//cellular response to stress//DNA repair//nucleic acid metabolic …	--	--	GO:0003677//GO:1901363//GO:0032559//GO:0001883//GO:0032553//GO:0003690//GO:0017076//GO:0097367//GO:0036094//GO:1901265//GO:0000166//GO:0030554//GO:0003676//GO:0005524//GO:0097159//GO:0043168//GO:0005488//GO:0003674//GO:0030983//GO:0043566//GO:0035639//GO:0043167//GO:0032550//GO:0032555//GO:0032549//GO:0001882	DNA binding//heterocyclic compound binding//adenyl ribonucleotide binding//purine nucleoside binding//ribonucleotide binding//double-stranded DNA binding//purine nucleotide binding//carbohydrate derivative binding//small molecule binding//nucleoside phosphate binding//nucleotide binding//adenyl nucleotide binding//nucleic acid binding//ATP binding//organic cyclic compound binding//anion binding//…
ENSAPLG00000000950	--	--	GO:0031224//GO:0016021//GO:0044425//GO:0005575//GO:0016020	intrinsic component of membrane//integral component of membrane//membrane part//cellular_component//membrane	--	--
ENSAPLG00000000951	--	--	GO:0016020//GO:0005575//GO:0031224//GO:0016021//GO:0044425	membrane//cellular_component//intrinsic component of membrane//integral component of membrane//membrane part	--	--
ENSAPLG00000000952	GO:0007399//GO:0007275//GO:0048878//GO:0007165//GO:0048468//GO:0042592//GO:0048856//GO:0030182//GO:0065008//GO:0010033//GO:0007154//GO:1901700//GO:0048731//GO:0031175//GO:0032502//GO:0050896//GO:0061564//GO:0007186//GO:0030154//GO:0044707//GO:0007188//GO:0008037//GO:0050789//GO:0044767//GO:0023052//GO:0009987//GO:0007187//GO:0071840//GO:0042593//GO:0042221//GO:0048869//GO:0030030//GO:0032501//GO:…	nervous system development//multicellular organismal development//chemical homeostasis//signal transduction//cell development//homeostatic process//anatomical structure development//neuron differentiation//regulation of biological quality//response to organic substance//cell communication//response to oxygen-containing compound//system development//neuron projection development//developmental pro…	GO:0042995//GO:0044463//GO:0030427//GO:0030424//GO:0005575//GO:0044464//GO:0043005//GO:0016020//GO:0030426//GO:0044425//GO:0005623//GO:0031224//GO:0016021//GO:0097458	cell projection//cell projection part//site of polarized growth//axon//cellular_component//cell part//neuron projection//membrane//growth cone//membrane part//cell//intrinsic component of membrane//integral component of membrane//neuron part	GO:0038023//GO:0004930//GO:0004871//GO:0004949//GO:0004888//GO:0060089//GO:0004872//GO:0003674	signaling receptor activity//G-protein coupled receptor activity//signal transducer activity//cannabinoid receptor activity//transmembrane signaling receptor activity//molecular transducer activity//receptor activity//molecular_function
ENSAPLG00000000953	GO:0051603//GO:0006508//GO:0009966//GO:0006511//GO:0030111//GO:0010647//GO:0023051//GO:0050896//GO:0048584//GO:0050789//GO:0023052//GO:0043170//GO:1901575//GO:0010646//GO:0009987//GO:0032446//GO:0009967//GO:0023056//GO:0007165//GO:0090263//GO:0048522//GO:0036211//GO:0070936//GO:0007166//GO:0007154//GO:0030177//GO:0006464//GO:0044699//GO:0044257//GO:0048583//GO:0071704//GO:0044700//GO:0009057//GO:…	proteolysis involved in cellular protein catabolic process//proteolysis//regulation of signal transduction//ubiquitin-dependent protein catabolic process//regulation of Wnt signaling pathway//positive regulation of cell communication//regulation of signaling//response to stimulus//positive regulation of response to stimulus//regulation of biological process//signaling//macromolecule metabolic pro…	GO:0044464//GO:0005829//GO:0005575//GO:0005737//GO:0005623//GO:0044424//GO:0005622//GO:0044444	cell part//cytosol//cellular_component//cytoplasm//cell//intracellular part//intracellular//cytoplasmic part	GO:0043169//GO:0061659//GO:0019787//GO:0072572//GO:0004842//GO:0097367//GO:0046914//GO:0046872//GO:0003674//GO:0061630//GO:0005488//GO:0016740//GO:0043167//GO:0008270//GO:0003824	cation binding//ubiquitin-like protein ligase activity//ubiquitin-like protein transferase activity//poly-ADP-D-ribose binding//ubiquitin-protein transferase activity//carbohydrate derivative binding//transition metal ion binding//metal ion binding//molecular_function//ubiquitin protein ligase activity//binding//transferase activity//ion binding//zinc ion binding//catalytic activity
ENSAPLG00000000954	GO:0050794//GO:0009605//GO:0051716//GO:0008150//GO:0044763//GO:0042221//GO:0019221//GO:0070098//GO:0065007//GO:0042330//GO:0040011//GO:0044700//GO:0044699//GO:0010033//GO:0007166//GO:0007154//GO:0071310//GO:0007165//GO:0034097//GO:0050789//GO:0023052//GO:0071345//GO:0006935//GO:0070887//GO:0009987//GO:0050896//GO:0007186	regulation of cellular process//response to external stimulus//cellular response to stimulus//biological_process//single-organism cellular process//response to chemical//cytokine-mediated signaling pathway//chemokine-mediated signaling pathway//biological regulation//taxis//locomotion//single organism signaling//single-organism process//response to organic substance//cell surface receptor signali…	GO:0044425//GO:0031224//GO:0016021//GO:0016020//GO:0005575	membrane part//intrinsic component of membrane//integral component of membrane//membrane//cellular_component	GO:0001637//GO:0004950//GO:0008528//GO:0003674//GO:0004896//GO:0004871//GO:0038023//GO:0004930//GO:0004872//GO:0004888//GO:0001653//GO:0060089	G-protein coupled chemoattractant receptor activity//chemokine receptor activity//G-protein coupled peptide receptor activity//molecular_function//cytokine receptor activity//signal transducer activity//signaling receptor activity//G-protein coupled receptor activity//receptor activity//transmembrane signaling receptor activity//peptide receptor activity//molecular transducer activity
ENSAPLG00000000957	--	--	GO:0005575//GO:0016020//GO:0016021//GO:0031224//GO:0044425	cellular_component//membrane//integral component of membrane//intrinsic component of membrane//membrane part	--	--
ENSAPLG00000000958	GO:0006950//GO:0065003//GO:0043933//GO:1904106//GO:0044085//GO:0033036//GO:0043623//GO:0016043//GO:0070271//GO:0008150//GO:0034622//GO:0051716//GO:0051179//GO:0050896//GO:0034976//GO:0009987//GO:0071840//GO:0008104//GO:0022607//GO:0071822//GO:0033554//GO:0006461	response to stress//macromolecular complex assembly//macromolecular complex subunit organization//protein localization to microvillus//cellular component biogenesis//macromolecule localization//cellular protein complex assembly//cellular component organization//protein complex biogenesis//biological_process//cellular macromolecular complex assembly//cellular response to stimulus//localization//re…	GO:0005623//GO:0012505//GO:0044432//GO:0005622//GO:0043227//GO:0044424//GO:0044444//GO:0005902//GO:0071944//GO:0005886//GO:0042175//GO:0098588//GO:0044425//GO:0044464//GO:0005789//GO:0005783//GO:0044422//GO:0005575//GO:0044446//GO:0043226//GO:0043229//GO:0016020//GO:0005737//GO:0043231//GO:0031090//GO:0005903//GO:0042995	cell//endomembrane system//endoplasmic reticulum part//intracellular//membrane-bounded organelle//intracellular part//cytoplasmic part//microvillus//cell periphery//plasma membrane//nuclear outer membrane-endoplasmic reticulum membrane network//bounding membrane of organelle//membrane part//cell part//endoplasmic reticulum membrane//endoplasmic reticulum//organelle part//cellular_component//intra…	--	--
ENSAPLG00000000959	GO:0040011//GO:0048523//GO:0001667//GO:0001817//GO:0002532//GO:0048583//GO:0002534//GO:0006950//GO:0044699//GO:0010764//GO:0010762//GO:1900016//GO:0032879//GO:0065007//GO:0001818//GO:0051239//GO:0009611//GO:0006952//GO:0032501//GO:0050794//GO:0032102//GO:0030336//GO:1900015//GO:0050727//GO:0009605//GO:2000146//GO:1903035//GO:0008150//GO:0044763//GO:0006954//GO:0050896//GO:0006928//GO:1903034//GO:…	locomotion//negative regulation of cellular process//ameboidal-type cell migration//regulation of cytokine production//production of molecular mediator involved in inflammatory response//regulation of response to stimulus//cytokine production involved in inflammatory response//response to stress//single-organism process//negative regulation of fibroblast migration//regulation of fibroblast migrat…	GO:0044424//GO:0005622//GO:0005623//GO:0044441//GO:0031513//GO:0005575//GO:0044422//GO:0005929//GO:0044464//GO:0043226//GO:0035869//GO:0005737//GO:0072372//GO:0042995//GO:0044463	intracellular part//intracellular//cell//ciliary part//nonmotile primary cilium//cellular_component//organelle part//cilium//cell part//organelle//ciliary transition zone//cytoplasm//primary cilium//cell projection//cell projection part	--	--
ENSAPLG00000000962	--	--	GO:0005623//GO:0044424//GO:0043227//GO:0005622//GO:0032991//GO:0005667//GO:0043229//GO:0043226//GO:0044446//GO:0000127//GO:0044464//GO:0005575//GO:0090576//GO:0044422//GO:0044428//GO:0044798//GO:0043231//GO:0005634//GO:0043234	cell//intracellular part//membrane-bounded organelle//intracellular//macromolecular complex//transcription factor complex//intracellular organelle//organelle//intracellular organelle part//transcription factor TFIIIC complex//cell part//cellular_component//RNA polymerase III transcription factor complex//organelle part//nuclear part//nuclear transcription factor complex//intracellular membrane-bo…	--	--
ENSAPLG00000000963	GO:0051924//GO:0048878//GO:0060401//GO:0030003//GO:0042592//GO:0098655//GO:0055082//GO:2001257//GO:0032845//GO:0055065//GO:0044765//GO:0065008//GO:0034763//GO:0015698//GO:0010959//GO:0098660//GO:0032410//GO:0051279//GO:0019725//GO:0014808//GO:0016482//GO:0006810//GO:0060402//GO:1904063//GO:0006820//GO:1903649//GO:0051641//GO:1901020//GO:0051649//GO:0032844//GO:0051179//GO:0051051//GO:1902578//GO:…	regulation of calcium ion transport//chemical homeostasis//cytosolic calcium ion transport//cellular cation homeostasis//homeostatic process//cation transmembrane transport//cellular chemical homeostasis//regulation of cation channel activity//negative regulation of homeostatic process//metal ion homeostasis//single-organism transport//regulation of biological quality//negative regulation of tran…	GO:0005737//GO:0005575//GO:0044464//GO:0005622//GO:0044424//GO:0005623	cytoplasm//cellular_component//cell part//intracellular//intracellular part//cell	GO:0015108//GO:0005215//GO:0015103//GO:0005216//GO:0008509//GO:0004601//GO:0022803//GO:0005254//GO:0004602//GO:0015075//GO:0016209//GO:0022857//GO:0016684//GO:0003824//GO:0022892//GO:0005253//GO:0022891//GO:0022838//GO:0015267//GO:0016491//GO:0003674	chloride transmembrane transporter activity//transporter activity//inorganic anion transmembrane transporter activity//ion channel activity//anion transmembrane transporter activity//peroxidase activity//passive transmembrane transporter activity//chloride channel activity//glutathione peroxidase activity//ion transmembrane transporter activity//antioxidant activity//transmembrane transporter act…
ENSAPLG00000000964	GO:0006457//GO:0009987//GO:0043170//GO:0044237//GO:0044238//GO:0044267//GO:0008150//GO:0044260//GO:0019538//GO:0071704//GO:0008152	protein folding//cellular process//macromolecule metabolic process//cellular metabolic process//primary metabolic process//cellular protein metabolic process//biological_process//cellular macromolecule metabolic process//protein metabolic process//organic substance metabolic process//metabolic process	GO:0043234//GO:0016272//GO:0005575//GO:0032991	protein complex//prefoldin complex//cellular_component//macromolecular complex	GO:0005515//GO:0051082//GO:0003674//GO:0005488	protein binding//unfolded protein binding//molecular_function//binding
ENSAPLG00000000965	GO:2000112//GO:0060255//GO:0010468//GO:0010556//GO:0032880//GO:1901360//GO:1900181//GO:0006725//GO:1903827//GO:1902679//GO:0031324//GO:0051171//GO:0006807//GO:0090304//GO:0031327//GO:0070727//GO:0016070//GO:0009987//GO:1903828//GO:0018130//GO:0043170//GO:0034654//GO:0008104//GO:1901576//GO:0031323//GO:0048519//GO:0050789//GO:0010605//GO:0000122//GO:0006139//GO:0010629//GO:0006357//GO:0051179//GO:…	regulation of cellular macromolecule biosynthetic process//regulation of macromolecule metabolic process//regulation of gene expression//regulation of macromolecule biosynthetic process//regulation of protein localization//organic cyclic compound metabolic process//negative regulation of protein localization to nucleus//cellular aromatic compound metabolic process//regulation of cellular protein …	GO:0070013//GO:0005654//GO:0005737//GO:0005911//GO:0043231//GO:0045111//GO:0043233//GO:0005634//GO:0044446//GO:0043229//GO:0043226//GO:0005913//GO:0043232//GO:0044464//GO:0044422//GO:0044428//GO:0005575//GO:0005856//GO:0031974//GO:0031981//GO:0070161//GO:0005912//GO:0043228//GO:0005623//GO:0005622//GO:0044424//GO:0043227//GO:0030054	intracellular organelle lumen//nucleoplasm//cytoplasm//cell-cell junction//intracellular membrane-bounded organelle//intermediate filament cytoskeleton//organelle lumen//nucleus//intracellular organelle part//intracellular organelle//organelle//cell-cell adherens junction//intracellular non-membrane-bounded organelle//cell part//organelle part//nuclear part//cellular_component//cytoskeleton//memb…	GO:0098632//GO:0046914//GO:0098641//GO:0005515//GO:0050839//GO:0043169//GO:0008270//GO:0043167//GO:0002039//GO:0098631//GO:0003674//GO:0045296//GO:0005488//GO:0046872	protein binding involved in cell-cell adhesion//transition metal ion binding//cadherin binding involved in cell-cell adhesion//protein binding//cell adhesion molecule binding//cation binding//zinc ion binding//ion binding//p53 binding//protein binding involved in cell adhesion//molecular_function//cadherin binding//binding//metal ion binding
ENSAPLG00000000966	--	--	--	--	GO:0046914//GO:0043169//GO:0043167//GO:0008270//GO:0003674//GO:0005488//GO:0046872	transition metal ion binding//cation binding//ion binding//zinc ion binding//molecular_function//binding//metal ion binding
ENSAPLG00000000967	GO:0009966//GO:1902578//GO:1902531//GO:0051179//GO:0051247//GO:0071875//GO:0097048//GO:0010256//GO:0007186//GO:0009653//GO:0045664//GO:0060284//GO:0007009//GO:0048731//GO:0006915//GO:0031175//GO:0032502//GO:0051093//GO:0050896//GO:2000026//GO:0051641//GO:0010647//GO:0023051//GO:0071407//GO:0008219//GO:0060429//GO:0050768//GO:0035556//GO:0071902//GO:0010646//GO:0009987//GO:0007187//GO:0044710//GO:…	regulation of signal transduction//single-organism localization//regulation of intracellular signal transduction//localization//positive regulation of protein metabolic process//adrenergic receptor signaling pathway//dendritic cell apoptotic process//endomembrane system organization//G-protein coupled receptor signaling pathway//anatomical structure morphogenesis//regulation of neuron differentia…	GO:0044464//GO:0005829//GO:0031410//GO:0005575//GO:0005768//GO:0043226//GO:0043229//GO:0030139//GO:0016020//GO:0031988//GO:0005737//GO:0005911//GO:0044459//GO:0043231//GO:0045177//GO:0005770//GO:0016324//GO:0070160//GO:0005623//GO:0012505//GO:0005622//GO:0030054//GO:0044424//GO:0043227//GO:0016023//GO:0044444//GO:0098805//GO:0031982//GO:0098590//GO:0071944//GO:0005886//GO:0098589//GO:0044425//GO:…	cell part//cytosol//cytoplasmic vesicle//cellular_component//endosome//organelle//intracellular organelle//endocytic vesicle//membrane//membrane-bounded vesicle//cytoplasm//cell-cell junction//plasma membrane part//intracellular membrane-bounded organelle//apical part of cell//late endosome//apical plasma membrane//occluding junction//cell//endomembrane system//intracellular//cell junction//intra…	GO:0031690//GO:0032553//GO:0032559//GO:0008289//GO:0030551//GO:0001664//GO:1901363//GO:0005085//GO:0097159//GO:0043168//GO:0005515//GO:0030554//GO:0070300//GO:0017034//GO:0000166//GO:1901265//GO:0036094//GO:0050699//GO:0097367//GO:0017076//GO:0008047//GO:0019904//GO:0005102//GO:0030552//GO:0030234//GO:0003674//GO:0031697//GO:0005543//GO:0005488//GO:0005096//GO:0005088//GO:0032555//GO:0030695//GO:…	adrenergic receptor binding//ribonucleotide binding//adenyl ribonucleotide binding//lipid binding//cyclic nucleotide binding//G-protein coupled receptor binding//heterocyclic compound binding//guanyl-nucleotide exchange factor activity//organic cyclic compound binding//anion binding//protein binding//adenyl nucleotide binding//phosphatidic acid binding//Rap guanyl-nucleotide exchange factor activ…
ENSAPLG00000000968	GO:0007346//GO:0045786//GO:0050789//GO:0048519//GO:0007093//GO:0009987//GO:0050794//GO:1903047//GO:0045930//GO:0008150//GO:0044763//GO:0000075//GO:0065007//GO:0022402//GO:0000278//GO:0007049//GO:0051726//GO:0048523//GO:0044699	regulation of mitotic cell cycle//negative regulation of cell cycle//regulation of biological process//negative regulation of biological process//mitotic cell cycle checkpoint//cellular process//regulation of cellular process//mitotic cell cycle process//negative regulation of mitotic cell cycle//biological_process//single-organism cellular process//cell cycle checkpoint//biological regulation//c…	GO:0043234//GO:0043232//GO:0043226//GO:0043229//GO:0044446//GO:0005575//GO:0044422//GO:0044464//GO:1990423//GO:0032991//GO:0043228//GO:0005694//GO:0000775//GO:0044424//GO:0044427//GO:0000776//GO:0098687//GO:0005622//GO:0005623	protein complex//intracellular non-membrane-bounded organelle//organelle//intracellular organelle//intracellular organelle part//cellular_component//organelle part//cell part//RZZ complex//macromolecular complex//non-membrane-bounded organelle//chromosome//chromosome, centromeric region//intracellular part//chromosomal part//kinetochore//chromosomal region//intracellular//cell	--	--
ENSAPLG00000000972	GO:0007010//GO:1902589//GO:0031109//GO:0065007//GO:0007017//GO:0016043//GO:0007059//GO:0044699//GO:0051656//GO:0051310//GO:0051303//GO:0043933//GO:0044763//GO:0051234//GO:0006996//GO:0051640//GO:0008150//GO:0051261//GO:0050794//GO:0007019//GO:0050000//GO:0000226//GO:0071840//GO:0043241//GO:0009987//GO:0007018//GO:0043624//GO:0050789//GO:0051983//GO:0022411//GO:0051649//GO:0051179//GO:0006928//GO:…	cytoskeleton organization//single-organism organelle organization//microtubule polymerization or depolymerization//biological regulation//microtubule-based process//cellular component organization//chromosome segregation//single-organism process//establishment of organelle localization//metaphase plate congression//establishment of chromosome localization//macromolecular complex subunit organizat…	GO:0015630//GO:0044430//GO:0043228//GO:0005623//GO:0005622//GO:0044424//GO:0043227//GO:0005856//GO:0031974//GO:0031981//GO:0005730//GO:0032991//GO:0044446//GO:0043229//GO:0043226//GO:0043232//GO:0044464//GO:0044422//GO:0044428//GO:0005575//GO:0070013//GO:0005874//GO:0043231//GO:0043233//GO:0043234//GO:0005634	microtubule cytoskeleton//cytoskeletal part//non-membrane-bounded organelle//cell//intracellular//intracellular part//membrane-bounded organelle//cytoskeleton//membrane-enclosed lumen//nuclear lumen//nucleolus//macromolecular complex//intracellular organelle part//intracellular organelle//organelle//intracellular non-membrane-bounded organelle//cell part//organelle part//nuclear part//cellular_co…	GO:0016462//GO:0008017//GO:0003674//GO:0005488//GO:0003777//GO:0016817//GO:0016787//GO:0032550//GO:0035639//GO:0003824//GO:0043167//GO:0044877//GO:0032555//GO:0001882//GO:0032549//GO:0016818//GO:0017111//GO:0032553//GO:0001883//GO:0032403//GO:0008092//GO:0032559//GO:1901363//GO:0015631//GO:1901265//GO:0036094//GO:0097367//GO:0003774//GO:0017076//GO:0097159//GO:0043168//GO:0005524//GO:0030554//GO:…	pyrophosphatase activity//microtubule binding//molecular_function//binding//microtubule motor activity//hydrolase activity, acting on acid anhydrides//hydrolase activity//purine ribonucleoside binding//purine ribonucleoside triphosphate binding//catalytic activity//ion binding//macromolecular complex binding//purine ribonucleotide binding//nucleoside binding//ribonucleoside binding//hydrolase act…
ENSAPLG00000000974	GO:0044237//GO:0018208//GO:0043412//GO:0044238//GO:0044267//GO:0008150//GO:0044260//GO:0019538//GO:0071704//GO:0008152//GO:0006457//GO:0018193//GO:0036211//GO:0006464//GO:0009987//GO:0043170//GO:0000413	cellular metabolic process//peptidyl-proline modification//macromolecule modification//primary metabolic process//cellular protein metabolic process//biological_process//cellular macromolecule metabolic process//protein metabolic process//organic substance metabolic process//metabolic process//protein folding//peptidyl-amino acid modification//protein modification process//cellular protein modifi…	GO:1903561//GO:0070062//GO:0044421//GO:0043227//GO:0031982//GO:0043230//GO:0065010//GO:0005575//GO:0005576//GO:0043226//GO:0031988	extracellular vesicle//extracellular exosome//extracellular region part//membrane-bounded organelle//vesicle//extracellular organelle//extracellular membrane-bounded organelle//cellular_component//extracellular region//organelle//membrane-bounded vesicle	GO:0008144//GO:0003824//GO:0016018//GO:0042277//GO:0003674//GO:0005488//GO:0016853//GO:0016859//GO:0033218//GO:0003755	drug binding//catalytic activity//cyclosporin A binding//peptide binding//molecular_function//binding//isomerase activity//cis-trans isomerase activity//amide binding//peptidyl-prolyl cis-trans isomerase activity
ENSAPLG00000000975	GO:1902578//GO:0051649//GO:0051179//GO:0045184//GO:0051641//GO:0006810//GO:0008104//GO:0046903//GO:0009987//GO:0015031//GO:0032940//GO:0009306//GO:0044765//GO:0044699//GO:0033036//GO:0071702//GO:0008150//GO:0044763//GO:0051234	single-organism localization//establishment of localization in cell//localization//establishment of protein localization//cellular localization//transport//protein localization//secretion//cellular process//protein transport//secretion by cell//protein secretion//single-organism transport//single-organism process//macromolecule localization//organic substance transport//biological_process//single…	GO:0044464//GO:0005771//GO:0005575//GO:0043226//GO:0043229//GO:0005768//GO:0016020//GO:0043231//GO:0005737//GO:0005623//GO:0044424//GO:0043227//GO:0005622//GO:0012505//GO:0044444//GO:0031224//GO:0016021//GO:0044425	cell part//multivesicular body//cellular_component//organelle//intracellular organelle//endosome//membrane//intracellular membrane-bounded organelle//cytoplasm//cell//intracellular part//membrane-bounded organelle//intracellular//endomembrane system//cytoplasmic part//intrinsic component of membrane//integral component of membrane//membrane part	--	--
ENSAPLG00000000978	GO:0072028//GO:0044257//GO:0060993//GO:0061333//GO:0071704//GO:0015672//GO:0072073//GO:0048513//GO:0044699//GO:0061326//GO:0030163//GO:0044265//GO:0003008//GO:0016567//GO:0003014//GO:0006811//GO:0009057//GO:0072001//GO:0042787//GO:0019941//GO:0065007//GO:0008152//GO:0009056//GO:0003096//GO:0070294//GO:0009887//GO:0006812//GO:0009888//GO:0000209//GO:0001655//GO:0072088//GO:0044237//GO:0050801//GO:…	nephron morphogenesis//cellular protein catabolic process//kidney morphogenesis//renal tubule morphogenesis//organic substance metabolic process//monovalent inorganic cation transport//kidney epithelium development//organ development//single-organism process//renal tubule development//protein catabolic process//cellular macromolecule catabolic process//system process//protein ubiquitination//rena…	GO:1902494//GO:0044424//GO:0005622//GO:0005623//GO:0044444//GO:0032991//GO:0031463//GO:1990234//GO:0005575//GO:0044464//GO:0005829//GO:0000151//GO:0043234//GO:0005737//GO:0031461	catalytic complex//intracellular part//intracellular//cell//cytoplasmic part//macromolecular complex//Cul3-RING ubiquitin ligase complex//transferase complex//cellular_component//cell part//cytosol//ubiquitin ligase complex//protein complex//cytoplasm//cullin-RING ubiquitin ligase complex	--	--
ENSAPLG00000000980	GO:0007010//GO:1902589//GO:0030036//GO:0016043//GO:0007507//GO:0044699//GO:0048513//GO:0044763//GO:0006996//GO:0008150//GO:0032501//GO:0072359//GO:0071840//GO:0030029//GO:0009987//GO:0044767//GO:0044707//GO:0072358//GO:0032502//GO:0048731//GO:0048856//GO:0007275	cytoskeleton organization//single-organism organelle organization//actin cytoskeleton organization//cellular component organization//heart development//single-organism process//organ development//single-organism cellular process//organelle organization//biological_process//multicellular organismal process//circulatory system development//cellular component organization or biogenesis//actin filame…	GO:0030054//GO:0005575	cell junction//cellular_component	GO:0003674//GO:0005488//GO:0008092//GO:0003779//GO:0005515	molecular_function//binding//cytoskeletal protein binding//actin binding//protein binding
ENSAPLG00000000981	GO:0015672//GO:0044699//GO:0015992//GO:0055085//GO:0006811//GO:0034220//GO:0098662//GO:0006812//GO:1902600//GO:0008150//GO:0044763//GO:0051234//GO:0006818//GO:0006810//GO:0051179//GO:1902578//GO:0009987//GO:0098655//GO:0044765//GO:0098660	monovalent inorganic cation transport//single-organism process//proton transport//transmembrane transport//ion transport//ion transmembrane transport//inorganic cation transmembrane transport//cation transport//hydrogen ion transmembrane transport//biological_process//single-organism cellular process//establishment of localization//hydrogen transport//transport//localization//single-organism loca…	GO:0044424//GO:0043227//GO:0005622//GO:0005623//GO:0044429//GO:0031975//GO:0044444//GO:0031966//GO:0005740//GO:0005575//GO:0044422//GO:0044464//GO:0016020//GO:0005743//GO:0043229//GO:0043226//GO:0044446//GO:0031967//GO:0031090//GO:0043231//GO:0005737//GO:0019866//GO:0005739	intracellular part//membrane-bounded organelle//intracellular//cell//mitochondrial part//envelope//cytoplasmic part//mitochondrial membrane//mitochondrial envelope//cellular_component//organelle part//cell part//membrane//mitochondrial inner membrane//intracellular organelle//organelle//intracellular organelle part//organelle envelope//organelle membrane//intracellular membrane-bounded organelle/…	GO:0016679//GO:0022890//GO:0016681//GO:0003674//GO:0016491//GO:0015078//GO:0003824//GO:0022892//GO:0022891//GO:0009055//GO:0008121//GO:0015075//GO:0022857//GO:0005215//GO:0015077//GO:0008324	oxidoreductase activity, acting on diphenols and related substances as donors//inorganic cation transmembrane transporter activity//oxidoreductase activity, acting on diphenols and related substances as donors, cytochrome as acceptor//molecular_function//oxidoreductase activity//hydrogen ion transmembrane transporter activity//catalytic activity//substrate-specific transporter activity//substrate…
ENSAPLG00000000982	GO:0008150//GO:0044763//GO:0032989//GO:0006996//GO:0050794//GO:0048869//GO:0007010//GO:0065007//GO:0050793//GO:0022603//GO:0016043//GO:0044699//GO:0000902//GO:0051128//GO:0048856//GO:0022604//GO:0044767//GO:0050789//GO:0071840//GO:0009987//GO:0032502//GO:0009653	biological_process//single-organism cellular process//cellular component morphogenesis//organelle organization//regulation of cellular process//cellular developmental process//cytoskeleton organization//biological regulation//regulation of developmental process//regulation of anatomical structure morphogenesis//cellular component organization//single-organism process//cell morphogenesis//regulati…	--	--	GO:0043167//GO:0008270//GO:0003674//GO:0005488//GO:0046872//GO:0046914//GO:0043169	ion binding//zinc ion binding//molecular_function//binding//metal ion binding//transition metal ion binding//cation binding
ENSAPLG00000000983	GO:0050896//GO:0006950//GO:0008150//GO:0006952	response to stimulus//response to stress//biological_process//defense response	GO:0005576//GO:0005575	extracellular region//cellular_component	--	--
ENSAPLG00000000985	GO:0034641//GO:0044271//GO:0009165//GO:0019673//GO:0019438//GO:0009298//GO:0090407//GO:1901576//GO:0034654//GO:0009987//GO:0044710//GO:0018130//GO:1901137//GO:0019637//GO:0006139//GO:0009117//GO:0006807//GO:0044711//GO:0005975//GO:1901293//GO:0006725//GO:1901360//GO:0055086//GO:0009225//GO:0044699//GO:0009226//GO:0006796//GO:1901135//GO:0071704//GO:0008152//GO:0044249//GO:1901362//GO:0044281//GO:…	cellular nitrogen compound metabolic process//cellular nitrogen compound biosynthetic process//nucleotide biosynthetic process//GDP-mannose metabolic process//aromatic compound biosynthetic process//GDP-mannose biosynthetic process//organophosphate biosynthetic process//organic substance biosynthetic process//nucleobase-containing compound biosynthetic process//cellular process//single-organism m…	--	--	GO:0016853//GO:0043169//GO:0016860//GO:0004476//GO:0046914//GO:0046872//GO:0003674//GO:0016861//GO:0005488//GO:0008270//GO:0043167//GO:0003824	isomerase activity//cation binding//intramolecular oxidoreductase activity//mannose-6-phosphate isomerase activity//transition metal ion binding//metal ion binding//molecular_function//intramolecular oxidoreductase activity, interconverting aldoses and ketoses//binding//zinc ion binding//ion binding//catalytic activity
ENSAPLG00000000987	GO:0022607//GO:0022618//GO:0042254//GO:0042255//GO:0071840//GO:0009987//GO:0070925//GO:0042273//GO:0034622//GO:0008150//GO:0022613//GO:0006996//GO:0000027//GO:0065003//GO:0043933//GO:0071826//GO:0016043//GO:0044085	cellular component assembly//ribonucleoprotein complex assembly//ribosome biogenesis//ribosome assembly//cellular component organization or biogenesis//cellular process//organelle assembly//ribosomal large subunit biogenesis//cellular macromolecular complex assembly//biological_process//ribonucleoprotein complex biogenesis//organelle organization//ribosomal large subunit assembly//macromolecular …	GO:0005634//GO:0043231//GO:0005575//GO:0044464//GO:0043229//GO:0043226//GO:0044424//GO:0043227//GO:0005622//GO:0005623	nucleus//intracellular membrane-bounded organelle//cellular_component//cell part//intracellular organelle//organelle//intracellular part//membrane-bounded organelle//intracellular//cell	GO:0000166//GO:0030554//GO:0005524//GO:0097159//GO:0043168//GO:0017076//GO:0097367//GO:0036094//GO:1901265//GO:1901363//GO:0032559//GO:0001883//GO:0032553//GO:0017111//GO:0016818//GO:0032555//GO:0001882//GO:0032549//GO:0035639//GO:0003824//GO:0043167//GO:0032550//GO:0016787//GO:0016887//GO:0016817//GO:0005488//GO:0016462//GO:0003674	nucleotide binding//adenyl nucleotide binding//ATP binding//organic cyclic compound binding//anion binding//purine nucleotide binding//carbohydrate derivative binding//small molecule binding//nucleoside phosphate binding//heterocyclic compound binding//adenyl ribonucleotide binding//purine nucleoside binding//ribonucleotide binding//nucleoside-triphosphatase activity//hydrolase activity, acting o…
ENSAPLG00000000988	GO:0031327//GO:0090304//GO:0050877//GO:0006807//GO:0031324//GO:0051171//GO:1902679//GO:0006575//GO:0065008//GO:1901615//GO:0006725//GO:0044765//GO:0009914//GO:1901360//GO:0070327//GO:0010556//GO:0010468//GO:0060255//GO:0010817//GO:2000112//GO:0009892//GO:0018958//GO:0007600//GO:0019438//GO:0009059//GO:0006810//GO:0006351//GO:0009889//GO:0072337//GO:0044271//GO:0009890//GO:0019219//GO:0034641//GO:…	negative regulation of cellular biosynthetic process//nucleic acid metabolic process//neurological system process//nitrogen compound metabolic process//negative regulation of cellular metabolic process//regulation of nitrogen compound metabolic process//negative regulation of RNA biosynthetic process//cellular modified amino acid metabolic process//regulation of biological quality//organic hydrox…	GO:0005634//GO:0043231//GO:0065010//GO:0005737//GO:0005739//GO:0005575//GO:0044464//GO:0031988//GO:0043226//GO:0043229//GO:0005576//GO:1903561//GO:0043227//GO:0044424//GO:0005622//GO:0070062//GO:0044421//GO:0005623//GO:0043230//GO:0031982//GO:0044444	nucleus//intracellular membrane-bounded organelle//extracellular membrane-bounded organelle//cytoplasm//mitochondrion//cellular_component//cell part//membrane-bounded vesicle//organelle//intracellular organelle//extracellular region//extracellular vesicle//membrane-bounded organelle//intracellular part//intracellular//extracellular exosome//extracellular region part//cell//extracellular organelle…	GO:0000166//GO:0005515//GO:0042802//GO:0050662//GO:0042562//GO:0097159//GO:0046983//GO:0036094//GO:1901265//GO:0042803//GO:0070324//GO:1901363//GO:0003714//GO:0000988//GO:0003712//GO:0048037//GO:0050661//GO:0005488//GO:0003674//GO:0000989	nucleotide binding//protein binding//identical protein binding//coenzyme binding//hormone binding//organic cyclic compound binding//protein dimerization activity//small molecule binding//nucleoside phosphate binding//protein homodimerization activity//thyroid hormone binding//heterocyclic compound binding//transcription corepressor activity//transcription factor activity, protein binding//transcr…
ENSAPLG00000000989	GO:0071840//GO:0009987//GO:0007010//GO:0016043//GO:0006996//GO:0008150	cellular component organization or biogenesis//cellular process//cytoskeleton organization//cellular component organization//organelle organization//biological_process	GO:0044464//GO:0044422//GO:0005575//GO:0044446//GO:0043229//GO:0043226//GO:0043232//GO:0043234//GO:0045111//GO:0005623//GO:0005622//GO:0044424//GO:0044430//GO:0043228//GO:0032991//GO:0005882//GO:0005856	cell part//organelle part//cellular_component//intracellular organelle part//intracellular organelle//organelle//intracellular non-membrane-bounded organelle//protein complex//intermediate filament cytoskeleton//cell//intracellular//intracellular part//cytoskeletal part//non-membrane-bounded organelle//macromolecular complex//intermediate filament//cytoskeleton	GO:0005200//GO:0003674//GO:0005198	structural constituent of cytoskeleton//molecular_function//structural molecule activity
ENSAPLG00000000990	GO:0007067//GO:0008150//GO:0051049//GO:0044763//GO:0051234//GO:0006996//GO:0046324//GO:1903047//GO:0046326//GO:1902582//GO:0000280//GO:0071702//GO:0010828//GO:0048518//GO:0034613//GO:0015749//GO:0033036//GO:0000278//GO:0032879//GO:1902589//GO:0022402//GO:0065007//GO:0051050//GO:0016043//GO:0006898//GO:0044699//GO:0010827//GO:0006886//GO:0007049//GO:0046323//GO:0044765//GO:0008104//GO:0050789//GO:…	mitotic nuclear division//biological_process//regulation of transport//single-organism cellular process//establishment of localization//organelle organization//regulation of glucose import//mitotic cell cycle process//positive regulation of glucose import//single-organism intracellular transport//nuclear division//organic substance transport//positive regulation of glucose transport//positive reg…	GO:0012506//GO:0005856//GO:0044425//GO:0030136//GO:0005905//GO:0030118//GO:0098589//GO:0032991//GO:0098588//GO:1903561//GO:0098791//GO:0098796//GO:0030140//GO:0030133//GO:0030658//GO:0030125//GO:0031982//GO:0044430//GO:0098805//GO:0015630//GO:0044444//GO:0016023//GO:0005886//GO:0030132//GO:0043228//GO:0005794//GO:0098797//GO:0071944//GO:0043230//GO:0005623//GO:0044421//GO:0070062//GO:0005802//GO:…	vesicle membrane//cytoskeleton//membrane part//clathrin-coated vesicle//coated pit//clathrin coat//membrane region//macromolecular complex//bounding membrane of organelle//extracellular vesicle//Golgi subcompartment//membrane protein complex//trans-Golgi network transport vesicle//transport vesicle//transport vesicle membrane//clathrin vesicle coat//vesicle//cytoskeletal part//whole membrane//mic…	GO:0005198//GO:0003674	structural molecule activity//molecular_function
ENSAPLG00000000993	GO:0007154//GO:0048522//GO:0007165//GO:0009967//GO:0023056//GO:0048584//GO:0050789//GO:0023052//GO:0010646//GO:0009987//GO:0010647//GO:0023051//GO:0050896//GO:0009966//GO:0050794//GO:0051716//GO:0008150//GO:0044763//GO:0048518//GO:0065007//GO:0048583//GO:0044700//GO:0044699	cell communication//positive regulation of cellular process//signal transduction//positive regulation of signal transduction//positive regulation of signaling//positive regulation of response to stimulus//regulation of biological process//signaling//regulation of cell communication//cellular process//positive regulation of cell communication//regulation of signaling//response to stimulus//regulat…	GO:0043231//GO:0005737//GO:0016020//GO:0043226//GO:0043229//GO:0005575//GO:0044464//GO:0005886//GO:0071944//GO:0044424//GO:0043227//GO:0005622//GO:0005623	intracellular membrane-bounded organelle//cytoplasm//membrane//organelle//intracellular organelle//cellular_component//cell part//plasma membrane//cell periphery//intracellular part//membrane-bounded organelle//intracellular//cell	GO:0005515//GO:0035591//GO:0005488//GO:0003674//GO:0060090//GO:0030674//GO:0005070	protein binding//signaling adaptor activity//binding//molecular_function//binding, bridging//protein binding, bridging//SH3/SH2 adaptor activity
ENSAPLG00000000996	GO:1901360//GO:0006725//GO:0034655//GO:0090304//GO:0006807//GO:0006139//GO:0046700//GO:0009987//GO:0016070//GO:1901575//GO:0043170//GO:0000956//GO:0000184//GO:0034641//GO:0044260//GO:0044248//GO:0016071//GO:0044238//GO:0044270//GO:0008150//GO:0019439//GO:0044237//GO:0006402//GO:0046483//GO:0044265//GO:1901361//GO:0009056//GO:0008152//GO:0006401//GO:0009057//GO:0071704	organic cyclic compound metabolic process//cellular aromatic compound metabolic process//nucleobase-containing compound catabolic process//nucleic acid metabolic process//nitrogen compound metabolic process//nucleobase-containing compound metabolic process//heterocycle catabolic process//cellular process//RNA metabolic process//organic substance catabolic process//macromolecule metabolic process/…	GO:0005634//GO:0005737//GO:0043231//GO:0043232//GO:0043229//GO:0043226//GO:0005575//GO:0044464//GO:0030529//GO:0000932//GO:0035770//GO:0032991//GO:0043228//GO:0036464//GO:0044444//GO:0005622//GO:0043227//GO:0044424//GO:0005623	nucleus//cytoplasm//intracellular membrane-bounded organelle//intracellular non-membrane-bounded organelle//intracellular organelle//organelle//cellular_component//cell part//ribonucleoprotein complex//cytoplasmic mRNA processing body//ribonucleoprotein granule//macromolecular complex//non-membrane-bounded organelle//cytoplasmic ribonucleoprotein granule//cytoplasmic part//intracellular//membrane…	--	--
ENSAPLG00000000997	GO:0051252//GO:0010467//GO:0071704//GO:0065007//GO:0008152//GO:0044249//GO:0097659//GO:0031326//GO:1901362//GO:0009058//GO:0019222//GO:0046483//GO:0032774//GO:0006355//GO:0034645//GO:0044237//GO:2001141//GO:0080090//GO:0044238//GO:0008150//GO:0044260//GO:1903506//GO:0050794//GO:0006351//GO:0009889//GO:0034641//GO:0019219//GO:0044271//GO:0009059//GO:0019438//GO:0018130//GO:0009987//GO:0016070//GO:…	regulation of RNA metabolic process//gene expression//organic substance metabolic process//biological regulation//metabolic process//cellular biosynthetic process//nucleic acid-templated transcription//regulation of cellular biosynthetic process//organic cyclic compound biosynthetic process//biosynthetic process//regulation of metabolic process//heterocycle metabolic process//RNA biosynthetic pro…	GO:0005623//GO:0005622//GO:0044464//GO:0005575	cell//intracellular//cell part//cellular_component	--	--
ENSAPLG00000000998	--	--	GO:0005615//GO:0044421//GO:0005576//GO:0005575	extracellular space//extracellular region part//extracellular region//cellular_component	GO:0005520//GO:0003674//GO:0005488//GO:0031994//GO:0031995//GO:0019838//GO:0005515	insulin-like growth factor binding//molecular_function//binding//insulin-like growth factor I binding//insulin-like growth factor II binding//growth factor binding//protein binding
ENSAPLG00000000999	GO:0050794//GO:0009605//GO:0051716//GO:0008150//GO:0044763//GO:0042221//GO:0038171//GO:0065007//GO:0042330//GO:0030595//GO:0040011//GO:0044700//GO:0044699//GO:0010033//GO:0016477//GO:0007154//GO:1901700//GO:0050900//GO:0007165//GO:0002376//GO:0023052//GO:0050789//GO:0006935//GO:0070887//GO:0051674//GO:0060326//GO:0009987//GO:0006928//GO:0050896//GO:0048870//GO:0007186//GO:0051179	regulation of cellular process//response to external stimulus//cellular response to stimulus//biological_process//single-organism cellular process//response to chemical//cannabinoid signaling pathway//biological regulation//taxis//leukocyte chemotaxis//locomotion//single organism signaling//single-organism process//response to organic substance//cell migration//cell communication//response to oxy…	GO:0044425//GO:0016021//GO:0031224//GO:0016020//GO:0005575	membrane part//integral component of membrane//intrinsic component of membrane//membrane//cellular_component	GO:0003674//GO:0004871//GO:0004949//GO:0004930//GO:0038023//GO:0004872//GO:0004888//GO:0060089	molecular_function//signal transducer activity//cannabinoid receptor activity//G-protein coupled receptor activity//signaling receptor activity//receptor activity//transmembrane signaling receptor activity//molecular transducer activity
ENSAPLG00000001000	GO:0008104//GO:0015031//GO:0045184//GO:0051179//GO:0006810//GO:0033036//GO:0008150//GO:0051234//GO:0071702	protein localization//protein transport//establishment of protein localization//localization//transport//macromolecule localization//biological_process//establishment of localization//organic substance transport	--	--	GO:0005215//GO:0003674//GO:0008565//GO:0022892	transporter activity//molecular_function//protein transporter activity//substrate-specific transporter activity
ENSAPLG00000001001	GO:0010638//GO:0030817//GO:0044699//GO:0019693//GO:0009260//GO:0055086//GO:0044089//GO:0072521//GO:0044700//GO:0030810//GO:0006796//GO:0043933//GO:1901135//GO:0019220//GO:0071704//GO:0065009//GO:0009150//GO:0007010//GO:0044249//GO:0030036//GO:1902589//GO:0008152//GO:0051496//GO:0065007//GO:0030804//GO:0009893//GO:0044085//GO:0044093//GO:0031326//GO:0044281//GO:0016043//GO:0051495//GO:0031032//GO:…	positive regulation of organelle organization//regulation of cAMP biosynthetic process//single-organism process//ribose phosphate metabolic process//ribonucleotide biosynthetic process//nucleobase-containing small molecule metabolic process//positive regulation of cellular component biogenesis//purine-containing compound metabolic process//single organism signaling//positive regulation of nucleot…	GO:0005623//GO:0071944//GO:0005886//GO:0031224//GO:0016021//GO:0044425//GO:0044464//GO:0005575//GO:0016020	cell//cell periphery//plasma membrane//intrinsic component of membrane//integral component of membrane//membrane part//cell part//cellular_component//membrane	GO:0003674//GO:0060089//GO:0004888//GO:0004872//GO:0038023//GO:0004930//GO:0004871	molecular_function//molecular transducer activity//transmembrane signaling receptor activity//receptor activity//signaling receptor activity//G-protein coupled receptor activity//signal transducer activity
ENSAPLG00000001002	--	--	GO:0016020//GO:0005575//GO:0044425//GO:0016021//GO:0031224	membrane//cellular_component//membrane part//integral component of membrane//intrinsic component of membrane	--	--
ENSAPLG00000001003	GO:0044765//GO:1902578//GO:0051179//GO:0010876//GO:0006869//GO:0006810//GO:0071702//GO:0008150//GO:0051234//GO:0044699//GO:0033036	single-organism transport//single-organism localization//localization//lipid localization//lipid transport//transport//organic substance transport//biological_process//establishment of localization//single-organism process//macromolecule localization	GO:0043231//GO:0005737//GO:0044464//GO:0005575//GO:0043226//GO:0043229//GO:0005623//GO:0043227//GO:0044424//GO:0012505//GO:0005622//GO:0044444//GO:0005794	intracellular membrane-bounded organelle//cytoplasm//cell part//cellular_component//organelle//intracellular organelle//cell//membrane-bounded organelle//intracellular part//endomembrane system//intracellular//cytoplasmic part//Golgi apparatus	--	--
ENSAPLG00000001005	--	--	--	--	GO:0003674//GO:0008146//GO:0016782//GO:0016740//GO:0003824	molecular_function//sulfotransferase activity//transferase activity, transferring sulfur-containing groups//transferase activity//catalytic activity
ENSAPLG00000001006	--	--	GO:0044425//GO:0032991//GO:0044444//GO:0031224//GO:0016021//GO:0005623//GO:0044432//GO:0012505//GO:0005622//GO:0044424//GO:0043227//GO:0005737//GO:0043231//GO:0043234//GO:0044446//GO:0000506//GO:0043226//GO:0043229//GO:0016020//GO:0044464//GO:0005783//GO:0044422//GO:0005575	membrane part//macromolecular complex//cytoplasmic part//intrinsic component of membrane//integral component of membrane//cell//endoplasmic reticulum part//endomembrane system//intracellular//intracellular part//membrane-bounded organelle//cytoplasm//intracellular membrane-bounded organelle//protein complex//intracellular organelle part//glycosylphosphatidylinositol-N-acetylglucosaminyltransferas…	GO:0003824//GO:0016740//GO:0016757//GO:0003674//GO:0017176//GO:0016758//GO:0008375//GO:0008194	catalytic activity//transferase activity//transferase activity, transferring glycosyl groups//molecular_function//phosphatidylinositol N-acetylglucosaminyltransferase activity//transferase activity, transferring hexosyl groups//acetylglucosaminyltransferase activity//UDP-glycosyltransferase activity
ENSAPLG00000001007	GO:0044237//GO:0019538//GO:0044260//GO:0006793//GO:0008150//GO:0043412//GO:0044238//GO:0044267//GO:0071704//GO:0006796//GO:0016310//GO:0006468//GO:0008152//GO:0036211//GO:0006464//GO:0043170//GO:0009987	cellular metabolic process//protein metabolic process//cellular macromolecule metabolic process//phosphorus metabolic process//biological_process//macromolecule modification//primary metabolic process//cellular protein metabolic process//organic substance metabolic process//phosphate-containing compound metabolic process//phosphorylation//protein phosphorylation//metabolic process//protein modifi…	--	--	GO:0032555//GO:0001882//GO:0032549//GO:0016740//GO:0003824//GO:0035639//GO:0043167//GO:0032550//GO:0004672//GO:0005488//GO:0004674//GO:0003674//GO:0016772//GO:0000166//GO:0016773//GO:0030554//GO:0005524//GO:0043168//GO:0097159//GO:0017076//GO:0097367//GO:0036094//GO:1901265//GO:0016301//GO:1901363//GO:0032559//GO:0001883//GO:0032553	purine ribonucleotide binding//nucleoside binding//ribonucleoside binding//transferase activity//catalytic activity//purine ribonucleoside triphosphate binding//ion binding//purine ribonucleoside binding//protein kinase activity//binding//protein serine/threonine kinase activity//molecular_function//transferase activity, transferring phosphorus-containing groups//nucleotide binding//phosphotransf…
ENSAPLG00000001009	GO:0050789//GO:0008150//GO:0050790//GO:0019222//GO:0008283//GO:0008152//GO:0065007//GO:0044699//GO:0065009	regulation of biological process//biological_process//regulation of catalytic activity//regulation of metabolic process//cell proliferation//metabolic process//biological regulation//single-organism process//regulation of molecular function	GO:0070013//GO:0005654//GO:0043231//GO:0005634//GO:0043233//GO:0043229//GO:0043226//GO:0044446//GO:0016607//GO:0044464//GO:0005575//GO:0044422//GO:0044428//GO:0031974//GO:0031981//GO:0016604//GO:0044451//GO:0005623//GO:0044424//GO:0043227//GO:0005622	intracellular organelle lumen//nucleoplasm//intracellular membrane-bounded organelle//nucleus//organelle lumen//intracellular organelle//organelle//intracellular organelle part//nuclear speck//cell part//cellular_component//organelle part//nuclear part//membrane-enclosed lumen//nuclear lumen//nuclear body//nucleoplasm part//cell//intracellular part//membrane-bounded organelle//intracellular	GO:0019888//GO:0098772//GO:0019208//GO:0003674//GO:0030234//GO:0008599	protein phosphatase regulator activity//molecular function regulator//phosphatase regulator activity//molecular_function//enzyme regulator activity//protein phosphatase type 1 regulator activity
ENSAPLG00000001011	GO:0044710//GO:0008152//GO:0044699//GO:0008150//GO:0055114	single-organism metabolic process//metabolic process//single-organism process//biological_process//oxidation-reduction process	--	--	GO:0032559//GO:1901363//GO:0032542//GO:0016209//GO:0032553//GO:0001883//GO:0097367//GO:0017076//GO:1901265//GO:0036094//GO:0030554//GO:0000166//GO:0043168//GO:0097159//GO:0005524//GO:0005488//GO:0016491//GO:0003674//GO:0043167//GO:0016667//GO:0003824//GO:0035639//GO:0032550//GO:0032549//GO:0001882//GO:0032555	adenyl ribonucleotide binding//heterocyclic compound binding//sulfiredoxin activity//antioxidant activity//ribonucleotide binding//purine nucleoside binding//carbohydrate derivative binding//purine nucleotide binding//nucleoside phosphate binding//small molecule binding//adenyl nucleotide binding//nucleotide binding//anion binding//organic cyclic compound binding//ATP binding//binding//oxidoreduc…
ENSAPLG00000001013	GO:0065007//GO:0003008//GO:0044699//GO:0044700//GO:0050907//GO:0044763//GO:0008150//GO:0051716//GO:0050794//GO:0032501//GO:0042221//GO:0007606//GO:0051606//GO:0009987//GO:0050789//GO:0023052//GO:0044707//GO:0050906//GO:0007186//GO:0050896//GO:0007600//GO:0007154//GO:0050911//GO:0007165//GO:0009593//GO:0050877//GO:0007608	biological regulation//system process//single-organism process//single organism signaling//detection of chemical stimulus involved in sensory perception//single-organism cellular process//biological_process//cellular response to stimulus//regulation of cellular process//multicellular organismal process//response to chemical//sensory perception of chemical stimulus//detection of stimulus//cellular…	GO:0071944//GO:0005886//GO:0031224//GO:0016021//GO:0005623//GO:0044425//GO:0016020//GO:0044464//GO:0005575	cell periphery//plasma membrane//intrinsic component of membrane//integral component of membrane//cell//membrane part//membrane//cell part//cellular_component	GO:0003674//GO:0004984//GO:0004872//GO:0060089//GO:0004888//GO:0004871//GO:0004930//GO:0038023	molecular_function//olfactory receptor activity//receptor activity//molecular transducer activity//transmembrane signaling receptor activity//signal transducer activity//G-protein coupled receptor activity//signaling receptor activity
ENSAPLG00000001015	GO:0044237//GO:0006793//GO:0008150//GO:0016310//GO:0006796//GO:0008152//GO:0009987	cellular metabolic process//phosphorus metabolic process//biological_process//phosphorylation//phosphate-containing compound metabolic process//metabolic process//cellular process	--	--	GO:0016740//GO:0003824//GO:0003674//GO:0016772//GO:0016301	transferase activity//catalytic activity//molecular_function//transferase activity, transferring phosphorus-containing groups//kinase activity
ENSAPLG00000001018	GO:0022607//GO:0006461//GO:0071822//GO:0070208//GO:0009987//GO:0071840//GO:0051291//GO:0008150//GO:0070271//GO:0065003//GO:0043933//GO:0051259//GO:0016043//GO:0044085//GO:0070206	cellular component assembly//protein complex assembly//protein complex subunit organization//protein heterotrimerization//cellular process//cellular component organization or biogenesis//protein heterooligomerization//biological_process//protein complex biogenesis//macromolecular complex assembly//macromolecular complex subunit organization//protein oligomerization//cellular component organizatio…	GO:0005578//GO:0043234//GO:0065010//GO:0005575//GO:0044464//GO:0031988//GO:0016020//GO:0043226//GO:0031012//GO:0005576//GO:1903561//GO:0032991//GO:0043227//GO:0070062//GO:0044421//GO:0005623//GO:0005615//GO:0005886//GO:0043230//GO:0042383//GO:0071944//GO:0031982	proteinaceous extracellular matrix//protein complex//extracellular membrane-bounded organelle//cellular_component//cell part//membrane-bounded vesicle//membrane//organelle//extracellular matrix//extracellular region//extracellular vesicle//macromolecular complex//membrane-bounded organelle//extracellular exosome//extracellular region part//cell//extracellular space//plasma membrane//extracellular…	--	--
ENSAPLG00000001019	GO:0005975//GO:0009987//GO:0044262//GO:0008150//GO:0044238//GO:0044237//GO:0008152//GO:0071704	carbohydrate metabolic process//cellular process//cellular carbohydrate metabolic process//biological_process//primary metabolic process//cellular metabolic process//metabolic process//organic substance metabolic process	GO:0043231//GO:0005737//GO:0065010//GO:0043226//GO:0043229//GO:0005576//GO:0031988//GO:0044464//GO:0005575//GO:1903561//GO:0031982//GO:0044444//GO:0005794//GO:0005615//GO:0043230//GO:0044421//GO:0070062//GO:0005623//GO:0044424//GO:0043227//GO:0005622//GO:0012505	intracellular membrane-bounded organelle//cytoplasm//extracellular membrane-bounded organelle//organelle//intracellular organelle//extracellular region//membrane-bounded vesicle//cell part//cellular_component//extracellular vesicle//vesicle//cytoplasmic part//Golgi apparatus//extracellular space//extracellular organelle//extracellular region part//extracellular exosome//cell//intracellular part//…	GO:0016798//GO:0004565//GO:0016787//GO:0015925//GO:0003824//GO:0004553//GO:0003674	hydrolase activity, acting on glycosyl bonds//beta-galactosidase activity//hydrolase activity//galactosidase activity//catalytic activity//hydrolase activity, hydrolyzing O-glycosyl compounds//molecular_function
ENSAPLG00000001022	GO:0009059//GO:0043603//GO:0043043//GO:0006412//GO:0044271//GO:0034641//GO:0042254//GO:0071840//GO:0009987//GO:0043170//GO:1901576//GO:0006807//GO:0071704//GO:0010467//GO:0006518//GO:0044249//GO:0008152//GO:0044085//GO:0034645//GO:0044237//GO:0009058//GO:0043604//GO:0044260//GO:0019538//GO:1901566//GO:1901564//GO:0044238//GO:0022613//GO:0044267//GO:0008150	macromolecule biosynthetic process//cellular amide metabolic process//peptide biosynthetic process//translation//cellular nitrogen compound biosynthetic process//cellular nitrogen compound metabolic process//ribosome biogenesis//cellular component organization or biogenesis//cellular process//macromolecule metabolic process//organic substance biosynthetic process//nitrogen compound metabolic proc…	GO:0044422//GO:0044428//GO:0005575//GO:0044464//GO:0030529//GO:0043232//GO:0044446//GO:0043229//GO:0001651//GO:0043226//GO:0043234//GO:0043233//GO:0005634//GO:0005737//GO:0043231//GO:0031428//GO:0070013//GO:0044452//GO:0005622//GO:0043227//GO:0044424//GO:0005623//GO:0043228//GO:0044444//GO:0005840//GO:0032991//GO:0031981//GO:0031974//GO:0005730//GO:0005732	organelle part//nuclear part//cellular_component//cell part//ribonucleoprotein complex//intracellular non-membrane-bounded organelle//intracellular organelle part//intracellular organelle//dense fibrillar component//organelle//protein complex//organelle lumen//nucleus//cytoplasm//intracellular membrane-bounded organelle//box C/D snoRNP complex//intracellular organelle lumen//nucleolar part//intra…	GO:0034511//GO:1901363//GO:0030621//GO:0003723//GO:0017069//GO:0005515//GO:0044822//GO:0097159//GO:0051117//GO:0003676//GO:0019899//GO:0034512//GO:0030515//GO:0005488//GO:0030622//GO:0003674//GO:0003735//GO:0005198	U3 snoRNA binding//heterocyclic compound binding//U4 snRNA binding//RNA binding//snRNA binding//protein binding//poly(A) RNA binding//organic cyclic compound binding//ATPase binding//nucleic acid binding//enzyme binding//box C/D snoRNA binding//snoRNA binding//binding//U4atac snRNA binding//molecular_function//structural constituent of ribosome//structural molecule activity
ENSAPLG00000001023	GO:0051098//GO:0023056//GO:0051056//GO:2000145//GO:0051130//GO:0002376//GO:0030154//GO:0044707//GO:0002244//GO:0010941//GO:0040012//GO:0007264//GO:0007045//GO:0010646//GO:0030334//GO:0009987//GO:0031589//GO:0023061//GO:0071840//GO:0023052//GO:0010761//GO:0050789//GO:0044767//GO:0031344//GO:0046903//GO:0007044//GO:0012501//GO:0051674//GO:0006928//GO:0060284//GO:0009653//GO:0006915//GO:0048731//GO:…	regulation of binding//positive regulation of signaling//regulation of small GTPase mediated signal transduction//regulation of cell motility//positive regulation of cellular component organization//immune system process//cell differentiation//single-multicellular organism process//hematopoietic progenitor cell differentiation//regulation of cell death//regulation of locomotion//small GTPase medi…	GO:0016020//GO:0043226//GO:0000322//GO:0043229//GO:0005575//GO:0043005//GO:0044464//GO:0005829//GO:0031252//GO:0042995//GO:0043025//GO:0043234//GO:0005737//GO:0043231//GO:0005912//GO:0030055//GO:0097458//GO:0005773//GO:0071944//GO:0005886//GO:0044444//GO:0005925//GO:0005622//GO:0044297//GO:0030054//GO:0043227//GO:0044424//GO:0005623//GO:0005924//GO:0036477//GO:0030027//GO:0032991//GO:0070161	membrane//organelle//storage vacuole//intracellular organelle//cellular_component//neuron projection//cell part//cytosol//cell leading edge//cell projection//neuronal cell body//protein complex//cytoplasm//intracellular membrane-bounded organelle//adherens junction//cell-substrate junction//neuron part//vacuole//cell periphery//plasma membrane//cytoplasmic part//focal adhesion//intracellular//cel…	GO:0019901//GO:0019899//GO:0005515//GO:0005089//GO:0005085//GO:0005488//GO:0003674//GO:0019900//GO:0098772//GO:0005088	protein kinase binding//enzyme binding//protein binding//Rho guanyl-nucleotide exchange factor activity//guanyl-nucleotide exchange factor activity//binding//molecular_function//kinase binding//molecular function regulator//Ras guanyl-nucleotide exchange factor activity
ENSAPLG00000001024	GO:0050794//GO:0031668//GO:0006816//GO:0031667//GO:0045595//GO:0051716//GO:1902582//GO:1903506//GO:0044260//GO:0009605//GO:0033500//GO:0008150//GO:0051640//GO:0051234//GO:0044763//GO:0051173//GO:0044238//GO:2001141//GO:0045893//GO:0006996//GO:0045944//GO:0080090//GO:0006812//GO:0009267//GO:0034645//GO:0042221//GO:0042593//GO:0044237//GO:0006839//GO:0051154//GO:0006355//GO:0048518//GO:0051254//GO:…	regulation of cellular process//cellular response to extracellular stimulus//calcium ion transport//response to nutrient levels//regulation of cell differentiation//cellular response to stimulus//single-organism intracellular transport//regulation of nucleic acid-templated transcription//cellular macromolecule metabolic process//response to external stimulus//carbohydrate homeostasis//biological_…	GO:0043227//GO:0044424//GO:0005622//GO:0005623//GO:0005634//GO:0043231//GO:0043229//GO:0043226//GO:0005575//GO:0044464	membrane-bounded organelle//intracellular part//intracellular//cell//nucleus//intracellular membrane-bounded organelle//intracellular organelle//organelle//cellular_component//cell part	GO:0001012//GO:0001071//GO:0001228//GO:0044212//GO:0043565//GO:0005488//GO:0003674//GO:0001067//GO:0046983//GO:0042802//GO:0005515//GO:0000977//GO:0003676//GO:0097159//GO:0000976//GO:1901363//GO:0003677//GO:0003700//GO:0000975//GO:0000981//GO:0042803	RNA polymerase II regulatory region DNA binding//nucleic acid binding transcription factor activity//transcriptional activator activity, RNA polymerase II transcription regulatory region sequence-specific binding//transcription regulatory region DNA binding//sequence-specific DNA binding//binding//molecular_function//regulatory region nucleic acid binding//protein dimerization activity//identical…
ENSAPLG00000001026	--	--	--	--	GO:0043167//GO:0008270//GO:0005488//GO:0003674//GO:0046872//GO:0046914//GO:0043169	ion binding//zinc ion binding//binding//molecular_function//metal ion binding//transition metal ion binding//cation binding
ENSAPLG00000001029	GO:0044700//GO:0044699//GO:0003008//GO:0065007//GO:0051606//GO:0042221//GO:0007606//GO:0032501//GO:0050794//GO:0051716//GO:0008150//GO:0044763//GO:0050907//GO:0007600//GO:0050896//GO:0007186//GO:0050906//GO:0044707//GO:0050789//GO:0023052//GO:0009987//GO:0050877//GO:0007608//GO:0007165//GO:0009593//GO:0050911//GO:0007154	single organism signaling//single-organism process//system process//biological regulation//detection of stimulus//response to chemical//sensory perception of chemical stimulus//multicellular organismal process//regulation of cellular process//cellular response to stimulus//biological_process//single-organism cellular process//detection of chemical stimulus involved in sensory perception//sensory …	GO:0005623//GO:0005886//GO:0031224//GO:0016021//GO:0071944//GO:0044425//GO:0005575//GO:0044464//GO:0016020	cell//plasma membrane//intrinsic component of membrane//integral component of membrane//cell periphery//membrane part//cellular_component//cell part//membrane	GO:0003674//GO:0004888//GO:0060089//GO:0004872//GO:0004984//GO:0038023//GO:0004930//GO:0004871	molecular_function//transmembrane signaling receptor activity//molecular transducer activity//receptor activity//olfactory receptor activity//signaling receptor activity//G-protein coupled receptor activity//signal transducer activity
ENSAPLG00000001030	GO:0003073//GO:0043269//GO:0097202//GO:0006793//GO:1903532//GO:0008150//GO:0042060//GO:0070372//GO:1903522//GO:0098801//GO:0032270//GO:0042127//GO:0051173//GO:0044763//GO:0044238//GO:0051234//GO:0043412//GO:0051049//GO:1902533//GO:0030168//GO:0032963//GO:0006913//GO:2001141//GO:0050790//GO:0045893//GO:0044267//GO:0033993//GO:0080090//GO:0001932//GO:0072507//GO:0051048//GO:0051246//GO:0010952//GO:…	regulation of systemic arterial blood pressure//regulation of ion transport//activation of cysteine-type endopeptidase activity//phosphorus metabolic process//positive regulation of secretion by cell//biological_process//wound healing//regulation of ERK1 and ERK2 cascade//regulation of blood circulation//regulation of renal system process//positive regulation of cellular protein metabolic process…	GO:0044425//GO:0045121//GO:0009986//GO:0098589//GO:0044444//GO:0098805//GO:0005886//GO:0031224//GO:0016021//GO:0071944//GO:0098590//GO:0005623//GO:0005769//GO:0044424//GO:0043227//GO:0012505//GO:0005622//GO:0005770//GO:0043231//GO:0005737//GO:0044459//GO:0043229//GO:0043226//GO:0005768//GO:0016020//GO:0031094//GO:0005901//GO:0044464//GO:0044853//GO:0005575	membrane part//membrane raft//cell surface//membrane region//cytoplasmic part//whole membrane//plasma membrane//intrinsic component of membrane//integral component of membrane//cell periphery//plasma membrane region//cell//early endosome//intracellular part//membrane-bounded organelle//endomembrane system//intracellular//late endosome//intracellular membrane-bounded organelle//cytoplasm//plasma m…	GO:0031681//GO:0008528//GO:0003674//GO:0005488//GO:0001965//GO:0005102//GO:0004871//GO:0038023//GO:0004930//GO:0015057//GO:0005515//GO:0004872//GO:0001653//GO:0060089//GO:0004888	G-protein beta-subunit binding//G-protein coupled peptide receptor activity//molecular_function//binding//G-protein alpha-subunit binding//receptor binding//signal transducer activity//signaling receptor activity//G-protein coupled receptor activity//thrombin receptor activity//protein binding//receptor activity//peptide receptor activity//molecular transducer activity//transmembrane signaling re…
ENSAPLG00000001031	GO:0006950//GO:0070193//GO:0007283//GO:0044699//GO:0016310//GO:0034767//GO:0044702//GO:0048232//GO:0051347//GO:0032414//GO:0032781//GO:0065009//GO:0022414//GO:0019220//GO:0071704//GO:0007049//GO:0032268//GO:0006796//GO:0072511//GO:0051726//GO:1903169//GO:0019953//GO:0048523//GO:0044085//GO:0055085//GO:0006811//GO:0000003//GO:0009893//GO:0070838//GO:0090084//GO:0007276//GO:0007286//GO:1904064//GO:…	response to stress//synaptonemal complex organization//spermatogenesis//single-organism process//phosphorylation//positive regulation of ion transmembrane transport//single organism reproductive process//male gamete generation//positive regulation of transferase activity//positive regulation of ion transmembrane transporter activity//positive regulation of ATPase activity//regulation of molecular…	GO:0044421//GO:0070062//GO:0005623//GO:0044424//GO:0043227//GO:0044427//GO:0034703//GO:0005819//GO:0005622//GO:0072562//GO:0044430//GO:1990351//GO:0031982//GO:0015630//GO:0044444//GO:0031224//GO:0016021//GO:0005615//GO:0098797//GO:0005694//GO:0043228//GO:0005886//GO:0043230//GO:0071944//GO:0009986//GO:1902495//GO:0043209//GO:0032991//GO:0098796//GO:0000793//GO:1903561//GO:0005856//GO:0001673//GO:…	extracellular region part//extracellular exosome//cell//intracellular part//membrane-bounded organelle//chromosomal part//cation channel complex//spindle//intracellular//blood microparticle//cytoskeletal part//transporter complex//vesicle//microtubule cytoskeleton//cytoplasmic part//intrinsic component of membrane//integral component of membrane//extracellular space//plasma membrane protein compl…	GO:0003674//GO:0051861//GO:0005488//GO:0001882//GO:0032549//GO:0032555//GO:0032550//GO:0043167//GO:0035639//GO:0001883//GO:0032553//GO:1901363//GO:0032559//GO:0008289//GO:0005524//GO:0097159//GO:0043168//GO:0000166//GO:0005515//GO:0030554//GO:0051082//GO:0036094//GO:1901265//GO:0017076//GO:0097367//GO:0019899	molecular_function//glycolipid binding//binding//nucleoside binding//ribonucleoside binding//purine ribonucleotide binding//purine ribonucleoside binding//ion binding//purine ribonucleoside triphosphate binding//purine nucleoside binding//ribonucleotide binding//heterocyclic compound binding//adenyl ribonucleotide binding//lipid binding//ATP binding//organic cyclic compound binding//anion binding…
ENSAPLG00000001032	--	--	GO:0031224//GO:0016021//GO:0044425//GO:0016020//GO:0005575	intrinsic component of membrane//integral component of membrane//membrane part//membrane//cellular_component	--	--
ENSAPLG00000001033	GO:0010629//GO:0044707//GO:0043170//GO:0010605//GO:0050789//GO:0044767//GO:0048519//GO:0031323//GO:1901576//GO:0032446//GO:1901575//GO:0009987//GO:0006417//GO:0009892//GO:0043603//GO:0032502//GO:0009059//GO:0048731//GO:0051603//GO:0044271//GO:0009890//GO:0034641//GO:0009889//GO:0043043//GO:0010608//GO:0006508//GO:0006412//GO:0048856//GO:0017148//GO:0006464//GO:0010468//GO:0060255//GO:0010556//GO:…	negative regulation of gene expression//single-multicellular organism process//macromolecule metabolic process//negative regulation of macromolecule metabolic process//regulation of biological process//single-organism developmental process//negative regulation of biological process//regulation of cellular metabolic process//organic substance biosynthetic process//protein modification by small pro…	GO:0000151//GO:0005575//GO:1990234//GO:0044464//GO:0031461//GO:0043234//GO:0005737//GO:0044424//GO:1902494//GO:0005622//GO:0005623//GO:0031463//GO:0032991	ubiquitin ligase complex//cellular_component//transferase complex//cell part//cullin-RING ubiquitin ligase complex//protein complex//cytoplasm//intracellular part//catalytic complex//intracellular//cell//Cul3-RING ubiquitin ligase complex//macromolecular complex	GO:0008092//GO:0003779//GO:0005515//GO:0005488//GO:0003674	cytoskeletal protein binding//actin binding//protein binding//binding//molecular_function
ENSAPLG00000001034	GO:0044249//GO:0008152//GO:0019359//GO:0009108//GO:0044281//GO:1901362//GO:0044699//GO:0055086//GO:0006796//GO:0071704//GO:0006753//GO:0044238//GO:1901564//GO:0044763//GO:0006793//GO:0008150//GO:0019362//GO:0072525//GO:1901566//GO:0072524//GO:0046483//GO:0009058//GO:0019363//GO:0044237//GO:0044710//GO:0009987//GO:0018130//GO:0034654//GO:1901576//GO:0009117//GO:0006139//GO:0019637//GO:0044271//GO:…	cellular biosynthetic process//metabolic process//nicotinamide nucleotide biosynthetic process//coenzyme biosynthetic process//small molecule metabolic process//organic cyclic compound biosynthetic process//single-organism process//nucleobase-containing small molecule metabolic process//phosphate-containing compound metabolic process//organic substance metabolic process//nucleoside phosphate meta…	GO:0044444//GO:0005794//GO:0005802//GO:0005623//GO:0005622//GO:0012505//GO:0043227//GO:0044424//GO:0045202//GO:0098791//GO:0005768//GO:0044446//GO:0043229//GO:0043226//GO:0044464//GO:0044422//GO:0031984//GO:0005575//GO:0005770//GO:0005737//GO:0043231//GO:0044431	cytoplasmic part//Golgi apparatus//trans-Golgi network//cell//intracellular//endomembrane system//membrane-bounded organelle//intracellular part//synapse//Golgi subcompartment//endosome//intracellular organelle part//intracellular organelle//organelle//cell part//organelle part//organelle subcompartment//cellular_component//late endosome//cytoplasm//intracellular membrane-bounded organelle//Golgi…	GO:0016772//GO:0003674//GO:0005488//GO:0004515//GO:0000309//GO:0032550//GO:0035639//GO:0003824//GO:0043167//GO:0016740//GO:0032555//GO:0001882//GO:0032549//GO:0070566//GO:0032553//GO:0001883//GO:0032559//GO:1901363//GO:0016779//GO:1901265//GO:0036094//GO:0097367//GO:0017076//GO:0043168//GO:0097159//GO:0005524//GO:0030554//GO:0000166	transferase activity, transferring phosphorus-containing groups//molecular_function//binding//nicotinate-nucleotide adenylyltransferase activity//nicotinamide-nucleotide adenylyltransferase activity//purine ribonucleoside binding//purine ribonucleoside triphosphate binding//catalytic activity//ion binding//transferase activity//purine ribonucleotide binding//nucleoside binding//ribonucleoside bin…
ENSAPLG00000001036	--	--	GO:0005856//GO:0043228//GO:0005623//GO:0005622//GO:0044424//GO:0043229//GO:0043226//GO:0043232//GO:0044464//GO:0005575	cytoskeleton//non-membrane-bounded organelle//cell//intracellular//intracellular part//intracellular organelle//organelle//intracellular non-membrane-bounded organelle//cell part//cellular_component	--	--
ENSAPLG00000001037	GO:0042752//GO:1901566//GO:0050794//GO:0072522//GO:0022008//GO:0051716//GO:0009259//GO:0007623//GO:0008150//GO:0006793//GO:1901564//GO:0044238//GO:0044763//GO:0032989//GO:0006753//GO:0006163//GO:0006164//GO:0044237//GO:0030030//GO:0048869//GO:0009058//GO:0032501//GO:0044708//GO:0046483//GO:1901362//GO:0016043//GO:0003008//GO:0044281//GO:0048699//GO:0048812//GO:0065007//GO:0008152//GO:0044249//GO:…	regulation of circadian rhythm//organonitrogen compound biosynthetic process//regulation of cellular process//purine-containing compound biosynthetic process//neurogenesis//cellular response to stimulus//ribonucleotide metabolic process//circadian rhythm//biological_process//phosphorus metabolic process//organonitrogen compound metabolic process//primary metabolic process//single-organism cellula…	GO:0044425//GO:1903561//GO:0016021//GO:0031224//GO:0005886//GO:0043230//GO:0071944//GO:0031982//GO:0043227//GO:0044424//GO:0005622//GO:0070062//GO:0044421//GO:0005623//GO:0065010//GO:0005737//GO:0031988//GO:0016020//GO:0043226//GO:0005576//GO:0005575//GO:0044464	membrane part//extracellular vesicle//integral component of membrane//intrinsic component of membrane//plasma membrane//extracellular organelle//cell periphery//vesicle//membrane-bounded organelle//intracellular part//intracellular//extracellular exosome//extracellular region part//cell//extracellular membrane-bounded organelle//cytoplasm//membrane-bounded vesicle//membrane//organelle//extracellu…	GO:0003824//GO:0004016//GO:0005488//GO:0003674//GO:0016849//GO:0009975//GO:0036094//GO:1901265//GO:0000166//GO:0097159//GO:1901363//GO:0016829	catalytic activity//adenylate cyclase activity//binding//molecular_function//phosphorus-oxygen lyase activity//cyclase activity//small molecule binding//nucleoside phosphate binding//nucleotide binding//organic cyclic compound binding//heterocyclic compound binding//lyase activity
ENSAPLG00000001040	--	--	GO:0044425//GO:0016021//GO:0031224//GO:0016020//GO:0005575	membrane part//integral component of membrane//intrinsic component of membrane//membrane//cellular_component	--	--
ENSAPLG00000001042	GO:0008150//GO:0051234//GO:0006810//GO:0051179	biological_process//establishment of localization//transport//localization	GO:0044425//GO:0016021//GO:0031224//GO:0005575//GO:0016020	membrane part//integral component of membrane//intrinsic component of membrane//cellular_component//membrane	--	--
ENSAPLG00000001043	GO:0019219//GO:0009890//GO:0044271//GO:0034641//GO:0009889//GO:0006351//GO:0006357//GO:0019438//GO:0009892//GO:0009059//GO:0043170//GO:0034654//GO:0031323//GO:0048519//GO:1901576//GO:0010605//GO:0050789//GO:0009987//GO:0016070//GO:0018130//GO:0010629//GO:0000122//GO:0006139//GO:0051171//GO:0031324//GO:0006807//GO:1902679//GO:0031327//GO:0090304//GO:0060255//GO:0010468//GO:0010556//GO:2000112//GO:…	regulation of nucleobase-containing compound metabolic process//negative regulation of biosynthetic process//cellular nitrogen compound biosynthetic process//cellular nitrogen compound metabolic process//regulation of biosynthetic process//transcription, DNA-templated//regulation of transcription from RNA polymerase II promoter//aromatic compound biosynthetic process//negative regulation of metab…	GO:0044464//GO:0005575//GO:0043229//GO:0043226//GO:0043231//GO:0005634//GO:0043234//GO:0005623//GO:0043227//GO:0044424//GO:0005622//GO:0032991//GO:0005667	cell part//cellular_component//intracellular organelle//organelle//intracellular membrane-bounded organelle//nucleus//protein complex//cell//membrane-bounded organelle//intracellular part//intracellular//macromolecular complex//transcription factor complex	GO:0000975//GO:0000981//GO:0003677//GO:1901363//GO:0003700//GO:0000977//GO:0001227//GO:0003676//GO:0000976//GO:0097159//GO:0005515//GO:0046983//GO:0003674//GO:0001067//GO:0043565//GO:0005488//GO:0044212//GO:0001071//GO:0001012	regulatory region DNA binding//RNA polymerase II transcription factor activity, sequence-specific DNA binding//DNA binding//heterocyclic compound binding//transcription factor activity, sequence-specific DNA binding//RNA polymerase II regulatory region sequence-specific DNA binding//transcriptional repressor activity, RNA polymerase II transcription regulatory region sequence-specific binding//nu…
ENSAPLG00000001045	GO:0006464//GO:0005975//GO:0036211//GO:0006486//GO:0070085//GO:1901576//GO:0043413//GO:0043170//GO:0044710//GO:0009987//GO:1901137//GO:0009059//GO:0019538//GO:0044260//GO:0036065//GO:0008150//GO:0044267//GO:0043412//GO:0009101//GO:0044723//GO:0044763//GO:0044238//GO:0034645//GO:0044237//GO:0009058//GO:0009100//GO:0008152//GO:0044249//GO:0071704//GO:1901135//GO:0044699	cellular protein modification process//carbohydrate metabolic process//protein modification process//protein glycosylation//glycosylation//organic substance biosynthetic process//macromolecule glycosylation//macromolecule metabolic process//single-organism metabolic process//cellular process//carbohydrate derivative biosynthetic process//macromolecule biosynthetic process//protein metabolic proce…	GO:0044431//GO:0031090//GO:0043231//GO:0005737//GO:0016020//GO:0043226//GO:0043229//GO:0044446//GO:0032580//GO:0005575//GO:0031984//GO:0044422//GO:0044464//GO:0044425//GO:0005795//GO:0098791//GO:0031985//GO:0098588//GO:0016021//GO:0031224//GO:0005794//GO:0044444//GO:0043227//GO:0044424//GO:0012505//GO:0005622//GO:0005623//GO:0000139	Golgi apparatus part//organelle membrane//intracellular membrane-bounded organelle//cytoplasm//membrane//organelle//intracellular organelle//intracellular organelle part//Golgi cisterna membrane//cellular_component//organelle subcompartment//organelle part//cell part//membrane part//Golgi stack//Golgi subcompartment//Golgi cisterna//bounding membrane of organelle//integral component of membrane//…	GO:0008417//GO:0016758//GO:0016740//GO:0016757//GO:0003824//GO:0046920//GO:0003674	fucosyltransferase activity//transferase activity, transferring hexosyl groups//transferase activity//transferase activity, transferring glycosyl groups//catalytic activity//alpha-(1->3)-fucosyltransferase activity//molecular_function
ENSAPLG00000001046	GO:0007154//GO:0007165//GO:0009987//GO:0023052//GO:0050789//GO:0050896//GO:0007186//GO:0051716//GO:0050794//GO:0044763//GO:0008150//GO:0065007//GO:0044700//GO:0044699	cell communication//signal transduction//cellular process//signaling//regulation of biological process//response to stimulus//G-protein coupled receptor signaling pathway//cellular response to stimulus//regulation of cellular process//single-organism cellular process//biological_process//biological regulation//single organism signaling//single-organism process	GO:0016020//GO:0005575//GO:0044425//GO:0016021//GO:0031224	membrane//cellular_component//membrane part//integral component of membrane//intrinsic component of membrane	GO:0004871//GO:0038023//GO:0004930//GO:0004872//GO:0004888//GO:0060089//GO:0003674	signal transducer activity//signaling receptor activity//G-protein coupled receptor activity//receptor activity//transmembrane signaling receptor activity//molecular transducer activity//molecular_function
ENSAPLG00000001050	GO:0071840//GO:0031589//GO:0009987//GO:0030334//GO:0010646//GO:0070887//GO:0043170//GO:0051674//GO:0048519//GO:0044767//GO:0048584//GO:0050789//GO:0023052//GO:0002376//GO:0060840//GO:0051056//GO:2000145//GO:0023056//GO:0034097//GO:0009967//GO:0048565//GO:0007264//GO:0040012//GO:0048514//GO:0001764//GO:0002682//GO:0044707//GO:0030154//GO:0018149//GO:0030199//GO:0051179//GO:1902531//GO:0072358//GO:…	cellular component organization or biogenesis//cell-substrate adhesion//cellular process//regulation of cell migration//regulation of cell communication//cellular response to chemical stimulus//macromolecule metabolic process//localization of cell//negative regulation of biological process//single-organism developmental process//positive regulation of response to stimulus//regulation of biologica…	GO:0005576//GO:0031012//GO:0098643//GO:0005581//GO:0005575//GO:0005583//GO:0043234//GO:0005578//GO:0098644//GO:0005615//GO:0044420//GO:0044421//GO:0005586//GO:0032991	extracellular region//extracellular matrix//banded collagen fibril//collagen trimer//cellular_component//fibrillar collagen trimer//protein complex//proteinaceous extracellular matrix//complex of collagen trimers//extracellular space//extracellular matrix component//extracellular region part//collagen type III trimer//macromolecular complex	GO:0032403//GO:0046332//GO:0019838//GO:0005515//GO:0050839//GO:0003674//GO:0005488//GO:0005178//GO:0005102//GO:0044877//GO:0005201//GO:0005198//GO:0048407	protein complex binding//SMAD binding//growth factor binding//protein binding//cell adhesion molecule binding//molecular_function//binding//integrin binding//receptor binding//macromolecular complex binding//extracellular matrix structural constituent//structural molecule activity//platelet-derived growth factor binding
ENSAPLG00000001051	--	--	GO:0016020//GO:0005575//GO:0016021//GO:0031224//GO:0044425	membrane//cellular_component//integral component of membrane//intrinsic component of membrane//membrane part	--	--
ENSAPLG00000001053	GO:0043170//GO:0006508//GO:0008152//GO:0071704//GO:0019538//GO:0008150//GO:0044238	macromolecule metabolic process//proteolysis//metabolic process//organic substance metabolic process//protein metabolic process//biological_process//primary metabolic process	--	--	GO:0008234//GO:0004197//GO:0004175//GO:0070011//GO:0003674//GO:0008233//GO:0003824//GO:0016787	cysteine-type peptidase activity//cysteine-type endopeptidase activity//endopeptidase activity//peptidase activity, acting on L-amino acid peptides//molecular_function//peptidase activity//catalytic activity//hydrolase activity
ENSAPLG00000001055	GO:0008150//GO:0044763//GO:0016265//GO:0044699//GO:0012501//GO:0009987//GO:0008219//GO:0006915	biological_process//single-organism cellular process//death//single-organism process//programmed cell death//cellular process//cell death//apoptotic process	GO:0005856//GO:0043228//GO:0044424//GO:0005622//GO:0005623//GO:0043232//GO:0043229//GO:0043226//GO:0005575//GO:0044464	cytoskeleton//non-membrane-bounded organelle//intracellular part//intracellular//cell//intracellular non-membrane-bounded organelle//intracellular organelle//organelle//cellular_component//cell part	GO:0044877//GO:0005488//GO:0008017//GO:0003674//GO:0005515//GO:0008092//GO:0032403//GO:0015631	macromolecular complex binding//binding//microtubule binding//molecular_function//protein binding//cytoskeletal protein binding//protein complex binding//tubulin binding
ENSAPLG00000001057	GO:0044763//GO:0008150//GO:0051716//GO:0050794//GO:0032501//GO:0007606//GO:0065007//GO:0050909//GO:0003008//GO:0044699//GO:0044700//GO:0007154//GO:0007165//GO:0050877//GO:0009987//GO:0050789//GO:0023052//GO:0044707//GO:0007186//GO:0050896//GO:0007600	single-organism cellular process//biological_process//cellular response to stimulus//regulation of cellular process//multicellular organismal process//sensory perception of chemical stimulus//biological regulation//sensory perception of taste//system process//single-organism process//single organism signaling//cell communication//signal transduction//neurological system process//cellular process/…	GO:0044425//GO:0031224//GO:0016021//GO:0016020//GO:0005575	membrane part//intrinsic component of membrane//integral component of membrane//membrane//cellular_component	GO:0003674//GO:0004871//GO:0038023//GO:0004930//GO:0004872//GO:0060089//GO:0004888	molecular_function//signal transducer activity//signaling receptor activity//G-protein coupled receptor activity//receptor activity//molecular transducer activity//transmembrane signaling receptor activity
ENSAPLG00000001060	GO:0007186//GO:0050896//GO:0050789//GO:0023052//GO:0009987//GO:0007165//GO:0007154//GO:0044699//GO:0044700//GO:0007218//GO:0065007//GO:0008150//GO:0044763//GO:0050794//GO:0051716	G-protein coupled receptor signaling pathway//response to stimulus//regulation of biological process//signaling//cellular process//signal transduction//cell communication//single-organism process//single organism signaling//neuropeptide signaling pathway//biological regulation//biological_process//single-organism cellular process//regulation of cellular process//cellular response to stimulus	GO:0005575//GO:0016020//GO:0031224//GO:0016021//GO:0044425	cellular_component//membrane//intrinsic component of membrane//integral component of membrane//membrane part	GO:0001653//GO:0060089//GO:0030594//GO:0004888//GO:0008188//GO:0004872//GO:0038023//GO:0004930//GO:0004871//GO:0008528//GO:0003674//GO:0004983	peptide receptor activity//molecular transducer activity//neurotransmitter receptor activity//transmembrane signaling receptor activity//neuropeptide receptor activity//receptor activity//signaling receptor activity//G-protein coupled receptor activity//signal transducer activity//G-protein coupled peptide receptor activity//molecular_function//neuropeptide Y receptor activity
ENSAPLG00000001061	GO:0044700//GO:0071704//GO:0010467//GO:0044699//GO:0051252//GO:0097659//GO:0031326//GO:1901362//GO:0016055//GO:0044249//GO:0065007//GO:0008152//GO:0034645//GO:0044237//GO:0006355//GO:0046483//GO:0019222//GO:0009058//GO:0006366//GO:0032774//GO:0051716//GO:0060070//GO:1903506//GO:0044260//GO:0050794//GO:0044763//GO:0044238//GO:2001141//GO:0080090//GO:0008150//GO:0050896//GO:0009059//GO:0019438//GO:…	single organism signaling//organic substance metabolic process//gene expression//single-organism process//regulation of RNA metabolic process//nucleic acid-templated transcription//regulation of cellular biosynthetic process//organic cyclic compound biosynthetic process//Wnt signaling pathway//cellular biosynthetic process//biological regulation//metabolic process//cellular macromolecule biosynth…	--	--	GO:0005488//GO:0003674//GO:0001071//GO:0008013//GO:0003700//GO:0005515	binding//molecular_function//nucleic acid binding transcription factor activity//beta-catenin binding//transcription factor activity, sequence-specific DNA binding//protein binding
ENSAPLG00000001062	GO:0051179//GO:0051641//GO:0070727//GO:0033566//GO:0008104//GO:0033036//GO:0034629//GO:0031503//GO:0034613//GO:0008150	localization//cellular localization//cellular macromolecule localization//gamma-tubulin complex localization//protein localization//macromolecule localization//cellular protein complex localization//protein complex localization//cellular protein localization//biological_process	GO:0044464//GO:0000931//GO:0044422//GO:0005575//GO:0044446//GO:0043229//GO:0043226//GO:0044450//GO:0043232//GO:0005737//GO:0043234//GO:0008274//GO:0005623//GO:0005622//GO:0044424//GO:0015630//GO:0044444//GO:0005815//GO:0044430//GO:0000930//GO:0043228//GO:0032991//GO:0005856	cell part//gamma-tubulin large complex//organelle part//cellular_component//intracellular organelle part//intracellular organelle//organelle//microtubule organizing center part//intracellular non-membrane-bounded organelle//cytoplasm//protein complex//gamma-tubulin ring complex//cell//intracellular//intracellular part//microtubule cytoskeleton//cytoplasmic part//microtubule organizing center//cyt…	--	--
ENSAPLG00000001063	--	--	GO:0043231//GO:0031967//GO:0005634//GO:0044464//GO:0005635//GO:0005575//GO:0044428//GO:0044422//GO:0043226//GO:0043229//GO:0044446//GO:0005643//GO:0005623//GO:0031975//GO:0044424//GO:0043227//GO:0012505//GO:0005622	intracellular membrane-bounded organelle//organelle envelope//nucleus//cell part//nuclear envelope//cellular_component//nuclear part//organelle part//organelle//intracellular organelle//intracellular organelle part//nuclear pore//cell//envelope//intracellular part//membrane-bounded organelle//endomembrane system//intracellular	--	--
ENSAPLG00000001064	--	--	GO:0016020//GO:0005575//GO:0031224//GO:0016021//GO:0044425	membrane//cellular_component//intrinsic component of membrane//integral component of membrane//membrane part	--	--
ENSAPLG00000001065	GO:0009987//GO:0071840//GO:0010256//GO:0008150//GO:0006996//GO:0016043//GO:0007029	cellular process//cellular component organization or biogenesis//endomembrane system organization//biological_process//organelle organization//cellular component organization//endoplasmic reticulum organization	GO:0031090//GO:0043231//GO:0005737//GO:0016020//GO:0043226//GO:0043229//GO:0044446//GO:0005575//GO:0005783//GO:0044422//GO:0005789//GO:0044464//GO:0044425//GO:0098588//GO:0016021//GO:0031224//GO:0042175//GO:0044444//GO:0043227//GO:0044424//GO:0012505//GO:0044432//GO:0005622//GO:0005623	organelle membrane//intracellular membrane-bounded organelle//cytoplasm//membrane//organelle//intracellular organelle//intracellular organelle part//cellular_component//endoplasmic reticulum//organelle part//endoplasmic reticulum membrane//cell part//membrane part//bounding membrane of organelle//integral component of membrane//intrinsic component of membrane//nuclear outer membrane-endoplasmic r…	--	--
ENSAPLG00000001066	--	--	--	--	GO:1901363//GO:0032553//GO:0001883//GO:0097367//GO:0017076//GO:1901265//GO:0005525//GO:0036094//GO:0000166//GO:0097159//GO:0043168//GO:0019001//GO:0005488//GO:0032561//GO:0003674//GO:0043167//GO:0035639//GO:0032550//GO:0032549//GO:0001882//GO:0032555	heterocyclic compound binding//ribonucleotide binding//purine nucleoside binding//carbohydrate derivative binding//purine nucleotide binding//nucleoside phosphate binding//GTP binding//small molecule binding//nucleotide binding//organic cyclic compound binding//anion binding//guanyl nucleotide binding//binding//guanyl ribonucleotide binding//molecular_function//ion binding//purine ribonucleoside …
ENSAPLG00000001069	GO:0072503//GO:0065007//GO:0006874//GO:0044700//GO:0055074//GO:0044699//GO:0072507//GO:0050794//GO:0051716//GO:0008150//GO:0044763//GO:0098771//GO:0050801//GO:0006875//GO:0006873//GO:0055080//GO:0023052//GO:0050789//GO:0009987//GO:0050896//GO:0007186//GO:0065008//GO:0055065//GO:0019725//GO:0007154//GO:0048878//GO:0030003//GO:0042592//GO:0007165//GO:0055082	cellular divalent inorganic cation homeostasis//biological regulation//cellular calcium ion homeostasis//single organism signaling//calcium ion homeostasis//single-organism process//divalent inorganic cation homeostasis//regulation of cellular process//cellular response to stimulus//biological_process//single-organism cellular process//inorganic ion homeostasis//ion homeostasis//cellular metal io…	GO:0016021//GO:0031224//GO:0005623//GO:0044425//GO:0016020//GO:0005575	integral component of membrane//intrinsic component of membrane//cell//membrane part//membrane//cellular_component	GO:0005543//GO:0005488//GO:0003674//GO:0043167//GO:0070405//GO:0004872//GO:0043178//GO:0008289//GO:0031210//GO:0004888//GO:0043169//GO:0060089//GO:0004871//GO:0050997//GO:0036094//GO:0038023//GO:0004930//GO:0043168	phospholipid binding//binding//molecular_function//ion binding//ammonium ion binding//receptor activity//alcohol binding//lipid binding//phosphatidylcholine binding//transmembrane signaling receptor activity//cation binding//molecular transducer activity//signal transducer activity//quaternary ammonium group binding//small molecule binding//signaling receptor activity//G-protein coupled receptor …
ENSAPLG00000001070	GO:0007264//GO:0030154//GO:0044707//GO:0023052//GO:0050789//GO:0044767//GO:0071840//GO:0009987//GO:0035556//GO:0016192//GO:0031175//GO:0006810//GO:0050896//GO:0032502//GO:0009653//GO:0048731//GO:0016601//GO:0006897//GO:0097178//GO:0051179//GO:0030182//GO:0048856//GO:0000902//GO:0006461//GO:0071822//GO:0007154//GO:0007399//GO:0007275//GO:0022607//GO:0048468//GO:0007165//GO:0032990//GO:0048699//GO:…	small GTPase mediated signal transduction//cell differentiation//single-multicellular organism process//signaling//regulation of biological process//single-organism developmental process//cellular component organization or biogenesis//cellular process//intracellular signal transduction//vesicle-mediated transport//neuron projection development//transport//response to stimulus//developmental proce…	GO:0031988//GO:0043232//GO:0005913//GO:0043229//GO:0043226//GO:0005576//GO:0044446//GO:0005575//GO:0015629//GO:0001726//GO:0044422//GO:0044464//GO:0042995//GO:0031252//GO:0043234//GO:0005911//GO:0065010//GO:0005737//GO:0043228//GO:0071944//GO:0005912//GO:0043230//GO:0044430//GO:0031982//GO:0044444//GO:0043227//GO:0044424//GO:0030054//GO:0002102//GO:0005622//GO:0005623//GO:0070062//GO:0044421//GO:…	membrane-bounded vesicle//intracellular non-membrane-bounded organelle//cell-cell adherens junction//intracellular organelle//organelle//extracellular region//intracellular organelle part//cellular_component//actin cytoskeleton//ruffle//organelle part//cell part//cell projection//cell leading edge//protein complex//cell-cell junction//extracellular membrane-bounded organelle//cytoplasm//non-membr…	GO:0008092//GO:0032403//GO:0003779//GO:0098641//GO:0098632//GO:0050839//GO:0005515//GO:0051015//GO:0005488//GO:0045296//GO:0003674//GO:0098631//GO:0019904//GO:0044877	cytoskeletal protein binding//protein complex binding//actin binding//cadherin binding involved in cell-cell adhesion//protein binding involved in cell-cell adhesion//cell adhesion molecule binding//protein binding//actin filament binding//binding//cadherin binding//molecular_function//protein binding involved in cell adhesion//protein domain specific binding//macromolecular complex binding
ENSAPLG00000001073	GO:0002521//GO:0045785//GO:0043933//GO:0048583//GO:0065003//GO:0010467//GO:0071704//GO:0048523//GO:0006325//GO:0050776//GO:0002252//GO:0010558//GO:0006259//GO:0045582//GO:0051259//GO:0006301//GO:1903037//GO:0044699//GO:0009299//GO:0098602//GO:0045597//GO:0016337//GO:0051252//GO:1902107//GO:0006950//GO:0033077//GO:1903507//GO:0051094//GO:0048513//GO:0030155//GO:0002696//GO:0016043//GO:0031326//GO:…	leukocyte differentiation//positive regulation of cell adhesion//macromolecular complex subunit organization//regulation of response to stimulus//macromolecular complex assembly//gene expression//organic substance metabolic process//negative regulation of cellular process//chromatin organization//regulation of immune response//immune effector process//negative regulation of macromolecule biosynth…	GO:0005622//GO:0044424//GO:0043227//GO:0005623//GO:0044451//GO:0016604//GO:0031974//GO:0031981//GO:0044428//GO:0044422//GO:0005575//GO:0044464//GO:0044446//GO:0043226//GO:0043229//GO:0043233//GO:0005634//GO:0043231//GO:0005654//GO:0070013	intracellular//intracellular part//membrane-bounded organelle//cell//nucleoplasm part//nuclear body//membrane-enclosed lumen//nuclear lumen//nuclear part//organelle part//cellular_component//cell part//intracellular organelle part//organelle//intracellular organelle//organelle lumen//nucleus//intracellular membrane-bounded organelle//nucleoplasm//intracellular organelle lumen	GO:0046872//GO:0005488//GO:0031593//GO:0003674//GO:0043167//GO:0043130//GO:0043169//GO:0042803//GO:0032182//GO:1901363//GO:0005515//GO:0042802//GO:0097159//GO:0003676//GO:0070530//GO:0046983//GO:0046982	metal ion binding//binding//polyubiquitin binding//molecular_function//ion binding//ubiquitin binding//cation binding//protein homodimerization activity//ubiquitin-like protein binding//heterocyclic compound binding//protein binding//identical protein binding//organic cyclic compound binding//nucleic acid binding//K63-linked polyubiquitin binding//protein dimerization activity//protein heterodime…
ENSAPLG00000001074	GO:0006139//GO:0018130//GO:0016070//GO:0009987//GO:0050789//GO:1901576//GO:0031323//GO:0034654//GO:0043170//GO:0009059//GO:0019438//GO:0006351//GO:0009889//GO:0034641//GO:0044271//GO:0019219//GO:0006725//GO:1901360//GO:2000112//GO:0010556//GO:0010468//GO:0060255//GO:0090304//GO:0006807//GO:0051171//GO:0097659//GO:0031326//GO:1901362//GO:0065007//GO:0008152//GO:0044249//GO:0010467//GO:0071704//GO:…	nucleobase-containing compound metabolic process//heterocycle biosynthetic process//RNA metabolic process//cellular process//regulation of biological process//organic substance biosynthetic process//regulation of cellular metabolic process//nucleobase-containing compound biosynthetic process//macromolecule metabolic process//macromolecule biosynthetic process//aromatic compound biosynthetic proce…	GO:0043226//GO:0043229//GO:0005575//GO:0044464//GO:0005634//GO:0043231//GO:0005622//GO:0044424//GO:0043227//GO:0005623	organelle//intracellular organelle//cellular_component//cell part//nucleus//intracellular membrane-bounded organelle//intracellular//intracellular part//membrane-bounded organelle//cell	GO:1901363//GO:0003677//GO:0097159//GO:0003676//GO:0005488//GO:0043565//GO:0003674	heterocyclic compound binding//DNA binding//organic cyclic compound binding//nucleic acid binding//binding//sequence-specific DNA binding//molecular_function
ENSAPLG00000001077	GO:0050896//GO:0007186//GO:0009987//GO:0050789//GO:0023052//GO:0007165//GO:0007154//GO:0044700//GO:0044699//GO:0065007//GO:0051716//GO:0050794//GO:0044763//GO:0008150	response to stimulus//G-protein coupled receptor signaling pathway//cellular process//regulation of biological process//signaling//signal transduction//cell communication//single organism signaling//single-organism process//biological regulation//cellular response to stimulus//regulation of cellular process//single-organism cellular process//biological_process	GO:0005575//GO:0016020//GO:0043234//GO:0043235//GO:0031224//GO:0016021//GO:0032991//GO:0044425	cellular_component//membrane//protein complex//receptor complex//intrinsic component of membrane//integral component of membrane//macromolecular complex//membrane part	GO:0004888//GO:0060089//GO:0004872//GO:0004930//GO:0038023//GO:0004871//GO:0003674	transmembrane signaling receptor activity//molecular transducer activity//receptor activity//G-protein coupled receptor activity//signaling receptor activity//signal transducer activity//molecular_function
ENSAPLG00000001080	--	--	GO:0005575//GO:0005576	cellular_component//extracellular region	GO:0043169//GO:0046872//GO:0003674//GO:0005488//GO:0043167	cation binding//metal ion binding//molecular_function//binding//ion binding
ENSAPLG00000001086	--	--	GO:0005575//GO:0016020//GO:0044425//GO:0016021//GO:0031224	cellular_component//membrane//membrane part//integral component of membrane//intrinsic component of membrane	--	--
ENSAPLG00000001087	GO:1901701//GO:0008150//GO:0044763//GO:0071495//GO:0050794//GO:0051716//GO:0043434//GO:0032870//GO:0010243//GO:0071375//GO:0042221//GO:0009719//GO:0007218//GO:0065007//GO:0071417//GO:0044699//GO:0009725//GO:1901698//GO:1901653//GO:0044700//GO:0007154//GO:1901700//GO:0071310//GO:0010033//GO:1901699//GO:0007165//GO:0009755//GO:1901652//GO:0050789//GO:0023052//GO:0070887//GO:0007187//GO:0009987//GO:…	cellular response to oxygen-containing compound//biological_process//single-organism cellular process//cellular response to endogenous stimulus//regulation of cellular process//cellular response to stimulus//response to peptide hormone//cellular response to hormone stimulus//response to organonitrogen compound//cellular response to peptide hormone stimulus//response to chemical//response to endog…	GO:0044425//GO:0031224//GO:0016021//GO:0005886//GO:0071944//GO:0005623//GO:0016020//GO:0044464//GO:0005575	membrane part//intrinsic component of membrane//integral component of membrane//plasma membrane//cell periphery//cell//membrane//cell part//cellular_component	GO:0030165//GO:0008528//GO:0003674//GO:0004994//GO:0005488//GO:0019904//GO:0004871//GO:0004930//GO:0038023//GO:0005515//GO:0008188//GO:0004872//GO:0001653//GO:0030594//GO:0060089//GO:0004888	PDZ domain binding//G-protein coupled peptide receptor activity//molecular_function//somatostatin receptor activity//binding//protein domain specific binding//signal transducer activity//G-protein coupled receptor activity//signaling receptor activity//protein binding//neuropeptide receptor activity//receptor activity//peptide receptor activity//neurotransmitter receptor activity//molecular trans…
ENSAPLG00000001088	GO:0009888//GO:0008150//GO:0008544//GO:0048856//GO:0032502//GO:0060429	tissue development//biological_process//epidermis development//anatomical structure development//developmental process//epithelium development	GO:0005856//GO:0005622//GO:0044424//GO:0005623//GO:0071944//GO:0043228//GO:0005886//GO:0001533//GO:0005575//GO:0044464//GO:0016020//GO:0043232//GO:0043226//GO:0043229	cytoskeleton//intracellular//intracellular part//cell//cell periphery//non-membrane-bounded organelle//plasma membrane//cornified envelope//cellular_component//cell part//membrane//intracellular non-membrane-bounded organelle//organelle//intracellular organelle	GO:0005198//GO:0044877//GO:0019215//GO:0005488//GO:0003674//GO:0005515//GO:0032403	structural molecule activity//macromolecular complex binding//intermediate filament binding//binding//molecular_function//protein binding//protein complex binding
ENSAPLG00000001090	GO:0044765//GO:0007034//GO:0046907//GO:0051649//GO:0051179//GO:1902578//GO:0006810//GO:0051641//GO:0051234//GO:0008150//GO:1902582//GO:0044699	single-organism transport//vacuolar transport//intracellular transport//establishment of localization in cell//localization//single-organism localization//transport//cellular localization//establishment of localization//biological_process//single-organism intracellular transport//single-organism process	--	--	--	--
ENSAPLG00000001091	GO:0019752//GO:0050650//GO:0050651//GO:0009058//GO:0044283//GO:0044237//GO:0034645//GO:0016053//GO:0008150//GO:0030208//GO:0009101//GO:0044723//GO:0044763//GO:1901564//GO:0044238//GO:0019538//GO:1901566//GO:0044260//GO:0044699//GO:1903510//GO:0030166//GO:0030206//GO:0071704//GO:0050654//GO:1901135//GO:0009100//GO:0006029//GO:0046394//GO:0044249//GO:0008152//GO:0050655//GO:0030205//GO:0044281//GO:…	carboxylic acid metabolic process//chondroitin sulfate proteoglycan biosynthetic process//dermatan sulfate proteoglycan biosynthetic process//biosynthetic process//small molecule biosynthetic process//cellular metabolic process//cellular macromolecule biosynthetic process//organic acid biosynthetic process//biological_process//dermatan sulfate biosynthetic process//glycoprotein biosynthetic proce…	GO:0044425//GO:0016021//GO:0031224//GO:0005575//GO:0016020	membrane part//integral component of membrane//intrinsic component of membrane//cellular_component//membrane	GO:0047756//GO:0016740//GO:0003824//GO:0016782//GO:0003674//GO:0008146//GO:0034481	chondroitin 4-sulfotransferase activity//transferase activity//catalytic activity//transferase activity, transferring sulfur-containing groups//molecular_function//sulfotransferase activity//chondroitin sulfotransferase activity
ENSAPLG00000001092	GO:0071482//GO:0000731//GO:0051716//GO:0071897//GO:0044260//GO:0044238//GO:0044763//GO:0071214//GO:0008150//GO:0044237//GO:0034645//GO:0046483//GO:0009058//GO:0071494//GO:1901362//GO:0044249//GO:0008152//GO:0006290//GO:0071704//GO:0006259//GO:0006301//GO:0044699//GO:0006950//GO:1901360//GO:0006725//GO:0071478//GO:0009416//GO:0033554//GO:0006281//GO:0090304//GO:0009628//GO:0009411//GO:0009314//GO:…	cellular response to light stimulus//DNA synthesis involved in DNA repair//cellular response to stimulus//DNA biosynthetic process//cellular macromolecule metabolic process//primary metabolic process//single-organism cellular process//cellular response to abiotic stimulus//biological_process//cellular metabolic process//cellular macromolecule biosynthetic process//heterocycle metabolic process//b…	GO:0031974//GO:0031981//GO:0005622//GO:0044424//GO:0043227//GO:0005623//GO:0005654//GO:0070013//GO:0043233//GO:0005634//GO:0005737//GO:0043231//GO:0044446//GO:0043229//GO:0043226//GO:0044422//GO:0044428//GO:0005575//GO:0044464	membrane-enclosed lumen//nuclear lumen//intracellular//intracellular part//membrane-bounded organelle//cell//nucleoplasm//intracellular organelle lumen//organelle lumen//nucleus//cytoplasm//intracellular membrane-bounded organelle//intracellular organelle part//intracellular organelle//organelle//organelle part//nuclear part//cellular_component//cell part	GO:0003824//GO:0016740//GO:0003684//GO:0034061//GO:0005488//GO:0016772//GO:0003674//GO:0097159//GO:0003676//GO:0003677//GO:1901363//GO:0003887//GO:0016779	catalytic activity//transferase activity//damaged DNA binding//DNA polymerase activity//binding//transferase activity, transferring phosphorus-containing groups//molecular_function//organic cyclic compound binding//nucleic acid binding//DNA binding//heterocyclic compound binding//DNA-directed DNA polymerase activity//nucleotidyltransferase activity
ENSAPLG00000001097	GO:0003198//GO:0006351//GO:0009889//GO:0051930//GO:0019219//GO:0044271//GO:0034641//GO:1904018//GO:0009966//GO:0072358//GO:1902531//GO:0003007//GO:0006357//GO:0019233//GO:0023051//GO:2000026//GO:0051931//GO:0048729//GO:0060429//GO:0007600//GO:0019438//GO:0035556//GO:0009059//GO:0009653//GO:0048731//GO:0050896//GO:0032502//GO:0023052//GO:0050789//GO:0044767//GO:0031323//GO:1901576//GO:0034654//GO:…	epithelial to mesenchymal transition involved in endocardial cushion formation//transcription, DNA-templated//regulation of biosynthetic process//regulation of sensory perception of pain//regulation of nucleobase-containing compound metabolic process//cellular nitrogen compound biosynthetic process//cellular nitrogen compound metabolic process//positive regulation of vasculature development//regu…	GO:0044464//GO:0005575//GO:0005783//GO:0043226//GO:0043229//GO:0016020//GO:0043231//GO:0043204//GO:0005737//GO:0043025//GO:0005623//GO:0044297//GO:0043227//GO:0044424//GO:0012505//GO:0005622//GO:0044444//GO:0016021//GO:0031224//GO:0005886//GO:0097458//GO:0071944//GO:0036477//GO:0044425//GO:0048471	cell part//cellular_component//endoplasmic reticulum//organelle//intracellular organelle//membrane//intracellular membrane-bounded organelle//perikaryon//cytoplasm//neuronal cell body//cell//cell body//membrane-bounded organelle//intracellular part//endomembrane system//intracellular//cytoplasmic part//integral component of membrane//intrinsic component of membrane//plasma membrane//neuron part//…	--	--
ENSAPLG00000001101	GO:0007165//GO:0007154//GO:0050896//GO:0035556//GO:0009987//GO:0023052//GO:0050789//GO:0051716//GO:0050794//GO:0044763//GO:0008150//GO:0044700//GO:0044699//GO:0065007	signal transduction//cell communication//response to stimulus//intracellular signal transduction//cellular process//signaling//regulation of biological process//cellular response to stimulus//regulation of cellular process//single-organism cellular process//biological_process//single organism signaling//single-organism process//biological regulation	GO:0005575//GO:0044464//GO:0005622//GO:0005623	cellular_component//cell part//intracellular//cell	--	--
ENSAPLG00000001102	GO:0071704//GO:0008152//GO:0019538//GO:0044238//GO:0008150//GO:0006508//GO:0043170	organic substance metabolic process//metabolic process//protein metabolic process//primary metabolic process//biological_process//proteolysis//macromolecule metabolic process	--	--	GO:0008233//GO:0017171//GO:0003674//GO:0008236//GO:0003824//GO:0016787//GO:0070011//GO:0004252//GO:0004175	peptidase activity//serine hydrolase activity//molecular_function//serine-type peptidase activity//catalytic activity//hydrolase activity//peptidase activity, acting on L-amino acid peptides//serine-type endopeptidase activity//endopeptidase activity
ENSAPLG00000001105	GO:0006139//GO:0031325//GO:0050673//GO:0060562//GO:0001704//GO:0051098//GO:0051174//GO:0000122//GO:2000145//GO:0060840//GO:0044344//GO:0072006//GO:0044707//GO:0030154//GO:0060389//GO:0003208//GO:0048570//GO:0051216//GO:0045668//GO:0072164//GO:0048514//GO:0010629//GO:0045936//GO:0010941//GO:0003151//GO:0035239//GO:0040012//GO:0018130//GO:0010646//GO:0016070//GO:0060420//GO:0009987//GO:0030334//GO:…	nucleobase-containing compound metabolic process//positive regulation of cellular metabolic process//epithelial cell proliferation//epithelial tube morphogenesis//formation of primary germ layer//regulation of binding//regulation of phosphorus metabolic process//negative regulation of transcription from RNA polymerase II promoter//regulation of cell motility//artery development//cellular response…	GO:0005576//GO:0005575//GO:0005615//GO:0044421	extracellular region//cellular_component//extracellular space//extracellular region part	GO:0042803//GO:0046983//GO:0005515//GO:0042802//GO:0005488//GO:0003674//GO:0019955	protein homodimerization activity//protein dimerization activity//protein binding//identical protein binding//binding//molecular_function//cytokine binding
ENSAPLG00000001109	GO:0006820//GO:0048729//GO:0008219//GO:0060429//GO:0006810//GO:0050896//GO:0032502//GO:0006928//GO:0009653//GO:0006915//GO:0048731//GO:0048870//GO:0051179//GO:0051271//GO:1902578//GO:0072358//GO:0048514//GO:0098661//GO:0040012//GO:0035239//GO:0044707//GO:0030154//GO:0071248//GO:0045446//GO:2000145//GO:0001885//GO:0055080//GO:0060562//GO:0071241//GO:0034765//GO:0034762//GO:0070887//GO:0051674//GO:…	anion transport//tissue morphogenesis//cell death//epithelium development//transport//response to stimulus//developmental process//movement of cell or subcellular component//anatomical structure morphogenesis//apoptotic process//system development//cell motility//localization//negative regulation of cellular component movement//single-organism localization//cardiovascular system development//bloo…	GO:0005575//GO:0044422//GO:0044428//GO:0005813//GO:0044464//GO:0005829//GO:0031988//GO:0016363//GO:0043232//GO:0016020//GO:0043229//GO:0043226//GO:0005576//GO:0044446//GO:0005634//GO:0043234//GO:0043233//GO:0034399//GO:0043231//GO:0005911//GO:0065010//GO:0005737//GO:0034702//GO:0042995//GO:0045177//GO:0030496//GO:0005739//GO:0070013//GO:0043227//GO:0044424//GO:0030054//GO:0005622//GO:0005623//GO:…	cellular_component//organelle part//nuclear part//centrosome//cell part//cytosol//membrane-bounded vesicle//nuclear matrix//intracellular non-membrane-bounded organelle//membrane//intracellular organelle//organelle//extracellular region//intracellular organelle part//nucleus//protein complex//organelle lumen//nuclear periphery//intracellular membrane-bounded organelle//cell-cell junction//extrace…	GO:0005254//GO:0022803//GO:0022832//GO:0015075//GO:0022857//GO:0005215//GO:0015103//GO:0015108//GO:0005216//GO:0022836//GO:0008509//GO:0022838//GO:0005244//GO:0015267//GO:0003674//GO:0022892//GO:0022891//GO:0005253	chloride channel activity//passive transmembrane transporter activity//voltage-gated channel activity//ion transmembrane transporter activity//transmembrane transporter activity//transporter activity//inorganic anion transmembrane transporter activity//chloride transmembrane transporter activity//ion channel activity//gated channel activity//anion transmembrane transporter activity//substrate-spe…
ENSAPLG00000001110	GO:0098655//GO:0044765//GO:0098660//GO:0006810//GO:1902578//GO:0051179//GO:0030001//GO:0050789//GO:0034765//GO:0034762//GO:0009987//GO:0098662//GO:0006812//GO:0006816//GO:0050794//GO:0008150//GO:0043269//GO:0051234//GO:0044763//GO:0051049//GO:0072511//GO:0044699//GO:0070588//GO:0055085//GO:0006811//GO:0070838//GO:0065007//GO:0032879//GO:0034220	cation transmembrane transport//single-organism transport//inorganic ion transmembrane transport//transport//single-organism localization//localization//metal ion transport//regulation of biological process//regulation of ion transmembrane transport//regulation of transmembrane transport//cellular process//inorganic cation transmembrane transport//cation transport//calcium ion transport//regulati…	GO:0005575//GO:0016020//GO:0044425//GO:0016021//GO:0031224	cellular_component//membrane//membrane part//integral component of membrane//intrinsic component of membrane	GO:0005215//GO:0005261//GO:0005216//GO:0008324//GO:0022836//GO:0022803//GO:0022832//GO:0072509//GO:0015085//GO:0015075//GO:0022857//GO:0046873//GO:0005262//GO:0022892//GO:0022891//GO:0022838//GO:0022890//GO:0015267//GO:0005244//GO:0003674	transporter activity//cation channel activity//ion channel activity//cation transmembrane transporter activity//gated channel activity//passive transmembrane transporter activity//voltage-gated channel activity//divalent inorganic cation transmembrane transporter activity//calcium ion transmembrane transporter activity//ion transmembrane transporter activity//transmembrane transporter activity//m…
ENSAPLG00000001111	--	--	GO:0005623//GO:0008537//GO:0044424//GO:0005622//GO:0022624//GO:0032991//GO:0044464//GO:0005575//GO:0000502//GO:0043234	cell//proteasome activator complex//intracellular part//intracellular//proteasome accessory complex//macromolecular complex//cell part//cellular_component//proteasome complex//protein complex	--	--
ENSAPLG00000001112	GO:1902578//GO:0051179//GO:0006869//GO:0010876//GO:0006810//GO:0071715//GO:0006820//GO:0044710//GO:0009987//GO:0046717//GO:0015711//GO:0046903//GO:0019637//GO:0015718//GO:1901571//GO:0015849//GO:0044255//GO:0044765//GO:0006644//GO:0044699//GO:0006796//GO:0071704//GO:0008152//GO:0006811//GO:0033036//GO:0015908//GO:0046942//GO:0050482//GO:0015909//GO:0071702//GO:0044237//GO:0032309//GO:0051234//GO:…	single-organism localization//localization//lipid transport//lipid localization//transport//icosanoid transport//anion transport//single-organism metabolic process//cellular process//acid secretion//organic anion transport//secretion//organophosphate metabolic process//monocarboxylic acid transport//fatty acid derivative transport//organic acid transport//cellular lipid metabolic process//single-…	GO:0005575//GO:0005576	cellular_component//extracellular region	GO:0016298//GO:0004623//GO:0052689//GO:0004620//GO:0003674//GO:0016788//GO:0016787//GO:0003824	lipase activity//phospholipase A2 activity//carboxylic ester hydrolase activity//phospholipase activity//molecular_function//hydrolase activity, acting on ester bonds//hydrolase activity//catalytic activity
ENSAPLG00000001113	GO:0006793//GO:0008150//GO:0032270//GO:0043412//GO:0044238//GO:0050790//GO:0001932//GO:0080090//GO:0044267//GO:0051246//GO:0050794//GO:0019538//GO:0045859//GO:0044260//GO:0048518//GO:0019222//GO:0031401//GO:0044237//GO:0009893//GO:0065007//GO:0006468//GO:0008152//GO:0010604//GO:0051338//GO:0044093//GO:0016310//GO:0065009//GO:0051347//GO:0071704//GO:0019220//GO:0006796//GO:0032268//GO:0060255//GO:…	phosphorus metabolic process//biological_process//positive regulation of cellular protein metabolic process//macromolecule modification//primary metabolic process//regulation of catalytic activity//regulation of protein phosphorylation//regulation of primary metabolic process//cellular protein metabolic process//regulation of protein metabolic process//regulation of cellular process//protein meta…	GO:0032991//GO:0016533//GO:0043234//GO:0005575	macromolecular complex//cyclin-dependent protein kinase 5 holoenzyme complex//protein complex//cellular_component	GO:0098772//GO:0019207//GO:0003674//GO:0030234//GO:0030295//GO:0008047//GO:0019887//GO:0019209//GO:0043539//GO:0016534	molecular function regulator//kinase regulator activity//molecular_function//enzyme regulator activity//protein kinase activator activity//enzyme activator activity//protein kinase regulator activity//kinase activator activity//protein serine/threonine kinase activator activity//cyclin-dependent protein kinase 5 activator activity
ENSAPLG00000001115	GO:0009126//GO:0009123//GO:0034641//GO:0006733//GO:0008219//GO:0043436//GO:0046034//GO:0009199//GO:1901575//GO:0009987//GO:0044710//GO:0012501//GO:0009117//GO:0006139//GO:0009167//GO:0019637//GO:0009119//GO:0006165//GO:0006807//GO:0006732//GO:0046496//GO:0006082//GO:0009144//GO:0005975//GO:1901360//GO:0006725//GO:0046128//GO:0009135//GO:0006090//GO:0051186//GO:1901657//GO:0016310//GO:0019693//GO:…	purine nucleoside monophosphate metabolic process//nucleoside monophosphate metabolic process//cellular nitrogen compound metabolic process//oxidoreduction coenzyme metabolic process//cell death//oxoacid metabolic process//ATP metabolic process//ribonucleoside triphosphate metabolic process//organic substance catabolic process//cellular process//single-organism metabolic process//programmed cell …	GO:0044464//GO:0005929//GO:0005575//GO:0005576//GO:0043229//GO:0031012//GO:0043226//GO:0005913//GO:0016020//GO:0031988//GO:0005737//GO:0065010//GO:0005911//GO:0043231//GO:0005634//GO:0005739//GO:0042995//GO:0005623//GO:0044421//GO:0070062//GO:0005622//GO:0044424//GO:0043227//GO:0030054//GO:0044444//GO:0031982//GO:0071944//GO:0005912//GO:0043230//GO:0005886//GO:0043209//GO:0070161//GO:1903561	cell part//cilium//cellular_component//extracellular region//intracellular organelle//extracellular matrix//organelle//cell-cell adherens junction//membrane//membrane-bounded vesicle//cytoplasm//extracellular membrane-bounded organelle//cell-cell junction//intracellular membrane-bounded organelle//nucleus//mitochondrion//cell projection//cell//extracellular region part//extracellular exosome//int…	GO:0004743//GO:0043169//GO:0016301//GO:0032403//GO:1901363//GO:0003723//GO:0097159//GO:0000287//GO:0003676//GO:0016773//GO:0050839//GO:0005515//GO:0044822//GO:0098632//GO:0098641//GO:0023023//GO:0046872//GO:0016772//GO:0045296//GO:0003823//GO:0098631//GO:0003674//GO:0005488//GO:0030955//GO:0031420//GO:0003824//GO:0023026//GO:0043167//GO:0044877//GO:0016740	pyruvate kinase activity//cation binding//kinase activity//protein complex binding//heterocyclic compound binding//RNA binding//organic cyclic compound binding//magnesium ion binding//nucleic acid binding//phosphotransferase activity, alcohol group as acceptor//cell adhesion molecule binding//protein binding//poly(A) RNA binding//protein binding involved in cell-cell adhesion//cadherin binding in…
ENSAPLG00000001116	GO:0044699//GO:0044763//GO:0008150//GO:0030855//GO:0048869//GO:0009888//GO:0009987//GO:0044767//GO:0030154//GO:0032502//GO:0060429//GO:0048856	single-organism process//single-organism cellular process//biological_process//epithelial cell differentiation//cellular developmental process//tissue development//cellular process//single-organism developmental process//cell differentiation//developmental process//epithelium development//anatomical structure development	GO:0044423//GO:0019028//GO:0005623//GO:0005622//GO:0043227//GO:0019012//GO:0044424//GO:0031974//GO:0031981//GO:0032991//GO:0044446//GO:0043226//GO:0043229//GO:0044464//GO:0030529//GO:0044428//GO:0019013//GO:0044422//GO:0005575//GO:0070013//GO:0005654//GO:0043231//GO:0043233//GO:0005634	virion part//viral capsid//cell//intracellular//membrane-bounded organelle//virion//intracellular part//membrane-enclosed lumen//nuclear lumen//macromolecular complex//intracellular organelle part//organelle//intracellular organelle//cell part//ribonucleoprotein complex//nuclear part//viral nucleocapsid//organelle part//cellular_component//intracellular organelle lumen//nucleoplasm//intracellular…	GO:0003674//GO:0005488//GO:0003723//GO:1901363//GO:1901265//GO:0036094//GO:0097159//GO:0003676//GO:0044822//GO:0000166	molecular_function//binding//RNA binding//heterocyclic compound binding//nucleoside phosphate binding//small molecule binding//organic cyclic compound binding//nucleic acid binding//poly(A) RNA binding//nucleotide binding
ENSAPLG00000001119	GO:0050896//GO:0009987//GO:0050789//GO:0023052//GO:0007165//GO:0007154//GO:0044699//GO:0044700//GO:0065007//GO:0044763//GO:0008150//GO:0051716//GO:0050794	response to stimulus//cellular process//regulation of biological process//signaling//signal transduction//cell communication//single-organism process//single organism signaling//biological regulation//single-organism cellular process//biological_process//cellular response to stimulus//regulation of cellular process	--	--	--	--
ENSAPLG00000001120	--	--	--	--	GO:1901265//GO:0036094//GO:0000166//GO:0097159//GO:0003676//GO:1901363//GO:0005488//GO:0003674	nucleoside phosphate binding//small molecule binding//nucleotide binding//organic cyclic compound binding//nucleic acid binding//heterocyclic compound binding//binding//molecular_function
ENSAPLG00000001121	GO:0065007//GO:0044699//GO:0044700//GO:0008150//GO:0044763//GO:0050794//GO:0051716//GO:0023052//GO:0050789//GO:0009987//GO:0007264//GO:0035556//GO:0050896//GO:0007154//GO:0007165	biological regulation//single-organism process//single organism signaling//biological_process//single-organism cellular process//regulation of cellular process//cellular response to stimulus//signaling//regulation of biological process//cellular process//small GTPase mediated signal transduction//intracellular signal transduction//response to stimulus//cell communication//signal transduction	GO:0005623//GO:0005622//GO:0044464//GO:0005575	cell//intracellular//cell part//cellular_component	GO:0003674//GO:0032561//GO:0005488//GO:0032550//GO:0043167//GO:0035639//GO:0001882//GO:0032549//GO:0032555//GO:0001883//GO:0032553//GO:1901363//GO:0036094//GO:0005525//GO:1901265//GO:0017076//GO:0097367//GO:0019001//GO:0043168//GO:0097159//GO:0000166	molecular_function//guanyl ribonucleotide binding//binding//purine ribonucleoside binding//ion binding//purine ribonucleoside triphosphate binding//nucleoside binding//ribonucleoside binding//purine ribonucleotide binding//purine nucleoside binding//ribonucleotide binding//heterocyclic compound binding//small molecule binding//GTP binding//nucleoside phosphate binding//purine nucleotide binding//…
ENSAPLG00000001123	GO:0050896//GO:0007186//GO:0014070//GO:0051384//GO:0009987//GO:0050789//GO:0023052//GO:0007165//GO:0010033//GO:0007154//GO:0044700//GO:0044699//GO:0009725//GO:0031960//GO:0065007//GO:0048545//GO:0009719//GO:0007218//GO:0042221//GO:0051716//GO:0050794//GO:0033993//GO:0044763//GO:0008150	response to stimulus//G-protein coupled receptor signaling pathway//response to organic cyclic compound//response to glucocorticoid//cellular process//regulation of biological process//signaling//signal transduction//response to organic substance//cell communication//single organism signaling//single-organism process//response to hormone//response to corticosteroid//biological regulation//respons…	GO:0005575//GO:0016020//GO:0031224//GO:0016021//GO:0044425	cellular_component//membrane//intrinsic component of membrane//integral component of membrane//membrane part	GO:0004888//GO:0030594//GO:0060089//GO:0001653//GO:0004872//GO:0008188//GO:0004930//GO:0038023//GO:0004871//GO:0008528//GO:0003674//GO:0004983	transmembrane signaling receptor activity//neurotransmitter receptor activity//molecular transducer activity//peptide receptor activity//receptor activity//neuropeptide receptor activity//G-protein coupled receptor activity//signaling receptor activity//signal transducer activity//G-protein coupled peptide receptor activity//molecular_function//neuropeptide Y receptor activity
ENSAPLG00000001124	GO:2000112//GO:0060255//GO:0010468//GO:0010556//GO:0001503//GO:1901360//GO:0022610//GO:0010810//GO:0001501//GO:0048598//GO:0006725//GO:0048856//GO:0001502//GO:0035914//GO:0061053//GO:0007389//GO:0051171//GO:0006807//GO:0048562//GO:0048706//GO:0048522//GO:0007275//GO:0031328//GO:0090304//GO:1903508//GO:0045935//GO:0071840//GO:0031589//GO:0016070//GO:0009987//GO:0018130//GO:0043170//GO:0048704//GO:…	regulation of cellular macromolecule biosynthetic process//regulation of macromolecule metabolic process//regulation of gene expression//regulation of macromolecule biosynthetic process//ossification//organic cyclic compound metabolic process//biological adhesion//regulation of cell-substrate adhesion//skeletal system development//embryonic morphogenesis//cellular aromatic compound metabolic proc…	GO:0070013//GO:0005654//GO:0043231//GO:0043233//GO:0005634//GO:0044446//GO:0043229//GO:0043226//GO:0044464//GO:0044422//GO:0044428//GO:0005575//GO:0031974//GO:0031981//GO:0005623//GO:0005622//GO:0044424//GO:0043227	intracellular organelle lumen//nucleoplasm//intracellular membrane-bounded organelle//organelle lumen//nucleus//intracellular organelle part//intracellular organelle//organelle//cell part//organelle part//nuclear part//cellular_component//membrane-enclosed lumen//nuclear lumen//cell//intracellular//intracellular part//membrane-bounded organelle	GO:0046983//GO:0097159//GO:0003676//GO:0005515//GO:0003700//GO:0003677//GO:1901363//GO:0000981//GO:0001228//GO:0001071//GO:0003674//GO:0005488//GO:0043565	protein dimerization activity//organic cyclic compound binding//nucleic acid binding//protein binding//transcription factor activity, sequence-specific DNA binding//DNA binding//heterocyclic compound binding//RNA polymerase II transcription factor activity, sequence-specific DNA binding//transcriptional activator activity, RNA polymerase II transcription regulatory region sequence-specific bindin…
ENSAPLG00000001125	GO:0009914//GO:0044765//GO:0009306//GO:0065008//GO:0032940//GO:0010817//GO:0007154//GO:0002790//GO:0007267//GO:0007165//GO:0015031//GO:0023061//GO:0009987//GO:0046903//GO:0008104//GO:0023052//GO:0050789//GO:0006810//GO:0050896//GO:0030072//GO:0051641//GO:0051649//GO:0045184//GO:0051179//GO:1902578//GO:0007186//GO:0030073//GO:0051716//GO:0050794//GO:0051234//GO:0044763//GO:0008150//GO:0071702//GO:…	hormone transport//single-organism transport//protein secretion//regulation of biological quality//secretion by cell//regulation of hormone levels//cell communication//peptide secretion//cell-cell signaling//signal transduction//protein transport//signal release//cellular process//secretion//protein localization//signaling//regulation of biological process//transport//response to stimulus//peptid…	GO:0043234//GO:0043235//GO:0016020//GO:0005575//GO:0044425//GO:0032991//GO:0016021//GO:0031224	protein complex//receptor complex//membrane//cellular_component//membrane part//macromolecular complex//integral component of membrane//intrinsic component of membrane	GO:0004871//GO:0036094//GO:0050997//GO:0043168//GO:0038023//GO:0004930//GO:0043178//GO:0008289//GO:0004872//GO:0031210//GO:0043169//GO:0004888//GO:0060089//GO:0043167//GO:0070405//GO:0005488//GO:0005543//GO:0003674	signal transducer activity//small molecule binding//quaternary ammonium group binding//anion binding//signaling receptor activity//G-protein coupled receptor activity//alcohol binding//lipid binding//receptor activity//phosphatidylcholine binding//cation binding//transmembrane signaling receptor activity//molecular transducer activity//ion binding//ammonium ion binding//binding//phospholipid bind…
ENSAPLG00000001126	GO:0044238//GO:1901564//GO:0044763//GO:0008150//GO:0044260//GO:0019538//GO:0019752//GO:0044237//GO:0050655//GO:0008152//GO:0006029//GO:0009100//GO:0044281//GO:0032787//GO:0030205//GO:0044699//GO:1901135//GO:0071704//GO:0050654//GO:1903510//GO:0006082//GO:0030204//GO:0030203//GO:0006807//GO:0006022//GO:0009987//GO:0044710//GO:0043170//GO:0006790//GO:0043436	primary metabolic process//organonitrogen compound metabolic process//single-organism cellular process//biological_process//cellular macromolecule metabolic process//protein metabolic process//carboxylic acid metabolic process//cellular metabolic process//dermatan sulfate proteoglycan metabolic process//metabolic process//proteoglycan metabolic process//glycoprotein metabolic process//small molec…	GO:0044425//GO:0031224//GO:0016021//GO:0016020//GO:0005575	membrane part//intrinsic component of membrane//integral component of membrane//membrane//cellular_component	GO:0016854//GO:0003824//GO:0016740//GO:0008146//GO:0003674//GO:0016782//GO:0047757//GO:0016857//GO:0016853	racemase and epimerase activity//catalytic activity//transferase activity//sulfotransferase activity//molecular_function//transferase activity, transferring sulfur-containing groups//chondroitin-glucuronate 5-epimerase activity//racemase and epimerase activity, acting on carbohydrates and derivatives//isomerase activity
ENSAPLG00000001127	GO:0043266//GO:1901380//GO:1902259//GO:0043267//GO:0016043//GO:0034766//GO:1901016//GO:1902260//GO:0006811//GO:0044085//GO:0055085//GO:0032879//GO:0065007//GO:0034220//GO:0022898//GO:0065009//GO:0065003//GO:0043933//GO:0048523//GO:0015672//GO:0051259//GO:0044699//GO:0050794//GO:0008150//GO:0032413//GO:0043269//GO:0070271//GO:0051049//GO:0051234//GO:0044763//GO:0006812//GO:0098662//GO:1904062//GO:…	regulation of potassium ion transport//negative regulation of potassium ion transmembrane transport//regulation of delayed rectifier potassium channel activity//negative regulation of potassium ion transport//cellular component organization//negative regulation of ion transmembrane transport//regulation of potassium ion transmembrane transporter activity//negative regulation of delayed rectifier …	GO:0044444//GO:0043227//GO:0044424//GO:0005622//GO:0012505//GO:0005623//GO:0043226//GO:0043229//GO:0005575//GO:0005783//GO:0044464//GO:0043231//GO:0005737	cytoplasmic part//membrane-bounded organelle//intracellular part//intracellular//endomembrane system//cell//organelle//intracellular organelle//cellular_component//endoplasmic reticulum//cell part//intracellular membrane-bounded organelle//cytoplasm	--	--
[truncated: 13,076 more rows]
